# Supplementary material for: Detecting transcriptionally active regions using genomic tiling arrays
Source: Genome Biol. 2006 Jul 19;7(7):R59. doi: 10.1186/gb-2006-7-7-r59 (PMC1779562; doi:10.1186/gb-2006-7-7-r59)
Supplement: Additional date file 1 — Probe sequence and raw signal intensities for exon probes [file gb-2006-7-7-r59-S1.gz]

Archive with 1 entries (1 files):
- EPs_sequence_and_intensity
