# Supplementary material for: Detecting transcriptionally active regions using genomic tiling arrays
Source: Genome Biol. 2006 Jul 19;7(7):R59. doi: 10.1186/gb-2006-7-7-r59 (PMC1779562; doi:10.1186/gb-2006-7-7-r59)
Supplement: Additional date file 1 — Probe sequence and raw signal intensities for exon probes [file gb-2006-7-7-r59-S1.gz › EPs_sequence_and_intensity]

probe_identifier	probe_sequence	M(Cy3)19103	M(Cy3)19104	M(Cy5)19238	M(Cy5)19239	M(Cy5)19101	F(Cy5)19103	F(Cy5)19104 F(Cy3)19238	F(Cy3)19239	F(Cy3)19101
1.000000:2R:+:ENSANGE00000068249	GTTGTGTGCCTCAAGCACGTAGTCGCTCCCGATCAT	524.0	459.5	671.0	477.0	219.0	322.5	469.5	555.5	633.0	261.0
1.000000:3L:-:ENSANGE00000066075	TACACCACGCTCGGCACGCAGTTGTAGTCGATGTGC	3955.5	3122.0	1433.0	589.5	545.5	2776.5	2130.0	2662.5	331.5	1094.5
1.000000:3L:+:NonCoding	AATCTAATTAGAATGCAGTTACCCAAGAGAATCCGG	132.0	323.0	90.5	304.0	131.5	74.5	243.5	125.5	263.0	182.0
1.000000:2R:+:ENSANGE00000010063	ATCGGTACAGGTGTGATCGTTCCTCGACGCAAAGTC	247.5	531.5	176.0	342.0	166.5	104.5	389.5	337.5	311.0	287.0
1.000000:2R:-:ENSANGE00000061460	CTGGCAGGCGAAGCTGGCGACGCCGTCGACGCAGGT	177.0	561.0	161.0	485.0	190.5	109.5	379.0	219.0	247.5	290.5
1.000000:2R:+:ENSANGE00000008826	GCGGACTACGATCGGGCCGCTCGAGGGACGCATCGA	442.0	789.5	431.0	745.0	328.5	200.5	574.5	518.0	427.0	632.0
1.000000:2R:+:ENSANGE00000042678	TCCTTCAGCGTGCCCCAGCCGGTGGCCGTTCCATTT	416.0	989.5	439.0	830.0	230.5	147.5	814.5	1736.5	827.5	509.5
1.000000:2L:+:ENSANGE00000011254	CGAACTGACGCAAATCAGTACGCTCCAGGAAATCGC	187.0	603.5	183.0	629.5	125.0	221.0	547.5	572.0	401.5	269.5
1.000000:2R:-:ENSANGE00000074890	TTGATCGTGTCGCTCTTGTGCTCGAGTGCCAGCGGG	1292.0	1608.0	401.0	739.5	225.0	204.0	670.0	1033.5	392.5	537.0
1.000000:2R:-:ENSANGE00000052676	GTTCTTGGTCACTCGCTTGAGCATTCGGGTTCCTTT	443.5	893.5	254.5	554.5	226.0	142.5	527.0	444.0	420.5	449.0
1.000000:2R:-:ENSANGE00000058058	CGCCCGCTTTCGGTGCTCGCTGGCCCTTCGCCTTCG	4126.5	6698.5	3315.5	1976.0	527.0	4770.0	6017.0	6751.5	514.0	4179.0
1.000000:3R:+:ENSANGE00000046329	GGTGCAGCGGCGTATGACCGGACTCTAGATCCTTTT	196.0	541.0	148.5	634.5	197.0	116.0	535.5	444.5	382.5	217.0
1.000000:UNKN:+:ENSANGE00000045160	TCATTTTCCGCAACCAACATACCTAACAAGGCTTGT	479.0	1226.0	178.5	671.5	251.5	196.5	1621.5	1422.0	384.5	706.0
1.000000:2R:+:ENSANGE00000072164	CTCAAGTGGTTCGGCAAATCCAGGTCTTCTTTTTGA	160.0	478.5	175.0	560.5	138.0	67.5	442.5	290.0	434.0	328.5
1.000000:3L:+:ENSANGE00000035567	CCGGATCGATATGTGTCAGAATGTCGTCTATGGCTT	185.0	433.0	142.5	558.5	112.5	94.5	322.5	347.0	377.5	200.0
1.000000:2R:+:ENSANGE00000039562	TCGCTTCTGGGTGTCGCTGGGCAAACAGCGTCATCA	215.0	511.0	193.0	519.5	128.0	80.0	437.0	396.0	385.5	253.0
1.000000:2R:-:ENSANGE00000033534	GCAGATCCGGCTGCTGTGACTGGCTGTGGTGTAGGG	2553.0	3611.0	765.5	1267.0	898.0	1281.0	3335.0	4142.0	320.5	2214.5
1.000000:2L:-:ENSANGE00000003133	GTTGTTGCACGGTGTTCTCACAGTACTCTCCGGAGC	142.5	556.0	218.5	612.0	164.0	73.5	449.5	325.5	364.5	249.5
1.000000:2R:+:NonCoding	TAGCCCGATGTCAACTGAAACCCCTGGTAATGACGA	123.5	459.0	156.0	768.5	122.0	71.0	360.5	330.0	316.0	170.5
1.000000:3L:+:ENSANGE00000063653	TTCGCCAGCCGGTTGTTCTCGTCCGTCAGCTCCTGG	4981.0	8613.0	4690.0	7626.0	713.5	4621.5	6772.5	10672.5	1332.5	3367.5
1.000000:2L:+:ENSANGE00000032640	TACCGATTTTACTTTGATGTAGGGCAAATTTCATTC	481.0	861.0	161.5	625.0	119.0	220.0	588.5	256.5	429.5	216.5
1.000000:3R:+:ENSANGE00000022226	CGCATCCCGCGCCAGCTCACCGAACAGATCCTCCGC	6660.5	19782.5	3666.5	13686.0	3770.0	8826.0	13385.0	18085.5	1723.5	13890.0
1.000000:3R:+:ENSANGE00000041488	CGATCAGCTTCAGCACGGCGTTCGTTACCTGCTTGT	655.5	1267.0	349.0	1076.0	250.5	671.5	1032.5	2148.5	618.0	1031.5
1.000000:2R:-:ENSANGE00000009619	AGATTGCCTCGACCGGCCAGCTGAACCCGTGCGTTT	698.5	3086.0	512.5	1192.5	370.5	255.5	1503.0	1717.0	462.5	694.5
1.000000:2L:-:ENSANGE00000034621	TCCTCGTGACGGTTGTCCTTCAGATCGACGCGGAAC	292.0	897.5	266.0	640.0	123.5	140.0	682.5	704.5	423.0	238.5
1.000000:2R:-:ENSANGE00000082013	CATCGAACTCTGGCGACTCTTTGCGAAACAGCTCCA	227.5	773.5	359.5	652.0	157.0	137.0	725.5	597.5	841.0	419.0
1.000000:3R:-:ENSANGE00000054464	CCGTTTCCAGATCCACGGCAGCCGTTGCTTCGTCCA	404.5	982.5	497.0	606.5	151.5	152.0	761.5	769.5	564.5	337.5
1.000000:2L:+:ENSANGE00000045421	AGCTCAACGCTTAGGTTCACCACCGTCAGAGCGCTC	215.0	567.0	178.5	693.5	156.5	83.0	552.0	372.5	382.0	388.0
1.000000:2R:-:ENSANGE00000026668	GCAGGATCGAGCGATAGACGGCAATATCAACGGTCG	124.0	625.5	186.0	688.0	137.5	104.0	481.5	243.0	474.0	182.5
1.000000:2L:-:ENSANGE00000073337	TATCGAACACCTCGAGCTGGAACACGAGCGGGCGCG	939.0	1612.0	497.0	956.5	465.0	209.5	1342.0	1332.5	559.5	866.0
1.000000:2L:+:ENSANGE00000055111	GCCCGGGCGCTACCTCGCGTCGATGCGGCGACAGCT	237.5	850.0	374.5	705.5	203.5	99.0	716.0	433.5	646.5	467.5
1.000000:3R:+:ENSANGE00000065925	CCACTAGCAGAAGCTTTGTTAGAGCGTGCAAACGAA	170.5	669.5	134.0	780.5	158.5	156.5	657.0	232.0	445.0	231.0
1.000000:2L:+:ENSANGE00000082739	GGCGACGAGATGTAGTAAGCACGACCCTAGCACCGC	405.5	1179.0	1664.5	891.5	290.0	234.5	1013.5	791.0	612.5	448.5
1.000000:2L:-:ENSANGE00000069810	CGGATCACGTTGGCCAAGTTACCGCGCCAGAAGGCA	9439.0	13926.0	4249.5	978.0	1105.0	8646.0	17299.5	5230.5	1298.0	1397.0
1.000000:2L:-:ENSANGE00000072507	TAAAAGTCCGGCGCCACGCTCAGATCGTCCTCGACC	3303.0	10262.5	11098.0	1480.0	1137.0	2851.5	10679.0	7757.5	2974.5	2778.0
1.000000:3R:-:ENSANGE00000048505	CGATGACGTCACAATCCTTCTGCTCCTTATCGGTCA	327.5	1080.5	507.5	805.0	166.5	121.5	905.5	511.5	436.0	437.0
1.000000:3R:-:ENSANGE00000050693	GGGGAAGAACTCGCGCTTAACGGGCAGGAACGCGCC	227.0	700.0	254.5	737.0	183.0	85.0	697.5	380.0	417.0	228.5
1.000000:2L:-:ENSANGE00000080073	ATGTTCCACCGACACGCGTCGGTTGTACGAATTCTT	114.5	578.5	118.0	753.0	112.0	77.5	494.0	211.5	401.5	173.5
1.000000:2L:+:ENSANGE00000072940	GAGCGGCAAAATAATCGGCGGATGGGTCGGCACGGT	1145.5	2728.5	1607.5	926.5	295.5	416.5	1971.5	1112.5	537.0	677.5
1.000000:2L:+:ENSANGE00000047157	TCCTCCTCCTCGCGCTGCTTCTCCTCGAGCAGCTGC	9616.0	15408.0	5780.0	2959.5	2873.0	1992.0	12146.5	9263.0	2077.5	5723.5
1.000000:3L:-:ENSANGE00000073347	TGCTGCATCAATATCGCTTATGTATTTTACTGCAGT	89.5	498.5	84.5	737.0	75.0	62.0	485.5	102.0	364.0	85.0
1.000000:3L:+:ENSANGE00000061867	CGGCCGACCCGGACGCCAGATAGCGGCCGCATATGG	199.0	3212.0	238.0	1244.0	3163.5	100.0	6219.0	2280.0	598.0	4762.0
1.000000:3L:-:ENSANGE00000030118	CGGCGCACTGTCCAGGATGCGCAGATCGTACGCACC	149.0	699.0	259.5	760.5	191.5	90.0	647.5	401.0	527.0	157.5
1.000000:2L:-:ENSANGE00000014574	CGTTGCGCCCATCGATACCGGGAATTCCATCCTTGC	350.0	1666.0	479.0	914.5	188.5	93.5	917.5	546.5	560.5	263.5
1.000000:2L:-:ENSANGE00000037580	CTCATCGACGTAGTGTACGGTGTCCACTTCGTACTT	187.0	765.0	149.5	832.5	110.5	160.5	722.5	644.0	494.0	151.0
1.000000:2R:+:ENSANGE00000076412	ATCTTTCCCGAGGGCAATCAGTGATTTTGCATACAT	309.0	891.0	243.5	755.0	103.0	210.5	1403.5	939.0	545.0	393.5
1.000000:2L:+:ENSANGE00000032447	GGCAGAGGCTTTCCATTGACGAACCATTCGATCTGC	1028.0	2501.5	1274.0	1111.0	179.0	100.5	1325.0	570.5	668.0	237.0
1.000000:3R:+:ENSANGE00000075328	GGAACGTGTACGGTGAGCTCTTCCGAAACAGATGGC	174.5	753.0	1643.5	779.5	140.5	83.5	732.0	429.0	585.0	172.5
1.000000:UNKN:+:ENSANGE00000065211	CGGCGGCACTTGCCGCAGCGCGACAGTGATTTGCCG	212.0	846.0	196.0	953.0	133.0	95.5	923.5	229.0	522.5	181.0
1.000000:2L:+:ENSANGE00000019234	AAAGCACTGCATATGATTGCAGCCCCCGTTCTTCTC	290.5	690.0	862.5	705.5	1464.0	150.5	401.0	454.0	551.0	879.0
1.000000:3L:-:ENSANGE00000044160	GTTCGAGCTGATGTCCCGCTCGTGCACACCGCTGTC	793.5	1181.0	836.5	1201.5	239.5	272.0	1066.0	1310.0	836.0	718.0
1.000000:2R:-:ENSANGE00000035771	TTTGCGCAGTTCGGACACGCTGGCGGAAAGGTTGGC	228.5	839.5	293.5	1098.5	142.0	132.5	804.5	407.5	470.0	303.0
1.000000:2R:-:ENSANGE00000058651	GACGAATGGCGGCAACCAGCTCCGGATCACACCCGG	2734.0	9720.0	4717.5	2660.0	500.0	1758.0	5107.5	9561.0	3282.5	1153.5
1.000000:3L:+:ENSANGE00000073225	TGCACCCCATTGACCAGGATCAGAGATGCCATTTTC	1809.5	5198.0	1524.0	2673.5	225.0	1109.5	4240.5	2004.0	1226.5	395.5
1.000000:3R:+:ENSANGE00000052265	TTGCACCCGATGATGATCGGCTGCATCGAGCGGGGC	221.5	632.5	297.5	989.0	147.5	122.0	592.0	371.5	627.0	174.5
1.000000:2R:-:ENSANGE00000073542	CGCAAAGCGACGTGCACTGGCAATTTTGTTTTCAAT	600.0	1217.5	301.5	1012.5	176.0	144.0	770.5	183.5	591.0	150.5
1.000000:2L:+:ENSANGE00000081607	CGGACACATCCACCGTATCGGGACAGTGGACGGTGC	215.0	741.5	381.0	995.5	166.0	105.5	867.5	520.0	688.5	288.5
1.000000:2R:-:ENSANGE00000057143	CCACGGCGTGCAGATCCACCTCGGTGAGGCTCTCGC	181.0	648.0	130.0	990.0	108.5	110.0	634.5	178.0	592.5	172.5
1.300000:3R:+:ENSANGE00000038717	TCGTACGTTTTCGGCTTGGCCGGCACGGACTCACCA	369.0	1560.0	766.0	1098.5	176.5	266.0	1219.0	1427.0	909.5	332.0
1.000000:X:+:ENSANGE00000027383	CCTCCCACTCTAAACCGGGGTTAAGATTGTACTCAT	315.5	1557.5	243.0	1041.0	134.0	153.5	901.5	235.0	568.5	159.5
1.000000:3R:+:ENSANGE00000042959	CCTTCCGGTCGGCCGAGAACACAATCGGCGTAATCA	1753.5	2501.5	815.0	1326.0	257.5	540.5	1241.0	599.5	670.0	193.5
1.000000:3R:+:ENSANGE00000077105	CGCAGCGTTCGGATTCGAGCCCGGCATTAATGGTGG	311.5	857.5	144.5	797.0	121.5	109.0	698.5	169.0	648.5	156.5
1.000000:3L:+:ENSANGE00000056139	CTTCAGATTTTCCAGCGTCCGTGAGACCTCTGTATC	384.0	949.5	242.0	919.5	159.0	182.5	831.5	409.5	787.5	165.0
1.000000:UNKN:+:ENSANGE00000000034	CCCGAAGTGTTGATGCACGATCGCCATTGCCTGCTC	254.5	830.0	337.5	1033.5	148.0	132.5	749.0	828.5	719.0	175.0
1.000000:2R:-:ENSANGE00000060374	GCGGTTTTTCCGGGGGTTCAGGGGCGCTTCGGTCAG	2285.5	5197.0	1937.5	6347.5	434.0	877.5	2227.5	1699.0	2855.5	790.5
1.000000:3R:-:ENSANGE00000036470	GCTGTTAAGTTGTAAAGCGACGGAAGCAGCGAGGAA	328.0	588.5	139.5	974.0	128.0	147.5	432.5	167.5	696.5	246.0
1.000000:3L:+:ENSANGE00000068970	CCAGCAGGCGACGATTATCGAATACTTGTAATACTC	102.0	514.0	85.5	861.5	74.5	79.5	471.0	100.0	539.5	78.0
1.000000:X:-:ENSANGE00000065582	GCAGAGCCACCGTGAACCTATCGTTCCCAGCGGCCG	175.0	558.0	157.0	881.5	128.0	72.0	497.5	246.0	520.5	142.0
1.000000:3R:-:ENSANGE00000064521	AGTAGATTTATGCTGGACCTGAATCAACTTTTCCAT	231.5	786.5	101.5	951.0	106.5	202.0	731.5	235.5	764.5	280.0
1.000000:3L:+:ENSANGE00000015680	GTACGCCATCGCGGACACCTGCGACTCAACGTTCGT	773.5	2395.5	411.5	1330.0	222.0	366.0	1427.0	664.0	817.5	422.0
1.000000:2R:+:ENSANGE00000070491	AGGACGGGTAAGCACCGTACGAGGCATAGGACAGTT	120.0	460.0	104.5	960.5	82.0	70.0	462.5	124.5	547.5	101.5
1.000000:2R:+:ENSANGE00000061345	CGAAAGTCCTTGCATGTCTGCCCGCAGCTTGTGTTT	802.5	1095.5	294.5	1585.5	204.0	589.5	927.0	743.5	1048.0	416.0
1.000000:X:-:ENSANGE00000061034	CTGCAGCGCGTTCATGTGATTCTTGAACACGGTTTC	157.5	546.0	128.5	901.0	128.0	80.0	497.0	191.5	580.0	126.5
1.000000:3L:+:ENSANGE00000007047	GCCCGTAGGACTTCCGCGACCGCTGTCACGATCACG	1043.0	933.5	529.5	1433.5	320.0	1341.5	1149.0	3199.0	1090.5	1077.5
1.000000:2L:+:ENSANGE00000025652	TCCGCCTGATTGCGGGCTTCCAAGATCATAAGATTG	417.5	620.0	106.5	802.5	172.0	130.0	726.5	307.5	802.5	150.0
1.000000:2R:-:ENSANGE00000051177	GTCGGCCATGGTGTCGCGCGCTGTTGTTTGCTGGAA	2399.5	3041.0	770.0	3112.5	305.5	1903.0	3158.0	1502.5	1579.5	838.5
1.000000:3L:-:ENSANGE00000070957	GATAGCTGTACCGCGCTCCAGATTCTGTTTGATTTC	573.5	676.5	160.5	918.5	150.5	222.0	525.5	329.5	601.5	161.0
1.000000:2R:-:ENSANGE00000002153	CGGAAACAGACGGAAGTTTTCCGGCAGTGTGAAGAT	212.0	470.0	130.0	811.5	210.5	133.5	373.0	281.5	446.0	219.5
1.000000:3L:+:ENSANGE00000047988	ATTTGGGTGCAGGCTGAGGAACGTTTCCTCGTCGAT	577.5	901.5	131.0	984.5	133.0	195.0	637.0	370.0	532.5	194.0
1.000000:2L:+:ENSANGE00000002968	TTTGCGCGTACAGTGCTGGACACTGCAGACAGCTAA	219.5	444.0	120.5	774.5	163.5	80.5	415.0	165.5	558.5	155.5
1.000000:2R:+:ENSANGE00000058133	CGGGATCCAGAAGCTAAACTCGGAGTAATACTTGTT	176.5	457.5	103.0	665.5	166.5	159.5	463.0	254.0	472.0	131.5
1.000000:3R:+:ENSANGE00000065080	GAGCAGGCTGCCGACGATCAGGGCCACCACCACCTG	6088.5	13556.0	14633.0	4847.0	1377.0	17728.5	9120.0	17728.0	6117.5	3500.5
1.000000:2L:-:ENSANGE00000070287	GGCATTGTGGCCAGCCTGCGAGGCCAGTTCGTCGTC	327.5	571.0	384.5	987.0	200.5	282.0	615.0	829.0	621.5	284.0
1.000000:3L:+:ENSANGE00000001044	GCGAGGCATCCGCCGGACCGCCAGGATGGTCGAGGG	397.0	742.5	214.5	771.5	217.5	190.5	657.5	362.5	657.5	178.5
1.000000:2R:+:ENSANGE00000018728	GCTCGTAGTGCTGCCGCCGAGACAGCGTTTCGGCAG	192.0	554.5	144.5	737.0	132.0	74.0	587.5	286.5	506.0	137.5
1.000000:3R:+:ENSANGE00000063677	CCAACCTCCGTGATGCGATTGTACAGTTCGCCGCCT	2592.5	2476.5	3665.5	1540.5	357.0	8215.0	2595.0	7660.0	1209.0	1280.0
1.000000:2R:-:ENSANGE00000062622	GCGTTTCCTTCAGGTTATTTGATAGGTTGCGCATTT	133.5	560.0	123.5	708.0	140.5	74.5	559.5	190.0	410.0	88.0
1.000000:2R:-:ENSANGE00000041445	CCAATGTCCACCTGCATGTCTCTGCACCGGCCGGTC	830.0	2627.0	477.5	2169.5	200.5	560.0	3137.0	1389.0	1325.5	446.5
1.000000:2R:-:ENSANGE00000063237	GCACCGGCCGCGCGCTCCAGCTTCGAGAGCAGCTCC	2554.5	4738.5	891.5	1685.5	303.5	657.0	1723.0	1333.0	1651.5	1062.0
1.000000:2L:+:NonCoding	TATGTTATGCAAACGGCGTGTTTACGTTTCTTTGAC	104.0	465.0	128.5	612.0	131.0	62.5	498.0	147.0	411.5	99.5
1.000000:2R:-:ENSANGE00000029174	CCAGGTTCGTACGCAGGTCGGTGCATTCGCTTTGTA	402.5	1400.0	570.0	979.0	200.5	132.0	797.5	595.5	803.0	314.5
1.000000:X:+:ENSANGE00000035093	CCGTTCGCGACCATGCCGCCGGCAAAGACGACCAGC	779.0	1571.0	407.0	1530.5	215.0	493.0	1268.0	628.5	1367.5	273.5
1.000000:2R:-:ENSANGE00000011096	TGTTGTGCTGCGTCTATTTCGCGCCGCTGCTCGGCC	2166.5	3112.0	3214.5	1817.0	327.0	588.5	2484.5	5042.5	1877.5	875.5
1.000000:2L:-:ENSANGE00000077214	ACTAGCTTCCCGCTGGCCACTGGAGGTGCCAGTGCT	213.0	528.0	170.5	681.0	221.0	94.0	509.0	172.5	470.5	137.0
1.000000:X:-:ENSANGE00000059473	GCGGGTTGACGTAGTTCTGCACGTACAGCAGGGCCG	177.0	622.5	295.5	691.5	203.0	98.5	511.5	370.5	498.0	170.0
1.000000:2L:-:ENSANGE00000075288	CTTGATCAATTCCTCCACCGATTTTAAACCCACACT	389.0	867.0	709.0	1061.5	258.0	175.0	772.5	1088.0	878.5	525.5
1.000000:3R:-:ENSANGE00000067120	TCGCGCCGAAAGTCGTCCTTCACCCGGCCCAGGTCG	2361.5	4758.0	1735.0	3768.5	397.5	1130.0	4366.5	2127.5	4162.0	632.5
1.000000:2R:-:ENSANGE00000003804	TCTCTTTCCGCCGAATATTTTCGATCATTTTGGCGA	152.5	614.0	141.5	617.0	294.0	65.5	539.0	258.5	455.0	153.5
1.000000:3L:+:ENSANGE00000064075	GAGATACTTGGGCGAACAGAATCCTCCCGGACATTC	459.5	970.5	339.0	785.5	288.0	285.5	1055.5	580.0	712.0	277.5
1.000000:2R:+:ENSANGE00000075773	GGGACTGTACGTTCATCCGTTTCGCCTGTTCGCGCA	3433.5	1552.0	1646.0	1391.0	358.5	1530.5	1526.5	5046.0	1468.5	769.5
1.000000:X:-:ENSANGE00000060865	CCAGCTGGCGGCGCAGGAAGTTACCGCGTACGGGCT	137.0	618.0	135.0	593.0	284.5	83.5	670.5	157.5	746.0	320.0
1.000000:2R:+:ENSANGE00000070097	AGCCCAACCTCGACCACGCACACCAGCTCGTTCGAT	8614.0	21135.5	8311.5	24035.5	1244.0	10834.0	20780.0	7414.0	13972.0	5794.5
1.000000:3L:-:ENSANGE00000052231	AAACGTGTCCGTTTTGCGAAACTCAGACGCGACGCG	191.0	521.0	149.5	465.5	250.5	187.5	561.5	216.0	415.0	218.0
1.000000:3L:+:NonCoding	TGGCTCCGCTTGGTTCGCCGTGCCCGTGGCAGTGTT	610.5	4313.5	462.5	1141.0	432.5	388.0	3954.5	1340.5	973.5	567.5
1.000000:2L:-:ENSANGE00000038484	ATTTTTAATAGAATCAGCTCCAGGAAGTTGCTCCAG	289.5	812.5	121.5	767.5	312.0	109.0	555.5	264.0	630.0	308.5
1.000000:3L:-:ENSANGE00000031742	ACCTCCACCGGCACCTTCCTCGATGATCGTGTTCTT	4092.0	9271.5	1891.0	6026.5	651.0	6392.0	7430.5	3770.0	6984.0	2760.0
1.000000:2L:-:ENSANGE00000075298	ACAGTTCACAGCCGGCGTACAGGCTTGGGCTGGCCG	794.5	803.5	180.0	687.5	363.0	339.5	701.5	349.0	593.0	290.0
1.000000:2L:-:ENSANGE00000071533	GGTACATAACCATGGGAGTTTCTTTGGCAACGTACG	176.0	434.5	148.0	348.0	1424.5	151.0	483.5	286.5	379.0	640.0
1.000000:2R:+:ENSANGE00000038029	GCACCGATCGCACCGTTGGCCGAGGTGTTCAAACTT	439.5	621.5	734.5	563.5	222.5	237.0	727.0	1182.0	386.5	396.5
1.000000:3R:-:ENSANGE00000052775	TCCTTGCCCTCGTCCAGACAGAACTCCACGTCCCGC	2873.5	5441.0	8687.0	4204.0	629.0	4094.5	7060.5	5773.5	882.0	2741.5
1.000000:3L:+:ENSANGE00000028613	GTACAGCTTCACCTGCCGGATGCGGAGTGTCGCATC	259.5	448.0	171.0	388.5	184.5	143.0	338.5	245.0	315.5	305.0
1.000000:X:-:ENSANGE00000035651	GTCCGGCGAGCCCGGCGTCTCGCTGTTGTGGGCCGG	427.0	553.0	599.5	727.0	203.0	256.5	482.5	532.0	373.5	408.0
1.000000:3R:+:ENSANGE00000057594	TCGTACCCCGCCAGCACCGATTCCAGCTCGCCCGGC	20510.5	48400.5	17573.0	2706.0	9488.5	35327.0	28878.5	14099.0	566.0	30795.0
1.000000:3L:-:ENSANGE00000028121	CTCCCCGATGAAGTTGGGCTTCCGCTTCTCGGCGAA	1314.5	1241.0	1430.5	527.5	223.5	996.0	1126.0	1321.5	301.5	597.5
1.000000:X:+:ENSANGE00000075789	GGGGTAAGCTCGTCTGCACGCAGCAGCACTTAACAA	977.0	1046.0	1181.0	682.5	261.0	766.0	713.0	1068.5	306.5	746.0
1.000000:2R:-:ENSANGE00000039459	TCGTCCGACTCTTGCCCGGGCGTTCCGGCAATCACG	402.5	682.5	350.0	591.0	168.5	155.0	600.0	671.5	395.5	421.0
1.000000:2L:-:ENSANGE00000040136	CCATCCACCTTGTCCGCGGCCGTAATTGTTGTTGCC	1782.0	2004.5	2480.0	1364.5	576.0	3857.5	2388.0	2031.0	608.5	2344.0
1.000000:X:+:ENSANGE00000053851	TGGAGGGGGGTGTTTTGGCGTAGCGTTTCTCGCAAT	1480.0	1709.0	1655.0	1644.5	384.5	566.5	819.5	1245.5	1516.5	750.5
1.000000:3R:-:ENSANGE00000036381	CTCGGGGTGGTTTTCCTTGGGAACTGTAATGATCGC	455.0	1189.5	457.0	516.5	248.5	91.0	526.5	381.5	407.0	421.5
1.000000:3R:+:ENSANGE00000053012	ACAGTGGCCAAGGTTGTAGTGCGAGTCTATCAAGTA	178.0	337.0	148.5	464.5	174.0	74.0	282.0	247.5	375.5	420.5
1.000000:3L:+:ENSANGE00000055576	AAGGCACACTCCCGGTTTACCGGTCAAATAACCAAT	442.0	857.0	486.0	536.0	226.0	257.5	734.0	737.0	544.5	377.0
1.000000:2R:-:ENSANGE00000007732	TGGAAGGTGCTAAATGCGACATGGTCCCTACCTTTC	144.0	382.5	294.0	551.0	207.5	92.5	220.0	426.0	372.5	499.0
1.000000:3L:+:ENSANGE00000048604	ACTTCGAGCCGACCGGCTCCCAGGCGAACGCCAGGA	412.5	1859.0	829.5	678.0	298.5	385.0	2206.0	2018.0	421.0	503.5
1.000000:3L:-:ENSANGE00000056190	ATGATTGCTAAACTGCTTCAAATCGATCTCGAGCGA	452.0	794.0	319.0	653.5	166.5	98.0	694.0	373.0	532.5	287.5
1.000000:3L:-:ENSANGE00000062901	CTTGTGAAGTAATCGTTGTTCTTTAGTCCATATTTC	184.5	378.5	155.5	469.0	147.5	184.5	388.0	378.0	260.5	226.0
1.000000:X:-:ENSANGE00000061040	CCCCCTCGGGCAGGATTTTGCCCATCTCCAGTGCCA	758.0	1219.5	953.0	871.5	235.0	919.5	1552.0	1193.0	393.5	766.5
1.000000:X:+:ENSANGE00000005175	CTGAAGATGGTGCACCACGACCCAGGAGTCTGGATT	190.0	657.5	316.0	467.0	205.5	103.5	611.5	571.5	402.5	521.0
1.000000:3R:+:ENSANGE00000063104	TGGACGTCTTGTTGCCGAGCAGATCGCACCAGATGT	673.5	1219.0	1064.5	722.0	222.0	292.0	939.5	1244.0	356.5	429.5
1.000000:2L:-:ENSANGE00000074624	CGCCCCGGTGAATCCGGGCGTCAGGGCGGCCATCTT	1227.0	3155.0	3818.0	945.5	587.5	3582.5	1885.5	2037.0	385.0	1635.5
1.000000:2R:-:ENSANGE00000058473	TCGTCTTCGCCAGCTCCGGGTCGATCACCAGCACCG	8726.0	20393.5	11608.0	7413.0	1154.5	9694.5	15797.5	6962.5	1167.0	8310.5
1.000000:2L:-:ENSANGE00000058735	AAACGGTTGTACGTGTTCGGCTGGAACAGTTCCTCC	166.5	411.0	243.5	709.5	208.5	84.0	384.5	412.5	361.0	381.0
1.000000:3R:+:ENSANGE00000046084	CTAGTCAAGACAGGATTTGTTTACGTTCACCGCTTT	177.5	456.5	207.5	596.5	186.0	130.5	406.0	426.0	343.0	350.5
1.000000:3L:+:ENSANGE00000056223	GCGGGTCAGAATGCGCCAATACGAAGGACTGGCCAT	161.0	498.5	294.0	547.0	147.0	96.5	416.5	462.5	337.5	224.5
1.000000:UNKN:+:ENSANGE00000048973	ACCAGCAACTACCGTTAATGAAGGCATTTGGTGATC	387.0	893.0	260.5	634.0	123.5	111.5	672.5	569.5	363.0	265.0
1.000000:2R:-:ENSANGE00000058602	AGTGTATCCGTTTCTCGGTGTACTGCCCTTTGCCGT	830.5	1087.5	1109.0	1063.0	236.5	427.0	843.0	1827.0	614.0	1171.5
1.000000:3R:-:ENSANGE00000024312	TTCAGCATCACTGACAGGCGCGTATCGGAGTGGGAC	453.5	925.0	562.5	695.5	238.5	84.5	614.5	680.0	308.5	569.5
1.000000:3R:-:ENSANGE00000043151	ATCATCTCCTTGCCCGAGTTGGCCTTGGCTTCGGCG	344.0	1031.5	779.5	772.5	187.0	153.0	847.0	2126.0	485.5	598.0
1.000000:3R:+:ENSANGE00000017014	GGTAGGGTAGAACTTCTGTTTCATCATCAACACCAA	845.5	952.0	599.0	634.5	208.5	240.5	760.5	583.0	638.0	664.5
1.000000:3R:-:ENSANGE00000014976	CCCAATCAACGGTTCATGTCCATCCATAATGATCTC	180.0	503.0	195.0	541.0	219.5	98.5	445.5	389.0	353.0	413.5
1.000000:2L:-:ENSANGE00000080903	TAGATCGTTTGAAGCAATTTCGGGGCGGAAACAGGG	332.0	712.0	299.5	524.0	184.5	168.5	694.0	515.5	331.5	508.5
1.000000:2R:+:ENSANGE00000055981	GAAGTTAAATATAGCGTTCTCGGTGTAGTCCAGCTG	227.5	592.5	238.0	604.5	141.0	107.5	642.5	470.0	363.0	233.5
1.000000:2R:+:ENSANGE00000070460	TCAGGATAACGTTCGTGTTGGGGAAGGGTGGCGAAA	670.5	1431.5	384.0	761.0	222.5	362.5	1282.0	676.5	545.0	455.0
1.000000:2R:-:ENSANGE00000038626	GAGGGAATAGGAGTATGGTTTATTGTGTAGTTTTGT	19549.5	3546.0	1407.5	1138.5	136.5	5079.5	4082.5	1983.0	388.5	225.0
1.000000:3R:-:ENSANGE00000068688	GATTGCGTTCCACTTTTCGCGCATCACTTTCACCTG	1137.5	2583.0	828.5	798.5	225.0	234.5	1593.0	1216.0	565.0	641.5
1.000000:2R:-:ENSANGE00000033289	TTCAGAAACACTTCCTCCAACGTTGCGTTGGCTATA	249.5	700.0	254.0	685.5	145.0	86.5	579.0	423.0	362.0	174.0
1.000000:2L:-:ENSANGE00000032050	AGCGCAGTTCTTATGCGGAAGCGCACGAGATCGTCG	210.5	614.0	227.0	647.0	155.5	66.0	504.0	198.5	333.0	106.5
1.000000:3L:-:ENSANGE00000082416	TGATGCCGCCACCAATACCTTTGGCGATCAGCCGTC	418.5	1439.0	386.0	904.5	199.0	322.0	1247.0	1699.5	380.5	858.0
1.000000:3L:+:ENSANGE00000082701	TCGAGCCGCAATCACCTTCTGATATGTGTCCATTAT	758.0	805.0	231.0	702.5	144.5	197.5	571.0	446.0	441.5	339.5
1.000000:3R:+:ENSANGE00000072068	CCTGCGAGCGGATCACATTATCCGTCACCTTGCCGG	165.5	465.0	231.5	686.5	152.5	143.0	507.0	559.5	369.5	187.0
1.000000:2R:-:ENSANGE00000049542	GCGATGGACCGATTAACGCATTCATTAGCTTGACCT	172.5	504.5	138.0	635.0	195.5	162.5	524.5	251.0	357.5	224.0
1.000000:2R:+:ENSANGE00000009798	AAATGTCCTGCTGCTGAGAGCTATGCTTCTGCGCCT	1032.0	4229.0	920.0	1297.5	358.5	1482.0	2440.5	2235.0	503.5	2501.0
1.000000:UNKN:+:ENSANGE00000052935	GCAGATAGATCAATCCAATTCGAGCTTGCAACAGCC	204.5	530.5	150.5	720.0	168.0	376.0	958.0	638.5	427.0	291.0
1.000000:2L:+:ENSANGE00000075194	ACCGGGAGTAGATGGCGAAACCTACATCACAGGACG	236.5	557.5	173.5	850.5	143.5	89.0	494.5	220.0	348.5	301.0
1.000000:2L:-:ENSANGE00000052061	CTCCATTTTCCATCTGCTGGCGTATCTTCATAGCGT	364.5	896.5	249.5	846.0	268.0	136.0	767.0	971.5	503.5	477.5
1.000000:2L:+:ENSANGE00000019221	TCGACAGATCGTTCGTGATCGACGAGTTGTCGATGT	152.0	506.5	102.0	704.0	98.0	61.0	421.5	140.5	354.0	94.0
1.000000:2R:-:ENSANGE00000038583	GTAAGATGGTTCGCCACGAGATACGTCAACGGGCCA	440.0	848.0	549.0	943.5	177.5	107.5	747.0	438.5	513.5	395.0
1.000000:3L:-:ENSANGE00000039694	CGTCCGCAACCGTGACCGACGGTAGGCACTGTTCGA	537.0	962.5	443.5	881.5	164.0	84.5	639.5	458.0	396.5	237.5
1.000000:2L:+:ENSANGE00000040059	TGCACCGTGTCGGTGTTCCATTTGTTTATGGAAAGC	969.5	642.0	220.0	823.5	106.0	493.5	692.5	490.0	458.5	344.5
1.000000:2R:-:ENSANGE00000078342	TGCCATTATGCACAGGGCGTCATGCTTTTGGATCGA	318.5	689.5	292.0	852.0	170.0	223.5	775.0	631.0	513.0	236.5
1.000000:2R:+:ENSANGE00000078252	TTACCTCCGCCACAGTACATGTTCGCTGTTAGGGTA	138.0	753.5	236.5	761.0	167.0	140.5	728.0	360.5	474.0	388.0
1.000000:3L:-:ENSANGE00000039417	AAACTCTCCATCCATATTTCCAAACCCGTTCCGATA	857.5	1748.0	1561.0	833.0	229.5	613.0	2228.5	2650.5	819.5	1920.5
1.000000:3R:-:ENSANGE00000045948	AGGCCAGCTTCTTCGATAGATAGTAGCTAAGCGTAT	181.0	526.0	137.0	772.5	105.5	175.5	649.0	248.5	476.5	139.5
1.000000:2L:-:ENSANGE00000036429	GGCCAAGCTGGCGATGACGGGCTCGGTAGCGAATGA	214.0	912.0	379.5	994.0	189.5	126.5	803.5	413.0	532.5	308.0
1.000000:3R:-:ENSANGE00000068688	GCGCCGATCGATCGATTTCAACTGCTCAGTCACCTG	444.5	1091.5	241.0	839.0	228.5	105.0	854.0	270.0	559.0	795.5
1.000000:2L:-:ENSANGE00000025814	CACTTGACCATCGTGTTGTCCGCGGTGAAGCACGCG	122.0	570.5	164.0	746.0	152.5	161.5	576.5	464.0	587.0	248.0
1.000000:2R:-:ENSANGE00000053426	CTTCCAGAATCGTCTGCAGCTTCGCACCGACGCCCT	1578.0	5641.0	9246.0	2245.5	699.0	1857.0	4566.0	8014.5	1462.5	2634.5
1.000000:2L:+:ENSANGE00000070998	TCACAGTCGTTGCGACAGATGCGCCGCAGGTTTTCC	188.0	660.0	139.5	835.0	157.0	74.0	501.5	149.0	452.5	170.5
1.000000:2L:+:ENSANGE00000070955	AGTGCCAGCACTGCGTACCGGCACGTTGGCAATTAG	180.5	667.0	177.5	777.5	150.0	74.0	534.0	288.5	383.5	133.5
1.000000:3R:-:ENSANGE00000042945	GACTGATACGGCCAAGCGCGCCGTACACCCTCCGCT	6053.5	5416.0	2423.5	1094.5	674.5	7056.5	6954.0	6085.0	964.5	3225.0
1.000000:X:-:ENSANGE00000025069	AGGGCGGCCAGCTCCAGGCACTGCGGTTTCGAATTG	1567.0	4716.5	1569.5	1382.5	506.5	376.5	3120.0	3294.0	768.0	1539.0
1.000000:2R:+:ENSANGE00000049771	TCGTCCCACCAGTTGATCTTCTCGTCCTTGTACTGC	404.0	1579.0	1036.0	902.5	175.0	668.5	3215.0	2328.5	1470.0	848.5
1.100000:2R:-:ENSANGE00000037856	CGTAAACATTCTCATCCGAGTAGGCAATGTAGAGGA	1817.0	3163.0	557.5	1246.0	205.0	1083.5	2392.5	890.5	933.5	628.5
1.000000:2R:-:ENSANGE00000076003	ACGTGCGACAGTTGCTGTACGAGGGGAAATTGTTCG	182.5	593.0	185.0	776.5	138.5	77.5	453.5	203.5	498.0	174.5
1.000000:2R:+:ENSANGE00000069342	CGAGCCGCGCAGCAGCGAGTACTTCATCTTCTTCAG	462.5	1194.5	351.5	819.5	250.5	694.0	1277.0	751.0	857.5	704.0
1.000000:3L:+:ENSANGE00000028842	TCCATTGCAAGTACGTGAGCCGCCGACAGCATGCTT	607.0	1801.5	1120.0	1413.5	229.5	201.5	1441.5	1514.5	825.5	602.0
1.000000:X:+:ENSANGE00000068240	CTTGATCGTGGTGCAGAGGATGCGGTGCAGCCGCTC	813.0	1570.0	1034.0	1204.0	667.5	74.0	685.0	1147.0	510.5	736.0
1.000000:2R:+:ENSANGE00000040173	GTAGGACGATACCACCTGGCCCAGGTAGACGGTGGC	151.0	644.5	515.5	755.0	104.5	70.0	559.5	409.0	442.0	139.0
1.000000:2R:+:ENSANGE00000083397	GAAAGGCCACGGTCGCTGCTCGCTTCTACCGTTAGC	301.5	742.0	399.0	1050.0	116.0	92.0	749.0	722.5	477.0	180.0
1.000000:2L:-:ENSANGE00000043546	TTTGCTGCCCGAAAGCGGTAAACAGCTGCCGATCGA	227.0	737.5	165.5	822.0	95.5	80.0	555.5	265.0	546.0	155.0
1.000000:UNKN:+:ENSANGE00000045163	TTTGAGAAATATTCCCCATCCAGCCACATCAGATGG	675.5	1244.0	357.0	1180.5	214.0	261.0	1101.0	688.5	923.0	429.5
1.000000:3R:-:ENSANGE00000069076	CCATCCGATCCTCCGTTATGGCCAACGTTTCGAAAC	170.5	716.5	879.5	900.5	203.5	64.0	633.0	1039.5	481.5	262.0
1.000000:2R:-:ENSANGE00000048485	CTAACAGATTCATATAGTTGGCCACCAATTGCGCGT	177.0	754.0	235.5	798.0	160.0	153.0	761.0	274.5	536.0	129.0
1.000000:3R:-:ENSANGE00000016692	CTCGGCCAGCTTCTCCTCGGACCAGTTCTCGATCGT	1687.0	6258.5	7532.5	1845.0	478.0	1610.5	7798.0	6011.0	1152.5	2885.0
1.000000:3L:+:ENSANGE00000028582	TGTGCGACAGGAACAGGGCGTGCAGGTTCTTCAGAT	432.5	813.5	1888.0	1135.5	935.5	204.0	691.5	1497.0	715.5	679.0
1.000000:3R:-:ENSANGE00000080965	CAAGCTCAAACTTTCCCATGATTCCCAGGCACTATA	191.5	1067.0	1455.5	1322.0	743.5	156.5	823.0	1430.5	555.5	681.0
1.000000:X:+:ENSANGE00000060129	GAGCACGGTCGACAGCATAGCCGTGGGCGCGGCACT	250.0	777.0	1434.5	1108.5	257.5	111.0	733.5	869.5	829.5	282.0
1.000000:3L:-:ENSANGE00000061526	CAGCTCCTCCTCGCTCGTGTCGCACGTATCGGTCGT	860.0	2149.0	2242.5	1412.0	313.0	269.0	2317.0	3876.0	765.5	1527.0
1.000000:2R:-:ENSANGE00000068276	GAGGTGTACATGTCGGCCGCATCCAGGACGTGATCG	497.0	863.5	2463.0	1039.5	216.5	113.5	751.5	1348.0	526.5	269.0
1.000000:2R:+:ENSANGE00000076134	CTTGCGCCGCACCAGGTCCCAGGTTTCGATGTAGCC	522.0	1232.0	1189.5	1144.0	236.0	667.0	1394.0	1002.5	872.5	644.0
1.000000:3R:-:ENSANGE00000040577	AAAGGATACGCAACGCCACCAGGCTATTCCCTGGCA	633.5	1376.0	1097.5	1446.5	295.5	197.0	1268.0	1467.0	773.5	572.0
1.000000:3R:+:ENSANGE00000067090	ATAGCGCACAGCAGGAAGCTCAACAGAAACAGCAGC	3736.0	3445.0	574.5	1620.0	188.5	1756.5	1749.5	769.5	755.0	439.0
1.000000:2R:+:ENSANGE00000059764	CGGTTCCTCGGCGTACCCGTTTTCCGGCGTCCACAG	1066.0	1328.5	2885.0	1450.0	200.5	487.5	1101.5	2962.0	874.5	430.5
1.000000:2R:+:ENSANGE00000072252	TTGCCCATGTTCTGCAGGACGGACAGCTTCAGAAAC	290.0	848.0	824.5	1229.0	129.5	119.5	590.5	751.5	605.0	166.0
1.000000:3L:-:ENSANGE00000073374	ATCGTCCCGCTCGAAGTTTACCTCGACCGCCTCGAT	3571.0	7002.5	11851.0	2473.5	730.0	5652.5	3206.5	6727.5	3670.0	2391.0
1.000000:3R:+:ENSANGE00000020209	GTAACCGGCTCGGTAAGCTTCACGGGGAAAGTGCTT	367.0	773.0	330.0	1025.0	150.5	197.0	600.0	346.5	551.5	183.0
1.000000:2R:+:ENSANGE00000036195	CATTCTCCATGTCCAGCGGTGGTCCGCCGACGCTTT	391.5	864.0	1071.5	1068.0	114.5	144.0	694.0	1026.0	714.0	233.5
1.000000:2R:+:ENSANGE00000033307	ACGCACGCCTGCACCAGGCGGATGGCTTTGCCGAGG	239.5	785.0	179.5	1026.5	148.5	95.5	594.0	364.5	543.0	133.5
1.000000:UNKN:-:ENSANGE00000058867	GCGATGCCCGGAACTGCGCATCGGAACCGTGTAGCC	672.5	969.0	537.5	1146.5	262.5	264.0	1149.5	507.0	650.0	225.5
1.000000:3R:-:ENSANGE00000081609	CAGCACCGTCCCAACGGGCTGATTATGGCGATAATG	117.5	499.0	108.5	823.0	118.0	75.5	517.5	201.0	531.0	126.0
1.000000:UNKN:+:ENSANGE00000002034	ACGGGTGGTCTGGGCCACCAGGGTCTCGACGATGTT	179.5	545.0	182.0	983.5	170.0	90.5	505.0	295.5	564.5	142.5
1.000000:3R:+:ENSANGE00000066648	GCACCTCGGATAGTTCGTCATCTTCGTCCGCCAGGC	5468.0	4628.0	12246.5	3091.5	352.5	2465.5	5092.0	11111.5	2883.5	1724.0
1.000000:2R:+:ENSANGE00000075423	ATTTTCACACGTTGGGCAGGTATTGTTTTCCTCTAA	209.0	716.5	194.5	938.5	142.0	192.5	760.5	418.0	873.0	206.0
1.000000:X:-:ENSANGE00000068296	TTGCCGAAGTTGAGCCGATCCTGCCGCACCACCACC	11872.0	26034.0	31796.5	17803.0	1010.0	24161.5	29305.5	22609.0	7855.0	11369.5
1.000000:3L:-:ENSANGE00000072906	GTTGACCGTAATGTCGCTCTGGAAGCTGTACGGTTC	121.0	506.5	119.5	858.0	131.0	79.0	507.5	157.5	593.5	105.5
1.000000:2R:+:ENSANGE00000051040	GCTTCCTGTCGCTGCAGGATCTCCTCCTTTATGCAG	377.5	806.5	285.5	906.5	229.0	99.5	727.5	481.0	756.5	175.5
1.000000:3R:-:ENSANGE00000024526	GTACCGACGGCGACGGCGTACACCTCGACGTCGTAA	188.0	854.5	168.5	940.0	132.0	83.5	677.0	514.5	629.0	156.5
1.000000:3R:-:ENSANGE00000035402	ATGAAGGGCAGGAACACCGTCTTGAGCGATACCCAA	164.5	718.0	176.0	969.5	178.0	116.5	657.0	309.0	603.0	157.0
1.000000:3L:+:ENSANGE00000030233	GTCCGCTATCAGGCTCGATGCCGTAACGAACCGTTC	170.0	527.0	109.5	897.5	158.5	129.5	606.5	234.0	585.0	147.5
1.000000:2L:+:ENSANGE00000054298	CGTTTTACCGGGCGCAGGCACGTTCGGCAGCGGTGG	1633.0	7112.5	1777.0	2299.0	300.0	2366.0	4640.5	4857.5	1227.0	902.5
1.000000:3R:-:ENSANGE00000079606	CTGATGTTTGGCACTTTGGCCAGTCGCTGCTGGGAA	287.0	746.0	257.5	893.5	171.5	146.0	629.5	346.0	538.0	186.5
1.000000:2R:-:ENSANGE00000069513	CACGTACCGGCCGTCGTTCGTGAACAGGCTGCACTC	321.5	628.5	314.5	891.5	202.5	151.0	610.0	383.5	669.5	266.0
1.000000:3R:-:ENSANGE00000042723	CTTACGACACCGTCCAGCTCTACGAGGGCTAGATCA	1085.0	1213.5	227.5	955.0	241.0	136.5	782.5	293.5	528.5	276.0
1.000000:3L:+:ENSANGE00000069026	GAGCGCGAGCGGCCCCAGCGCCTGGTGCCGTATCAG	159.0	602.5	117.5	727.0	128.0	87.0	575.5	152.5	472.0	109.0
1.000000:3R:+:ENSANGE00000020234	CAGATTTCGCGCGGCAAAACCGATAGTTGATTGTTT	209.5	658.5	102.5	839.0	158.0	103.0	619.0	172.0	503.0	132.5
1.000000:3L:-:ENSANGE00000072801	CTTTTTGAGCAGCCGTTCGTTCTCCCGGCACACCAG	1742.5	3355.0	2318.5	1564.5	313.5	985.5	3069.0	5464.5	1101.5	1033.0
1.000000:X:-:ENSANGE00000051688	AACTTATACTCGCTTTGTAATAGATCGTACACCTTT	196.5	611.0	133.5	736.0	139.0	124.5	561.5	176.5	598.0	120.0
1.000000:3R:+:ENSANGE00000005266	AGCACGACCAGATGCTTGACGCCGGCCGTCTTCGCC	390.0	744.5	202.5	995.5	151.0	230.0	896.5	369.0	801.5	182.5
1.000000:3R:-:ENSANGE00000042951	TTATTAATCGCACTAACGCTTCCAGCGACTTTCGTT	135.0	510.5	90.0	920.5	194.0	153.0	541.0	189.5	560.5	167.5
1.000000:2L:-:ENSANGE00000064222	TTCCGCTGCATCAGCGGCACTAGCGACTTGCCCTCG	258.0	2471.0	747.5	1851.0	1171.5	225.0	8967.0	2423.5	8681.5	5835.0
2.000000:UNKN:-:ENSANGE00000048933	AGGCTATTAGAACACCACCACCGATGGAGAAAGTGC	1010.0	826.5	559.0	1765.5	276.5	954.0	623.5	1367.0	831.0	692.0
1.000000:2L:+:ENSANGE00000045832	GTAATTTCGTTATCTGTGATCGAAGATGCCGATCCA	234.0	826.5	140.5	945.0	206.5	123.5	571.5	286.5	531.0	128.5
1.000000:3L:-:ENSANGE00000057181	GCTGATGCCGCTGCACCGTGTAGTACTGGTGCTTGG	201.0	607.5	219.5	875.5	337.5	84.5	446.5	324.5	526.5	260.5
1.000000:X:+:ENSANGE00000059553	TGGAACTCGATGTTCATCTCCATCGTGTAGATGTGG	585.0	611.5	151.5	1798.0	239.5	201.5	521.5	351.0	1020.0	158.5
1.000000:3R:+:ENSANGE00000078439	GTAGCGCTTGATGTTCTTCTGGGCCTCAGCGTTAGC	3193.0	9190.5	5701.5	3587.5	342.5	3182.5	5639.0	1988.0	2497.0	811.0
1.000000:2R:+:ENSANGE00000012132	GAAACGATTGGCCAGCTTGAGCGAACGGGCCAGTAT	329.5	1223.5	461.5	773.5	208.0	206.0	704.0	1075.0	617.0	229.0
1.000000:3R:+:ENSANGE00000048537	TCGTCAACGTGTCGGCGTACGCAACCGCCGCCCGCT	2281.0	2146.5	2626.5	1306.0	318.0	6108.5	1785.5	4549.5	1480.5	1480.0
1.000000:2R:+:ENSANGE00000049934	TAGCAGAGGAAACCGCCGCACGAGCAGCCCACTGTC	8749.0	12570.5	6748.0	11362.5	686.0	15050.0	13372.5	12683.5	6672.5	5921.5
1.000000:2L:+:ENSANGE00000037345	GTCCCGGACACTGTCGCATACCCCGACGTCATGATC	225.0	666.5	181.0	824.0	197.5	96.0	595.0	258.5	473.5	198.0
1.000000:2R:-:ENSANGE00000039253	CCGGGTTGTAGAACTCCTTACTGGCGGCCGGATAGT	146.5	473.0	125.0	755.0	256.0	80.5	475.5	217.0	466.0	115.0
1.000000:X:+:ENSANGE00000065481	CAGCACGTTCGGCCCGTTCAGGCCGCCGTCGCCCGC	4728.5	7021.5	7429.5	3608.5	554.5	6808.0	6585.0	7802.0	3364.5	2601.5
1.000000:2L:+:ENSANGE00000013436	TCCATCACCTTAATGGCAGCGAGTTGTCCAGTCTTT	668.0	950.5	699.5	928.0	274.5	737.5	1040.0	2567.5	658.5	527.5
1.000000:2L:-:ENSANGE00000076614	CCGATCCGGTTTGATGAGCCGGCATTTGTCGCAGAA	546.0	620.0	275.0	724.0	215.0	187.5	561.0	374.0	529.0	158.0
1.000000:3R:-:ENSANGE00000077494	GGCAAAAAAGCCCCCATACACCACGTAGATCAGGAA	229.0	731.5	139.5	800.0	252.5	196.5	581.0	299.0	597.0	232.0
1.000000:3R:+:ENSANGE00000076664	ATGTGTTCGCATGTGTATGACGAGCTGACCGGACTG	256.5	641.0	241.5	698.0	201.0	118.5	555.5	366.5	467.5	192.5
1.000000:2L:-:ENSANGE00000064655	TGCTGCATGCAGGGCAAACGAGCTGGAGTTAGATTT	211.0	463.0	126.0	740.0	246.0	104.5	436.0	183.0	460.0	165.5
1.000000:X:+:ENSANGE00000066304	CCCTTTGTCACCGTCCTCGGCATGCACCTGGAGTAC	398.0	1359.0	1134.5	1249.0	303.0	272.5	1329.0	1969.5	948.5	564.5
1.000000:2R:+:ENSANGE00000008331	GGAACGCAGTAGCGCCAGCCGTTGCTGTACACGAAT	247.5	556.0	174.0	776.0	172.5	162.0	432.0	274.5	538.0	112.0
1.000000:2L:-:ENSANGE00000061018	CTTCACTATCTCAAACGTTGGCGCACAGTCGGCAAG	248.5	594.0	307.5	831.0	191.0	196.5	594.0	424.0	530.5	208.0
1.000000:2R:-:ENSANGE00000068315	ATTCCAGCCACCCGTTAGCTTGTGGAATAGCTCCTC	356.5	1300.5	688.0	1030.0	184.5	154.5	838.0	435.5	797.5	330.0
1.000000:3R:-:ENSANGE00000035708	GCTTCGCGTTGGGGAAGGAGTCGCCGACAACGGGCA	648.0	971.5	975.0	854.0	215.0	321.5	853.5	676.0	801.0	201.5
1.000000:UNKN:-:ENSANGE00000000066	GCAGCCGGGCCAGGGTGACGAAGGTGTGCAGCCAGT	706.0	1600.0	884.5	1747.5	276.5	245.5	986.0	694.5	1485.5	442.0
1.000000:X:-:ENSANGE00000061472	CCCGTCGATCACTACCATGGCCCGGGCGCGACCCGC	390.0	1414.0	636.5	1243.5	289.0	193.5	1567.5	571.5	1302.5	424.0
1.000000:X:-:ENSANGE00000066523	TCGTCGAAGGCCGGTATGAGCCGCTCGTTCTGCTGC	1914.0	1740.5	5870.0	2961.5	318.0	3351.5	3445.0	3917.0	2275.0	886.0
1.000000:3R:+:ENSANGE00000080265	GTAATCTTGTCCGAGTGCTGCAGCGACACGACGACC	537.5	1337.5	1897.5	1252.5	249.5	2278.0	1904.0	2223.5	1029.5	514.0
1.000000:2L:-:ENSANGE00000026044	GTACCGATTCTAGCTCCTCCAGTACGGCCTGCATAA	1528.5	1837.5	1733.5	1329.0	364.0	1489.5	1710.5	1254.5	793.0	640.5
1.000000:3R:-:ENSANGE00000020502	GATGCTGTAGCGTGGATTAGTCATATCAACGCGCTT	159.0	506.5	103.0	456.5	359.5	77.0	435.0	141.5	372.0	123.5
1.000000:2R:-:ENSANGE00000038170	GATGCTCTCGAACAGGCGCAGCGCGTAGTCGCGCAT	212.5	536.5	175.0	577.5	361.5	82.5	473.0	181.0	354.0	175.5
1.000000:UNKN:-:ENSANGE00000056309	CAGCGGCTTCGGTGCCAGAGATGGCGCGGCAAAAGC	283.5	772.5	167.0	793.5	404.0	101.5	744.5	266.5	873.5	275.0
1.000000:2L:+:ENSANGE00000007441	GAGGATGCGCACCTCCTTCGGGGTGAACTGCTCCAT	485.5	1239.5	659.5	999.0	408.5	144.5	1023.0	577.0	752.0	467.0
1.000000:3L:+:ENSANGE00000039061	TCAAGCCATCGGCCAGGCGCTCCATTTCCCCCACCA	1067.5	3329.0	800.0	1313.0	503.0	187.5	1765.0	576.5	1430.0	561.0
1.000000:2L:+:ENSANGE00000081911	ATGTTGTTACACGATATTTCGGCGTCGGTGTATTAG	189.0	462.0	126.5	398.0	656.0	92.0	410.5	158.0	349.0	303.5
1.000000:3R:+:ENSANGE00000046192	CTCGGTAGCCACCGGGCATGATACTTCCGCATGCAC	208.5	587.5	170.5	516.5	761.5	78.5	551.5	210.0	318.0	381.5
1.000000:2R:-:ENSANGE00000009962	TTGATTCGGATGGCCACTCTCAATGCACGGCTGCCG	187.5	589.0	222.5	623.5	750.5	89.5	570.0	230.0	397.0	478.0
1.000000:3R:+:ENSANGE00000083918	CGACAGTACAATTAGCACTGAAAAAAGGGAGCGCAC	129.5	475.0	234.0	406.5	453.5	83.5	590.5	194.5	425.0	311.5
1.000000:X:-:ENSANGE00000017977	CGTTCTGGCACCGGGGACCGGCAGCCGTGTGACACG	239.5	728.0	265.0	929.5	438.0	162.5	901.5	325.0	830.0	256.5
1.000000:2R:+:ENSANGE00000052772	CCAGCAGCTTTATGCCGTCCACGGAGCCAGTAAGTC	245.0	852.0	336.5	517.0	392.0	159.5	868.0	416.0	660.5	324.5
1.000000:2L:+:ENSANGE00000074071	GCGTGAGTTGACTGGCGCCCGGTAGCTCTCGATCGG	516.5	634.0	223.5	675.0	440.5	139.0	701.5	367.5	537.0	236.5
1.000000:2L:+:ENSANGE00000044784	CAGGCGTTAGGTCTATCGTTGTTACGCTCCTTAGCT	299.0	592.0	302.0	372.5	393.0	139.0	559.0	255.0	462.0	449.0
1.000000:2R:-:ENSANGE00000038767	CGCGGGTTGAGGAACGGCAGCGTCGACACTCATGTT	623.5	782.0	356.0	575.5	355.5	184.5	731.0	756.0	791.5	398.5
1.000000:X:+:ENSANGE00000053807	CTCGCGGATGACGGGATGGTCCGGCACGGCGCGGGC	1003.0	1713.5	1154.5	1282.0	324.0	387.5	1276.5	1984.0	1333.0	388.0
1.000000:2R:-:ENSANGE00000073532	CTGCTGCTTGAACGACTTATCGGGGCACTGCGGACA	322.0	931.5	907.0	1024.0	847.5	157.0	931.0	388.5	685.5	613.0
1.000000:2L:-:ENSANGE00000012108	CTGTTACGGCACTGGGTGGAAGCACGACGCGTCCCA	246.5	710.5	303.5	621.5	1056.5	102.0	810.5	318.0	865.5	691.5
1.000000:2R:-:ENSANGE00000070360	TGGTCGGTCGCACGGTGGAAATCGTGATAGCCGTTC	691.5	1357.5	1276.0	1235.5	737.0	782.5	1091.5	1095.5	1360.0	506.0
1.000000:3L:+:ENSANGE00000049219	CCATCGCGTACTTGATCTGATTCATCTCGAGTTGAG	119.0	429.5	144.5	259.5	1029.0	64.5	369.0	152.0	248.0	558.5
1.000000:3R:+:ENSANGE00000020227	GAAATTGTGCGCATCTTCCTCATACTTCCAACGCTT	376.0	653.0	810.0	542.0	293.5	214.5	537.5	678.0	393.0	813.5
1.000000:2L:-:ENSANGE00000069676	CCGCAGATGGTAGGAGATGGTCGTGTAGTCGACGGG	307.5	397.0	224.5	307.5	179.5	163.0	284.5	275.5	284.0	331.5
1.000000:2R:-:ENSANGE00000057844	CTGGCACGATTCCACGATTTCATGCGCCCGCACCAC	6298.5	7909.5	14009.5	5363.0	1287.0	17908.5	8483.0	6971.0	1288.0	4302.0
1.000000:3R:-:ENSANGE00000061159	CGTTATAGATAACGGCCGCTTGGTATGGGACCTGAT	678.5	1581.0	502.0	721.0	279.5	196.0	297.5	220.0	281.5	543.5
1.000000:3R:-:ENSANGE00000016891	TTGTTGCGATGTTTTTCTGCCTTCGTCAGCGGTAGA	579.5	859.0	340.0	408.0	149.5	391.5	1111.5	942.5	255.0	510.5
1.000000:2R:+:ENSANGE00000070019	TTGTTGAAGAAACTTGTTTCCCGAACATTACATAAT	255.5	472.0	199.5	311.5	117.0	384.0	503.5	329.0	265.0	215.0
1.000000:2R:-:ENSANGE00000057847	CTTTATGTCGTTCGGTATGTCCACCCGCAGCACGTC	2899.5	3969.5	7651.5	3062.0	465.0	5029.0	4135.0	3219.5	616.0	1765.5
1.000000:2R:-:ENSANGE00000052017	AGTATTCCACTGCTGGTAGTACTCTTCGCCGACGAC	392.5	704.5	638.5	454.0	192.5	216.5	483.0	938.0	255.0	353.5
1.000000:UNKN:+:ENSANGE00000004648	TGATCTCGCGCTGGTTGTCGGCGATGACCTCGTTGA	258.0	551.5	284.5	420.5	165.0	178.0	370.0	493.0	290.5	319.5
1.000000:2L:+:ENSANGE00000063545	ACCCACTCGTTGAAGCCGTTCTGTTGTTGAATGATT	7739.5	4722.5	593.0	1235.0	311.5	2234.0	2608.5	584.5	423.5	1202.5
1.000000:3L:+:ENSANGE00000067493	CCAAAAAGCCCTGCGACGAGATGACGTTGATCTTGT	316.0	737.5	269.5	479.0	175.5	143.0	474.0	321.0	328.5	362.5
1.000000:2L:+:ENSANGE00000033002	GGAGGGCCCAGCCCATGCGGGACATTGCGGGGCTTG	350.5	593.5	372.5	532.0	218.0	114.5	384.0	369.0	349.0	374.0
1.000000:3L:+:ENSANGE00000062152	CATTCAATTGTGTCACCGGCTGTAGGTAAGTTCAAT	347.0	741.0	192.5	449.0	201.0	322.0	654.0	285.5	322.5	628.5
1.000000:2L:+:ENSANGE00000065794	TTAGGGCGCACTGCACGCTCACGCAGCTCGTCGATC	3310.5	6332.0	3542.0	2242.0	651.0	2796.5	2863.5	7819.5	909.5	1468.0
1.000000:2R:+:ENSANGE00000070014	GTAATGACACAGCGGTGGGGCACGTGGGTAGTCCAG	454.0	652.0	434.5	591.0	287.5	156.0	486.0	712.0	390.5	724.0
1.000000:X:-:ENSANGE00000077513	CCATCTCCTTCATAAAGCTGTGGTCCTCAATTCCGT	453.5	837.5	415.5	569.5	179.0	178.0	428.0	476.5	365.0	355.5
1.000000:2R:-:ENSANGE00000018723	TCATAACCGGTGCATCAAGTGGTACGTCTTCGATGA	267.0	656.5	147.0	525.5	174.0	182.0	519.0	325.5	485.0	325.5
1.000000:3L:+:ENSANGE00000070693	GTCATGTAGATTTGGTTGTGCTCGGTGTCGATGCCG	712.0	758.0	789.0	587.0	230.5	303.5	616.5	2360.0	378.0	443.5
1.000000:3L:+:ENSANGE00000073361	GCAACTCGGTACGTTTGCGCTCAATTTCAGGCTGCT	463.0	503.5	418.0	622.5	173.5	155.5	425.5	367.0	365.5	354.0
1.000000:2L:+:NonCoding	TTACTTCTGCTCCACTGGTCCACTTGCGGGTATAGA	290.5	545.5	233.5	599.0	251.0	146.5	436.5	534.5	430.5	604.0
1.000000:3R:+:ENSANGE00000035322	CACCGTACGGTCTGGCCTGCTTCAGATCACGCTCAG	6101.5	7296.5	1959.5	2657.0	659.5	2318.5	5060.5	4398.0	635.5	1027.5
1.000000:3L:-:ENSANGE00000044029	ACCGATTGGAAAAACTCATCCGGATGGATGTAGCCG	149.5	350.5	156.5	494.5	150.0	71.5	366.5	171.5	336.5	174.0
1.000000:2R:+:ENSANGE00000079049	CTTGGCCTGCAGTTCGACATGACTCTTTCCGGCACT	157.5	450.0	255.5	529.5	204.5	79.5	382.0	504.5	294.5	352.0
1.000000:3R:-:ENSANGE00000076649	GCTTCCAGCTGCCGGTAGTGACCGGTTTTACGTTCG	315.0	509.0	147.0	523.5	176.5	119.0	391.5	278.0	377.0	173.0
1.000000:2L:-:ENSANGE00000067563	CTTCTTGTCGATGATCTTGACCGCGTACTGCTGGGC	856.0	1237.5	745.0	714.0	730.5	145.0	2480.5	1970.5	538.0	1599.5
1.000000:3L:-:ENSANGE00000069152	TGAAACACGTCACAGTACCGCATCGGGAAGCAGTAC	219.0	631.0	229.5	643.5	198.0	78.0	458.5	438.0	427.0	268.0
1.000000:2L:+:ENSANGE00000047481	CACCGAGCATGTGAAAACTGTCGGCCACCAGGGCCA	363.0	756.0	418.5	706.5	149.5	101.5	628.0	646.5	330.0	243.5
1.000000:2L:+:ENSANGE00000061208	TCACCAGCAGCGCATTACCGTAGAAATCGAGCGACG	174.5	630.0	182.0	544.0	137.0	84.5	509.0	347.5	412.0	312.5
1.000000:3L:-:ENSANGE00000028452	TATCGTGGGGCAGCCGGACTCTTCGCCGACACCGTT	1929.5	6993.0	3652.0	2358.0	604.0	1372.0	3048.0	10188.5	832.5	991.0
1.000000:2L:+:ENSANGE00000052292	ACTGCAATGGCTTGCCGGTTGCTTGCTGTCCAGCAA	276.0	1108.5	625.5	965.5	155.5	112.0	857.5	1112.5	555.0	280.0
1.000000:X:+:ENSANGE00000064402	TACCGCAGCTCGGCCGACACCAGCGAGGTCAGGTTG	517.5	2580.5	562.0	1241.5	230.0	213.5	1316.0	1659.0	473.5	366.0
1.000000:X:-:ENSANGE00000017988	GTACGAGCAGTGGCACGTGTAGTCGTTCTCGTAGTC	424.5	600.0	305.0	567.5	179.5	111.0	559.5	500.5	518.5	237.5
1.000000:2L:-:ENSANGE00000023821	CTGACGACCCCGTAGCTGGCACAGCCACCATCCTTT	960.0	2989.0	1311.5	1089.0	273.5	328.0	1989.5	1883.0	536.5	646.5
1.000000:3L:+:ENSANGE00000058241	GATCCAGACGTCTAACTTTGTGCAAAGTGCTAAAAA	110.5	355.5	78.5	536.0	114.0	55.5	332.5	104.5	332.0	90.5
1.000000:3L:+:ENSANGE00000053081	GACAAACGCACGTCCTGTAGTCCTCGGCAATTGGTT	323.5	755.0	279.0	700.5	194.0	142.0	708.0	541.5	418.0	252.0
1.000000:X:-:ENSANGE00000053798	CACCATCGGCGGCTTCAGCTTGACCACGTTGTCGTC	3422.0	5586.0	2302.5	1241.0	352.0	1584.0	3193.0	3420.0	570.0	1438.5
1.000000:2R:+:ENSANGE00000069683	GGGTTAAAGATGCGTTTGTATATCAAGTCAAGCAAT	108.5	363.0	73.5	620.0	114.0	59.0	316.0	109.5	359.0	91.0
1.000000:2R:-:ENSANGE00000049719	TGTAATTTAACACCAAGTCTGAAGATTAAAATCACT	497.0	3219.5	821.0	1820.0	209.0	1786.0	5521.5	2606.0	1638.0	1204.0
1.000000:2L:-:ENSANGE00000060036	TTCTGGCCGAGCAGTATCTTGCGCACACCGTTCGCG	1182.5	2820.5	3416.0	1738.0	289.0	541.5	1609.0	3446.5	721.0	715.5
1.000000:3R:+:ENSANGE00000063513	GTACGGTAGAGCTTTCATAGCGTCGTACATATTGCT	134.5	457.0	157.5	650.5	145.5	220.5	658.5	567.0	431.0	241.5
1.000000:3R:+:ENSANGE00000057172	TTGATTGATATGAGGTTACGAAAAGGTGCGATTAGA	374.0	1225.5	307.0	715.5	146.0	208.5	701.0	364.0	413.0	209.5
1.000000:2R:+:ENSANGE00000020930	TTGCGTAGCGGCTACCTATGCAGCCGCGTGGACCGC	118.5	510.0	127.0	754.0	136.0	68.0	484.5	150.0	420.5	128.0
1.000000:2R:+:ENSANGE00000080377	CGATAGGCGATGAACGGTCGATTTGATCTTTTGACT	334.5	847.0	157.0	695.5	108.5	84.5	481.0	166.0	455.0	136.5
1.000000:2L:+:ENSANGE00000037095	AGGTTCTTCTTTGAGTTCTGGCATCTCGGCGGAAAC	228.0	628.0	274.5	931.5	157.5	157.5	606.0	681.0	431.5	313.5
1.000000:2R:-:ENSANGE00000011898	GGATCACCGACGACCAAGAACGCTACCGATACACTT	928.5	3486.0	1319.0	1018.5	465.0	590.0	3113.0	2486.5	920.0	705.5
1.000000:3R:-:ENSANGE00000020775	TTATGTTGAAATTGCGCTCAAAATACGTTTCCCTGT	339.0	878.5	312.5	797.0	183.5	95.0	668.5	364.5	444.0	291.0
1.000000:3R:-:ENSANGE00000067268	CGACGCTCGCTGCGGCCGGCCGGCTTCCCATTCGTG	562.5	1074.0	804.0	736.5	219.0	338.0	1161.5	1624.0	562.0	559.5
1.000000:2R:+:ENSANGE00000064421	CGCAGATCCAGCTGTACACCTTTCCCAATATGTAGC	298.5	833.0	266.5	828.0	161.0	278.5	792.5	316.0	520.5	292.0
1.000000:3R:-:ENSANGE00000034446	GATGCTTTGCAGCGTCATCCAAGCAAACAGGGTGGC	371.5	1024.0	363.0	936.0	174.0	141.5	618.0	506.5	465.5	326.0
1.000000:2L:+:ENSANGE00000010561	GCTCTTTGAGAGCACTCTGCTTCAGGATGAGATTGT	698.5	866.0	260.0	911.0	212.0	88.5	949.0	322.0	487.5	272.0
1.000000:UNKN:-:ENSANGE00000047827	ATCGTTGCTGCCTCTGTAGCACATTCGAACGACTCA	187.0	737.0	311.5	884.0	181.0	87.0	677.0	351.5	564.0	268.5
1.000000:3R:-:ENSANGE00000006625	CTTCAGATCGTTCTGGATGTTGGTTAACCTTCGCAC	215.5	805.0	230.0	758.0	112.0	69.0	580.5	237.5	521.0	222.0
1.000000:3L:+:ENSANGE00000057603	TTTCGGGAAGCTGTGTAGGAACAGGCCCGCTTCCGG	230.0	530.0	210.0	753.0	109.0	129.0	482.5	360.5	453.5	148.5
1.000000:2R:+:ENSANGE00000068303	TCATTCGCCCTTCAGCAGCTTGCTAAACTTCTCCTG	320.5	1470.0	1516.5	1009.0	203.0	199.0	1444.0	2444.0	606.5	706.5
1.000000:X:-:ENSANGE00000065921	AAGAATGGCAGCGATGCGGTCTCATACTTGGCGACG	324.5	828.0	142.5	762.0	154.0	92.5	601.0	228.0	565.5	199.0
1.000000:3R:-:ENSANGE00000059093	GACTGTACTTATCGCCCGCCGAATCGTTCCACCCAC	2243.5	7752.0	7420.5	2747.5	1038.0	4400.5	12255.0	9382.5	2821.5	7189.5
1.000000:2R:-:ENSANGE00000079599	CACGGGCTCCAAATCCAGTATGTTCAGTATGACCCG	282.0	702.0	250.0	902.0	188.5	177.5	637.0	444.0	601.5	204.0
1.000000:2L:-:ENSANGE00000010285	CCTTTCCTTATCTCCTTGCCCCCAAACAAACCCGGA	290.5	1869.5	288.0	942.0	174.0	116.0	958.0	424.0	508.0	608.5
1.000000:2R:+:ENSANGE00000058191	CACCGTGGCCACACGGTACGAGTCCGTCCTACCGGT	455.5	1256.0	602.0	805.5	255.0	130.5	1743.5	443.0	712.5	563.0
1.000000:2R:-:ENSANGE00000045686	GGAATGTTGCCGATGCCCATCTGCAGCGTGGCACCA	508.0	1004.5	352.5	880.5	148.5	299.0	832.0	665.0	738.0	197.5
1.000000:2R:+:ENSANGE00000052426	GACTTTTGCAGCTGGAACGGTTGTGACATGATCTCG	382.0	1637.0	283.5	1095.5	159.5	209.5	988.0	354.5	881.5	236.0
1.000000:2R:-:ENSANGE00000050486	TCTTGTTGGGCAGCTTTGAGCGCAGCATATCGAACG	133.0	622.0	131.0	768.5	141.0	60.5	570.0	176.5	557.5	189.5
1.000000:3R:-:ENSANGE00000066557	ATCTCCGTCGACTTGCGTGCGAGCCCGCACCGAGCC	279.5	929.0	495.0	1074.0	111.5	114.5	774.0	376.5	481.5	140.0
1.000000:2R:-:ENSANGE00000084902	AGCTGAAGTCTTTCTTGCCATCTTGTCGTTGAATTA	1008.5	1882.5	449.0	1039.0	198.0	1351.0	2621.5	1330.0	1099.5	594.5
1.000000:2R:-:ENSANGE00000050120	CTCCCTCCTTGGTGAACTGGACAAATATGCCCGGCT	202.0	677.5	168.5	816.5	105.0	525.5	851.5	326.5	706.0	158.5
1.000000:2R:-:ENSANGE00000063296	ACCACCTTCTCCCGGCAGTTCAGCGTGTTGCGCGTT	681.5	1606.0	787.0	1263.0	174.0	374.5	1245.0	1179.5	1368.0	628.0
1.000000:2L:-:ENSANGE00000072573	CAGTTTGCCCTTTACCACCTCGCAGTTTTTCTCCTG	366.0	1415.0	541.5	1222.0	192.5	118.5	995.5	774.0	593.5	865.0
1.000000:2L:+:ENSANGE00000070895	TCGGTATGCACCCGGTGAGTTGTCGATGATGAATAT	243.5	927.0	220.5	935.5	158.5	148.5	900.5	358.5	514.5	184.0
1.100000:2R:+:ENSANGE00000081992	GGCTGTTACACACGGGGACGGGTGCGTAAAGCTTAA	1490.0	1492.5	465.5	1150.5	197.5	176.5	927.0	502.0	770.0	248.5
1.000000:2R:+:ENSANGE00000066774	CAGGGTGTTGGAGAGGGCCTGGGCGGACGTATCGTT	493.5	1200.5	316.0	1176.5	180.5	128.5	801.0	363.5	748.0	397.0
1.000000:3L:+:ENSANGE00000056226	GACGTCCAGCATCAGCATCAGATAAATGTTCACAAA	237.5	801.5	208.0	1133.0	149.5	103.0	651.5	417.5	554.5	180.0
1.000000:3R:+:ENSANGE00000043587	GTGCTCACGTTCCGGCTAAAGTCCTGCAGCAGCAGC	1852.0	1438.0	464.5	1060.0	204.5	688.5	1601.0	676.5	833.5	418.0
1.000000:2R:+:ENSANGE00000060908	GTAGCTAGCGACCGCAGGTGTACCAGCGGCTACAAC	132.5	529.5	122.5	943.0	165.5	74.0	480.0	155.5	678.0	123.5
1.000000:2R:-:ENSANGE00000000416	ACAGCTTCTGGGCGATAATGGAGTACTCGATGTCAA	165.0	590.0	100.5	860.0	203.5	61.5	517.0	120.5	469.0	95.0
1.000000:2L:-:ENSANGE00000069936	TGCCGTCGTCTCGACAAACTTGGGCTTCAACACGTC	553.0	937.0	210.0	932.0	175.0	153.0	692.5	297.0	582.0	194.5
1.000000:2L:-:ENSANGE00000010474	CCGAGCCGCCAAGTACTTACTAGGTCAAAGTCAGAT	150.5	570.0	89.0	882.5	192.5	96.0	533.0	150.0	496.0	160.0
1.000000:2R:+:ENSANGE00000040535	GCACCCGCGTGACGAACCGGCCTTCGCGCTTCGGTC	885.0	1368.5	836.0	966.5	224.0	216.5	1480.5	863.0	509.0	416.0
1.000000:2L:-:ENSANGE00000054895	CTTTGGTGGTGCTGGCCGGACACCATGTTTCCCAAT	342.0	727.5	288.5	881.5	229.5	105.0	749.0	397.5	712.5	575.5
1.000000:2L:-:ENSANGE00000032032	TTCGTACAGTTGAATTACTTTCAGATTCCATTCGGG	171.0	571.5	109.0	888.5	128.0	61.5	454.5	91.0	483.0	75.0
1.000000:2L:+:ENSANGE00000032004	TCATGAAGAACATCGACCCGCGCTGGAACTTGCACT	493.0	1336.0	501.0	969.0	247.5	181.5	1476.5	742.0	603.0	274.5
1.000000:3R:+:ENSANGE00000076607	CAATCATCCTGTAGCGCTGACTCGAGCTCGATCAAC	181.5	645.5	110.5	898.0	145.0	77.5	520.5	157.0	476.0	98.0
1.000000:2R:+:ENSANGE00000002167	CCTCCAGCCCGTACGACTCGCGGTAGTAGCTCTCGG	227.5	1055.5	382.5	861.0	111.5	80.0	860.5	423.0	522.0	176.5
1.000000:2R:-:ENSANGE00000002243	CCAGCAGCGAGGCGGGCAGTATCGGAATGTAAACGA	299.0	948.0	370.5	1201.5	185.5	89.5	780.5	468.0	560.0	184.5
1.000000:3R:-:ENSANGE00000064339	ACAATTCTTCCGTGCTGGTCAATCAGAGTGATATTG	257.5	728.0	283.5	993.0	138.5	94.0	626.5	401.0	709.0	215.0
1.000000:3R:+:ENSANGE00000035179	TACGTTGATCACAATGATCGTTTCGTTCTCGTTCAG	249.0	591.5	225.5	899.0	132.5	81.0	537.5	316.0	588.5	149.5
1.000000:2L:-:ENSANGE00000071391	GGAAAGCACACCAGTCCAGCTTGAATCCCGAGTTTT	289.0	787.0	283.0	1118.0	198.5	109.5	582.0	623.5	757.5	295.0
1.000000:2R:-:ENSANGE00000002992	CTTCTTGCGTGTCGTAGCTCTTCAGGCTGAAGTTCA	363.5	1040.5	276.5	1142.5	154.5	98.0	674.5	235.5	564.0	180.5
1.000000:3R:+:ENSANGE00000036099	ACCACGTTCCACCAGCGCATTCGATAGCGTACGATT	200.0	865.5	191.5	1076.5	138.5	112.0	745.5	331.5	540.5	256.0
1.000000:2L:-:ENSANGE00000078171	CGTTGGCCATCGTTGTGCGAATCCAATCGTGGTAGT	877.0	715.0	323.5	959.0	191.5	635.0	957.0	1502.5	946.5	290.5
1.000000:2R:-:ENSANGE00000063000	CGAGTACAGATGGCAGAACCCGCGCACCAGCTTCTC	4829.5	11797.5	11728.0	1685.5	455.5	8318.0	12328.5	10160.5	2189.5	2451.0
1.000000:3R:-:ENSANGE00000021810	CCTGCGCGTCTAGCACATCCACCGCGTACATGTTTC	406.0	980.5	267.0	1131.5	182.0	275.0	987.0	416.5	580.0	202.0
1.000000:2R:-:ENSANGE00000076046	TTTGTACTTTGCGGAGCATAATCCATTTACCGGTGC	234.0	753.0	162.5	854.5	166.0	70.5	449.5	127.0	564.0	142.0
1.000000:2R:+:ENSANGE00000027049	CGCAGGACGCCGCAATCACACCGTCCACCGGTGCGT	1895.0	4647.5	1768.5	1201.5	319.0	969.5	4508.0	3674.5	1102.5	771.0
1.000000:3R:+:ENSANGE00000043135	TAGCCTTCTGTTTTGCCGCCTCGAGCGCTTTCTGCT	2808.5	4543.5	1322.0	1858.0	255.0	2356.0	4222.5	2346.5	1164.5	1923.0
1.000000:3R:-:ENSANGE00000062184	CACACTTCATGTGTCCGTGCGTACCGAGCGATTCCC	1013.0	972.5	261.5	1003.5	188.5	2065.0	1485.5	601.5	789.5	401.5
1.000000:2R:-:ENSANGE00000083828	GGCGGCGGTCTCGGCACCACATCGCGGTCCTTCAGC	7107.5	10004.0	4615.5	2436.5	616.0	3453.5	8678.0	7234.5	3303.0	4561.5
1.000000:2R:+:ENSANGE00000008228	CGTTATTAAAATCTAATATACTTAACAGTTCATATT	112.0	323.0	103.0	757.0	161.0	61.0	326.5	161.5	529.5	104.0
1.000000:3R:-:ENSANGE00000076576	CAGTAAAACTTCATAAATAGCTTCCACCTTTTCGGC	407.5	1230.5	328.5	1121.5	123.0	203.5	1066.0	814.5	753.5	215.5
1.000000:2R:-:ENSANGE00000048482	CGGCGCGTCAAAAGCCCCGCCCCGATGGACGACCGG	378.5	807.5	270.0	880.0	142.0	168.5	701.5	415.0	771.5	172.0
1.000000:X:+:ENSANGE00000084543	CCTTTTCGGTTGTTTTGTCTATAAAGCCCCCAAAAC	547.5	769.5	144.0	1116.0	128.0	141.0	644.0	307.0	814.0	175.0
1.000000:3R:-:ENSANGE00000066438	AATCTCCTTGTGGAACACCTCGTGCCGGTTCGCCTC	2861.0	3645.0	3015.0	3639.0	256.0	1460.0	4453.0	5313.0	3205.0	848.5
1.000000:3L:+:ENSANGE00000028347	CAGCCGCTGGTCGAACCACTGTCGCCACTCGTTCAG	841.5	1515.5	370.5	1600.5	210.5	249.5	1317.0	571.5	856.5	320.5
1.000000:2R:+:ENSANGE00000044229	CTCCGACGCCTCCGGAAGCGGTTCCAGCTTAACGTT	294.0	911.0	282.5	955.0	147.5	116.5	729.0	620.5	695.0	198.5
1.000000:3R:+:ENSANGE00000034471	CCGCGGCCGCGCTGTTTCATCGCCGGCACCATCAGA	694.5	1522.0	680.5	1672.5	218.0	491.0	1368.5	1360.0	876.0	541.0
1.000000:3R:+:ENSANGE00000077837	ATGATGATGCTGATGTAAACCATGCCTCTTGTACAT	430.5	775.5	170.5	893.5	247.0	320.5	809.5	328.0	633.0	305.0
1.000000:3R:-:ENSANGE00000073707	ATCCCAGTACTTTATTACTCCATCCCAGCCGGCCGT	534.5	1381.5	864.5	1322.0	207.0	484.0	1364.5	1538.5	893.5	606.5
1.000000:3L:+:ENSANGE00000054019	ATTCAAATCGGCTCCACTTTGGGCAAGCATTTCAAG	810.0	1216.0	159.5	1222.0	158.5	95.5	816.5	261.0	1036.5	193.0
1.000000:3L:+:ENSANGE00000001067	CGCTCGTAGTCAATGATTTCCACAATAATTTCCAGC	184.0	716.5	150.5	809.0	218.5	159.5	668.0	231.5	519.0	144.5
1.000000:3R:+:ENSANGE00000035821	TGGCGGGAAGCCCAGACCGAACACGGCACCAACATC	3273.5	9436.0	2882.0	9462.5	388.5	5174.5	7025.0	5194.5	2555.0	1545.0
1.000000:3R:+:ENSANGE00000042962	ACCTCCTTCAGGCTGCTGCGACCGTTCGATAAGTTG	2762.0	6013.0	3282.0	3057.0	419.5	918.5	3949.0	4492.5	2633.0	1297.5
1.000000:3R:-:ENSANGE00000053181	TTGGCAGTGACCGTTATACCTCCACCTAATCGATTA	170.5	465.5	230.0	758.0	197.5	107.5	411.5	379.0	438.5	270.5
1.000000:X:-:ENSANGE00000043269	TTTGGGCAGTGCGTACGCCCCAAAGACGGACTCGTG	167.0	448.5	159.0	600.0	153.5	87.5	455.0	233.0	391.0	136.0
1.000000:2R:+:ENSANGE00000033797	TTCAAAATCGGACGGGCGCTTTGGGGTTTGCTCGGG	1012.5	1826.0	1058.0	1068.5	369.5	503.0	963.0	1652.0	675.5	496.5
1.000000:2R:-:ENSANGE00000066615	ATCCCTTAATATCCGCCTCTGCCATGCGACGTTCCA	609.5	1170.0	584.5	1096.5	287.0	263.5	980.0	1131.5	558.5	466.5
1.000000:2R:-:ENSANGE00000040978	TTGGTGATGCGCTTCGCGGCCAGCATCCCCGCGACC	432.5	1319.5	656.0	1174.5	234.5	444.5	1074.5	1319.0	1002.0	348.5
1.000000:2R:-:ENSANGE00000066935	CTTCTGGTTGTCTGCGGTAAACTCGAACGGAATGCT	2084.0	2421.0	525.0	2275.5	429.5	1094.0	2368.5	931.0	2339.5	357.5
1.000000:2L:-:ENSANGE00000011658	CCCGGATGAGGGAAAGCTGCGTCTCGCTCAGATCGT	1531.0	1531.0	1011.0	5026.5	979.0	581.0	3711.5	1527.5	3210.0	3698.5
1.000000:3R:-:ENSANGE00000064993	CGAACAGCCCGCTGATGCAATTGAATCACTTGTTTC	161.5	431.0	109.5	538.5	336.5	70.0	415.0	175.0	420.5	133.5
1.000000:3L:-:ENSANGE00000028177	CCCGGCGAGGCGCAGCCAGGTCTCCACCTTCAGGCA	1444.0	1616.0	569.0	1160.0	417.0	432.0	1642.0	601.5	981.5	490.0
1.000000:UNKN:-:ENSANGE00000004974	GGTTTTCTGGCCTTGGTTGCGGCCACATAGTTGTCC	162.5	489.5	191.5	605.0	282.5	79.0	381.0	277.5	426.5	157.5
1.000000:3R:-:ENSANGE00000008678	GTCGCAACCAACGGCCGATAATTGTATATTGGTCCA	155.0	651.5	127.5	559.5	349.0	63.5	524.0	183.0	400.5	157.0
1.000000:UNKN:+:ENSANGE00000001329	GCGGCAGCAGGCCGGTGTGCCAGTCGTTGCAGTGCA	527.5	931.0	481.5	902.0	365.0	228.0	906.0	857.0	720.0	378.0
1.000000:3R:+:ENSANGE00000075312	AGCCAGAACAGATACCGCTGCCGGAAGTGAAAGTAG	498.0	1554.5	178.0	707.0	361.0	131.5	510.5	159.0	534.0	257.0
1.000000:2R:-:ENSANGE00000002241	ACCGCCGCCCATGCCGGGATAGATGAGATTATCGTC	836.0	1444.0	371.0	896.5	411.0	629.0	1368.5	315.5	998.5	613.0
1.000000:2L:+:ENSANGE00000064936	CAGCGGTGGCAGCGGAGTCGGTGTCAGCTGCGTTAG	1612.0	2067.0	355.5	2181.0	413.0	340.5	1358.5	497.5	1368.0	319.0
1.750000:2R:+:ENSANGE00000057137	CCTCTGTGTACGAATCGTACTGTTGCCGTGCCATTT	302.0	521.5	241.0	456.5	312.5	186.0	527.0	535.0	379.5	377.5
1.000000:3L:-:ENSANGE00000038913	TCGACGGGGCGATTTTCCTCCCCCGATTCGCACATG	210.5	658.0	183.0	384.5	239.0	69.0	462.0	306.5	352.5	183.0
1.000000:X:+:ENSANGE00000015376	AGGAAGTTCTCCGTCAGGATGAGCTCCTGCATGTGC	197.5	510.0	203.5	319.0	221.5	95.0	502.0	312.5	313.5	142.5
1.000000:3R:-:ENSANGE00000020769	ATCCACGAGTTGGTCATCGATAATTCAGCAGCGGAA	156.0	632.5	622.5	372.0	289.0	100.0	461.5	308.5	383.0	194.0
1.800000:UNKN:-:ENSANGE00000079809	CAGCCACTGTGGTGTAGCTCATTGTGCTTGCTGTTA	428.0	631.0	411.0	357.5	222.5	289.5	626.5	673.5	423.5	304.5
1.000000:2L:-:ENSANGE00000074748	TTCAATTTGGCAACGTAGTTTGACGGAATGTAGCCT	195.0	572.0	311.0	325.5	174.5	88.0	547.0	333.0	311.5	187.0
1.000000:2R:+:ENSANGE00000040743	CCTGTTCCTGCAGCTTGGCAGAGCTGGCCGTGGCCA	541.5	861.0	351.0	761.0	275.5	122.5	675.0	398.5	678.0	338.5
1.000000:3L:-:ENSANGE00000069543	TCGACATTACGTCCCGTAGACGTTGGATAATGCATC	3419.5	1334.5	498.0	578.0	245.0	401.5	551.5	349.5	430.0	227.5
1.000000:3L:+:ENSANGE00000069023	AGATACTTGGCGGACGCCTCGTTGGATGAAACCGAC	302.0	566.0	152.5	459.5	355.5	67.5	503.0	298.0	426.5	227.0
1.000000:2R:+:ENSANGE00000058783	CGTTGTCTTCTTCGGTTGATGCACCATCAATCGGGG	516.0	597.0	231.0	588.0	323.0	288.5	420.5	538.5	468.0	425.5
1.000000:3R:+:ENSANGE00000037284	GGCAGCAGCCATCATGGAGCACTGCGAGAGGTACCC	420.0	402.5	282.5	360.5	215.0	216.5	337.5	341.5	295.5	411.5
1.000000:3L:-:ENSANGE00000053061	GATCCAGACCAGGTTGAGCGGGTACTGCACTACCTG	266.5	319.0	197.5	457.0	246.0	167.5	284.5	320.5	302.5	399.0
1.000000:2R:-:ENSANGE00000012956	TCCAGTCCCGCCCGATGCTCGGCGCCAACTCGGACA	592.5	976.5	606.0	773.5	364.5	315.0	1027.0	1104.5	567.5	845.5
1.000000:2R:+:ENSANGE00000070223	GGCTTGCCGTACTTGCCCGCCTTGCGCCCGAGCGAC	8534.5	13923.5	9087.0	1532.5	1782.0	21887.5	8775.5	11550.5	333.0	6985.0
1.000000:3L:-:ENSANGE00000062971	TGTAGATCGGCTCGTCCTTGCTGTTGCGCGGATAGA	788.0	1327.0	1395.0	429.5	219.0	910.0	1006.5	3120.5	304.5	615.5
1.000000:2R:-:ENSANGE00000072348	GGAGAAGGAGAAGCGGCACCGTGGCGTACTCACCGG	546.0	723.0	476.0	422.5	300.5	281.5	566.5	921.0	321.0	401.5
1.000000:2R:+:ENSANGE00000040802	TCGGTGGATGTTTTCATATCGCCGCAGATCGTACCC	929.5	1717.0	2114.0	621.0	298.5	1493.0	1349.0	2721.5	387.0	670.0
1.000000:2R:-:ENSANGE00000041650	TTCATTCGAGCCGAACTCAACCTCGCGGCTGGCGGC	2348.0	1879.5	1983.5	1111.0	416.5	2425.0	3019.5	3531.0	379.0	763.0
1.000000:2R:-:ENSANGE00000029145	GGCCCCACTCGCCGCGAGCTGCGTCGCTAGAAACAG	429.5	949.0	287.5	497.5	188.5	173.5	695.5	366.5	363.5	443.5
1.000000:3R:+:ENSANGE00000063271	GCTTGGAGCGGACGAGCACCTCAACACCACCACGGA	3325.0	7922.0	6274.5	2688.0	635.5	4983.5	8297.5	6390.0	480.0	2013.0
1.000000:2R:+:ENSANGE00000048542	GGATAGCTGAAGGCAGTGTGCGCGACAAGGATCACC	1057.0	931.0	642.0	544.0	223.5	250.0	621.5	521.0	373.5	476.0
1.000000:3R:+:ENSANGE00000064000	TTGATCGTTTGCAGCACTACCTCCGAATGGGCATTT	191.0	461.5	210.0	453.5	215.0	154.0	378.5	296.0	295.0	347.0
1.000000:2L:-:ENSANGE00000023549	CCTTGGCCGCGTGTCAACGACGTACATAAAGTTGCA	376.5	694.0	192.0	503.0	171.0	188.5	473.5	334.5	362.0	230.5
1.000000:3R:-:ENSANGE00000035418	TGAGAATCTCCTGCACCTCATCGTCCTCGATCTGTT	10651.0	8084.5	4997.5	1392.5	1543.5	6518.5	7205.5	8815.0	1050.5	4678.0
1.000000:2R:-:ENSANGE00000046718	GGAGGACGACTCGAGTTGGCGTTTTTTAGGTTTATT	323.5	679.5	204.0	496.5	161.0	131.0	427.5	244.5	352.0	209.5
1.000000:2R:+:ENSANGE00000012520	TAAGATCCGAATCAGATGCACACCGGTGTCCCGTAC	719.5	708.5	221.0	660.5	194.0	236.0	564.5	474.5	414.0	309.0
1.000000:2L:+:ENSANGE00000013970	AATCATCGTTCTGCACCGAGTTGCTGCTGGTAAGCG	2616.5	2769.0	2422.5	1312.5	394.5	1709.0	1838.5	2614.5	735.5	669.0
1.000000:2R:-:ENSANGE00000062996	CTTTAACTCATCTGCCGTCACTAAACCGGCGGCGAG	3578.0	2844.5	941.5	743.5	281.5	389.5	979.0	944.0	666.5	258.5
1.000000:UNKN:+:ENSANGE00000004667	TGTTCCAGTCATTGGACTACTTGGATCCTGAGACGT	387.5	609.0	169.5	515.5	181.0	195.0	565.5	443.5	381.5	398.0
1.000000:UNKN:-:ENSANGE00000062118	ATTTAAAATTTACTTGCGCCAATAGATTGCTATCAA	176.5	555.5	144.5	511.5	109.5	77.5	592.5	369.0	347.5	240.5
1.000000:2L:-:ENSANGE00000072842	CTCGGCAAACACGGCCTTATACTTCGGATCGCAGCC	220.0	807.0	460.0	697.0	279.0	102.5	769.5	841.0	423.5	619.0
1.000000:3L:+:ENSANGE00000080242	AGAATACGCACTTGAAGTACTTCTCACAGAGATAAG	2638.0	794.0	206.5	671.5	108.5	167.0	445.0	235.0	309.5	178.5
1.000000:3L:-:ENSANGE00000054314	TGGACATGTATCCATTTCTTCGTCACCAGCACACAG	573.5	1085.0	1829.5	1827.5	322.0	196.5	824.5	2755.0	460.0	866.5
1.000000:3L:+:ENSANGE00000067669	CTTGTAGCAACCGAGCTCCTTGGCCAGCAGGCTGAC	555.0	896.0	520.5	539.5	174.0	256.5	863.0	1164.0	388.5	638.5
1.000000:2R:-:ENSANGE00000042055	GACCAAATTGAAATGCTTCGTATTGAAAAACATTAG	382.5	603.5	167.5	536.5	144.5	126.5	699.5	636.5	315.5	361.5
1.000000:2L:+:ENSANGE00000032516	GACCAATCCTCCCTCGGGAATGTTCCAAATTTTGAT	426.5	1048.0	279.5	603.5	183.0	168.5	642.5	487.5	401.0	262.0
1.000000:2R:+:ENSANGE00000038343	CGGTGGCACACAGAATGCAACCGCATGCCGGAGGAA	205.5	523.0	283.5	602.0	168.5	87.5	466.0	339.0	291.5	265.5
1.000000:3L:+:NonCoding	AAACGCATTAGAATAAGAGGAAATCAATAGGGATTC	111.5	383.0	88.5	537.5	120.0	54.5	283.5	144.0	342.5	177.0
1.000000:3R:-:ENSANGE00000063585	GTCGTTTCTTTGCTTCGTTCAGCACCTCTAAGCCGC	620.0	967.5	773.5	976.0	210.5	184.5	973.0	2161.5	500.5	599.0
1.000000:3R:+:ENSANGE00000016524	ACGACATCCAGGTGGCCCGCCTTGGCAGTGCAGTGC	325.0	753.5	353.5	558.0	192.0	102.5	677.5	640.0	448.5	302.5
1.000000:UNKN:-:ENSANGE00000000100	TTTGAGCTGCAGGCGGATGTCGATGTTGAGGTAGAT	270.5	587.5	228.5	715.0	141.5	86.0	444.0	509.0	397.5	189.5
1.000000:2R:-:ENSANGE00000069942	GTGCAGATGGTTGAAGCGCTTTCGTATCGAATCCGA	296.0	554.0	155.0	618.0	148.5	73.5	501.0	228.0	334.5	127.5
1.000000:3R:-:ENSANGE00000020733	CCTTCTCGATAAACTCCTCCATTATCTCCTTGAAGG	328.5	812.0	259.5	697.0	129.5	115.0	545.0	524.5	438.0	233.0
1.000000:2L:+:ENSANGE00000040079	TTCGGCCAACCGCTTCAACTCGTCCACACTTTCGTT	1812.5	4479.0	5028.0	1573.5	427.0	578.0	3852.0	7186.0	800.0	1081.5
1.000000:2R:-:ENSANGE00000064416	GACGGCGAACGGGGTCTGGACCGGCGCTTTGGTTCA	447.5	1205.0	348.5	848.0	215.0	224.5	1139.5	797.0	462.5	634.0
2.000000:3R:+:ENSANGE00000079802	ACTGCATGACCATGACGAAAAACTGGTACAGACGCT	212.0	421.5	154.5	652.0	131.0	104.5	456.0	166.0	316.5	152.0
1.000000:2R:-:ENSANGE00000036772	CCACATTAAACGCCTGGCCTTCCTTCAGCTTCTCCA	2747.0	7674.0	2872.5	2294.5	531.0	2028.0	7535.5	7410.0	1885.0	3337.5
1.000000:X:-:ENSANGE00000068934	AGATGTCATCGTGCTCATCATTATCGTTAATCTGCA	231.5	962.5	266.5	853.5	126.0	55.0	513.0	242.0	488.5	228.0
1.000000:2R:+:ENSANGE00000044910	CTCGATGGGATACTGAACGCGCTGATAGCGCCGTTC	88.0	455.5	99.0	721.0	115.5	49.0	391.0	91.5	481.5	114.5
1.000000:3R:-:ENSANGE00000036617	ACCCGGCCGGCCGTGTTCGCGCAACCCTCGTGCGTG	666.5	1043.0	416.5	1045.0	178.5	146.0	902.5	672.0	496.5	343.5
1.000000:2R:-:ENSANGE00000035738	ATAAACACATCATCCTCCCGCAGATTACCGGACATG	257.5	936.0	444.5	937.0	187.5	95.0	767.0	625.0	539.5	551.0
1.000000:3L:+:ENSANGE00000056643	TTGAGCGTACCGATCTGTGTCGCCGTAATCGGATGT	595.0	580.0	132.5	641.0	152.5	199.5	569.5	290.0	384.5	205.0
1.000000:2R:-:ENSANGE00000045095	GACACCCTTGTAGGCCGGATTGTCGATCTGCTTCGG	3480.0	3995.0	1654.5	1397.0	438.0	3395.0	4252.5	5988.0	1165.5	1721.0
1.000000:X:-:ENSANGE00000051511	CGTTCCCTCGCTCGAACCGTGTCGTTTGGCACTGTT	334.5	800.0	424.0	836.5	114.5	85.5	832.5	513.0	608.0	260.5
1.000000:2L:+:NonCoding	TCCTGCGCTTCGCTGCCGAGCTTCTGCCACCTGCTT	321.0	1076.0	361.0	806.5	158.5	119.0	809.0	597.5	539.5	261.0
1.000000:2R:-:ENSANGE00000045050	ACATAATCGCATCCCGCCTTGCGACACTGCCCATTA	798.0	5358.5	2088.0	3012.0	682.0	358.5	4054.0	4690.5	809.0	1846.0
1.000000:2R:-:ENSANGE00000076395	TGCTCATGAGCAGAACACAGACAACGAACTTCATTA	737.0	1997.0	604.5	1046.5	198.5	305.0	1052.0	742.5	481.0	357.0
1.000000:3L:-:ENSANGE00000044060	CTGTATGGATTAGCTGGTGCTTGATCAGAGAGTATC	166.0	594.0	91.5	788.5	120.5	66.0	495.5	183.0	403.5	156.5
1.000000:X:+:ENSANGE00000059548	GATGCTGTCCTCCGCCGGTATTTCCCGCACGCCCGA	5837.0	13002.0	15336.0	4715.5	2945.5	12564.0	8841.0	9241.0	6236.5	6111.0
1.000000:3R:+:ENSANGE00000061173	AATATAGTTGACTTCTTACGCGCACTCGCCAGCGGA	595.5	3067.0	2706.5	1472.0	753.0	336.0	2560.0	4373.5	793.0	1110.5
1.000000:2L:-:ENSANGE00000031893	TTGCTGTAGCTAGTCGAACTTAGCCCGATCGGTGTT	783.5	1402.5	339.0	807.5	158.5	95.0	997.5	341.5	629.5	211.0
1.000000:UNKN:+:ENSANGE00000002046	GGGAAGAGCACCCGGCCGTTGCTCGGCACGGTGCGC	148.5	584.5	123.0	829.5	121.5	73.5	572.5	161.0	495.5	137.5
1.000000:2L:-:ENSANGE00000078722	ATGATGGAGAGAGGTTACGGCAGCAATCGTGGGACC	780.0	1134.5	281.0	938.5	208.0	192.5	763.0	516.0	623.0	260.0
1.000000:2R:-:ENSANGE00000052821	TGGCGGAGGTCGGCACCAGATCGTAGCACTTATGAA	598.5	2005.5	420.5	1191.5	217.5	103.5	1287.5	771.0	586.0	314.0
1.000000:3L:-:ENSANGE00000039690	TCGTTAGATCGAGCAGCTGGCACTCGACGGCCCGAT	858.0	1403.0	682.0	917.0	149.0	292.5	1230.5	769.5	729.5	311.5
1.000000:2R:-:ENSANGE00000045183	ATCGGCAGCAGTGCGCCCATCCTGGTGAGCGATTCC	381.0	999.0	418.5	922.5	141.5	200.5	668.5	580.5	462.5	200.0
1.000000:3R:+:ENSANGE00000068651	TGCGTGACCGATATGACGTACTGTTGCTTCGGGATG	222.0	778.0	205.0	950.5	113.5	154.0	610.0	206.0	530.5	253.5
1.000000:3R:+:ENSANGE00000045738	CAGGACGATGGAGAACTGTTGGAAGAAATTCACGCC	165.0	820.5	170.5	818.0	154.0	381.0	1007.5	411.0	510.5	196.0
1.000000:2L:+:ENSANGE00000037574	TTCGGCTTCCAATCGTTGGCGGGTTTGTCCTTTCGC	518.0	1281.5	808.5	799.0	146.0	207.5	1066.0	1484.5	687.5	330.0
1.000000:2R:+:NonCoding	GAATCAAAATGTCTAAGGGATCGTTTGCAATTATTC	90.0	417.5	107.5	926.5	105.5	55.5	476.5	150.5	455.5	114.0
1.000000:3R:+:ENSANGE00000067137	CTCCACGTGTTTCCCGGGGAAAAGGGCCACAACAGC	434.5	1202.0	248.5	1150.5	139.5	193.5	710.5	276.5	677.5	261.5
1.000000:3L:-:ENSANGE00000076887	TGCACATTCCGGATCCATTGTCGATGACTAGTGCTC	733.5	1370.0	600.0	982.0	239.5	158.5	1211.5	674.5	550.5	168.5
1.000000:3R:+:NonCoding	TGTGCTGTGTGTTTCAGCTATGCAGAGTATGCGTAT	412.5	889.0	303.5	926.0	169.5	211.0	751.5	292.5	716.0	508.5
1.000000:2L:-:ENSANGE00000032373	CGAGGTGAGGAACCCACTGCCGGGAGCTTGATCGAT	320.0	793.0	206.5	976.0	154.0	122.0	692.0	281.5	520.0	152.5
1.000000:2R:-:ENSANGE00000042114	CCCATACACTTTTGCTGAACTTATTCTACTATACTT	298.0	1517.0	356.5	1050.0	121.0	595.5	1011.0	1047.0	606.0	133.5
1.000000:2L:-:ENSANGE00000069549	TTTGGCCCGCCGGTTCGCGTGGCTGTGCAGCGGCCG	528.0	1196.0	658.5	1188.0	185.0	198.5	1110.0	806.0	637.0	371.0
1.000000:3L:+:ENSANGE00000030772	CCATACTCCTTCTGGAGTCCACTTCAGCCCATACAC	370.5	786.0	280.0	1018.0	197.0	171.5	706.0	383.0	713.5	509.5
1.000000:3L:+:ENSANGE00000083108	TGAATGAGTATTCCTCTATGTCTAGCTCGGTCTTGG	233.0	765.5	154.5	925.5	142.5	130.0	603.5	230.5	477.0	177.0
1.000000:2R:-:ENSANGE00000062742	CCAGCGCGGTTATAATCTTACGCACGTCCGTGCTGT	123.0	426.5	73.0	866.0	135.0	92.0	501.5	186.0	534.5	112.5
1.000000:3R:-:ENSANGE00000035080	ATTTTCACCTCTTGTAGTAAAACTCGTTCGATGATG	3177.5	3542.0	792.0	1137.0	288.5	1003.5	1449.0	828.5	1065.5	959.5
1.350000:2L:+:ENSANGE00000070667	GTCCACGTACGTTTGGTGCACATTTTCCTCCAAATA	330.0	668.0	155.5	1020.5	136.5	268.5	901.5	274.0	769.0	255.5
1.000000:3L:-:ENSANGE00000053381	TTTGTTCGTCCAGCCGACCACCCCACCGGCGCTGCC	4021.5	18315.5	6488.5	4323.0	846.5	6801.5	18856.5	9223.5	3420.5	3465.5
1.000000:2R:+:ENSANGE00000050399	CCATCACGCCTTCCCCAGGGACTTCCTTGATCTGTA	185.0	891.5	306.0	944.0	179.5	69.0	1660.0	774.0	562.5	347.5
1.000000:X:+:ENSANGE00000082035	TTGACAGATGATGATGGCTTGATGAGGTAGTTCGTT	310.5	704.5	346.0	1073.5	153.0	165.5	578.0	517.5	562.0	391.5
1.000000:3R:-:ENSANGE00000068861	CGATGTTGTACTGCGTCACCGGCGAGCCGTTGTCGT	296.0	654.0	293.5	893.5	108.5	148.0	678.0	367.0	542.5	175.5
1.000000:2R:+:ENSANGE00000060472	AGCTTCACGTCCATCTGTGCGTGGGCCGCATCGTGG	277.0	666.5	264.5	883.5	100.0	112.0	570.0	390.0	588.5	143.5
1.000000:3R:+:ENSANGE00000073749	CATCATCTGCGCTTCCTGGAACTCTTTGCTGCGGAT	286.0	769.5	684.5	969.0	313.5	145.5	701.5	847.0	694.5	231.5
1.000000:2L:+:ENSANGE00000043534	TCACGCTTCTTCGCAGTGGATTCTTCTTCCCGCGGC	294.0	1100.0	669.5	1151.5	167.5	169.0	1003.0	1619.0	922.5	347.5
1.000000:2L:-:ENSANGE00000080313	CAGCAGAGGACAGCTGATTCGCTGGGTCCATCTTTA	878.5	842.0	418.5	1140.5	114.5	136.5	796.0	826.0	491.5	169.0
1.000000:3L:+:ENSANGE00000030402	AGCGTCACCTTCTTGTTGCCGCTGCGCGTCGCCGTC	2179.0	2951.5	4570.0	2295.5	358.0	2153.0	3055.5	7240.0	2519.0	2027.0
1.000000:X:-:ENSANGE00000060189	CGCTCATGAGCGAGGCGACCGTCACGAACCCTTGTC	638.5	1559.5	854.0	1289.5	263.0	236.5	1277.5	2586.5	815.0	456.5
1.000000:3L:+:ENSANGE00000080914	CACTGGAACGGTGTTCGCACCGGGTCGCGGCTGTAC	2516.0	2801.0	2440.5	2153.5	532.0	309.5	2517.5	3304.5	2150.0	815.0
1.000000:2R:-:ENSANGE00000039408	ACCGTCCTCGTTGCCGACCAGCATGTAGTAGAAGAT	522.5	1637.5	365.5	1447.5	121.5	155.0	1149.0	1151.5	1226.0	334.5
1.000000:3R:+:ENSANGE00000049823	CGAGTTGAGCATATCGACGAGTTACTGCTGCCAGAC	405.5	819.0	173.5	1106.5	163.0	140.0	658.5	482.5	719.5	214.0
1.000000:2L:-:ENSANGE00000035906	CGGTTCGACCCAGTGATTGGACCCCAGCTTGTTCGA	893.0	698.0	235.0	1036.5	102.0	435.5	624.5	488.5	772.0	256.0
1.000000:3L:-:ENSANGE00000053972	GGTTCTGGCATCGGTACCATCACCGTGGTCCTGCTG	421.0	671.5	206.0	951.0	168.5	211.5	567.0	368.5	574.5	332.5
1.000000:3R:+:ENSANGE00000050179	AAAGCATTCACACTCATCCGGCCCAACGCACGTTCC	3379.5	7663.5	4101.0	4410.5	860.0	4637.0	10576.0	10695.5	4307.0	3334.0
1.000000:3L:-:ENSANGE00000067587	ACGTTCGCACACAGCAGCGGCGCGCCCGGCACCAGG	2345.0	7119.5	1472.0	1790.0	514.5	968.5	7930.0	4919.5	1630.5	1535.5
1.000000:2R:-:ENSANGE00000042574	TTGCTTCGACTCGATGGCCGACTGTTCGGCGGGGTA	1127.5	1266.0	215.5	871.0	162.0	552.5	1476.5	466.0	768.5	402.5
1.000000:3R:-:ENSANGE00000073604	TGCACTCGGGACTGCGTTTTGATACCGTTGTCGAGC	165.5	519.5	87.0	924.0	122.0	77.5	495.0	127.5	581.0	135.5
1.000000:3R:-:ENSANGE00000076684	CCGTCTGGGCTGAACGCAACCGAGTACACCGGTTCC	109.5	491.5	103.5	949.5	109.5	131.0	426.0	166.5	537.5	119.5
1.000000:2R:-:ENSANGE00000046867	TCGCACACTCCGATTGATGGTAAGATCGATGACCCA	196.0	535.0	108.0	840.0	114.5	92.0	452.5	119.5	502.5	98.5
1.000000:3L:-:ENSANGE00000030577	ATTGCCGCCACAAAGCTACGATCGAACTCGGGCTGT	295.0	699.5	158.0	961.0	142.5	95.5	631.5	285.0	664.0	149.5
1.000000:2R:+:ENSANGE00000040453	CGGATCGCCCCGTTTCAGTGACCGCTGGCCAGTTTC	629.0	760.5	132.5	1054.5	153.0	107.5	634.5	274.0	706.0	274.5
1.000000:3L:-:ENSANGE00000065970	TTCATATCGTACTCGTTGCTACCGTGCTCGAACTTG	418.5	893.0	136.5	932.5	129.0	127.5	772.0	402.5	746.0	249.0
1.000000:3R:-:ENSANGE00000042831	TAAAAGTTTCACAAATACTGCCTTGGCCAATTCACC	197.5	646.5	200.0	1020.0	143.0	121.0	683.5	385.5	667.0	203.0
1.000000:3L:-:ENSANGE00000028281	CTTTTTGTACACCTCGAATGCGGTGAACTGGGTGGC	280.5	615.5	150.5	786.0	123.5	151.0	467.0	257.0	445.0	190.5
1.850000:UNKN:+:ENSANGE00000056148	TTGAGAAAAAAAGTGTTCTAATACATCTTGGTTTAG	131.5	347.5	72.0	669.0	87.0	47.0	326.0	120.5	371.0	81.5
1.000000:2R:-:ENSANGE00000075339	TGGTTCGCGCGTCGCCAGCATCACGTTGGCCCGCTC	2343.0	7549.5	4017.0	4655.5	570.0	1330.0	3967.0	12000.0	3756.0	2140.5
1.000000:3L:+:ENSANGE00000055436	CTTAAGGTAGGGATAGGTAATGCGCTCGTTTTGTCA	289.0	686.0	114.5	996.0	145.5	299.0	717.5	506.5	845.0	337.5
1.000000:2R:-:ENSANGE00000002209	CTGGACTTGCGCAGCACATTCTTCAGTCCCTTAACA	319.0	719.5	196.0	851.0	155.0	107.5	561.0	587.5	569.0	166.5
1.000000:3L:-:ENSANGE00000069058	ATTTCTTCTTAAAGTCGGGATCCTTCCTGCGCTTGT	580.5	1588.0	238.0	1048.5	169.0	493.5	1129.0	863.5	1242.5	508.0
1.000000:2R:-:ENSANGE00000039325	CGAGCACAGCGCAGCACTACGTTCAGCACGTGCTCC	200.5	758.0	138.5	834.0	120.5	108.5	628.5	320.5	518.0	191.5
1.000000:2R:-:ENSANGE00000039587	ACGTTGTCCTTGGTGTAGTCCTGATGCACGCGGGCC	608.0	967.0	191.5	995.0	167.0	138.5	604.5	432.0	589.5	204.0
1.000000:2R:-:ENSANGE00000050211	CGCAGAGATGTCCTTTATCGAGCCGTCGTTGTTCCA	184.5	522.5	164.0	938.5	156.5	172.5	449.0	715.0	738.0	355.0
1.000000:X:-:ENSANGE00000041872	TTCGAATATGGCCGCGCTCGGTTTTTCCACTCGCGC	750.0	635.5	155.5	1017.5	154.5	234.5	659.5	580.0	683.0	190.5
1.000000:2L:-:ENSANGE00000077030	TGCTCGAACCGTTGCGGCGACTGTTTCACTTCTTCC	369.5	761.0	225.0	1154.0	149.5	166.0	677.0	645.5	454.5	245.5
1.000000:3R:+:ENSANGE00000059272	AGATTGCTAGCTAACAGGAAGGCTCCGGCAATGGTC	514.0	948.0	229.0	900.5	157.5	195.0	780.0	573.0	719.0	225.5
1.000000:X:+:ENSANGE00000066077	CGTAGTAGTGGTAGTCGCCGAGCTTTACCTGCGCCG	383.5	652.0	199.0	793.5	117.0	184.5	579.0	301.5	583.0	168.0
1.000000:3R:-:ENSANGE00000059342	TTAGCACTTCACAGCCTTCATTCGTTATGAGAACTG	290.0	492.0	129.5	709.0	164.0	127.0	420.5	336.5	456.5	156.0
1.000000:3L:+:ENSANGE00000068824	ACGAGTTGATGACGCCCAACAGCGTACCGTGACCTC	340.5	772.5	254.5	861.5	207.5	186.0	536.5	701.5	593.0	241.0
1.000000:2L:-:ENSANGE00000072894	GACGGATAGGGCAGTGTACCGTAGGGATTGAAGCCT	411.5	603.5	230.5	756.5	124.0	210.5	591.0	532.0	626.0	173.0
1.000000:2R:+:ENSANGE00000080798	GTGGCTACCGTCGCCGGTGCGCTTGACGCGCTTTTC	2606.5	1072.0	346.5	1489.0	197.5	352.0	988.0	1149.0	1282.5	295.5
1.000000:2L:-:ENSANGE00000010226	CTGGTACTGTGTGCAATTGAAGCAATGCCAGCAACA	163.5	510.0	150.5	639.0	132.5	81.0	375.5	288.0	348.5	176.0
1.000000:3R:-:ENSANGE00000068688	GCAATCCTTCATAATTTCGCGTACCTGTTTCGATAC	362.5	1298.0	148.0	771.5	161.5	113.0	941.0	145.5	676.5	307.5
1.000000:2R:+:ENSANGE00000042298	AGGTCCAACAGCGAGCAATGTGATCTTGTTGGGGTA	145.5	395.0	137.5	608.0	166.0	64.5	406.5	179.0	403.0	125.5
1.000000:2R:-:ENSANGE00000039450	CCGTTCTTGTACCACTTGAAGTCGGCCTTCGAGCCG	156.5	458.5	127.5	542.0	165.0	67.0	413.5	208.0	364.0	151.0
1.000000:3R:-:ENSANGE00000036002	GTTTTGGCCGAGCGCTCGCAGACATTCGCCGATCTG	674.0	1095.0	635.0	823.0	236.0	297.0	977.5	864.5	560.5	372.0
1.000000:2L:-:ENSANGE00000073960	TGCTCCACGGCTGCTGGTTGATGCACAGGCTCAGCT	587.5	929.5	183.5	817.0	314.0	192.0	756.0	915.0	820.0	764.0
1.000000:X:+:ENSANGE00000035480	GCTAGGCCGGCGTTCTTGAACAGTACGGGCGAGATT	158.5	490.0	147.0	609.0	217.0	93.0	446.5	299.0	459.5	194.5
1.000000:2L:-:ENSANGE00000045562	CAGGAACGCCTCGAACCCGGTCGCACGCGTCAGACG	6940.5	7770.5	1511.0	3838.0	735.0	1703.0	6779.0	6640.5	1339.5	2310.0
1.000000:2R:+:ENSANGE00000029394	AGCAGCGCCTCTTCCTTTGGTGTGCTGTTGGACACG	377.0	713.0	140.5	715.0	216.0	340.5	601.0	388.0	507.0	336.0
1.000000:3R:+:ENSANGE00000022411	CAGGGCCGTCGCAAAGTCCTGACACTGTCGGCGAAG	184.0	524.5	128.5	657.0	178.5	81.5	541.0	235.0	659.0	202.5
1.000000:2L:+:ENSANGE00000075427	CCAGTTTTTCCAATCGGGATCGTCCAGCTTGTCACT	811.5	1068.5	201.5	1049.5	208.5	564.0	725.5	1015.5	1185.0	487.0
1.000000:3R:+:ENSANGE00000049497	GCGTGCTATTTCTTCCTGAGCCGAGTCAAGCGAAGC	365.0	925.5	118.0	741.5	340.0	74.0	528.0	176.0	575.5	266.0
1.000000:3R:+:ENSANGE00000021802	TCGAGCACCTCGCGATTGCCGCCGGAGGTGTTGGTG	480.0	754.5	193.5	972.5	300.0	666.5	967.0	997.5	919.5	469.0
1.000000:2L:+:ENSANGE00000044278	CGTGCATAAAAGTGTGGACTTGTAGCTACGATTGGA	481.0	678.0	172.5	895.0	227.5	152.5	555.5	393.5	500.0	152.0
1.000000:3L:+:ENSANGE00000049045	AGTGGACTCGCGTACTGTGGTGGGAAGTTGTTCCAC	256.5	625.0	119.5	533.5	304.0	145.0	497.5	224.0	479.0	259.5
1.000000:3R:+:NonCoding	ATGGTGTAGATTTCGCGCACTATTAGCGGCACACCG	131.0	401.5	129.0	361.5	171.5	75.5	466.0	135.0	254.0	118.5
1.000000:3L:-:ENSANGE00000068613	TGCCACTTCTTGGCTCCCTTCGCTCCGGCTCCGCCA	1856.0	4194.5	252.0	6555.5	609.0	2933.0	5758.0	2833.0	5890.0	3016.0
1.000000:2R:+:ENSANGE00000046835	TGCCCAGCAGCCCGGCCTGGCCGCGCATTTCGAGCA	478.0	1208.5	210.0	992.0	287.0	260.0	1004.5	443.0	956.0	302.0
1.000000:3L:-:ENSANGE00000052230	GATCGTAGTGTGCATGACGGTAGTGTGGAATCGGAT	220.5	632.5	165.0	397.5	343.5	390.0	1066.5	813.5	424.5	278.5
1.000000:X:+:ENSANGE00000068944	GTACAGTGGCCAGTGTTCGCCCTCGAGGGCCGGATT	267.0	615.5	163.5	418.5	316.0	149.5	558.5	285.0	474.5	270.5
1.000000:2L:-:ENSANGE00000037193	CCGAACCGGTCACCAAGGCGTGCTTGCATTTTTTGG	273.5	639.0	155.5	416.5	201.0	210.0	609.5	422.0	522.0	217.0
1.000000:2L:-:ENSANGE00000064635	CGAACAGGATGCGATAGTACGGCCCAATGACCGAGC	465.0	905.5	184.0	435.5	256.0	809.0	929.0	840.0	706.5	298.5
1.000000:2L:-:ENSANGE00000074554	CGCATTGCGGGGTCATTGCAATCAAGATTCTTAAAC	121.5	398.5	156.5	242.5	250.0	107.0	451.5	171.0	214.0	144.5
1.000000:3L:-:ENSANGE00000052812	GCTCGTCGTTTTCCTCGAGAATGCGCTTGCCGTCGA	919.0	1086.0	474.5	599.0	246.0	987.5	1216.5	1402.5	936.5	645.0
1.000000:2L:-:ENSANGE00000023487	CCTAAGGCTTTGGAGAAGTGTACAAGAGCTGCCGTG	145.5	473.0	143.5	289.0	244.5	103.0	370.0	313.0	243.5	273.0
1.000000:2L:-:ENSANGE00000049031	AGGGCCGGGCACGAGCTTCTCCGTACCATCGTCGGA	315.0	884.5	202.0	657.5	354.0	199.5	784.0	537.5	749.0	301.0
1.000000:2R:-:ENSANGE00000084865	CGCCTGCACGGTTGAGCCTAGCCGTTGCGTGGCAAC	185.5	413.5	157.5	304.0	188.5	198.5	330.0	149.5	279.5	264.5
1.000000:3R:-:ENSANGE00000066012	TTGGCGCGCAGCTTCATCGAGCCGGTGCCCGCCTTG	944.0	1293.0	2157.0	1685.0	355.0	752.0	1095.5	1844.0	854.5	492.0
1.000000:2L:-:ENSANGE00000003133	GCGAGTTTTGCAAGAATGAGCTCGTATCCGGCAAGA	204.0	416.0	169.0	338.5	144.0	141.0	250.5	162.5	2056.0	358.0
1.000000:3L:+:ENSANGE00000068741	ACTTGATGTTGTCCATCAGCACGATGCCGGACGTCA	462.5	571.5	590.5	342.5	167.5	317.0	641.5	1341.5	195.0	412.0
1.000000:2R:-:ENSANGE00000058096	TCTTGATGGCCATCATGTTACCGCCACCGTTGCCGG	4681.0	3278.0	5711.5	1599.0	611.5	11036.0	4841.0	9750.0	486.5	3995.5
1.000000:2R:+:ENSANGE00000081271	GCTGGCCGTATGCAATCCAGCTCCATTTTTCTGCAT	1121.0	1266.0	453.5	422.5	229.5	1074.5	859.5	1980.5	376.5	626.0
1.000000:2L:+:ENSANGE00000055209	GCTGCCTAGCGGGACAGGTTCGGGATCGTTCAGTGC	727.0	831.5	972.5	438.5	194.0	436.5	754.0	1646.0	311.0	543.5
1.000000:2R:-:ENSANGE00000052989	ACGCTGCAGTCGAGAATCTGCAGGAACCACGGTATG	333.5	511.5	224.5	385.5	161.0	224.0	399.0	247.0	281.5	378.5
1.000000:X:-:ENSANGE00000045407	GATCCAGCTCGGCGACGAAGCCGTCCCGCAGCAGCT	3096.5	2916.5	4942.5	1272.5	630.5	2917.0	2018.0	5139.5	581.0	1377.0
1.000000:2L:-:ENSANGE00000003143	CTTGATCGTAAATGCTGCTTTTACCGACAAAAATAG	137.5	442.0	161.5	380.0	137.5	107.0	366.5	276.0	297.5	259.0
1.000000:2R:+:ENSANGE00000079370	TCACCACGTTGCCCTGCGACTGCAGCAGATGCGGCA	520.5	809.0	734.0	640.0	206.0	482.0	882.5	949.0	489.5	447.5
1.000000:2R:-:ENSANGE00000009605	CTGCAGATGAATCGGCACTTTCTTCACGGGAGCCGG	488.5	1143.0	551.5	604.0	192.5	119.0	640.0	497.0	311.0	393.0
1.000000:3R:-:ENSANGE00000020806	CCGGGAGCGTGCTTGAAACAGGTGACTGGTGCGGCA	584.0	978.5	468.5	734.5	273.5	250.0	727.0	340.5	340.0	414.0
1.000000:3L:-:ENSANGE00000067689	GCGAAGGCGTGTAGAATATGTCCTGACTCTTCTTCT	746.5	577.5	306.0	582.0	212.5	711.0	414.0	319.0	403.5	553.0
1.000000:2L:-:ENSANGE00000045564	CACACGTGCATCACCGCCTCCGGATCGTCACCGTTC	9888.0	10033.0	13000.5	2025.5	1494.5	7740.0	9434.0	7937.5	539.0	5593.5
1.000000:3R:-:ENSANGE00000067124	CTTGCTGGCATAAAACACCTTCAGGCCGGGCGTCGT	723.5	1297.0	1389.0	736.5	348.0	357.0	1107.5	757.0	544.0	376.0
1.600000:2R:+:ENSANGE00000070096	GGGCGAAATCATGTCGTATGCCGTTTCGGCCGTTAT	512.0	789.0	379.5	499.5	100.5	229.5	685.5	625.0	322.0	202.5
1.000000:2R:-:ENSANGE00000058452	CTGTTCTTTCGCTTGCCCTTCTCATCCACCAGCGGT	3691.0	9826.0	10480.5	3079.0	833.5	4628.5	9233.5	5997.5	1598.0	2222.5
1.000000:2L:-:ENSANGE00000048253	CTTCCCATGTTGGCGTTTATGTAGTGGAATGCGACG	705.0	1054.0	287.0	650.5	208.5	542.5	772.0	1071.0	502.5	422.5
1.000000:2R:+:NonCoding	CTGCAAGTAGAACGGTAAGGGCTCTCAAAGCTACAC	136.5	370.0	171.5	485.0	164.5	77.5	370.5	229.0	337.5	240.5
1.000000:2R:+:ENSANGE00000049563	CTGTTCCGCCCGAAAGTACTCGTTGTCCCGATGCTC	302.5	529.5	407.5	558.0	151.5	126.5	468.0	555.5	363.5	352.0
1.000000:3L:+:ENSANGE00000054703	AACGAGAGGCCGGTGCCGACGCAAAAAATGCCCACG	1926.5	1782.5	1559.5	711.5	211.5	500.0	1349.0	1005.5	389.5	576.0
1.000000:3L:+:ENSANGE00000072732	TGCATTGTTTGAGCTGTCCAGATTCTTGATGTGCAT	338.5	690.5	235.5	507.0	181.5	118.0	572.5	537.5	338.0	369.5
1.000000:2R:-:ENSANGE00000042012	CAACAGCAGGCACAGGATTGCCTTCTTCACGTACTC	191.0	500.0	267.5	521.5	114.0	108.0	375.0	372.5	338.5	178.0
1.000000:2R:+:ENSANGE00000042246	TATTTTCAGTCTCACTGACTGTCGTTCGGCTTATAT	2436.5	781.5	747.5	666.5	157.5	2200.5	1446.0	2055.5	437.0	753.0
1.850000:3R:-:ENSANGE00000052287	TGTTGTTGTTGTTCCCGTCGGCCGAATCTCGGCCCG	1005.0	1548.5	598.5	756.5	164.5	211.5	1093.5	2238.0	378.0	388.0
1.000000:3L:+:ENSANGE00000044038	ACCAGACGTCGTACCACGCCTTGAAGTCGTCCGGCG	8727.5	1999.0	2066.0	906.0	339.0	1022.0	1504.0	2695.5	330.0	535.5
1.000000:3R:+:ENSANGE00000010690	GTACCGCACTGTGCGGCTCCCGGTACTCGTTGTAGG	267.0	540.5	343.5	747.5	162.0	76.0	451.0	506.0	391.0	222.5
1.000000:2L:-:ENSANGE00000039549	TTTGAGATCACCGTACTGGTTCTGACGTTTGCAGCC	454.0	1244.0	446.0	768.0	162.5	192.0	501.5	683.0	390.0	233.5
1.000000:3R:-:ENSANGE00000022891	CTTTGAGAGAATGCTTGAATCCTGAGGACGCATGAA	136.5	602.0	146.5	650.5	114.0	52.0	581.5	562.5	476.5	181.5
1.000000:2R:-:ENSANGE00000001710	CGCGTAAAGTCCGTCATTTCCATCATGATCATGCAC	942.0	1368.5	242.0	1021.0	116.5	80.5	840.5	398.5	452.0	239.5
1.400000:2R:+:ENSANGE00000051036	CAGGCCCCACACGTACAACCGTTCCGGATCATCGCC	788.5	3970.0	1017.5	1556.0	516.0	303.5	2095.0	1957.0	684.5	1066.0
1.000000:2L:-:ENSANGE00000038990	ACGGTCATGCCGACCAGTATCGCTTTCGGGTTTAGC	380.5	945.0	339.5	792.0	163.5	106.0	854.5	532.5	464.5	270.0
1.000000:2R:+:ENSANGE00000036171	GTACGCCAGATCCTCGCCGACCACGCTTTGCGATAG	1427.0	11530.0	2043.0	4670.0	772.0	1305.0	6254.0	5785.5	1144.0	2341.0
1.000000:3L:+:ENSANGE00000035450	TCGAGATTGCCCTTCATAAACTCCAGGCGACCTTTG	386.5	1147.5	402.5	972.5	167.0	104.0	737.5	490.5	486.0	345.0
1.000000:2L:-:ENSANGE00000075306	TTTTGCATTTCTTCTGGATGGTACGGGTCTGGACGC	1675.0	2241.0	577.5	971.5	132.5	160.0	942.0	804.5	559.0	346.5
1.000000:2R:+:ENSANGE00000055283	TACGGTGGGATGTTGTCCGGTTTCGTTTCCGTCTTG	2226.0	1769.5	1605.5	1251.0	294.5	501.0	1927.5	3381.5	557.5	1468.0
1.000000:UNKN:+:ENSANGE00000050673	TCTCGATGCGATAGTGCGCGTAGCTCTTGCCGCTGA	184.5	620.5	228.0	777.5	85.5	88.0	456.0	370.5	504.0	188.5
1.000000:3L:-:ENSANGE00000058223	GACAACTGATCCCCGTTGTAGAAGTACCCGATCAGC	197.0	467.0	132.0	725.5	110.0	78.0	522.5	208.0	607.0	216.5
1.000000:3R:+:ENSANGE00000049948	GCTCGATATCAACATCCTTGGCCAATGAAATGGTTT	301.5	967.5	183.5	858.0	132.5	107.0	777.5	447.0	548.0	169.0
1.000000:2R:+:ENSANGE00000044959	AGCGGCCGCCACCGCTAGTGCCGCCGACGAGTCGGG	2981.0	4623.0	2475.0	1703.5	365.0	1478.5	3436.0	5212.0	1291.5	946.5
1.150000:2R:-:ENSANGE00000018871	ACGCTTTCGCACTCATCGATGTCCTCCTCGCAGTTC	751.5	2734.0	3271.5	1151.0	285.5	571.5	2655.0	4336.5	1189.5	580.5
1.000000:3R:-:ENSANGE00000050234	CGAAGGAAGCAGATGCCATCGTTCGCTGCCGCGTAA	338.5	729.0	243.0	854.0	83.5	152.0	730.0	577.0	745.0	182.0
1.000000:3L:-:ENSANGE00000056050	CTGTCGCCGGCCGTCTTTCGACTAATTCTGCCCTTG	204.5	926.0	284.0	961.5	140.0	106.0	699.0	493.0	444.5	360.5
1.050000:2L:+:ENSANGE00000014517	GCTCTGCACGGAGCTTCTCCAGATATTCCTCTTCTC	1087.0	1490.5	412.5	864.0	102.0	152.0	739.5	390.5	614.0	154.5
1.000000:2R:-:ENSANGE00000060421	AGGTGGCGGTACCGAGGTTGCCCATACGGCCGGTAC	896.5	958.0	300.0	889.0	138.0	316.0	768.5	576.5	605.0	258.5
1.500000:3R:+:ENSANGE00000069398	CCAGCCGACGTAAAGACATCAAATTCAGCGTCAGCT	100.5	655.0	174.0	893.0	156.0	65.0	526.0	217.5	366.0	199.0
1.000000:3L:-:ENSANGE00000049343	TTCTCCATCAGCCCCAGATACTTGACCTGGTGCCGC	778.5	1965.0	529.5	828.5	237.0	431.0	1501.0	918.0	688.5	497.5
1.000000:2R:+:ENSANGE00000070014	GGTAAAGTTCGCCACGCGTATCACGATCGTGCCGGG	162.0	684.0	133.0	846.5	110.5	65.5	560.0	181.5	384.0	138.0
1.000000:2L:-:ENSANGE00000052524	TTTTGCCCGACCCAGACGTGCCGTACGTGAGAAAGG	153.0	727.5	166.5	982.0	187.5	96.0	703.0	264.0	592.0	215.0
1.000000:3L:-:ENSANGE00000028748	GGATGCGCTTGTACTCGCGCTCCGCCAGCGTGCTCT	2091.0	1795.5	2201.5	1187.5	182.0	1524.5	2060.0	5610.5	1204.5	678.0
1.000000:3L:-:ENSANGE00000042064	CAAGGTGTTTGTACATGTCATCCAGCTGGGGCGCAA	458.0	843.5	175.0	1004.5	95.5	126.5	694.5	181.5	473.0	138.5
1.000000:X:+:ENSANGE00000004022	CAGCCCGGTGAAGAACCGCTCGTCCCGTATAATGCG	390.5	1055.5	621.0	1068.5	221.5	194.5	1015.5	1121.5	778.5	674.0
1.000000:2R:+:ENSANGE00000046851	GCGTATCGTTGTGGGCCGAGGTTACGCACGGCACCG	224.0	847.0	368.5	979.0	136.5	108.5	635.5	398.0	581.0	263.5
1.000000:3R:+:ENSANGE00000036375	GATGGACAGGCTGCGGTCGCGTGCTCCCACCGCCAG	3162.0	1256.5	1089.5	1016.5	180.5	937.0	1242.0	1466.5	581.5	279.0
1.000000:3R:+:ENSANGE00000042803	TTGTACTGGCCACCATACAGTTGGCCGCATTCGTCC	275.0	791.0	334.0	929.0	123.5	108.5	665.5	404.0	399.5	188.0
1.000000:3R:+:ENSANGE00000068653	AGGGAGCGCGAGCGCATATCCAGGTGCAAGAGCAAG	533.5	928.5	1635.0	1116.0	1908.0	141.0	774.5	668.0	828.0	991.0
1.000000:UNKN:+:ENSANGE00000047726	GCCTTTGCCGGCTTCTGCACTGCCGTGGGTACCGGC	199.5	570.0	108.0	921.5	92.0	88.0	571.5	227.5	556.0	166.5
1.000000:3L:+:ENSANGE00000061949	TTTGCGCCACAGCCGGATGCAGCTTAGGCAGAAGGT	220.0	658.0	231.5	1057.5	143.5	120.5	536.5	334.5	564.0	187.5
1.000000:2L:-:ENSANGE00000037925	TAATAGTGGCTGCCGCCGAGATGTAAGCCGTCTGGC	153.5	509.5	132.5	918.0	77.5	89.0	511.5	161.5	561.0	114.5
1.000000:3R:+:ENSANGE00000080444	GTGCAGCTTATCTGGAGCTGTAGAAGCTTGAGCTTC	386.5	669.5	128.5	962.5	87.5	105.0	511.5	170.0	554.5	92.5
1.000000:3R:+:ENSANGE00000037036	GAGGACGCCATCTCCTTCTCGTGCCCGTCCACAGCG	3993.0	6375.5	9975.5	3493.5	760.5	4700.0	7555.5	14277.0	2429.5	5390.5
1.000000:2L:-:ENSANGE00000025784	TGCATATAGTACACTCCACCTTCTTATGCATCTGCT	962.0	1231.5	1377.5	1049.0	199.0	241.0	992.0	960.5	693.5	471.5
1.000000:2L:+:ENSANGE00000074725	CAGTGTGGGCAGGGATGCTGCGATTCGATCAGATGC	230.5	962.5	250.0	999.5	182.5	89.5	585.5	473.5	594.5	211.5
1.000000:UNKN:-:ENSANGE00000000096	CAAAATCTTCTGGCGTAAAGCCACGTGCTTTCAGCA	100.5	478.0	89.0	859.0	100.5	58.0	411.0	111.5	508.0	99.0
1.000000:3L:-:ENSANGE00000014111	TCGAACACGTAGGGCAGGATGCGCGTCAGCAGCCGG	1321.0	1932.5	2227.0	1068.0	249.0	396.0	1569.5	2556.0	819.5	544.5
1.000000:3R:-:ENSANGE00000024526	AATTTCGTCGTGCTCGTACAGAAAGGCCGGCGCATT	147.5	577.0	185.5	981.0	151.0	92.0	565.5	215.0	504.5	154.5
1.000000:X:+:ENSANGE00000075600	ATCGCCGGCCGCATCCTGCAGGCACTTGAACACGCT	934.0	2800.0	1015.0	1338.0	252.5	676.0	2350.5	1703.0	1012.5	850.5
1.000000:2R:-:ENSANGE00000063540	CCGCCTGCTTGTTGTCCAGACCGAGATGGAGCGTCA	1174.0	1152.5	1028.0	1129.5	177.0	982.5	1258.5	1907.0	710.5	400.5
1.000000:2L:+:ENSANGE00000037782	CGTTATCCTGGAAATCTGTATCTTTTTCCGTCCCAT	411.5	1557.0	395.0	1373.5	101.5	136.0	838.0	362.5	605.5	143.5
1.000000:2L:-:ENSANGE00000035904	GATCCTGGTAAATGTTCTTTATCACAACCTGCCCCT	999.5	1476.5	1091.5	1394.0	179.0	530.5	867.0	1563.5	875.5	353.5
1.000000:X:+:ENSANGE00000070376	GCACGTACTGGAAGCTGATCATCGGGTGCGCCCCAT	176.5	467.0	173.5	957.0	127.0	88.5	505.5	227.5	600.0	130.0
1.000000:X:+:ENSANGE00000044804	GCCGCCCAGTGGTCGCCCGAACCGCACCGGAAGCAC	5532.0	20621.0	19496.0	5573.5	925.0	15739.5	15956.0	19436.5	2272.0	6424.5
1.000000:3L:-:ENSANGE00000075848	CTTGCAGTAGGACGGTAGGCGGGTCGGCAACCACGA	481.0	1278.5	817.0	960.0	171.0	369.5	1037.5	1752.5	834.5	409.0
1.000000:2L:+:NonCoding	CTGCGAAGGATAGAATTGTCTTCGATATCGTCGATG	113.5	538.5	103.0	1005.5	87.0	81.5	462.0	132.5	435.5	86.0
1.000000:3L:-:ENSANGE00000039688	TCTCGTACGATCCACCGTTCTCCGCCTCCAGTATCT	3022.5	12434.5	10068.5	13731.5	1214.5	11137.5	11120.5	16624.0	6139.0	5851.0
1.000000:X:+:ENSANGE00000059783	CTTGTTCTCCGGTGCCGCTAGCTGCGGCAGCAGGTT	158.5	588.5	142.0	986.5	103.5	92.5	506.0	148.0	530.0	124.0
1.000000:2L:-:ENSANGE00000083952	CGTTCCCGGGGGTGGATAGGGTGCTGGTGGGTAGCC	690.5	2949.5	1207.0	1974.5	235.5	757.0	1890.5	1763.5	1497.0	435.5
1.400000:2R:+:ENSANGE00000064610	GCCCGGTTCGAGATGATCTTTCGAAAGGCAAACAAC	313.5	718.5	134.5	1064.0	94.5	138.0	599.0	186.5	601.5	139.5
1.000000:UNKN:+:ENSANGE00000065296	GGATCAGTGTCATTGCAATCGGTCAAAGGCTGCTAA	163.5	486.0	92.0	946.5	125.5	118.0	420.5	145.5	565.5	159.5
1.000000:3R:+:ENSANGE00000014957	GCGTCAGAAGTTGCGTCTGAGAAAGATGGTCCGCTC	311.5	673.5	149.0	1051.5	88.0	118.0	542.0	207.0	576.5	117.0
1.000000:2R:+:ENSANGE00000074644	CCAGCAGCACCGAACGGCCGCTCAGGAGGAAGTTGA	422.0	1776.5	225.5	1174.5	148.5	296.5	1374.5	318.5	729.0	290.0
1.000000:3R:-:ENSANGE00000067171	CTTGGTGTTTGTGTTAGATACGTTATAGTCTATTCG	220.0	621.0	116.0	993.0	128.0	141.5	566.5	151.5	890.0	214.5
1.000000:3R:-:ENSANGE00000035951	AGATTGTGAATGACAGCCTGGGTGAACTCGTTGGTC	1951.5	5084.5	596.0	1333.5	380.0	960.0	3570.5	653.0	1157.0	403.0
1.000000:UNKN:+:ENSANGE00000053614	TCTTTATATTGTGCCTGGTCTAATTTTAGTGTACCA	150.0	363.0	94.5	842.5	124.5	66.0	408.5	126.0	472.5	216.5
1.000000:3R:-:ENSANGE00000042881	CTGCCCGATCGCGAGATGTAGTGCGTCCACACGCCG	384.5	747.5	268.0	1016.5	147.0	136.5	618.5	384.5	647.5	163.5
1.000000:2L:-:ENSANGE00000078701	AATTTACCCCTTTTAAGGAACTTGCGCTAATAAAAA	333.0	677.0	117.0	1006.5	147.5	129.0	581.5	185.0	616.0	177.5
1.000000:2L:+:ENSANGE00000037305	GCCGCCCACGTTCAGTATCTTGAAGTCGGGCTTGTC	655.0	747.5	155.5	1014.0	136.5	109.0	580.5	272.0	590.5	159.0
1.000000:3R:+:ENSANGE00000041637	TCACAGCGCAACCGAACGTCGGGCAGGGCGCACGCA	1149.5	2695.0	379.0	1617.5	242.0	422.5	2357.0	2184.5	889.0	488.5
1.000000:3L:-:ENSANGE00000053869	GGTGGAGGGAATTGATCTTGTCCGGGAATTTCAGGT	3075.0	4045.5	758.5	2042.5	199.0	756.0	1367.0	975.5	883.0	168.5
1.000000:3L:+:ENSANGE00000083603	GCAGCATGTCCACCTGCAGGCACGCGTTCTGCTGAA	143.5	536.5	203.5	926.0	156.0	71.0	491.0	249.0	610.5	180.5
1.000000:3L:+:ENSANGE00000057602	CTCGGGGACGGTCGGATTCCAGTGCTCTTCCGCCAG	471.0	779.5	475.5	939.5	216.0	359.5	841.0	1866.0	878.0	491.0
1.000000:3R:+:ENSANGE00000038525	TCGTCCCACTTCTTGTCCCGATCCCGATGACTGCTG	1614.5	1512.5	1015.0	1141.0	246.5	948.0	1841.5	3419.5	998.0	934.5
1.000000:2R:-:ENSANGE00000039188	CACGAGCACCGAGCTCGTCGGCTTTTGCCTGCAAGG	213.0	554.0	150.5	868.0	135.5	148.5	591.0	345.5	512.5	138.5
2.050000:UNKN:+:ENSANGE00000047641	TTCACAGCTGTACTCACCCGTTCCGTGCTGTGAGGC	256.0	487.0	148.0	835.5	146.5	106.5	496.5	408.5	550.5	195.0
1.000000:2R:-:ENSANGE00000044334	CGAGGTGGGCCTTCAGTTTAAACTCCTTACCACAGT	220.5	614.0	316.5	926.5	149.0	108.5	678.5	579.5	750.5	160.5
1.000000:X:+:ENSANGE00000035703	GCCGGGTAGTGGGCGAGCAGCGGCCGCATGATAGGC	322.0	858.5	135.5	883.5	104.5	178.5	841.0	451.0	584.0	130.0
1.000000:UNKN:-:ENSANGE00000058788	TTGCGATCCATGAAATAACCCATTCGGAAGCCTTTT	164.0	440.5	124.5	765.5	121.5	79.0	348.0	172.0	495.0	155.0
1.000000:X:+:ENSANGE00000027941	GTGAAGGCTAATCAAAATCGATATCGAAAGCGTAAC	203.0	704.5	116.0	629.5	115.5	69.5	484.5	151.5	390.0	122.5
1.000000:2R:-:ENSANGE00000051879	CAGCTGCTTGGTGGATAGACCGCAGCCACGCTCTTC	208.0	672.0	479.0	856.5	161.0	146.0	541.0	1005.0	467.0	205.0
1.000000:2R:+:ENSANGE00000041186	CCCTTGTAGTCGGCGTTCGCTTCAGCGTTTTTCAGC	5862.0	3211.5	916.0	946.0	8076.5	11501.0	7276.0	8513.5	2229.5	6357.5
1.000000:3R:+:ENSANGE00000045747	TTGCTGCATCGCGAGGGTGAAGTTGTGGATGTAAGC	252.0	595.0	123.0	821.5	141.0	156.0	476.5	286.0	610.5	235.5
1.000000:3R:+:ENSANGE00000023299	TCCGCGTGGCACACGTACAGGTACTTCGTCTCCAGC	184.0	559.5	152.0	720.5	148.5	133.5	529.5	342.5	535.0	187.0
1.000000:2R:-:ENSANGE00000068389	CGCTTCGGAGTTATCGATGAACGAGTCTTCCTCGTC	98.5	418.5	148.5	745.5	93.0	92.5	439.0	325.0	529.5	121.5
1.000000:2R:-:ENSANGE00000049419	TGCCACCGTTGGTGAAATGGGCCCGCTCGATCGCTG	606.0	1023.0	380.0	1278.5	106.5	202.5	852.0	775.0	1064.5	189.5
1.000000:3L:-:ENSANGE00000001194	GGCACGATCGTCTCACGATGATGTGTAATGTCGGGA	133.0	444.5	113.5	742.5	84.5	66.0	439.5	157.0	414.0	125.5
1.000000:3L:+:ENSANGE00000063739	ACAAACATGCTGTACTTTACGCACTGCCCGCAGCAG	545.0	1666.5	722.0	1261.5	152.5	381.5	1279.5	1872.5	907.5	236.0
1.000000:UNKN:-:ENSANGE00000002422	CCGGTGGCCGGTTTGAACGCCTGGCCCTGCTTGTCC	931.5	1035.0	721.0	1327.0	226.5	523.5	1052.5	2167.0	971.5	579.5
1.000000:3R:-:ENSANGE00000048632	CGGCACCGGTTCGTTGTCCCAGTCTTTCGTCCACAA	837.5	985.0	266.0	1600.5	255.5	511.0	923.5	1087.0	939.0	565.0
1.000000:2R:+:ENSANGE00000064378	TGGAGAACTCCTTCGTCAGGAAGTCCTCTTCATCCT	272.0	619.0	132.0	711.0	147.5	179.5	575.5	416.0	501.5	256.0
1.000000:3L:+:ENSANGE00000065844	AACAAATCCATGTTGACTGCGGTAAGCATATTTCTA	98.0	430.0	117.5	522.0	174.0	74.0	375.0	144.5	356.0	150.0
1.000000:2R:-:ENSANGE00000058411	CGTTCATCTGGGCATGGCGGTTGTACTGATGCGGAG	450.5	914.5	362.0	756.5	230.0	375.0	809.5	697.0	564.5	344.0
1.000000:2R:+:ENSANGE00000041097	GCGCATTGAAGAAGGGTACATTTTCCACCTCCACCT	639.5	1228.0	612.5	726.0	245.0	1063.5	2317.5	1172.5	815.0	1004.0
1.000000:2L:+:ENSANGE00000019149	CACGAGCTGCGGCAGGATGATGCGTTCCGGTTCGAG	1221.5	1055.0	278.5	825.5	314.5	395.5	1181.5	591.0	690.5	469.0
1.000000:2R:-:ENSANGE00000051289	GGCTTCACTGTCGGATACCTTCTCGTAGGTCAGCAG	222.5	443.0	139.5	505.0	180.0	88.0	490.5	181.5	422.0	203.5
1.000000:2R:+:ENSANGE00000066673	TCGATCGGCAGCACGTGGCCCTCCTTGTTCTTCTCC	1172.0	1460.0	671.5	892.0	345.5	2172.0	1597.5	2927.5	1063.0	1355.5
1.000000:3L:-:ENSANGE00000039694	CATCCAGCAGCCCTCGCTGTAGTGCTTCATTCAAAC	925.0	1240.5	215.0	714.0	265.5	120.5	914.5	370.5	593.5	274.5
1.000000:3R:+:ENSANGE00000022359	ATGACGACGGGCGATATGTCGATGTTGGTGATTTTC	266.0	747.0	157.5	739.0	255.5	101.0	2057.0	1001.5	1433.5	458.5
1.000000:3R:+:ENSANGE00000048587	CCCTCCTCCGTGGCCACCATGACCACCGTGTCCACC	29674.5	11538.0	4494.0	2456.0	1085.5	5225.0	3960.0	3172.0	3019.0	3304.0
1.000000:UNKN:+:ENSANGE00000006000	GCTTGAACGGTTTTATCTTGCGCTGAATGGCCTTCA	305.0	573.0	113.5	456.0	216.0	175.5	495.0	191.5	370.0	265.5
1.000000:3R:+:ENSANGE00000039836	CCCACCGCAGACAGTGCTTCACGAAGTCGAGGAACA	216.0	569.0	142.0	487.5	133.5	72.0	543.0	244.5	515.5	175.5
1.000000:3R:+:ENSANGE00000042706	TGTAGATCCAGATGGAGTTATAGTCGACCAGAATGA	128.0	386.0	99.0	402.0	115.0	58.0	422.0	131.5	282.5	143.5
1.000000:2R:-:ENSANGE00000013312	TCTCGGTCTTGAGGTTCGCTGGGCTGGGACAATTTG	782.0	1297.5	189.0	1357.0	265.5	215.5	757.5	422.5	1043.0	481.5
1.000000:X:-:ENSANGE00000051673	CTGGCAGGAACGGTTTCGGGACGTCGTTGGAGAAGT	437.5	764.0	226.5	828.0	276.0	227.5	772.5	410.0	813.0	289.5
1.000000:3L:-:ENSANGE00000043637	CCACTCAAGTGACTCCATTACGTCGTACATGGCGGC	96.0	449.5	117.0	301.5	155.5	90.0	466.0	136.5	252.5	137.5
1.000000:3R:-:ENSANGE00000020144	CATTGTGACGAACAGCATTACGCCGGTCACGCCGGT	316.0	659.5	168.5	632.5	304.0	120.5	645.0	297.0	629.0	236.5
1.000000:3R:-:ENSANGE00000006691	CAGCAGTGTGGCCTGTTCCTCGTCCCGTGGACATTC	568.5	978.5	589.0	882.0	320.5	133.0	730.5	577.5	714.5	266.5
1.000000:3R:-:ENSANGE00000054680	GTTTCCCTTTCTCTAGCACTTCGTTGCCCACGCGCT	337.0	1161.0	245.5	1084.0	323.0	306.5	1012.0	624.0	867.0	297.5
1.000000:2L:+:ENSANGE00000036029	GAACAGACCGAACGTGATGCCGTTCATGAACTCGAT	159.0	457.5	154.0	271.0	207.5	229.0	523.0	270.5	335.5	157.0
1.000000:2L:+:ENSANGE00000074580	GCTGATCATCATTGTTCGGTAACGAGACATCAATTC	797.0	1018.5	174.5	651.5	287.5	665.5	1188.5	896.5	1069.0	357.5
1.000000:3L:-:ENSANGE00000068013	CGTGCCGCCCGACATGAGCCGGCGCGGATGGAAGTT	227.5	728.5	143.5	648.5	251.5	105.0	649.5	336.5	492.0	231.5
1.000000:2L:-:ENSANGE00000011454	TTCATTTCAAATACGTAACGCGCTCCCAGCACCGCG	1346.0	9833.0	1540.0	3008.5	598.0	4209.0	7340.0	3979.0	2967.5	1086.5
1.000000:X:-:ENSANGE00000004576	GCCCGCTTGTTGATCTTGTAGTCCGGATCGGGATGG	181.5	520.5	151.5	393.0	225.5	86.5	481.0	231.5	390.0	183.0
1.000000:2R:+:ENSANGE00000045214	CGAACGGTCGCGGACAGGCAGGATCGGGCGAGCCGG	810.5	2898.5	1307.5	632.5	363.5	485.0	2032.5	2334.0	500.5	898.0
1.000000:2R:+:ENSANGE00000069877	CCGCATAGAACAGTACCCCGGTACGTGCATCGTAAT	489.0	389.0	205.0	254.0	204.5	230.5	326.5	203.5	269.5	354.5
1.000000:3R:+:ENSANGE00000081003	CATTACCGTGTAGCAGATAGCGTCCGAACTGGTCCA	1233.5	2724.5	566.0	425.0	256.5	612.0	1110.5	753.0	237.5	550.5
1.000000:3L:-:ENSANGE00000068013	CGGCACGAGACAGTGGATAAAGTCGACCTGCGAGTG	292.5	528.5	201.0	259.0	209.5	129.5	357.0	219.0	235.0	342.5
1.000000:2L:+:ENSANGE00000034351	TCATGGCTATGTTGGTTATGTTGGCCCCGAACGGGG	234.0	453.5	193.0	304.5	207.0	168.0	298.5	435.5	242.0	440.0
1.000000:3L:+:ENSANGE00000015725	CCGCGCCCAATGGTCGTCCGCGGAGCTTTTCCGCCT	573.0	678.0	1065.0	333.5	178.0	363.5	554.5	894.5	256.5	271.5
1.000000:2L:-:ENSANGE00000043673	GCTTTCGGCAGGAACATCCGTAGGGGCAGCGGCGCG	696.5	1502.5	1290.0	405.0	351.5	1666.5	1088.0	3150.5	338.0	922.0
1.000000:X:-:ENSANGE00000025503	TCAGGTCGATGTAGTGCGTGCCGATGATCGACGGCT	272.5	488.0	294.0	357.5	198.0	174.5	437.5	454.0	339.0	441.5
1.000000:2L:+:ENSANGE00000075213	TTGCATTGCCCGCTCCGATTGCGTCAGCTCGGGTTC	1085.5	1545.0	3255.0	1234.0	327.0	776.5	1735.0	3731.0	645.0	1078.5
1.000000:X:-:ENSANGE00000060313	TGTTGCTCGAGCGCGTTTTGCTTGGCCACATTAATC	913.5	969.5	439.5	783.0	163.5	372.5	834.0	583.5	538.0	543.0
1.000000:2R:-:ENSANGE00000039373	TAGGTGCAATTCCGGAGCAGTTCACAGTTCATTTTG	227.5	503.5	176.5	416.0	248.0	157.0	484.0	358.0	318.5	661.5
1.000000:3R:-:ENSANGE00000063608	CATCCTTGTGCACTGAAGCCGTAAAACCCAACATCA	229.5	558.5	443.5	454.5	287.0	190.5	583.0	492.0	388.5	748.0
1.000000:2R:+:ENSANGE00000070057	CCTTCCGGACACTCCTCGGTGATGTACCGATTGCCG	278.0	686.0	310.0	532.0	175.0	243.5	610.5	553.0	504.5	313.5
1.000000:2L:-:ENSANGE00000065131	CGAGCAGCCGGGAGGAACGGAGCGGAGTGTCGAAAT	1669.5	3019.0	958.0	623.5	339.5	786.5	1519.0	1234.0	564.5	848.0
1.000000:3R:+:ENSANGE00000037046	GCTGAACCAGAAGCCGAGCATCGCGACCGTGTTGAA	1238.0	1300.0	1141.0	817.5	297.5	547.0	1136.0	2114.0	488.0	504.5
1.000000:2R:+:ENSANGE00000070581	GACGTACGCGGTGAAGATTTGTCTTCTCGATGGTCC	551.0	1153.0	328.0	789.5	155.0	284.0	825.0	568.0	469.0	463.5
1.000000:X:+:ENSANGE00000027821	TAGTGGTCGTCCCGGATGAAGTCCTGCATCAGCGAC	672.5	786.5	519.0	595.0	227.5	140.5	682.5	620.5	449.0	700.0
1.000000:3L:+:ENSANGE00000055407	AATCGGTTCGTACTAATATTGGCTTCGAAGTCCATC	470.0	915.0	217.5	569.5	158.5	376.0	594.0	692.0	495.0	406.5
1.000000:2L:+:NonCoding	ACACAAAACCGGTATTTTGGCTAAAAGCTTATCTTC	146.0	350.5	72.0	388.5	155.0	59.5	258.5	119.5	333.0	139.5
1.000000:UNKN:+:ENSANGE00000047241	GAGCCGCCAAAACTCGCGTCCACAAAACGGATTATT	284.0	818.5	273.5	713.0	167.5	151.5	602.0	823.0	321.5	252.5
1.000000:3L:+:ENSANGE00000049083	CATTCCCACGCAGAACCCAATCGTGAAGCCCATCTT	2623.5	1636.0	690.5	865.0	337.5	1842.5	1791.0	1065.5	377.5	1026.5
1.000000:2L:-:ENSANGE00000026255	GACAGAGTGGAATATCACAGGCCTGCCATCGAACGG	214.0	522.5	232.5	600.5	171.5	69.0	455.5	441.5	496.5	261.0
1.000000:2L:+:ENSANGE00000019221	ACTGGTAGCTCGATTGCGGTTTCGCGGCGCAACATT	572.0	884.5	597.5	723.5	194.5	330.0	785.5	1196.5	461.0	285.0
1.000000:3L:+:ENSANGE00000015891	TCAGGTCCCGTATCCGGGCGAGCGTTTCCACCAGCT	514.0	888.5	1463.0	590.5	301.0	315.5	923.5	1726.0	347.0	492.5
1.000000:2R:+:ENSANGE00000081751	CATTGGTCCCACTGATGGAAATTTCTCGCTGCAATC	580.5	1153.5	334.5	614.5	165.0	164.0	623.0	500.5	289.0	262.5
1.000000:3R:+:ENSANGE00000071897	ATGCCGGTAAATGCTGGAACCATGCCCGAGGCTTCC	152.5	481.5	241.0	543.0	204.0	101.0	475.5	339.5	377.5	334.0
1.000000:3L:-:ENSANGE00000054367	TCCGGCACAATCAGCACGCTAACGGGCGACTCGTTC	1255.0	2664.0	1068.0	802.0	472.0	294.5	1260.0	1684.5	360.5	366.0
1.000000:UNKN:+:ENSANGE00000077573	TCTGCTCGTAATTTATTATACTCCTGTTTATAATCA	456.0	530.0	123.0	527.0	123.0	197.5	587.5	935.0	442.0	351.5
1.000000:2R:-:ENSANGE00000064714	CACGGCAGTTGATGGATTACCCGATTTCAGAGATCG	179.5	639.5	128.0	640.5	114.0	67.5	381.5	149.0	379.0	147.5
1.000000:3L:-:ENSANGE00000015969	CTATACAGCACGGGATCCAGCGAGGCCAGCTGATGC	234.5	766.5	242.5	549.5	149.0	105.0	701.5	517.0	444.5	360.5
1.000000:3R:+:ENSANGE00000069230	CCTTCAGTGCCGCCTCCTGACAGATCGCCTCAATTT	795.5	3005.5	3252.5	802.0	422.0	697.0	2633.0	3917.0	611.0	1330.0
1.000000:UNKN:-:ENSANGE00000003594	TGGCATTCTGATTCCTGCATTTTAGAACCATCAGAG	327.5	1212.5	290.0	637.5	126.0	73.5	686.5	415.0	383.5	194.0
1.000000:2R:-:ENSANGE00000073402	AGTCGCTTGTTGAAGTCCTCCGCGTCGAAGTAGCGT	464.5	724.0	311.0	681.0	147.5	109.5	469.5	330.0	303.5	174.5
1.000000:3L:+:ENSANGE00000053099	GAAGTTATCGCCCAGCTTCGCTTCCCACGTTTTGAG	439.5	1520.5	1187.5	1104.5	165.0	250.0	1230.5	1967.5	593.0	639.0
1.000000:2L:-:ENSANGE00000059805	TCGGTTTGTGATCGATCGGCCCGGTGGTAGTCGCAC	550.5	1119.0	701.0	1056.0	209.5	267.0	915.5	1166.0	432.0	463.0
1.000000:2R:+:ENSANGE00000077840	TTGATGTCTCCATTTTCCAGTATCAGTCCCGGTCGC	527.5	830.0	684.5	749.5	221.5	575.0	1265.5	1791.5	517.5	630.0
1.000000:3R:-:ENSANGE00000068693	TCTCCTCGTTGATCCAGCTGCGCAGCTTGCTGGCGG	269.5	687.0	257.0	572.0	144.5	57.0	627.0	281.5	346.0	258.5
1.000000:3L:+:ENSANGE00000001480	GACAGCTTTGCAGACAATCTGCTTCGCACGATCGGC	781.5	1462.5	515.0	845.0	170.5	100.0	588.0	384.0	377.0	296.5
1.000000:2R:-:ENSANGE00000074896	CTCGCTCTCCATGAAGTGCATCGCCTCGATGTTTTC	383.5	969.0	257.5	788.0	153.0	111.5	530.0	232.5	422.5	224.5
1.000000:3L:-:ENSANGE00000063694	GGTAATGCCCAACCGTACGAGCTCCAGCGCCGGCTG	661.5	2255.0	1449.0	993.5	276.5	600.0	2649.5	2749.5	545.0	767.0
1.000000:2R:-:ENSANGE00000048780	CACTTTATGGTATACGGCTTGCAATTTTTCTGGAAT	143.5	572.5	109.0	603.0	129.5	74.5	480.0	208.0	389.5	144.0
1.000000:2L:+:ENSANGE00000037609	GGCGGATAGCCTCCAATGAACAGTTTGCTGTTCTGG	366.0	675.0	415.0	658.0	106.5	112.5	539.0	545.0	404.5	308.5
1.000000:3R:+:ENSANGE00000042957	ATTTCTTCGTAGGAAGCATGGGTCGTTTTCAGCTGT	1702.5	1507.5	408.5	863.0	246.5	1096.5	1700.5	740.5	918.5	669.0
1.000000:UNKN:-:ENSANGE00000001949	AACGCATCGTCGGATTCAATGGTGTAACTGGGCAGC	294.5	507.0	284.5	809.5	143.5	93.5	513.0	242.0	473.0	225.0
1.000000:2L:-:ENSANGE00000054589	GCAGGTAGTTCGAAATGAGCCCACAGCGAACGCGCA	486.5	1046.5	484.0	897.0	196.0	191.5	700.0	617.0	383.5	410.5
1.000000:X:-:ENSANGE00000044542	CTCCACGTCCACACCGTGCAGCTTGGAGGCGACCGC	447.5	2056.5	1210.5	960.5	230.5	151.0	1458.0	3251.0	535.5	570.0
1.000000:2R:-:ENSANGE00000054785	GATAATGTGGCCGATCGAACGGGGACACATACTCGC	764.0	1019.5	311.0	858.5	612.0	233.0	1899.5	639.0	656.5	890.0
1.000000:X:-:ENSANGE00000064462	CTGGTCCAGGGCCAGTATGTGGCCGATGTTGCAGCT	876.5	766.5	328.0	990.0	201.0	354.0	657.5	468.0	508.0	475.5
1.000000:3R:+:ENSANGE00000081296	GGGATCTTCTTCTCAATCGTCACCGTCTTGATGTGC	209.5	577.0	339.0	824.0	127.0	116.5	513.0	478.5	526.0	242.0
1.000000:2R:+:ENSANGE00000009801	CGCCGCTCAAAATGGCCTGATACGACATGATTTTCC	189.5	760.0	150.0	992.5	100.5	88.0	840.0	394.5	531.5	180.0
1.000000:2L:-:ENSANGE00000082658	TGTATCCATCGACACCCAAGTTATCGTTCTCGTACT	377.0	669.5	262.5	1050.0	149.5	102.0	525.0	372.0	413.5	218.0
1.000000:2L:+:ENSANGE00000070538	GCGCCTTGTCCCACTTCTGATACTCGGACAGCTCCT	565.0	920.0	472.0	884.0	204.0	147.5	744.0	637.5	594.5	476.5
1.000000:2R:+:ENSANGE00000062835	TTGCCGTCTGAAGCATCGGAATCGGACTCGTCCTCG	183.0	799.0	190.5	984.0	130.5	57.0	690.5	358.5	547.0	147.5
1.000000:3R:+:ENSANGE00000037036	CGTAAGTACACCGATCAGGATGGAATTGTTCCATGG	118.5	657.5	132.0	827.5	78.0	85.0	601.0	265.5	581.0	91.5
1.000000:2R:+:ENSANGE00000048543	TAGCGCTTCCTGAATCACTTCGTACAGCATTTGATC	1041.0	2455.0	1277.5	1068.5	157.0	820.0	1411.5	1507.0	731.0	160.0
1.000000:X:-:ENSANGE00000061086	CTGTCCCTCTTCGACTACGCTGTCCTCCTCAGGTTT	584.0	1972.5	611.5	1020.5	248.5	126.0	1049.5	1177.5	597.0	694.0
1.000000:2R:+:ENSANGE00000074685	GTGCCAGCGCAGCGACAGGCTGTGCAGGTGGCGGAA	277.0	736.0	247.5	870.5	143.5	126.5	601.0	386.5	595.0	177.5
1.000000:2R:+:ENSANGE00000042144	CTAAGGCAGTTAGGCCTGTTATCGTTCATCAGAAGA	263.0	697.0	119.0	803.0	122.0	110.5	689.0	200.5	452.5	191.5
1.000000:2L:+:ENSANGE00000036004	TTCATCTCGAGCAGCGGAAGATCGATTTGGGCCAGC	279.5	946.0	212.5	906.0	146.0	74.0	749.5	313.0	483.5	378.5
1.000000:UNKN:-:ENSANGE00000002435	CCGAGCCATCGGTGGGCCGATACAACCCCATCAAGA	193.0	597.0	151.0	832.0	118.0	83.5	473.0	186.5	579.0	161.5
1.000000:2R:+:ENSANGE00000057667	CCATCTCCTTCAGACCCACCTTGAACCCGACGAGCG	561.5	2789.0	1012.5	1408.5	364.0	224.0	3451.0	1869.5	958.0	1270.5
1.000000:3R:+:ENSANGE00000052440	CGATCAGGCACGTGACGCCACTCTCGAGCGTCTCGA	174.0	541.5	106.5	820.5	124.5	70.0	553.5	150.5	490.5	121.0
1.000000:2L:+:ENSANGE00000065887	TTGCGCTGCTCCAGCTGGGCACATTCTGCTTCCAAC	678.0	1132.0	403.0	930.5	257.0	134.5	805.0	357.5	475.0	451.5
1.000000:X:+:ENSANGE00000045910	CACCGCCTTCTCGATGCAGACGGTGGTGGCGTGCGC	347.0	833.5	474.0	788.0	177.5	187.5	815.0	498.0	487.5	358.0
1.000000:3R:+:ENSANGE00000081461	AGCAGGAGGGCCAGCGTATCGCCCGCCTGCAGATAG	1352.5	1277.0	1878.5	907.0	259.5	1046.0	1161.0	1622.0	810.0	612.5
1.000000:2L:+:ENSANGE00000074699	TCAAGCTGTCCAGCCGGGGTCGGTATGGACATTTTG	301.0	698.5	221.0	873.5	148.0	87.5	581.5	240.5	493.5	171.0
1.000000:3R:-:ENSANGE00000002601	TCGTCTCCGAACCGCTGTCGTTCGAGCAGCCGACAC	343.0	776.5	375.0	752.0	114.0	100.5	702.0	488.5	528.5	164.5
1.000000:X:+:ENSANGE00000068572	CGTGATTTGGCCCTCGATTATGCCGCTTTGCTGCAA	393.0	1130.5	301.5	704.5	106.0	363.5	1131.0	502.5	585.0	276.5
1.000000:2L:-:ENSANGE00000072482	GGAATGTCACCGAGCCCCTTCGCCAGCTCCTTGTGG	9068.0	15896.0	7068.5	4961.0	1040.5	9604.5	16017.5	14807.5	2138.5	4564.5
1.000000:X:+:ENSANGE00000004365	AAGTACGTCGCCACGTTCCAGTAGTCCTTGATCTGC	618.0	1237.5	649.0	1033.5	1484.0	189.0	876.0	862.5	637.0	886.5
1.000000:3L:+:ENSANGE00000075007	GACTGTTCGTGCGGTCCGACGTGGAATTGGTAGCAG	205.0	611.5	144.5	957.0	150.0	953.0	2459.0	558.0	1100.5	570.5
1.000000:2L:-:ENSANGE00000023515	TGTGCGTTTCTACCTTCCCGTTTACCTCCACCACCT	1342.5	3106.0	708.5	1848.5	601.0	2257.5	3131.0	3537.5	1278.5	2109.5
1.000000:2R:-:ENSANGE00000049707	CTTGCTGTCGCGCTCCAGTTCGTTCCTGAGCCATTC	523.0	1244.0	453.0	1160.0	153.0	89.0	986.5	1087.0	526.5	393.5
1.000000:2L:+:ENSANGE00000026245	TGAACACCCCGGCATGCGCGAGCAGCACGTACACCA	922.5	5475.5	1271.5	1879.5	400.5	551.5	4083.5	2416.5	1554.5	1028.0
1.000000:3L:+:ENSANGE00000044351	CGATCTGGGTCTGGTAGTCGGAAATGCGCACCTCCG	17835.5	9577.5	2649.5	2037.5	849.5	6484.0	7184.0	4808.0	1548.0	1294.5
1.000000:2R:+:ENSANGE00000049624	TGCACCATCTGGTCGCATTCGCTGGTGCGCGCTCGG	160.0	617.5	162.0	1001.5	118.5	105.0	590.5	230.5	571.5	140.5
1.000000:3L:+:ENSANGE00000039060	TCACGTCTGTCGCGATTGCTAGCAGCTCCGCATCGG	160.5	580.0	172.5	848.5	110.5	141.5	516.5	208.5	534.5	114.5
1.000000:2L:-:ENSANGE00000074660	TGTACGCGCTTTTCCGAGTTGGGATCGAGGGCCGAC	449.0	1210.0	357.0	1102.5	191.0	137.5	787.0	544.0	496.5	376.0
1.000000:2L:-:ENSANGE00000077597	GGCAACAACGTAACCACCATCGATGCTCTCAGCAAT	489.5	1009.5	411.0	1284.0	196.5	383.5	768.0	746.0	556.5	554.5
1.000000:3R:+:ENSANGE00000057529	TCGACTCCAGCGCACTGTTTTGATCGTCGTACGGGG	215.0	645.0	188.5	1003.5	115.0	69.5	520.0	269.0	512.0	159.0
1.000000:2L:-:ENSANGE00000075079	CGCTGTCGCTGCCGGAGCACCTTCACCTTCGCCGGC	2832.5	6903.0	5247.0	1762.5	903.5	5359.0	6264.5	18581.5	2738.0	3890.5
1.000000:2R:+:ENSANGE00000082628	GTCTGGAAAAGCGTCCACTTTACCGATAACTAACAA	109.5	508.5	108.5	899.0	83.5	76.5	382.5	112.5	505.0	97.5
1.850000:2R:-:ENSANGE00000064061	CCGCTGCTGCTGCCGTCGTTGGTTGTTGCCGTCGGG	15158.5	12979.0	11320.0	4360.0	3511.0	25949.0	20096.5	20565.0	9454.0	14660.0
1.000000:3R:-:ENSANGE00000063190	CGTCATCGAGTAGACCGGCTCGTCGTGGGCCGATTC	367.5	936.5	661.5	1045.5	128.0	272.0	903.5	783.0	767.5	177.0
1.000000:2R:+:ENSANGE00000084236	CCGATTGCGGAAATTCTGTTCCAGCATATCTTGGTA	218.5	598.0	173.0	999.5	114.5	74.0	479.5	186.0	473.5	110.5
1.000000:X:+:ENSANGE00000035337	TCCGGCTTGGTTTCCTTCAGAAACAGCAGCCCGTAC	353.0	736.5	407.0	1082.0	166.0	154.5	582.5	726.0	624.0	212.5
1.000000:3R:+:ENSANGE00000035523	CAACCTCCGGCGCAACCTTTTCGTTGGCCAAAATCA	500.0	1008.5	349.0	1168.0	136.5	265.5	739.0	325.5	670.0	195.5
1.000000:3R:+:ENSANGE00000073629	CTTGCAGTCCATTTTCCGGTTGCTCAAACTCAGTCG	768.5	2336.0	466.5	1012.5	175.5	279.0	952.0	427.5	510.0	240.0
1.000000:2L:+:ENSANGE00000070401	AGATTGTCATCGTCGAAGCAGGACGCGGCGCCACCG	624.5	1465.0	519.5	928.0	205.5	273.5	1224.0	577.0	649.0	354.0
1.000000:3L:-:ENSANGE00000073117	CCGCCTTCTGGAAGTTTTTGCGCAGAAACTCTACCA	147.5	599.5	125.0	895.5	105.5	118.0	536.5	137.5	511.0	129.5
1.000000:X:+:ENSANGE00000059615	CCGGATGTCCGGCAGGCACACCTCGAAGTAGCCGGC	222.0	1003.5	343.0	1134.0	148.5	335.0	910.0	563.5	663.5	160.0
1.000000:2R:-:ENSANGE00000042012	ATTCGCTGCAGCAAGCACGGAGCAACGAGCGTTCAG	134.5	689.0	177.5	1056.0	150.5	123.0	571.0	167.0	643.0	210.0
1.000000:3R:-:ENSANGE00000041852	GCAGATAGGTTTGATTATTCCCTTGAATGACCTTGT	176.5	645.5	106.5	963.0	94.5	166.0	875.0	171.0	672.0	169.5
1.000000:2L:+:ENSANGE00000040076	CCAAGACTTTTGGACATCTTTCTGCCAAACTCGTCA	172.5	579.0	108.5	778.0	161.0	164.5	560.0	113.0	634.5	172.5
1.000000:2L:+:ENSANGE00000080205	CCATCGAGACGGAAGAGCTGCAGTGTTTCACTCACG	142.5	491.0	109.0	958.0	144.0	90.5	421.0	100.5	471.0	248.5
1.000000:2R:-:ENSANGE00000062457	TCCAGATTGCCCAGCCGGTAGTGCAGGGCGGCCACG	468.0	842.0	234.0	926.5	161.5	557.0	642.5	332.0	672.0	170.5
1.000000:2R:+:ENSANGE00000060504	TTGGTAACGAAGGCACTCAGCAGAATGGCTCCAACG	501.0	614.0	123.0	1143.5	127.5	588.0	839.0	159.0	680.5	199.0
1.000000:2R:+:ENSANGE00000059147	GATCACCTCGTCGGGCTGGCCGTATCCGCAATATCG	533.5	913.5	203.0	1120.5	127.5	373.5	823.0	223.0	861.5	322.0
1.000000:2L:+:ENSANGE00000034407	TATCATGACGGAATGCTGTGGGTTATGAATGATGCG	316.0	1227.5	140.5	1021.0	158.0	266.0	868.0	468.5	815.5	252.0
1.000000:2L:+:ENSANGE00000034364	TCCTTCTTTTGCGCAATTGTCGGATTCTGGATGATC	482.5	1297.0	145.5	1143.5	147.0	635.0	1908.0	1388.0	1429.5	408.5
1.000000:2L:-:ENSANGE00000073783	GAGGCATACCGGGCAGTACCGACCAAGCTCCTTCCT	347.5	739.0	353.5	1041.5	219.5	291.5	870.5	1452.0	683.5	274.5
1.000000:2L:-:ENSANGE00000074029	CGTGCTCTGCACGTTCGGGTTCGCCTTCTTGCGCCT	3707.0	2739.0	1136.5	1734.0	380.0	12856.5	4987.5	9323.5	2716.5	3536.0
1.000000:2L:+:ENSANGE00000075227	TGGCGACCAGGATGCCCTGGCGCCCGTTACGGAATG	570.0	602.5	187.0	940.5	116.5	273.5	603.0	373.0	660.5	170.5
1.000000:2R:+:ENSANGE00000040476	AGCGGTTGCATCTGCGTGAAGAGTGTGTGCTCCAGG	401.5	775.5	136.0	961.0	235.0	228.5	583.5	581.0	758.5	371.5
1.000000:3R:+:ENSANGE00000036484	CGAAAACAGCATCACGTCTGGGTGGATTCCTTCGTC	225.5	575.0	181.0	860.0	122.0	174.0	533.5	340.0	771.0	176.0
1.000000:3R:-:ENSANGE00000067173	CCAGCGTGCGCCTAATACACGTGGTTGGAGAAAATT	206.0	484.0	142.0	802.5	126.5	229.5	498.5	210.0	501.0	88.0
1.000000:3R:+:ENSANGE00000040762	TGGCCCTTATGTTTTTCGTACATTTTAATATGTTCC	150.5	504.5	110.5	796.5	109.5	219.0	545.0	210.0	600.0	182.5
1.000000:2R:+:ENSANGE00000033453	TGTAATGTCGACACCGTACCCGTCCTTCAATGGTAT	453.0	855.5	302.0	1113.0	254.0	548.5	1154.5	1066.0	911.5	452.0
1.000000:X:+:ENSANGE00000059551	ATCTGCTGGTGGGCAAGCGTCAGCTTTTGGTTGGTG	493.0	1121.0	288.5	1068.5	205.0	253.0	737.5	274.0	858.0	269.5
1.000000:2L:+:ENSANGE00000060656	TTGCGGGTCTTCGCGGGTCGATTGATCGCGATCGCG	323.0	743.0	147.0	926.5	208.5	110.0	587.0	211.0	901.0	198.0
1.000000:3R:-:ENSANGE00000068857	CTGAAACACTATTCTTGCCACCGTGGCAGGCTTTCG	116.5	465.0	116.0	786.5	157.0	102.5	466.0	243.0	408.5	157.0
1.000000:2L:-:ENSANGE00000014367	ATTAAGCAGCAGGCTGATGCTGGGCAATCGCTGCAC	207.0	518.0	141.0	759.0	183.5	123.0	496.5	215.0	511.5	151.0
1.000000:2R:-:ENSANGE00000063253	GTTCGAGCGCGCTGAGCGCCTGGATAGCCGTTTCCA	141.5	452.0	136.5	654.0	144.5	114.5	466.5	297.0	436.5	150.5
1.850000:UNKN:-:ENSANGE00000056348	TTGGCGAATAAAACTACGAATACTTGGTGCAGTAAT	102.0	409.0	113.0	646.5	151.0	55.0	338.0	143.0	421.5	135.0
1.000000:2R:+:ENSANGE00000012132	TGACGGCGCAAAATCTTACCACTGCCTGTTTTGGGT	312.5	567.5	165.5	679.5	101.0	119.5	534.0	336.5	489.0	177.5
1.000000:2L:-:ENSANGE00000070720	GAGGTTCTCCCATGTCGCTCACCTCGATGATGATGT	315.0	550.0	400.5	899.5	160.0	89.5	528.5	686.5	562.5	268.5
1.000000:2R:-:ENSANGE00000029057	CATTTTGCTGCTCCCGTTCAATCTTCATTCTCGCCG	1189.0	3554.0	1062.0	4588.5	409.5	624.5	1859.0	1094.0	1832.0	1182.0
1.000000:3L:+:ENSANGE00000049331	TGTAGGGAGCGTGCCGTTTGTTTGAGAATATGTTTT	260.5	655.0	110.5	776.0	150.5	131.5	527.5	270.0	582.5	180.0
1.000000:2R:-:ENSANGE00000040337	TGTTCGATTTGGAGAAGTAGGGCGTCATGCGCGCCC	165.5	424.5	120.5	716.0	127.0	63.0	394.5	157.0	434.0	95.5
1.000000:2L:+:ENSANGE00000074273	GCGAGCAGTGTTCTTCGTAGCATTGGCACGCTTCTT	604.5	546.5	139.5	736.0	145.5	217.5	489.5	351.0	639.5	154.5
1.000000:3L:-:ENSANGE00000000989	CCACCTCCGACCGGAGGCTCTGTACCGTATCGCGCA	255.5	1125.0	153.5	1246.5	442.0	125.0	1392.5	287.5	1643.0	923.0
1.000000:3R:+:ENSANGE00000023730	CACCGATTCACACTCCATCGCACACTGCTCCCAGTA	1677.5	7579.0	1639.0	5711.0	469.5	1787.0	8469.5	6208.0	4394.0	1712.5
1.000000:3L:+:ENSANGE00000044313	TGGGCCCACGCTCGGCGGACAGCACCCATTGTTGTA	4775.5	4658.0	3488.5	3090.0	375.0	266.5	2126.5	1989.5	878.5	427.0
1.000000:X:+:ENSANGE00000064107	ATCAGGAAGCCGCCCGGCGTCGAGTGGGTGTGCGTG	896.0	1176.5	363.5	1191.5	282.0	385.0	1063.5	1273.5	972.0	414.0
1.000000:2L:+:ENSANGE00000013953	GAGTGATCGCCACTCTTCAGGTACTCTTCCGCCATA	629.0	814.0	295.0	849.5	267.5	312.5	818.0	1250.5	1070.5	520.0
1.000000:2L:+:ENSANGE00000047496	ACCGACCAGTGCATGGTCCGCCGCGATTCGTCCGAC	2428.0	2830.0	2547.0	1852.5	358.0	2218.0	3056.5	8203.5	1998.0	1219.5
1.000000:2L:-:ENSANGE00000067161	TCCTTGCGCGTACTCGTTACTCCACAGATCGAGCAC	184.5	541.5	181.0	626.0	184.0	90.5	473.0	235.0	520.0	212.5
1.000000:2L:+:ENSANGE00000067583	ATGAAGGTTCCAGCTCTACTGCTCCATCACCACTCT	1188.5	1207.0	308.5	1856.5	378.5	484.5	986.5	1437.5	1911.0	781.5
1.000000:2R:-:ENSANGE00000038844	CGCCTCGCAGATGCTCCTCATAATGCACTCCTTCAT	213.5	432.0	123.5	764.0	241.5	100.0	525.0	130.5	445.5	288.5
1.000000:2L:-:ENSANGE00000037259	GGAGGAAGAATCGGCGCTGCAAGCGGGACAGCAGCG	372.5	590.0	136.5	636.0	165.0	145.5	499.0	227.5	521.5	164.5
1.000000:2L:+:ENSANGE00000014159	TGCGCTGCTCTTTGTCCATCTCGGTAACATCAACGC	214.0	554.0	149.5	637.5	193.5	126.0	542.5	256.0	657.5	237.5
1.000000:2R:-:ENSANGE00000071713	CTTTGCCACTTTGGGCATTTTCTGTGGTTTCTCCAT	190.0	536.0	121.5	673.5	295.5	151.0	473.0	170.0	595.5	314.0
1.000000:3L:+:ENSANGE00000035316	AATTACATTGCCCAGCGATGAGAGCGCCCGGTTGAT	624.5	1159.5	147.0	928.0	283.0	240.0	830.5	212.5	893.0	284.0
1.000000:2L:-:ENSANGE00000046761	CGCCGTAGCCGGTGTGAAACCGGTCGGCAATGTTGT	162.0	438.0	138.0	546.5	155.5	129.5	475.0	207.0	428.5	156.5
1.000000:2L:+:ENSANGE00000065605	ACATGTTCGTCTGCAGCACCATCCCGCCCATGACCA	1856.5	7902.0	423.0	3005.5	664.0	2960.5	6970.0	2406.5	2511.0	2088.0
1.000000:X:+:ENSANGE00000027934	AAATGAACGTTCAACACCACTACCGTGACGCATATA	295.0	649.5	163.5	485.0	233.0	171.0	470.0	223.5	376.5	344.0
1.000000:3R:-:ENSANGE00000043167	ATATCGACGATGTCATGGAAGTTTTGTAGGTAAGCT	106.5	369.0	113.0	347.0	119.0	77.5	409.5	120.0	327.5	127.5
1.000000:2R:+:ENSANGE00000027155	ATCTTCCGACGGGTGGCGTTCGGATTGATATTTTCC	273.0	585.5	176.0	552.5	214.0	91.0	479.5	264.5	530.0	202.0
1.000000:3R:+:ENSANGE00000084548	ATTTTCGTACGGACGGATGGAGTTCGATCAAATCCA	237.5	858.5	132.0	497.0	200.0	204.0	1049.0	558.0	773.0	261.0
1.000000:X:-:ENSANGE00000060138	CGGATTGCATCCGACTGGCCATTGCCGCGATGCACC	159.5	479.5	146.0	411.0	176.5	130.5	412.5	216.5	383.0	125.5
1.000000:2R:-:ENSANGE00000078146	CACGCTCGGCGCAGCCGTTATCTTACGCAACCACTG	175.0	607.5	138.0	588.5	233.0	123.0	621.5	203.0	419.0	302.0
1.000000:X:-:ENSANGE00000070649	GTAGATGTTGTGGTCTTCGGCCGAGACCGGCTTCTC	260.0	599.0	148.0	622.5	239.0	108.0	610.0	244.5	553.0	176.5
1.000000:2L:+:ENSANGE00000072592	ACTTTGCAGACGGTCCCTTCTGCCCGCCTCCGGTGC	2588.5	5711.5	1437.0	6493.5	511.5	4606.0	5162.5	5741.5	7731.0	1492.5
1.000000:3L:-:ENSANGE00000048558	GCTCGTTCGGAGGGAACTGGTCTGACCCGATGTCAC	243.0	586.0	138.0	513.5	207.5	108.5	510.0	319.0	569.0	294.5
1.000000:2R:+:ENSANGE00000047537	AGCTGCGTTTCCAGGGCGAAGTAGGCGCAGCACCGT	258.0	503.0	276.5	573.0	307.0	150.5	492.5	366.0	530.0	289.0
1.000000:2L:+:ENSANGE00000073155	TCGTTTCGAATAAATGTACGTCGAAAGCGCTTCAAT	399.5	688.5	185.0	414.5	310.5	218.0	641.0	338.0	555.0	213.0
1.000000:2R:+:ENSANGE00000071129	TTTCATCAGATCTGGCAGTCCCGCCTGCGATACGTT	255.5	530.0	176.0	448.5	311.5	150.0	479.5	338.0	408.5	214.5
1.000000:3R:-:ENSANGE00000035384	TGGCCATGCCGGTGGTTGACACCATGACCAGCTGGC	168.5	614.0	152.0	288.0	179.0	91.0	487.0	301.0	287.0	167.5
1.000000:3R:+:ENSANGE00000065961	TCCCACACCCGGCAGGCTCTGGTACATTGCCGGCAT	287.0	810.5	228.5	694.5	280.5	151.5	702.0	238.0	768.5	297.5
1.000000:X:-:ENSANGE00000044646	GTCGAGTCGAGCAGCTCGCTAAAGTTCTCCCAGTTG	261.5	670.0	312.0	509.5	272.0	364.5	635.0	768.5	516.0	272.0
1.000000:X:-:ENSANGE00000044633	CTTATGATCACCCATGCAGACGTTCGCACCAATAAT	941.5	2563.0	1293.0	386.5	409.0	1909.5	897.0	1288.0	366.0	942.5
1.000000:3L:-:ENSANGE00000068067	GATGAGAAACAGGGGCTGTGGTTGAGGCAGCGCTGC	471.5	495.0	187.5	337.0	254.0	210.5	380.0	515.5	298.0	643.5
1.000000:2L:+:ENSANGE00000036320	AGCCTGGTCGAGCGTCTTGCCCTTCACCCATTCGGT	21925.5	4590.5	5384.0	2415.5	849.5	10827.0	5589.5	8185.0	381.5	3916.5
1.000000:2R:-:ENSANGE00000063277	CCCCGTAGCTGCAGCGGAACGAAAACGAGGGACAGA	448.5	1213.5	317.5	310.5	208.5	298.0	840.0	342.5	275.5	391.5
1.000000:X:-:ENSANGE00000059544	TATGCCCTGCCGGGCGAGGCTGAAGATTTCCTTCAG	171.0	429.5	134.5	277.0	142.0	152.0	252.5	145.5	213.5	148.5
1.000000:3L:+:ENSANGE00000054702	TGTCACTCTCCAGTTCGGCGTTAATTTTGTCGAGAT	371.5	622.0	232.5	349.5	177.5	268.0	413.5	256.5	262.0	357.0
1.000000:2L:-:ENSANGE00000079265	ATCGACCTCGTCGATGATCTCTTTCAGCATCTTGTC	4198.0	3716.5	2039.5	486.0	609.5	1192.0	1871.0	1004.5	363.0	749.0
1.000000:2R:-:ENSANGE00000058462	ATGGTCATGCTCGGGATCTTCGGGTAGATTTCGAGC	1778.0	1808.0	1034.5	529.0	414.5	273.5	680.5	590.5	303.5	704.0
1.000000:UNKN:-:ENSANGE00000049169	AGTTCTCATCATTGCCGGCTTTTATAGTCACGAGCG	364.0	601.5	181.5	307.5	170.0	171.5	352.5	197.0	232.5	264.0
1.000000:UNKN:+:ENSANGE00000005878	GTCGAACGAATCCACCGTGATGTCGTTGAATGAAAG	292.0	547.0	189.5	324.0	175.0	194.5	353.0	295.5	293.5	290.0
1.000000:3R:+:ENSANGE00000057165	CCCACAGTATCCGCAGGCATGGGCACCGGGTTTGTC	21567.5	6225.5	1021.0	804.0	538.0	2221.5	2641.5	2790.0	731.5	761.5
1.000000:2L:+:ENSANGE00000048256	GAACACCGTCACCATTAGCTGCCGGCTGTCGTAGGG	359.5	544.5	272.5	411.0	258.5	169.0	404.0	381.5	361.5	407.5
1.000000:3R:+:ENSANGE00000083782	TCCTCCTTCTTCACTTTATCGGTCAGGTTGCCGACG	1084.5	1703.5	761.0	505.0	275.0	575.0	1325.0	1379.5	559.0	593.0
1.000000:2L:-:ENSANGE00000072869	ATCTATTGCACTGATCGCTCTTTGTAAAGCATACTG	995.5	1233.0	359.5	742.5	183.0	854.0	991.5	1451.5	546.0	363.0
1.000000:2R:-:ENSANGE00000082661	CGAAAATCCTTTGGTACCGCTGGTAATTTCCATGCC	402.5	562.0	297.5	485.5	145.0	297.5	520.5	304.0	325.5	237.0
1.000000:X:+:ENSANGE00000073488	ACGCCACGAACGACGAGATGCTCGAGCAGGACAGGT	446.0	1016.0	537.0	652.0	233.5	352.0	863.0	1198.0	494.5	433.5
1.000000:UNKN:-:ENSANGE00000003879	TTTATTGCCAAACTTTTCTCTACATAACTCAACCGT	828.5	828.5	235.0	477.5	141.0	556.0	863.5	378.0	352.0	543.5
1.000000:X:-:ENSANGE00000017707	ACCGTCCAGCTTGAAGTTGCCGTCGCACTCGTACAG	2194.0	2275.5	5274.5	2062.5	414.0	1438.0	1882.0	4379.5	1079.5	1119.5
2.000000:2R:+:ENSANGE00000009982	TTGTATCGTACCCTCGAACTCGGGCTCTAGGTCAAC	254.0	478.0	250.5	590.0	244.5	137.0	391.0	573.0	375.5	471.5
1.000000:2L:-:ENSANGE00000074296	CTCATCCATCGGGAAATCGTAACATTCGGCAATCTT	491.0	1433.5	377.0	472.5	165.5	596.0	1235.5	630.0	296.5	268.5
1.000000:2R:+:ENSANGE00000076313	GCCAGCACAATCTTTTGCGACACCTCGGCCGCCTTC	4220.5	9569.0	14373.0	1531.5	1693.5	16118.0	10883.5	13501.0	534.0	6057.5
1.000000:2L:-:ENSANGE00000013819	GCGCGGTACAAACAGCGTCTCCTTACGGCTCGGCGC	366.5	744.0	1023.0	516.5	129.5	196.0	478.5	1032.0	412.0	277.5
1.000000:2R:-:ENSANGE00000079198	CTCTCTTTTCAGATCGCTCCCAAGTTTGACAAGCAC	176.0	490.5	154.5	463.0	186.5	68.0	358.0	196.0	346.0	311.5
1.000000:2L:+:ENSANGE00000013463	CCACCGGACTGTGCGCCAAAGCCGAACGTGAGGAAG	452.5	998.5	564.0	681.0	258.5	214.5	971.5	573.0	562.5	378.5
1.000000:2L:-:ENSANGE00000034615	CCATCGTTGTCATGCCTTTGCTCAGATTTTCCAGAT	141.5	485.5	156.0	499.5	159.0	59.5	389.5	259.5	346.0	263.5
1.000000:3R:+:ENSANGE00000041779	CAGCCCGCCAGATACAGCCGATGGTTCGATTTGCCG	446.0	1006.0	585.5	606.5	244.5	201.5	1129.5	1179.0	414.0	594.5
1.000000:3L:+:ENSANGE00000016185	GCCGTTCAGCATGTCCCGATCGATGTCGTGACAGTC	431.0	656.0	201.0	520.5	155.5	121.0	465.5	379.5	335.0	245.5
1.000000:3L:-:ENSANGE00000016289	CAGTTTGCCACAAGTGACGCATAGCTGTTTTTTGAA	150.0	396.0	95.5	440.0	91.5	81.5	373.5	155.0	321.0	158.5
1.000000:X:+:NonCoding	TGGTGGCCGGCCGCCACGTTCCCGCTGTTGCGCAGC	172.5	664.5	176.5	660.0	231.0	99.5	575.0	281.5	389.5	283.0
1.000000:2R:-:ENSANGE00000051057	AGCTCGCGCTTGTAGTAGTCTAGCACCTTCGGCTTG	160.5	421.5	156.5	482.5	122.0	108.5	367.5	244.0	247.0	159.5
1.000000:3L:-:ENSANGE00000039154	AACTATAACACTGGGTTTGATCGTAGAAACGATACA	208.0	642.5	174.5	603.5	154.5	173.5	724.0	710.0	420.0	349.5
1.000000:3R:+:ENSANGE00000045741	TCCTCTTCCTCCTTCGGTTTCAGCGAGTCCGGATCG	784.5	856.5	275.5	613.5	147.5	323.0	1003.5	1089.5	439.0	584.5
1.000000:3R:+:ENSANGE00000034482	ATCGTGACTCTTCCGTGCGTATGATGGTGTTGAGAT	349.0	613.0	281.0	544.0	163.0	82.5	347.0	439.0	372.5	322.0
1.000000:2L:+:ENSANGE00000074200	AAGAAAACACGTACTCATCGTCTTTGGAGGACAACT	185.0	425.0	139.5	618.5	135.5	61.5	319.0	186.5	400.0	216.5
1.000000:3L:+:ENSANGE00000056203	ACAGCCCTCGGTGTGACCAACGGCAGTAGGTTTTGA	243.5	493.5	153.0	566.0	173.5	120.5	510.5	301.5	350.0	205.5
1.000000:X:-:ENSANGE00000063963	TGACCGGCGGGATGGGGATGGAATCCCGTCTGCCGG	224.5	537.5	151.5	559.5	111.0	121.5	421.5	287.5	369.5	179.5
1.000000:X:-:ENSANGE00000041681	AGTACTTCACCGTGAGCGTGTAGTTGCCGCTCATCA	255.5	651.0	246.0	568.5	156.5	122.0	537.5	487.5	350.5	183.0
1.000000:3R:+:ENSANGE00000067104	GACCCAGAGGGTCGTCAGACCGAAGCAAACCGTCCA	549.0	1064.5	763.5	738.0	259.5	232.0	751.5	787.5	428.5	371.0
1.000000:2R:-:ENSANGE00000003449	GAGCACGTCCAGCCGCATGTCCACGGTGACCGGTTC	1732.5	2642.5	2057.0	1174.5	271.5	522.5	1409.0	4386.5	497.5	492.0
1.000000:UNKN:-:ENSANGE00000002321	TTGCTGCTGCCCGACGATCCAGTCACTGAAGGCAGG	329.0	1568.5	348.5	665.0	190.5	133.5	1157.0	2232.5	347.5	581.5
1.000000:2L:-:ENSANGE00000072620	CGTCGTCCACACCTGCACGATGTACCGGTCCTTGTC	406.0	1277.0	722.5	737.5	207.0	294.0	1021.0	1424.0	308.5	549.0
1.000000:3R:-:ENSANGE00000036013	ATACTTGCCCGTCGCGATGCCCTGCGCACCGGTCAG	724.5	2201.0	1996.5	981.5	401.0	455.0	2005.0	4347.0	591.0	1115.0
1.000000:X:+:ENSANGE00000035662	GCACCGGACCGCCGTCCGGAACACCAGCTCGCGCAG	1909.0	9152.5	4466.5	6210.5	1087.5	2181.5	8808.0	8562.0	1885.5	4673.0
1.000000:2R:-:ENSANGE00000067081	GCAACGATCATGCAGCGTCCGAACACCTGCAGGAAC	228.0	644.5	182.5	775.0	171.0	91.0	604.5	387.0	371.5	281.0
1.000000:UNKN:+:ENSANGE00000065292	TATTTCGTATGGGTATCACTAACAATACAATATTAT	911.0	1103.0	246.5	765.0	137.0	458.5	983.0	1416.0	684.5	642.5
1.000000:3R:+:ENSANGE00000036099	CGTGATCGGGTAGTGGTAGGCATCACGCTGCTGATC	377.5	1545.0	2205.0	1046.5	1319.5	4679.0	1668.5	4678.0	803.5	2839.5
1.000000:2L:-:ENSANGE00000010918	ATAGGTTGTTAAATTTGTGCGCCACAAACGGCGATA	419.0	900.0	333.5	833.0	112.0	283.5	1004.0	993.5	373.5	221.0
1.000000:3L:-:ENSANGE00000061522	CGTGTCCAGGATTTGGATGCGGAACTTGAGGTCCTC	189.0	585.0	142.5	614.0	116.0	68.5	523.0	225.5	431.5	167.0
1.000000:3L:+:ENSANGE00000082192	GTCGTTCCACGTCGATGAGTAAGTTTGCGTACGGCT	108.5	446.5	106.0	668.5	86.5	74.0	491.5	171.5	384.5	102.0
1.000000:UNKN:-:ENSANGE00000046440	ATACTTGGTGCAAGTTGCAATTGAAGGGCAGATTGT	166.0	773.5	180.0	638.5	113.5	79.0	464.5	237.5	467.5	217.0
1.000000:2L:-:ENSANGE00000065777	TCGTCGTCACCGCGTTCTGGGCGGCTGCTGCTAGCT	5428.5	11720.0	11938.5	2990.5	2296.0	12304.5	11065.5	9310.5	4283.0	5827.5
1.000000:3L:+:ENSANGE00000028801	CAACGATACGAAACTTGGATTGCTGCGGCTGGGAAG	1357.0	2295.5	2507.0	946.0	1059.5	490.0	895.5	864.0	419.0	494.5
1.000000:2R:+:ENSANGE00000081216	AGTTTCCGATGATGCGGATACAGATGCCGCGCTCGT	256.5	599.0	343.5	783.0	143.5	132.0	541.5	433.0	413.0	179.0
1.000000:2R:-:ENSANGE00000040828	ACACCGCACAGATGGGTTCCAGACGTGTTCAGCTTG	282.0	745.5	446.0	782.5	186.0	346.5	1336.0	893.5	713.5	415.0
1.000000:UNKN:+:ENSANGE00000004972	ACGAACTTCATCAGCCACGACGGCAAAGCCTCTGCC	173.0	918.0	1132.0	856.0	180.0	103.0	733.5	1467.0	452.5	308.0
1.000000:2R:+:ENSANGE00000008877	CACTCGACCGCGGAGAACAGTAGCCGGGCGGCCAGC	311.5	3534.0	995.5	1109.0	3525.0	125.5	9643.5	3191.0	915.5	3253.5
1.000000:X:-:ENSANGE00000035127	ATTTCCGAACTGGCCGAAGAAGGTTTTAATTTCCTC	414.5	1431.0	189.5	885.0	120.5	368.5	1563.0	616.0	511.5	432.5
1.000000:3R:-:ENSANGE00000049810	ATCCGCTAAAACAAACGAACCTAGAGCTTCTCTGCC	802.0	3696.0	647.5	919.5	148.5	1562.0	2886.0	1656.0	778.5	633.5
1.000000:3L:-:ENSANGE00000057461	CCACGTTGACGGTCAGCTGGAACTGGAGGAACTTGG	233.5	1277.0	332.0	871.5	112.0	118.0	703.5	499.0	507.0	197.0
1.000000:2L:+:ENSANGE00000077812	CTAATACCGACGCACCTAATCAAGCACTTTGTGTCC	200.5	791.0	369.0	790.5	137.5	74.0	674.5	660.5	471.0	291.5
1.000000:2R:+:ENSANGE00000040108	CTAGCCGGCTCGAATCCGTCCGATACAGCTTGTCGA	247.0	871.5	312.5	819.0	155.0	104.5	683.5	615.0	553.0	241.0
1.000000:2R:+:ENSANGE00000044861	GCGTGCCGTTGAACGCCATCTTCAGCTCGGCCTTCT	4116.0	8884.5	4304.0	1646.5	1157.5	10357.0	5823.5	10884.0	1109.0	4896.5
1.000000:2L:-:ENSANGE00000064987	GCTCGTCCTCGTCCGCGTGCCCCGAATCGCACACGC	3639.5	11001.0	8211.5	1455.0	975.0	2011.5	10418.5	9680.0	3887.5	4865.5
1.000000:3R:-:ENSANGE00000071850	CTGGTAACTCCGGCCGCCCTTGATCTCTTTCCGCAC	2577.0	10576.0	10658.0	4567.5	2184.5	3158.5	11956.0	16119.0	2651.5	8509.0
1.000000:X:+:ENSANGE00000064405	ATGCTGTGATGGTTCGGGAAGGTTTTCGTGGGAAAG	368.0	888.0	327.5	747.5	136.0	76.0	579.0	462.5	599.5	195.5
1.000000:UNKN:+:ENSANGE00000000113	CAGCAGCTTGACCGTTTCGGCGATGAACAGCATCGA	179.0	669.5	212.5	806.5	120.5	66.5	681.5	464.5	477.5	231.0
1.000000:X:-:ENSANGE00000066183	CAACCAGCGGCCCCCGTACTGCACGAAGCGCAGCAT	274.0	1802.0	205.0	897.5	161.0	130.5	1629.0	331.5	593.0	345.5
1.000000:2L:+:ENSANGE00000039259	TTGGCGGCCATCGCGGATGAGAACAGCGAGAAAAAT	2837.5	4948.0	1689.0	2630.0	328.0	6710.0	18255.5	10061.0	2114.5	2356.0
1.900000:2L:-:ENSANGE00000080593	TTGCACTTCGACAATCCAATTTAAAATCTTATCACA	90.5	515.0	76.5	772.0	75.0	54.5	494.0	142.0	399.5	86.0
1.000000:3L:+:ENSANGE00000062581	CCAAGAAGTAGGCAACCTTTCCGGAGCTTTTAATTC	116.5	535.5	113.0	825.5	90.0	74.5	503.5	173.0	430.5	135.5
1.000000:2L:+:ENSANGE00000063159	GGGCTTTGGTGTGGGCTGCGTCGAGCCCGGTCCCAT	527.5	941.5	595.0	972.0	199.5	240.0	931.5	1121.5	535.5	444.0
1.000000:2R:-:ENSANGE00000047474	CGGTCGAGATGGTCGCATGTGACGGAACCGGCACGA	699.5	1718.0	847.5	1035.0	214.5	176.5	1279.0	1099.0	520.5	393.0
1.000000:2L:+:ENSANGE00000038245	CGATGGCCTTGATGATCTTCTGCAGTAGACTGGGCA	411.0	750.5	147.0	914.5	156.5	136.0	676.5	209.5	558.0	249.0
1.000000:UNKN:-:ENSANGE00000048988	GGCGCTTGTGAGTGAACTGGTCTGTCGGTTCTGTAA	665.5	1537.5	186.5	1052.5	144.5	260.5	1000.5	372.0	818.5	297.0
1.000000:2R:+:ENSANGE00000077773	GAAAAGAATGTTTGCAACTGACTGGACGGTGGAAGG	264.0	675.0	133.0	991.0	114.0	152.5	544.0	203.5	485.5	244.5
1.000000:2R:+:ENSANGE00000078254	CTCACTGTCCATCTCTTCGAAAGCCACATCGAGCGC	940.0	1727.5	211.5	1116.0	122.5	156.0	1288.0	358.0	597.5	242.5
1.000000:X:+:ENSANGE00000073487	CGAGCGTCTGCAGATGCAGGCTGGCGACGTACTCGT	420.5	682.0	221.5	917.5	149.0	262.0	752.5	451.5	511.0	255.5
1.000000:2L:+:ENSANGE00000075405	CTGCACGGTGTACTCTACCGGCCGTTCGACGTCGGG	157.0	640.5	121.5	843.0	109.5	77.5	561.0	145.0	381.5	100.0
1.000000:2R:+:ENSANGE00000046426	GACCCCCAGAACCGGAACGATCCCGGTTGCTGTTGT	1218.5	1276.0	638.0	879.0	173.0	982.0	1079.5	938.5	687.0	338.0
1.000000:3L:-:ENSANGE00000028363	CGAATCGATCGTAACGTGGCCGTAGATGAGCTGCTC	210.0	610.0	126.5	806.5	144.0	91.5	550.5	192.0	402.0	151.0
1.250000:2R:+:ENSANGE00000052380	TGACGAAACTGCCGACCTGCTGCCGGGGCCAGATAG	575.5	2594.0	1089.0	1061.5	1473.0	216.5	3514.5	2231.0	704.5	1717.0
1.000000:3L:+:ENSANGE00000047880	TCGTCAAAGTCGGCCCCATCATCGATGGCCTTGAGC	919.0	916.5	185.5	865.0	149.0	121.5	854.0	214.0	650.0	223.5
1.000000:3R:+:ENSANGE00000041393	TGACATGGATCAGCCCACAGCTGCCGAAGTGTACCT	870.5	955.5	186.5	836.5	185.5	152.0	708.0	243.5	619.0	407.0
1.000000:3L:+:ENSANGE00000052472	TGGAAGCACTTCTTCAGACAGAACCGCTCCATTTGT	180.5	606.0	185.5	1001.5	151.5	144.5	513.5	277.0	564.0	213.5
1.000000:2R:+:ENSANGE00000046207	TCCTGCACCAGTTTTTCGAACTCATCTTCCACATCA	439.5	1420.5	235.0	1329.5	149.0	208.5	1298.0	512.0	756.0	355.5
1.000000:2R:-:ENSANGE00000059840	GTTGCGCGTAATCTTGTCGATCGACGGCGGGTCCGG	936.5	1543.5	619.5	951.0	125.0	143.0	739.0	255.0	572.5	165.0
1.000000:2L:-:ENSANGE00000007202	GCAGCACTTTCTGGGCCTTGCTGTGGCTGGCACAGA	674.0	1271.5	491.5	1083.5	150.5	213.0	815.5	518.5	712.0	250.5
1.000000:2R:-:ENSANGE00000062527	TTTTGCGAGCATTACCGCCGAATAACCGATCTGCCG	257.5	825.5	517.0	1044.0	119.5	204.0	746.5	418.0	527.5	166.5
1.000000:UNKN:-:ENSANGE00000000526	GGGCTGGATGCTACTGCTCCGGAATGCACAGCTCCC	369.0	597.0	454.5	1014.5	202.0	152.0	512.5	800.5	663.5	217.0
1.000000:2R:+:ENSANGE00000012296	GTAGCCCTGCGCGTAGTGTACCAGCTGGTTGACGGA	119.5	541.0	119.0	885.5	103.0	82.5	468.0	111.5	459.5	120.0
1.000000:3R:+:ENSANGE00000035428	TTCCCCGCCAGCATTTGTGCACGGGATTGTTTCAGC	269.0	534.0	204.0	893.0	149.5	163.0	542.0	360.5	816.5	255.0
1.000000:3L:+:ENSANGE00000061575	CCTTGCGAAACTTCCGGGCAGGCGTGCAGCATGTTG	432.5	987.0	591.0	1207.0	175.5	181.0	917.5	876.0	784.0	348.0
1.000000:2R:-:ENSANGE00000013092	CGTATCCCGGAAGCCGGTGTTGGTGCAGTTGACCAC	318.0	589.0	359.0	1072.0	197.5	168.0	525.0	576.5	541.0	341.0
1.000000:3R:+:ENSANGE00000078428	CACACACAGTCGTATCATAAAGTTTGCTCTTTGCAG	6285.5	11136.0	3473.5	3715.0	754.5	829.5	3825.5	2396.5	1890.0	670.5
1.000000:3R:-:ENSANGE00000045532	TTATTTTCATCCGAATATATTCTCGATTTTGGATCA	1601.5	718.0	361.0	970.0	80.5	313.5	551.0	470.5	568.0	114.0
1.000000:2L:-:ENSANGE00000073020	AGTAGCATCCCGAATACCGATGTAGTCTTTACACTC	287.0	646.5	299.0	1099.5	100.5	169.5	537.0	260.0	567.5	98.5
1.000000:2R:-:ENSANGE00000046955	TCCGGGGCTAGCTGCCAATGCGGCAATACCATCCAT	589.5	1297.5	791.5	1110.5	202.0	1471.5	2206.5	2820.0	1409.0	345.0
1.000000:2R:+:ENSANGE00000037852	GGTGATTGTACATCGGCTACATCTATTTGCTAAACA	560.0	1329.0	409.0	1159.5	166.5	704.0	1309.0	697.5	877.5	214.0
1.000000:2L:+:ENSANGE00000048073	CTCGGGATCCTCGTGGAACGCGCGGGCCTGCTGCTC	1269.5	2373.5	5046.5	1248.0	441.5	1542.0	1940.5	4207.5	856.0	723.0
1.000000:3L:+:ENSANGE00000081116	CATTCTGCTCGCCCTTTCGATGAAAGATCGCCGCAT	417.5	720.0	543.5	1138.0	218.5	425.0	632.0	617.5	639.5	288.5
1.000000:2L:-:ENSANGE00000054824	CAGCGGGGAAGGTTCGCTACCTGGATGTACTCGTTC	213.5	607.0	122.5	964.5	91.0	65.0	559.5	162.5	491.0	119.5
1.000000:3L:-:ENSANGE00000048836	TACATGATTTTTGAATGACGCGTGTAGTACATCTTC	168.0	645.5	166.5	892.5	114.5	124.0	506.5	248.0	556.5	169.0
1.000000:2L:+:ENSANGE00000076691	CAGCCGGGTTAGCTCTGATTTTATCTCCTGAATTTT	151.5	589.0	137.0	866.5	98.0	115.0	492.5	231.0	589.0	152.0
1.000000:2L:-:ENSANGE00000061714	TTCAAGAGCCGCTCGTTAACTTTCGCCCCGAGGGAA	158.0	492.0	132.5	813.5	123.0	106.5	569.5	207.0	581.5	131.0
1.000000:3R:+:ENSANGE00000054243	AAATTCGACCTCCTCCTGGGATTTGAACAGCTTGCC	596.5	1326.5	254.5	975.0	143.5	379.0	1073.5	555.0	694.0	294.0
1.000000:3L:-:ENSANGE00000062361	ACTGCACAGTGTGGTAAACGATCCGCAAGCAATGAA	399.0	1001.0	163.5	932.5	149.5	236.5	981.0	177.0	555.5	161.5
1.000000:2R:+:ENSANGE00000029420	AACGATGAATTGAACACGCTGTGCGCAATCACTGAC	151.0	472.5	117.5	823.0	109.0	118.5	457.5	115.5	459.5	145.5
1.000000:3L:+:ENSANGE00000070737	GATATCGGTATCATCAGAAAGTAGTCTACAATATTC	96.0	380.5	80.5	778.5	124.5	54.5	345.0	87.5	536.0	101.5
1.000000:UNKN:+:ENSANGE00000001296	TTCGTCGCGGGCGCTCCAGTATTCGATGTGCTCGCC	177.5	523.0	115.5	794.0	103.0	104.5	486.0	173.0	460.0	169.5
1.000000:2L:-:ENSANGE00000056727	CAGCACCTCGAACTCGTTGTGGATGTTGCGCATCAG	2395.5	1197.0	343.5	1199.5	164.5	1601.5	1295.0	747.0	939.0	423.5
1.000000:X:+:ENSANGE00000066662	TCGCAGGCGTACGGTGCTTCCTTCGTGTGGACACGC	346.5	517.0	156.5	965.0	138.0	78.0	418.5	235.5	612.0	172.5
1.000000:X:+:ENSANGE00000025275	TCCTTCACGGTGAGCGAGGGGAAGAACCCGTTCACG	177.5	450.0	95.5	810.5	132.5	79.0	407.5	149.5	535.5	156.0
1.000000:UNKN:-:ENSANGE00000000233	AGCTGCCTCTAAATCAGCAATTATAATTTTCTGCAT	114.0	407.5	79.5	820.5	78.5	56.0	372.0	120.5	500.5	81.5
1.000000:2L:-:ENSANGE00000073944	CGGAAAGGGAATGTCAAACTTGCCGACGTACAGCGC	313.0	515.0	183.0	850.0	135.0	148.5	453.0	361.5	494.0	162.5
1.000000:2L:-:ENSANGE00000043710	TTTAGCTTTTCGTACCATCCATCCAGCATACTTAGG	359.5	522.0	159.0	969.0	227.5	195.0	444.0	661.5	630.5	280.0
1.000000:2R:+:ENSANGE00000046876	ACGCCGAACGTTTTCTCCCGATTGATGCGGTTCAGG	330.0	952.0	167.5	925.5	132.5	194.0	716.5	365.5	644.0	108.0
1.000000:3R:-:ENSANGE00000034517	GTGCGAATAATTCTTTGGCACTTGTTGCGATTGGTG	295.0	503.0	333.0	883.0	133.0	441.5	848.5	1279.5	1041.5	306.5
1.000000:2L:+:ENSANGE00000067421	CGATACGTTGCGGTTCTTTTCCATGTTGAGCAGCTC	681.5	864.5	204.5	925.0	109.5	144.0	549.0	305.5	521.0	211.5
1.000000:3L:+:ENSANGE00000068967	TGGATCATCACGACCGGATTCTCCCCGTCGTCCTGG	612.0	795.0	558.5	916.5	235.5	482.5	930.0	863.5	550.0	300.0
1.000000:UNKN:-:ENSANGE00000010034	GCGGGCGCTATCGCGGGCCAAGTCCAGCAGCGCCAT	1042.0	1765.0	1889.5	920.5	173.0	512.5	968.5	2190.0	738.0	274.5
1.000000:2L:-:ENSANGE00000070287	GCGGTGGAGGATTGCAGCCAACATTGGGGATTCCGC	157.0	522.0	129.0	740.5	154.0	87.5	400.0	318.0	526.0	185.5
1.000000:2L:+:ENSANGE00000075296	CGCTTCGGGTCTACCGTCGGTGTTTCGTACTGCTCA	523.5	1082.5	146.0	890.0	246.5	343.5	800.5	930.5	665.5	348.0
1.000000:2R:-:ENSANGE00000029369	GATCCTCGAACGAAGATTCGCCCATGCCGCGCACCA	3981.0	9259.5	5451.5	3733.0	690.5	10342.0	9257.0	9898.0	2156.5	2417.5
1.000000:2L:+:NonCoding	ACAATTTTGCAAACACGATGAAAACGATGCGTATCT	131.5	445.5	110.5	660.0	181.0	50.0	382.5	184.0	379.5	127.5
1.000000:3R:-:ENSANGE00000054658	GCAGCCCGTGCCAGTGAATGGCGGCCGATGTGCCCG	580.0	696.5	384.5	894.5	154.5	105.5	524.5	733.0	640.5	171.0
1.000000:3L:+:ENSANGE00000016410	GGTTGTAGCTCAGGTCTAGCATGGTCAGATCACTGT	166.0	443.5	128.0	649.0	135.5	132.5	347.0	354.0	497.5	247.5
1.000000:2L:+:ENSANGE00000073001	TGCGCGCGAAGAACTCGGTCGTCGAGGACGGTGTGC	212.0	571.0	264.5	991.0	128.5	129.5	537.5	308.0	613.0	169.5
1.000000:3R:+:ENSANGE00000034373	ATTGTATTGTTGGGGTGAAGGTCACTTTGGCAGGAT	222.0	1261.5	146.5	895.0	142.5	90.5	599.0	231.5	634.5	208.0
1.000000:2R:+:ENSANGE00000064354	ACAGAGTAGCGCTCGCATCAGCAATGGGGCGCTTTG	153.0	682.5	231.5	1260.5	2614.0	98.0	1050.5	419.5	845.5	1145.5
1.000000:UNKN:+:ENSANGE00000045160	CATCCTCAACCATAAAGTTTTGTTGCGTTGGAGCCC	307.0	849.0	144.0	1055.0	293.5	349.0	1092.0	682.5	1534.5	532.0
1.000000:3L:+:ENSANGE00000061913	CGATGTGCCGCAGGCAGAACGTTTTGTCCCACCCGG	266.0	499.0	110.5	619.0	210.0	269.0	583.0	332.5	596.0	237.5
1.000000:X:-:ENSANGE00000068346	CTCGTACTCCTCGAACCGCCCGAACAGCTCGGGAAA	3531.0	8493.5	6785.0	6738.5	902.0	4111.0	6596.0	9407.0	4941.0	2312.5
1.000000:2R:-:ENSANGE00000039065	CTCGGCCTGCAGCAGCGTATCGTGCACCCATTGGAG	286.5	551.0	115.5	722.0	272.5	123.5	514.0	201.5	504.0	210.0
1.000000:3L:-:ENSANGE00000053370	AAGCGCGAGCGGCATGATCGCCTCGCACTCCATCGC	1698.5	731.0	1547.0	875.0	298.5	1082.5	631.5	3813.0	852.0	511.5
1.000000:2R:+:ENSANGE00000026501	GTTCAGGTTCTCAATCCACACCGCATCAACCGGCCC	2982.5	6679.0	5158.5	7051.5	793.0	2877.0	7719.5	8035.0	5030.5	2313.5
1.000000:3L:+:ENSANGE00000067493	TGGATGGATGCGGTACACATCGTCTCTCCGTTCACC	427.0	621.0	175.5	741.0	306.5	151.0	576.5	315.5	720.0	347.5
1.000000:3L:+:ENSANGE00000001156	TCGGGCGCAACTTGGGATTGTACTGCCAGCAGTTGC	143.0	435.0	128.5	524.5	138.5	90.5	506.0	194.5	340.5	159.0
1.000000:2R:+:ENSANGE00000013001	AGATCGATGCGGAAGTCGATCGGGTAGAAGTCTATG	179.5	516.0	117.0	482.5	231.5	78.0	490.0	157.5	373.5	184.5
1.000000:3R:+:ENSANGE00000039885	CCGGCCGCAACCCATCGCACCGACTCGGCACCGGCA	12220.5	23262.0	12451.0	17417.5	6898.0	26544.5	23847.5	19646.5	12273.0	16162.0
1.000000:3R:-:ENSANGE00000067174	GCACCAGCTGTATGATGTACGGATGGTTTAGCTTCT	194.0	523.0	134.0	493.0	219.5	131.5	574.5	163.0	561.0	210.5
1.000000:2R:+:ENSANGE00000071153	AGGAAGGAGCAGACGACGCTGATCACCTGCACCGTG	358.5	610.0	309.0	698.5	289.5	168.5	666.0	613.5	727.5	423.0
1.000000:2R:-:ENSANGE00000060168	TGGATAAGCCTATCCTTCAGCTCCATTTCGACATGT	689.5	2079.5	520.5	864.5	416.5	317.0	662.0	625.5	456.0	456.5
1.000000:2R:+:ENSANGE00000070122	ACTCGAACACCTTGATCATGTCCGTCTGCACCATGC	910.0	1139.0	666.0	757.5	355.5	452.5	1007.0	946.5	960.5	715.5
1.000000:3L:-:ENSANGE00000056197	GGCCGCTTCGCCTCGCTTGATCGAATATGGCAAGCT	488.5	704.5	167.0	560.0	196.5	101.5	703.5	180.5	526.0	260.0
1.000000:3L:+:ENSANGE00000056976	ATTGAGCATGTGAACCGTGTTTTGGTGCGTTGTTTT	476.0	643.0	155.5	577.5	301.5	208.5	469.0	266.5	534.0	334.5
1.000000:2L:-:ENSANGE00000060883	CATTGCTAAGAGAAATTCTTTATCAAGTGATGTATT	481.5	530.0	160.0	428.0	139.5	140.0	417.5	260.5	311.0	135.5
1.000000:2R:+:ENSANGE00000070460	GCACTTCGTCCACCTGCCCGCTGACCAATACCGCTA	4112.5	8898.5	1194.5	7207.5	869.0	3296.5	9732.0	3087.0	6552.5	3555.0
1.000000:2L:+:ENSANGE00000054931	GGTTCGCAAAGACACTTGCCCGTCCATGGATGGCAC	368.5	700.5	287.0	415.5	163.0	128.0	599.0	421.5	485.5	189.5
1.000000:2R:+:ENSANGE00000047317	GCCCCGGGAGAGGATTGTAGATAGACCGTCGTCTTT	196.5	434.5	136.0	280.5	132.0	85.0	395.5	182.0	325.0	157.0
1.000000:2R:+:ENSANGE00000062404	AGCAGTCCATTCGTTTCGTTCAGTATGAAGGCCGCC	231.0	507.5	137.5	297.5	231.5	97.0	447.5	254.5	388.5	289.0
1.000000:2L:+:ENSANGE00000046198	CAGCGCCCAGTCCGCCTTCCGCTTCACGCACGGCAG	5621.0	13456.5	1839.5	7350.0	1431.0	7918.5	10371.5	7399.5	8265.0	6443.0
1.000000:2L:-:ENSANGE00000057510	AATCATTGGACAGATGCTGCCATACTCCCGCAGCTT	2068.5	1194.0	315.5	966.0	335.5	890.5	1054.0	715.5	1068.0	682.5
1.000000:2R:-:ENSANGE00000049832	TGGAAAGGTTCAGTTTGCGCTCCGCCAGATTAATGC	1229.5	1183.0	390.0	839.5	257.0	362.0	722.5	595.0	797.5	243.5
1.000000:3R:+:ENSANGE00000046648	AGTGCTTTCTTATCAAGGACGCTGCTTCGAAGGGGT	548.0	637.0	201.0	351.0	154.0	194.5	755.0	707.5	722.5	259.5
1.000000:X:+:NonCoding	CTGCAAGTCACCTGTCACGTGTCCCAAGGGGAGGGA	247.5	496.0	135.0	513.0	227.5	113.5	353.5	316.5	557.0	284.5
1.000000:2R:-:ENSANGE00000057751	GATAGCGGTCAGCACGAGAAAGGTACGATTCTGCAG	286.5	538.0	165.0	357.5	145.5	145.5	342.0	251.5	263.0	349.5
1.000000:3L:+:ENSANGE00000052958	GCTTCGCACACTCCACCCCAAGCTGTCCGAGTCCAC	1937.5	3304.5	765.0	706.5	602.5	2678.0	5215.0	4309.0	549.0	2218.0
1.000000:3L:-:ENSANGE00000055113	CACAGTCGTCTGCAGCTTGAGACAAACGTCCAGCCC	595.5	465.5	491.0	479.0	314.5	261.5	402.5	801.5	351.0	861.5
1.000000:2R:-:ENSANGE00000040830	CATCACATCCGGGTGGCTTACAATCACACGCAGATC	491.0	612.5	269.0	609.0	214.5	629.0	1100.0	813.5	423.0	962.0
1.000000:2R:+:ENSANGE00000029303	GGCACAGGCCGCCGAACTTGTTGTTGAAGATCTGGT	1015.5	1216.5	295.0	421.0	229.5	444.5	1039.0	956.5	249.5	904.0
1.000000:2L:+:ENSANGE00000032636	TGGAACTGAAACCGCAACCGGAACGGCTTCACAAAC	425.0	944.0	723.0	389.0	246.5	365.0	665.5	1243.5	216.0	599.0
1.000000:2R:+:ENSANGE00000048358	TCGTTCGCTTCCGGCTCGGGTCTTGCGTCAATGGGC	1537.0	2497.5	1029.5	466.0	384.0	771.0	2006.5	3494.0	266.5	1007.0
1.000000:3R:+:ENSANGE00000041478	GCCTTTCTAATTTCTTCGGCAAGCGCTTCGTCCGAT	347.0	576.5	199.5	319.0	194.5	212.0	480.5	352.0	279.0	330.5
1.000000:3L:-:ENSANGE00000056192	CCCCAACTGGACCCCAGCAAGCTTATCACCACCAGT	987.5	1801.0	735.5	732.5	550.5	634.5	1865.0	1609.5	410.5	1362.5
1.000000:3R:-:ENSANGE00000054676	AGCGGTGGCGCCGCCAGATCGCTAAAGATCGGCTGA	222.5	404.5	124.5	436.0	158.5	165.5	342.0	163.5	330.5	194.0
1.000000:UNKN:-:ENSANGE00000005886	ACAGATAAGAGAAGGAGATGAGCAGCCACATCGGCA	480.5	518.5	365.5	488.5	309.5	258.0	371.5	734.5	346.0	889.0
1.900000:UNKN:-:ENSANGE00000084818	CTTTTCCGCGATGTCGGCTGTTTTCCCTTCTTTTTG	493.5	745.5	308.0	510.0	267.0	375.0	560.0	662.5	397.0	867.5
1.000000:3L:+:ENSANGE00000070738	AGCCCAAAGCACAAGCATGATCCAGAGTTTCTGCAA	159.5	330.5	139.5	407.5	151.5	110.0	274.5	242.5	290.0	340.0
1.000000:2L:+:ENSANGE00000061149	GCTAAGTACGGTGCGTCCTCTGTATCAGCACAATCT	198.5	423.5	181.0	473.5	187.0	94.0	370.0	221.5	279.5	335.5
1.000000:X:+:ENSANGE00000015477	TCCACTTCACCAGCGATGCCTTTTCGCCCATATCAC	1907.5	2324.5	2222.5	826.0	561.0	1215.5	1479.0	5144.5	722.5	1435.0
1.000000:X:-:ENSANGE00000064732	CGTTCAGGCAGTAGTAGAACTGGGAGCAGTCGCTCG	179.0	408.0	148.5	364.5	140.5	113.0	331.0	297.0	342.0	355.0
1.000000:2R:+:ENSANGE00000078127	GTCGGCCACCCTTCTCGAACTGTACACCGTAGGCGC	671.0	2414.5	508.5	1258.0	460.0	152.5	1017.5	1608.0	512.0	974.5
1.000000:3R:+:ENSANGE00000083698	CGTTTAGGGTATGGTATCGGGCATCCGGCAAATACG	358.0	520.5	230.5	510.0	146.0	110.0	474.5	340.5	347.5	278.5
1.000000:3R:-:ENSANGE00000078510	CTGGCTTTTCGCACTTGTTTTGTACGTCATCATTCT	172.0	520.5	164.5	459.0	162.0	106.5	367.5	211.5	279.0	215.0
1.000000:2R:-:ENSANGE00000081194	CCGGGGAGGAAAAGATAATGTCCACAAAGATACCGT	373.5	1068.0	302.0	683.0	142.5	298.0	528.0	356.0	302.0	247.0
1.000000:3R:+:ENSANGE00000081404	GCGAACTCAGCGTACGACGCGTACATGTAGCTTCCA	216.5	429.5	126.0	450.5	156.0	154.5	371.0	227.5	279.0	161.0
1.000000:UNKN:-:ENSANGE00000000217	TACTTTTGTAAGCTTTCCGTTTTTCTGATCAATTGA	147.5	326.5	84.5	412.5	109.5	68.5	247.0	105.5	277.0	133.5
1.000000:2L:+:ENSANGE00000037978	TTGCAACGCTAAACTATCCGCGACGCCGTACCACTG	1899.5	3605.5	2601.0	1975.0	491.0	780.0	2375.5	1845.5	529.0	832.5
1.000000:2L:-:ENSANGE00000014058	CTCCCGGTACCCAGGTTTGCGCCAGACTGCAGACAG	277.5	606.5	351.5	731.0	294.0	173.0	607.5	328.5	422.0	698.5
1.000000:3L:+:ENSANGE00000029935	AGCACCCGGTGGCCCTGCGATTTCAGCAGCCTCAGC	1145.5	1872.0	1233.0	1018.0	426.5	286.5	1097.5	744.5	449.5	773.5
1.000000:2L:+:ENSANGE00000071011	CACACGACGTGGTTGGGATCTCGCACATCGTACGAT	189.0	498.5	170.0	575.0	149.0	128.0	429.5	253.5	331.0	229.5
1.000000:X:-:ENSANGE00000025487	GAACATCTCCAGCGCGAGCGTGTCGAGATGCTGCTG	348.5	486.0	1404.0	536.5	175.5	321.0	430.5	877.5	365.5	376.5
1.000000:2L:+:ENSANGE00000036006	CCGCCAGAACGTGTCGCTGTGCAGTATCTCCGGCGG	218.5	485.5	241.0	604.0	181.5	75.0	385.0	477.0	357.0	445.0
1.000000:2R:+:ENSANGE00000069573	CCTGCTGGATCTTTTTGCCCACCTCGGTCGAGCCGG	1017.5	1745.5	676.0	720.5	185.0	463.5	1477.0	1800.5	638.5	391.5
1.000000:2R:+:NonCoding	CAATAATCGATACGATTTAGGTAAACATGGCACACA	177.5	460.5	105.5	544.5	98.0	61.5	281.0	182.0	309.5	124.0
1.000000:2R:+:ENSANGE00000036294	TGGTCGTATCGATATTGCCTCCGCAAATTAGCAGCA	741.0	1166.5	605.5	797.0	156.5	273.0	871.5	492.0	385.0	208.5
1.000000:3L:+:ENSANGE00000058233	TGGTTGTCTAGTGCTTACACTTATGTTTTCTTTTTC	848.0	1359.0	661.0	889.5	117.5	478.5	993.5	697.5	541.5	321.5
1.000000:X:-:ENSANGE00000060195	GTGGTCGACTGTCAGCCCCTCGATCTGCACGCTCAG	1746.5	4544.5	3119.5	1209.5	573.0	903.0	2705.5	4900.5	1467.5	1667.5
1.000000:2R:-:ENSANGE00000051917	CCAACAAGCTATCATCACCGCCCCTCCTCCACAGCA	8817.0	13828.5	2349.5	2229.5	1027.0	16164.5	24175.0	12615.5	736.5	8565.0
1.000000:3R:-:ENSANGE00000018271	TAGTACGTGATGGCGCGGGCCGTCACCTCGAGCACA	1132.5	2294.0	2074.0	804.5	280.5	1090.0	1902.5	5174.0	736.5	1628.0
1.000000:X:+:ENSANGE00000078959	TACTGAGCGTAGATGGACAGAACCGAACCGGGCCCG	246.5	793.0	303.5	675.0	166.5	109.5	541.5	437.0	447.5	340.0
1.000000:2L:-:ENSANGE00000037494	TACGATCGGCTCGAGAATGGGCAACACTTCGCCGAC	219.5	584.0	282.5	660.5	152.5	107.5	559.5	473.0	381.0	286.5
1.000000:2L:-:ENSANGE00000072657	CCAGCAGCGGGCTGAACGTTTTCTGGCACTGCTTGT	314.5	595.5	279.0	685.0	141.0	574.5	653.0	626.0	668.0	591.5
1.000000:2R:-:ENSANGE00000040719	CATTGTCGTCTTTGGACCGACGGTAATGTCTAATCG	279.0	496.0	133.0	603.5	117.5	76.5	475.0	196.5	361.5	141.0
1.000000:3L:-:ENSANGE00000056658	TCAGCGACTTCAGATCCTCACTGTGCGAGGCATTGC	212.0	631.5	194.5	653.5	75.0	75.5	536.0	252.5	401.5	137.5
1.600000:3L:-:ENSANGE00000082218	TTTTCGTTGGAATCGAGAGAAGCTGTGTGGCCGTTT	423.0	792.0	338.5	941.0	202.0	213.0	658.5	587.5	623.0	628.5
1.000000:2L:+:ENSANGE00000074867	GGCGATCTCCGCCTCCATGTGCAGCGTGTCGCCCAC	1210.0	1413.0	1827.5	1049.0	227.0	276.0	742.0	2872.5	554.5	752.0
1.000000:3R:+:ENSANGE00000036671	CCGATGAAGTGGATCGCCTTGAACCGTACCGGGAAG	176.0	506.0	179.5	786.5	92.0	69.0	458.0	246.5	487.5	151.0
1.000000:2R:-:ENSANGE00000052828	CACCTCGATGAAGCCGTCCACACTGCCGGTGACCAG	395.0	1085.0	373.5	1146.5	166.5	151.5	1031.0	1263.5	607.5	438.0
1.000000:2L:+:ENSANGE00000078867	TGCTCCATTTGCTCGGACATGCTTTTCACTGCACGC	379.5	1398.0	440.0	814.0	147.5	138.0	1043.5	630.5	451.0	320.0
1.000000:2R:-:ENSANGE00000037766	TGCGGTTGTTGTGGTAGCCCTTCATGACCTGCGGCC	807.0	1702.0	1076.0	1112.0	166.5	302.5	1067.5	1085.5	564.5	418.0
1.000000:2R:+:ENSANGE00000008826	ACGGTGAGCTGAGGTTCGCGATCACCACGGTAAAGA	559.5	566.0	221.0	805.0	193.0	184.0	580.5	542.0	422.5	432.5
1.000000:2R:+:ENSANGE00000064977	ACGTACAGCTCGGCCGTGGTGGTTATCGCATCGCTA	220.0	706.0	264.5	907.0	168.5	148.0	697.0	402.5	465.0	330.0
1.000000:2R:+:ENSANGE00000075554	GCCGTCCACGCAGGTCACCAGGGCGAGCGTTGAATC	871.5	1212.5	364.0	817.5	182.5	423.5	1130.5	1053.0	573.0	478.5
1.000000:UNKN:+:ENSANGE00000047989	TCTTCTGAAATATTGTGCCCGAAAATCTGAAATGCA	81.5	483.5	75.0	741.0	84.0	54.0	400.0	148.0	425.0	111.5
1.000000:3R:+:ENSANGE00000023732	GGACCGAATGCCCGGTCCCGATTTGCCCCGATCCAT	1326.0	2119.5	1250.0	815.5	336.0	538.0	1875.5	1657.5	930.0	1034.0
1.000000:X:-:ENSANGE00000075938	TTCGTCGCTGCGCTCGAACGGATTGACGCGCGGCGA	109.0	646.0	146.0	786.0	125.5	57.5	515.5	177.0	473.0	132.5
1.000000:3L:-:ENSANGE00000031557	CCGTACCGTGCCAGCGAGCCGCTCGGACGATGGATC	380.0	1197.0	395.0	878.0	122.5	162.0	1021.5	832.0	638.5	356.0
1.000000:2R:+:ENSANGE00000063570	GCAGTTACACTCGATCGTGAACTGCTCCAGATCGAA	622.0	587.5	149.0	716.5	151.0	194.0	533.0	292.0	496.0	290.5
1.000000:3L:-:ENSANGE00000043561	CCCGAGCAGCTCAATGTCGGACGGGAACAGTCCTAT	181.5	586.0	197.5	917.0	133.0	85.0	495.5	292.5	523.0	269.0
1.000000:3R:+:ENSANGE00000041389	ATCGCGTTGGACTGGATCGTAATTTCCTCCCGCAGG	335.5	805.5	217.5	766.0	141.5	113.5	518.0	189.5	586.5	169.5
1.000000:2R:-:ENSANGE00000069998	TTGACTGTTTTTGTACGGTCGCATCTCTGTTTCCAG	1251.5	2482.0	388.5	1043.5	234.0	276.0	1642.0	801.0	631.0	949.5
1.000000:2R:-:ENSANGE00000037560	GCAGCACCCGCCCGGACAGAAACTGGCCCGGGAAGT	298.5	2578.0	275.0	977.0	169.0	123.0	1651.0	561.0	652.0	311.0
1.000000:3L:-:ENSANGE00000057624	TCGGGCCTGCATCGGTTCGTCCTCGGCACCGGGCGA	1518.0	5001.5	2721.0	1732.5	299.0	1299.0	6133.0	7819.5	1559.5	1172.0
1.000000:2R:+:ENSANGE00000038265	GTGGAGCAGGGTGAAGCGGTTCCGGCCACCGCACAG	2492.5	1244.5	1467.0	896.0	267.5	844.5	1008.0	2063.0	627.5	503.5
1.000000:2L:-:ENSANGE00000032338	GCGAAAGTCGTACGGTCGTCTTCAGTATCAGATAGA	270.5	732.0	204.0	825.5	150.0	97.5	500.0	265.0	478.5	189.5
1.000000:X:-:ENSANGE00000058484	TTCAAGCCGGATCTGAAATCCTTCCTCGCGCTTCAA	5633.0	10182.5	3773.0	1794.5	306.5	1525.0	4497.5	2760.0	1140.0	971.5
1.000000:2R:+:ENSANGE00000050072	CCACGACTTCGTGACCGGTCTGTAGCGAACCGACGG	1003.0	1236.0	432.5	906.0	132.5	182.5	920.5	555.0	532.0	318.5
1.000000:2R:+:ENSANGE00000056881	GCGATTCCGGCGGTTCCTGCTTGATCGTGGCGTACT	1943.0	3848.0	2080.5	2020.0	1284.5	773.5	2336.5	3479.5	911.0	1173.5
1.000000:3R:-:ENSANGE00000049812	CGTCGTACGAGTCGGACTGCGTGATGACGAGCGCGC	211.5	729.0	142.5	864.5	111.0	92.5	701.0	179.0	532.5	170.5
1.000000:X:+:ENSANGE00000082051	GAGGATCACACCCGCCAAGCAGGCGGCGACGGTGAG	310.5	1015.5	333.0	1022.5	163.0	253.5	804.0	439.0	467.5	294.0
1.000000:2L:-:ENSANGE00000052643	TCGTAAACGTGGCTTCATCCGTCTTGGTGGAAACAT	199.5	582.0	155.0	1104.0	128.5	71.5	578.5	320.0	597.5	192.0
1.000000:2R:+:ENSANGE00000049793	GTACAGTGCACTCGTCAAGAATGTCTTGTATGTAAA	197.0	538.0	115.5	800.0	119.5	80.0	474.0	129.0	518.5	90.5
1.000000:UNKN:+:ENSANGE00000000903	CATATAATCTGAATTTGATATTCTCCGAACTGAGGT	80.0	456.5	93.0	899.0	91.0	45.0	392.5	126.5	482.0	92.5
1.000000:UNKN:-:ENSANGE00000045168	CTTATGACAACAAACGGTATATATCCGCGACGAATT	301.5	1395.0	121.0	1044.0	82.5	96.0	654.5	174.5	567.5	122.5
1.000000:2R:+:ENSANGE00000009143	GGTTCACGTTCGAAAACACCAGCTTGTGGTTGGAGC	189.5	733.5	141.5	1070.0	90.5	209.0	768.0	310.5	668.5	219.5
1.000000:3L:+:ENSANGE00000056011	GTCCTTAACCGTATGACCCAATGATAAACAATTGAA	180.5	623.0	109.0	847.5	114.0	62.0	441.5	174.5	455.0	129.5
1.000000:UNKN:-:ENSANGE00000004823	TCTTGTTGAAGTCGGCAAACTCGTCAGCCCCGTCTT	554.5	1560.5	461.5	903.5	225.0	322.0	1466.5	1043.0	872.5	479.0
1.000000:2L:-:ENSANGE00000032600	TTACTGCCGGACTGGGTGCGCAGAAACCGCACGTGG	119.5	559.5	101.5	895.0	119.0	64.0	566.0	145.0	425.0	129.0
1.000000:UNKN:-:ENSANGE00000000517	GCGGATTTTATAATCCACAGGATTGATGCTGATGGC	151.5	486.5	132.0	839.0	88.5	92.0	410.5	194.0	413.5	113.5
1.000000:3L:+:NonCoding	TCAGGAGTCGCAATGCTGAAGCCTTGCTGGACATCG	139.5	515.5	139.5	832.5	60.5	93.0	506.5	180.0	531.5	95.0
1.000000:3R:-:ENSANGE00000036333	CATAGTTTCATCAATGGGATAAGACGTTTTATCGGG	130.5	503.0	111.5	867.0	116.0	92.0	559.5	235.0	474.0	110.5
1.000000:2R:+:ENSANGE00000069602	AGTTCAGATGGCCGCCAAACGAGGTTAGCTTGTTGC	389.5	975.5	1771.0	842.0	1254.0	90.5	1053.5	901.5	659.5	698.0
1.000000:UNKN:+:ENSANGE00000050912	GTTCTGGCCGACCATCTTGCCGGTGATCGCCTTCAT	766.0	2306.0	898.0	1057.0	1337.0	382.0	4111.0	2492.5	3045.5	2408.5
1.000000:2L:+:ENSANGE00000013779	GATACTGCCGTACTTGAGCGCGTTCTCCTTCGCCAC	3163.0	3817.5	2091.5	1184.5	471.0	4751.0	3603.0	10474.5	1653.5	2670.0
1.000000:3R:-:ENSANGE00000038358	GGCAGTGCTGGAGTTCGTTGGTGCACCGCTGATCGC	6801.0	1203.5	680.5	980.5	185.0	1075.5	955.5	1581.0	839.5	440.5
1.000000:2R:+:ENSANGE00000048370	TTTTGAATGGCGTCATAGTTCATCGTGAATGTTTGT	152.5	529.0	127.0	676.5	118.5	75.0	445.0	168.5	442.5	127.0
1.000000:2L:-:ENSANGE00000045822	GTTACGATGAACCAGTGATCGGTAGAAATGGCCACA	442.0	1105.5	273.0	804.5	132.5	127.5	653.5	249.5	563.0	121.5
1.000000:3R:-:ENSANGE00000054274	CGTGTGGCTGCTCTGTGCTGTAAGGGCCCGCTCTAG	1521.0	3068.0	1568.5	963.0	248.5	750.5	2488.5	2540.5	1112.5	1298.5
1.000000:2L:-:ENSANGE00000010249	CCAGCTGGGAAAGAATCTTAAGCTGCTCCTCCGCTG	1027.5	830.0	3282.5	1275.0	207.0	1144.5	744.0	3520.5	1012.0	534.5
1.000000:2R:+:ENSANGE00000012632	TTCATTGCTCTTGCGCGAATATTTTGCATGGTATTG	1170.0	2022.5	805.0	1438.0	203.5	467.0	1663.0	1402.5	1043.5	614.0
1.000000:2R:+:ENSANGE00000038185	CCCCGGTCTGCCTCGCAGTAGATTTCGTTCAGGTGC	454.5	900.5	366.5	1036.5	171.0	194.5	798.5	522.0	742.5	280.5
1.000000:3R:+:ENSANGE00000074105	ACTGTCCAGATTGTGGCGAGCCAGGTCCATCTGCAG	361.0	678.0	504.5	1032.0	192.0	118.0	542.0	744.5	618.0	320.5
1.000000:3L:+:ENSANGE00000068521	AAGATTTTTCACAAACTTTCCCTGCTGGCAGGCGAG	161.5	491.5	200.5	888.0	91.0	224.0	484.5	293.5	563.0	135.0
1.000000:2L:+:ENSANGE00000065688	TACACAATGGCACCTCGTTCACTAGGTCGAGCAGTG	190.5	539.0	166.5	986.5	145.5	75.5	453.5	301.0	550.5	155.0
1.000000:3R:+:ENSANGE00000063267	GTTCGCAGTACGAATCCGGTAATGTACGACATCGCG	114.5	534.5	126.0	971.5	124.5	75.0	445.5	136.5	497.0	102.5
1.000000:X:+:ENSANGE00000024944	TGGCGAACGTTACTATCTCATCGTAGCTGCCCGCGA	233.0	585.5	511.0	1029.5	157.0	164.0	646.5	903.0	567.5	256.5
1.000000:2R:+:ENSANGE00000010058	GACATGTAGTAATCCTCGGCTCGGAATCGGCGCTGA	625.0	1114.0	962.5	1344.5	603.0	169.5	809.0	944.0	899.0	747.5
1.000000:3R:+:ENSANGE00000035420	TTTTGGTGTACACTTTGTGAACCTTCCCTGCCGCAT	573.5	1031.0	2279.0	1475.0	253.0	733.5	897.5	3459.0	928.0	1162.0
1.000000:X:-:ENSANGE00000003992	AGCGAAAGCCCGCACTTAGTGATGACTTGCCGGAAA	213.5	772.5	300.0	928.0	148.0	92.0	578.5	339.0	626.0	176.0
1.000000:3L:+:ENSANGE00000061846	GCGTTGAACCGTGCCTTGGTGAAATTACCGTCCACG	218.5	657.0	281.0	985.5	119.0	187.0	689.0	452.0	721.5	165.0
1.000000:2R:-:ENSANGE00000026984	CCATGCGGCGGTTCAGCTCCAACCGAGCCAGGTATG	259.0	699.5	259.5	1182.5	203.0	163.5	662.0	478.5	692.5	292.5
1.000000:2L:-:ENSANGE00000055180	CCCAGTTGATCACCAGCGGAGCGTCCTCTAACGAAC	239.0	649.5	168.0	1031.0	195.5	132.0	532.5	191.5	535.5	159.5
1.000000:2R:+:ENSANGE00000047319	GGTCGATCGGCAAGCCACCGCCGTGGGCGGCGGCAG	227.5	693.0	161.5	1015.5	154.0	175.0	788.0	288.5	553.5	125.0
1.000000:2L:-:ENSANGE00000073960	GAGCTGCGGATAGTGGCGCGAAACGAACGGGAAGCT	515.5	1099.0	266.5	981.0	150.5	183.0	841.0	331.0	868.0	193.5
1.000000:2R:-:ENSANGE00000069375	TCACTCGGCGGGGCACCGCTGCGCGGTACCAGCGAC	167.0	660.5	147.0	1025.0	190.5	90.0	634.0	214.5	571.5	163.0
1.000000:X:-:ENSANGE00000065521	TCGCCTTCTCCAGCAGATCGAATATGTACGTGCCCG	294.0	812.5	153.5	958.5	154.5	115.0	734.5	240.5	549.5	143.5
1.000000:2L:-:ENSANGE00000080045	CTGAACATTCCCATGTACAGCCACTGCAGGTAAACC	602.5	1209.0	280.5	939.5	191.5	542.0	995.0	657.0	626.0	226.5
1.000000:2L:+:ENSANGE00000084815	GCTCGCGCTCGCACACGACCAGCTTGGCCTGGGCTG	1291.5	3167.0	1130.0	1313.5	308.0	468.5	2376.5	1620.5	900.0	416.5
1.000000:X:+:ENSANGE00000024994	TCTAGTCTTGCACGCCGTATGTAGCGATTGTTGACC	164.0	762.5	127.0	829.5	169.5	141.0	643.0	195.5	480.5	199.0
1.000000:2L:-:ENSANGE00000061628	ATTGTATTTGGTCGCATGATAGGTTCCGCCCTTAGT	263.0	590.5	192.5	925.5	174.0	135.0	989.0	385.5	684.0	341.0
1.000000:3R:+:ENSANGE00000057296	CATTGATGAGCCATTTGACCGACGGTTGTGGGCGAC	185.5	532.5	150.0	869.5	179.0	80.5	516.5	199.0	665.5	201.0
1.000000:3R:+:NonCoding	GTGAATAAATTCATCAATAGCAATACGGTGGCCAAA	1597.5	1470.0	119.0	1059.0	164.0	749.0	1143.5	172.0	784.0	201.0
1.000000:2R:+:ENSANGE00000049842	GGTGTAAAAGACGGCGATGCACGCCGACAGGATGAC	172.5	552.0	96.0	880.5	155.0	64.5	445.0	127.5	548.0	138.5
1.000000:X:-:ENSANGE00000068737	TTCTTCGCTTTATTCGCGCTTGCCGTGAGTTTGCAT	1575.0	1030.5	246.5	1188.5	167.0	545.5	898.5	478.5	695.0	511.0
1.000000:3R:+:ENSANGE00000024355	CCAATCCGATCGATATAGGCATGTGCACTGCGCATT	101.5	422.5	129.5	794.0	88.0	64.5	376.5	204.0	528.0	90.5
1.000000:2L:+:ENSANGE00000060210	TTCTTTCAGCGGGATCAGTGGATTCCGCCGGATGCT	228.0	589.0	213.5	909.5	109.5	234.5	555.0	624.0	416.5	131.0
1.000000:2L:+:ENSANGE00000083245	AGCAGCGGTGACCACCGGGGTCTGTTTAATTTCATC	347.0	944.5	629.5	945.5	123.5	279.0	707.5	783.5	618.5	154.0
1.000000:3L:-:ENSANGE00000043293	AGCACAATGTCCTTTTCGAGCAGATAGTCTGGTTCG	150.5	379.5	117.0	763.0	80.0	76.0	383.5	147.0	374.5	111.5
1.000000:2L:-:ENSANGE00000014737	GTTGATCAGCTGCGCGACGTACTGGTGCGTGTCGCA	175.5	442.0	121.5	813.5	128.0	82.0	396.0	385.0	475.5	111.0
1.000000:3L:-:ENSANGE00000044160	GGCGGCGACGGTGGATTGATGCCCTTGCGCTTGCGG	1100.5	1466.0	405.5	1320.0	180.5	571.5	1066.0	1914.5	1472.5	376.0
1.000000:2L:+:ENSANGE00000014636	AGCACGAGATCGGCACACTTGGCCACGTCGATCATG	483.0	1175.5	640.0	1000.5	207.5	423.5	1165.5	2422.0	765.0	316.0
1.000000:3L:+:ENSANGE00000054222	ACGCCGGTCGCGGGTAGAATTTGTAGCATCAAACAC	712.0	1282.5	557.0	856.5	168.0	350.5	1267.0	1449.5	871.5	257.0
1.000000:2R:+:ENSANGE00000076229	TTCCATCTCCACCTGGATCGTGTTCACTATCAGCAG	190.0	497.5	137.5	668.5	155.5	167.5	518.0	385.5	540.0	154.0
1.000000:3R:-:ENSANGE00000057014	CTTCTCCCAGCAGTGCGGTGAAAATGGATATGAAAA	372.0	838.5	261.0	819.0	129.5	305.5	839.5	735.0	705.0	248.5
1.000000:3R:+:ENSANGE00000022819	CTCTTCGTCACACTTGTCGAAATGGAATCCGTTCAG	164.0	607.0	140.0	635.5	144.0	88.5	448.0	159.5	445.5	131.5
1.000000:3L:+:ENSANGE00000056961	TGTTCACCAGCGCCGAGCGCAGATCGGTCAGCTGGC	345.5	1127.0	352.5	983.5	161.0	157.0	880.5	967.5	753.5	229.5
1.000000:2R:+:ENSANGE00000041427	TGGAACACTCTCTCCACTCGTTTTTGATGCACAGGC	399.0	815.5	239.5	868.0	141.5	178.0	677.0	507.5	754.0	257.0
1.000000:X:-:ENSANGE00000041729	AGCTCCATCGGTTTCTGGCCGTGCGCCCGGCTGTCG	300.0	596.0	194.5	1192.0	141.0	153.0	703.0	566.0	975.0	237.5
1.000000:3R:-:ENSANGE00000045948	AAACTCGAGCTCCCGTGGCGCCGACATAAGCTCACC	176.0	729.0	156.5	851.5	282.5	378.5	1283.5	581.0	1013.5	298.0
1.000000:3R:+:ENSANGE00000036375	CGTGCGCCGACACCAGATACTGCCCGTCCGGCGACC	612.5	1375.5	1025.5	844.0	297.5	370.0	1430.0	2242.5	1044.5	650.0
1.000000:3L:+:ENSANGE00000069730	ATCGATCCACTCCCGGAAATGGACCACCTTTGTCAG	1456.5	1467.0	195.5	820.5	226.5	817.0	1469.5	726.0	1146.5	635.0
1.000000:2R:+:ENSANGE00000047182	CGCTGCGCTGCACGTTGTAGATCCCCAGCACCACCG	1322.5	2231.0	2131.0	681.5	397.0	2526.5	1923.0	3103.5	1057.5	1170.0
1.000000:2L:-:ENSANGE00000046475	CAGATGCTGTTTATCAGAAGCTGCACATTGTCGCGC	212.0	514.0	203.0	589.5	161.5	291.5	652.0	639.5	427.0	215.5
1.000000:3R:-:ENSANGE00000063433	GTTTCGTTGTTGCCGGTGTCGTTGTGGTAAGCGTTG	2390.5	2275.5	697.5	8811.0	355.0	3228.5	2819.5	2780.0	5298.5	1257.5
1.000000:3R:-:ENSANGE00000071496	CCAAATGTATGCGGGGTTGATAGCGATGCATCGAGT	141.0	469.0	120.5	496.5	163.5	57.0	406.0	149.5	382.5	140.0
1.000000:2L:+:ENSANGE00000013968	TTCGTGGGCCGTAATTTTGCTCTGAATGTGCTGCCG	361.0	701.0	160.5	737.0	292.0	163.0	537.5	348.0	762.0	268.0
1.000000:2R:-:ENSANGE00000026574	TCGGGTGGCTCGTCGGCGTGATCAGCTTGATCGCGA	554.5	1090.0	236.5	2408.0	290.5	205.0	1065.5	486.0	1766.5	292.5
1.000000:3R:+:ENSANGE00000035690	CTTCGGTGCCCTCCTGATTGTAGCCTCGGACGACCG	464.5	859.5	265.0	735.0	280.5	670.0	590.0	697.0	538.0	377.0
1.000000:3L:-:ENSANGE00000076813	ACCGCCGACGAGGCGGTCGAGTTGATCGACTGGGTG	214.0	651.0	118.5	454.0	145.5	98.0	476.0	225.5	513.0	165.5
1.000000:2R:+:ENSANGE00000049432	AAGGTTTTCGTACTCCTCCGTCGATACCGTTTCCGC	680.5	673.5	193.0	741.5	321.5	417.0	849.0	825.5	1317.0	388.0
1.000000:3R:+:ENSANGE00000034928	CAGAGCCGCTCCTGGATCTCGACCAGCCGCAGTTCG	1272.0	1952.5	331.5	1720.5	505.0	858.0	1747.5	965.0	1506.5	530.0
1.000000:3R:+:ENSANGE00000072132	AAGTAGCGCAGCTTGCGCACATCGACCGGTTCGTCG	266.0	552.0	183.5	660.5	264.5	150.5	596.5	270.5	692.0	274.0
1.000000:3L:+:ENSANGE00000051713	TGCAGGTCGGCGTACCGGGACGCGGTCAATCCGTCG	207.0	688.5	189.5	484.5	206.0	98.5	616.0	231.0	489.5	182.5
1.000000:2L:-:ENSANGE00000048110	TGCGAATCTTTTCGTTCAGAAATCCCAGCATTCCGT	171.0	423.5	202.5	326.5	309.0	108.5	396.5	320.5	335.0	330.0
1.000000:2R:-:ENSANGE00000041254	GCACGACTTGAACTCTTCCGGCGCCAATCGGCCGGT	471.5	961.0	226.0	606.0	181.0	272.5	687.0	570.5	564.0	234.0
1.150000:2R:+:ENSANGE00000009760	CAGGCCGAAGTCGGCGATCTTCGCGTTGCCGTGCTC	459.0	723.5	147.0	585.5	327.0	163.5	641.0	272.5	573.0	287.5
1.000000:3L:-:ENSANGE00000052833	ACCTTGTCCGCGAGCGTATCGCTGTCGTTTACGTTG	124.5	464.5	107.0	328.0	236.5	102.5	452.5	138.0	373.5	187.0
1.000000:3R:-:ENSANGE00000017338	GTGGTGGTGCGGGTGATGACCGGCCAGATGGGGCTG	875.0	1296.5	401.0	930.0	312.0	553.0	1224.0	1288.5	1008.5	723.5
1.000000:3L:+:ENSANGE00000062753	TCCGACATGACCAGCGCCTTCACTGCGGTCGGTGCT	356.5	834.5	178.5	504.0	310.5	140.5	677.5	189.0	520.5	268.5
1.000000:X:+:ENSANGE00000079413	AATCCGATCTGCTTTGCCAGCTCGCACAGACAGCGC	800.0	1369.0	409.5	610.0	273.0	389.5	1058.0	1166.0	794.0	361.5
1.000000:UNKN:+:ENSANGE00000048972	TACGTGTCGGCACACCACTGTGCACACCGATACCAT	1033.5	2414.0	602.5	778.0	1298.5	311.0	4762.5	3216.5	2379.5	1832.5
1.000000:X:+:ENSANGE00000059530	ATGCAGAGAAAGACGATCGTGAGCGTTTGGCGCATG	147.5	477.5	123.5	278.0	228.5	106.5	447.0	206.0	229.0	177.5
1.000000:3L:+:ENSANGE00000067493	GGCCGGCGAGCACGTTCTTGTTCAGATTACCGAAGT	292.0	1068.0	234.0	355.5	220.0	147.0	632.0	317.5	295.0	230.5
1.000000:2R:-:ENSANGE00000063616	TGCGGCTTCCCGCGTCGCATGGGGCCGCACGATCTG	253.5	663.5	255.0	571.0	216.0	126.5	795.5	503.0	726.5	268.5
1.000000:2R:+:ENSANGE00000046829	TGGGTTTTCCGTCGAGCCGATGGGCTCTTCGTACTT	183.0	492.0	170.5	397.5	380.5	116.5	460.5	226.0	503.0	187.0
1.000000:3R:-:ENSANGE00000018345	TTGGTCTCCAGGTTGCTACACGGATCGTTCTCGGGG	231.5	651.0	193.0	777.0	404.5	93.5	596.0	414.0	772.0	247.0
1.000000:UNKN:-:ENSANGE00000050868	ACATGATCGCTGATTACCAGATTGGAAATTCCTTCC	230.5	337.5	159.0	282.5	146.5	119.5	290.5	188.0	234.5	320.0
1.000000:2R:-:ENSANGE00000029171	CCTGCAGCGTTTTCTTTATGTCTACCAGTCGCTGGT	361.5	459.5	175.5	415.0	190.0	208.5	322.5	251.0	284.0	351.5
1.000000:X:+:ENSANGE00000069104	GGTCCGTCTCGGTTGATATACGCTGGCGCTTCGGTC	223.5	460.0	353.5	272.5	191.0	175.0	381.0	265.5	198.5	294.5
1.000000:3R:+:ENSANGE00000043198	CGGCAATGATGGCAATCGTGCGGATCTGCGGATAGT	913.0	1329.0	810.0	709.0	274.5	467.5	786.5	1742.5	406.5	543.5
1.000000:2R:+:ENSANGE00000029707	CCATCACTTGACCCATTAGCGTCTGCGGTGTTGGAT	490.0	770.5	351.5	349.5	202.0	381.5	538.5	545.5	329.5	575.0
1.000000:2R:-:ENSANGE00000020963	CGCCGAGCGTGCCGACCTCGAGCGAGGGCATCGAGC	396.0	663.5	501.0	351.0	158.0	197.5	549.5	594.0	249.5	289.0
1.000000:UNKN:+:NonCoding	CTGCTAAGGAAAGCTGCTCTCTGCCTTCAAAAAGGC	209.5	382.0	167.5	262.5	112.5	115.5	321.5	253.5	258.0	240.5
1.000000:2R:+:ENSANGE00000075409	CGTCGACGCAGGCGATCGCACGCGAATCGCCCGCAT	413.0	631.0	650.0	653.0	163.0	323.5	564.5	469.0	291.0	246.5
1.000000:2R:-:ENSANGE00000003781	TGGACGCTTCGACGCGTTTGATGCTACGCGCTGTGT	210.5	376.5	118.0	330.5	159.5	133.0	323.0	145.5	222.5	220.5
1.000000:UNKN:-:ENSANGE00000005399	TCCCTGTTCGTCGATGGCGACATAGGTGAAGATCCC	177.5	374.0	115.5	303.0	176.0	137.5	263.0	181.5	240.0	367.5
1.000000:3R:+:ENSANGE00000077944	GGCAACTCCTGCTTCTCATCGCGCAGACCATGGACA	503.0	1094.0	704.5	695.5	260.5	410.5	660.5	743.0	313.0	514.0
1.000000:3R:+:ENSANGE00000024011	ATGCCCTACCAGCAGACATCGCGGTGTCATTTGCAG	577.0	551.5	291.0	320.5	251.5	411.0	582.0	535.0	405.0	471.5
1.000000:UNKN:-:ENSANGE00000000881	GGTCTCAGCAAATCCCGCGTTAGAAATCCACATTTT	198.5	412.5	144.5	370.0	659.0	111.0	335.0	206.0	292.0	455.5
1.000000:2R:-:ENSANGE00000045101	CACTACCAGCACGGCCAATGATGAGAAACTTGAAAA	529.5	1267.0	407.5	604.0	228.5	471.0	1028.5	561.5	605.5	508.0
1.000000:3L:-:ENSANGE00000043609	CGCAGATCCATGTCCATTGGGACGGGCGGAGCCGCC	362.5	448.5	114.5	377.0	168.0	142.5	420.5	210.0	292.5	252.0
1.000000:3R:+:ENSANGE00000020057	GCTGGTAGTTGACGAATCCGTACCCAAGGCTTTGCC	637.0	1251.0	417.0	570.0	236.5	173.5	604.0	373.0	423.5	348.0
1.000000:2L:-:ENSANGE00000071919	TCATCCAGTAGCCGGGTTCGGGCTGGTAGTAGAACT	626.0	762.5	739.5	627.5	221.0	221.5	472.5	859.5	417.0	462.5
1.000000:2L:-:ENSANGE00000064655	GGGCCGGATCGGTCGAGATGATCAGCACGGATTCGC	893.0	1646.5	942.5	771.5	199.5	451.0	1150.0	1318.5	575.5	470.0
1.000000:3R:+:ENSANGE00000079695	ACCAGATGAACATTGATCATACCCTCCTTTGGTTCG	336.0	461.0	285.5	503.5	186.5	119.0	342.0	327.0	288.0	412.5
1.000000:3L:+:ENSANGE00000028343	AAGCGCACCGCCTGGTCCCACTCCTGCTTGTCGTGC	2260.0	5332.0	2660.5	1403.5	570.5	998.5	4206.5	3697.5	519.0	1621.5
1.000000:3R:+:ENSANGE00000035096	CACCGTGGCTCATAAACACGCGAACCTTGGGATGAC	1214.0	3451.5	1195.5	472.0	186.5	441.5	1310.0	1019.0	352.5	253.0
1.000000:3R:+:ENSANGE00000049572	CCACAGCAGCTCGGCGTTCATGAGCTCGCGCGAGAT	263.5	555.0	224.0	433.0	207.0	119.5	497.5	368.0	277.5	217.0
1.000000:3R:+:ENSANGE00000056944	ACACCTTTCCAGCGGACAGCGCCGCTCGACCGGCGC	329.5	1220.0	730.5	599.5	238.5	135.5	1784.0	1331.5	435.0	360.0
1.000000:2L:+:ENSANGE00000051979	CTAGCAATCCAATCGAAGTAGTGCCATTGCTCACCT	184.0	384.5	204.0	443.5	193.0	127.0	299.0	253.0	301.0	394.5
1.000000:2L:-:ENSANGE00000065616	CTCATTCAAATCTTCCACCATGGAGGGACGAACATC	163.5	472.5	142.5	534.5	159.0	89.5	374.5	198.5	322.0	363.0
1.000000:2R:-:ENSANGE00000009175	GATCGTGAACGATCGTTTCGGTCGCAGCGGGGTACG	561.5	813.0	973.5	727.0	232.0	292.5	789.5	1552.0	521.0	832.0
1.000000:3R:+:ENSANGE00000035428	CCATGGTTTTAGAGACAACACTGTGGCGAGGCGAAC	314.0	490.0	207.5	638.0	193.0	131.5	503.5	437.0	462.0	537.5
1.000000:2R:-:ENSANGE00000002844	ACGGTGTAGTACACGATGTCCTGTAGGTTGAGTCGA	144.5	374.0	156.5	577.0	141.5	92.0	294.0	216.0	434.5	255.0
1.000000:2R:+:ENSANGE00000048776	TCAATGCAATCGCACACCCGCAGCCGGGCCGTCGCT	3003.0	10849.5	10147.0	4996.0	985.0	1955.5	8838.5	9423.5	719.0	2508.5
1.000000:2R:-:ENSANGE00000065745	GTCCAACCACTGCTCCACCGGAATGCGATCGAACAG	302.0	2004.5	938.5	1436.0	278.5	149.5	1698.5	1279.5	555.0	894.0
1.000000:2L:+:ENSANGE00000070529	TTTCCACCGCAGCCGGAGGTGTCGTCGTTGTCGCAG	3495.0	2491.0	4547.0	1361.5	495.0	1938.5	2508.0	5425.0	457.5	1924.5
1.000000:3R:+:ENSANGE00000022423	CTGCAAGCCCACGTCCCACAGCTGCTTCACCTCGCT	3604.5	14117.0	12147.0	5650.0	1436.5	3638.0	14119.0	14391.0	2048.5	5474.0
1.000000:3L:+:NonCoding	AGGTGAGCTTGTAGCGAAACCCCTATACGATGTTAA	89.0	337.5	105.5	619.0	81.0	56.5	387.0	191.0	373.5	115.5
1.000000:3R:-:ENSANGE00000035760	TTGCGTACAGTGCACCGCGGGCCACTAGCCCTTCCA	370.0	669.5	281.0	775.0	181.0	94.5	637.0	448.5	647.5	381.5
1.000000:2R:-:ENSANGE00000063064	GTGGAAGCCATTCTGATGCAACTTTACTGTACCACG	415.0	839.0	295.5	691.5	133.0	708.0	1128.0	996.0	490.0	362.0
1.000000:2R:+:ENSANGE00000037685	AATGTCGGTCGGCGTCGAGATCACCTGGTACAGCTT	756.0	1426.5	570.5	641.5	161.5	155.5	1025.5	818.0	784.5	486.5
1.000000:X:+:ENSANGE00000044600	GCGGGCAGTATGCTGGCGATGAAGATGCCGTCCGGC	194.0	550.0	170.5	683.5	118.5	50.0	547.0	215.5	354.0	178.0
1.000000:2R:-:ENSANGE00000071150	TTGGACCAGGAGATGCAAATGTACACGATACCGATG	153.0	550.0	154.5	673.5	146.5	70.5	515.0	177.0	396.5	182.5
1.000000:3R:-:ENSANGE00000064835	CTTCACAATGTACACCGAGGCAAACAGATTCTCCTT	278.0	789.5	274.5	650.5	114.5	64.5	805.0	329.0	571.5	238.0
1.900000:X:+:ENSANGE00000070661	GCACGCGGAGCGCATACCCATCGCCCATATCCCATC	424.0	1001.5	1015.5	803.5	345.5	202.0	918.0	1872.0	511.0	1073.5
1.000000:2L:+:ENSANGE00000074071	AGTCCCGCAAGTAGGTCGTATTTTCGTGCAGCCTTT	345.5	918.0	292.0	987.5	175.0	772.5	1550.5	1437.0	573.0	504.5
1.000000:2L:+:NonCoding	TATCGCCCGATCGTGTCAGTCTGCAGCACGGAGTGG	147.5	604.5	147.0	842.0	148.0	74.0	782.5	331.0	563.0	217.5
1.000000:3R:-:ENSANGE00000054740	CGTAAAGCGATCCGCTGTCGCGACGACGTTCCGATT	158.5	511.0	127.0	821.0	80.5	87.5	498.5	170.5	464.0	139.5
1.000000:2L:+:ENSANGE00000075295	GTTGCAGTACTTAAGCACACGCGAAACGAAGGTTTC	252.5	801.5	243.0	761.0	94.5	118.0	669.5	383.0	427.5	187.5
1.000000:3R:+:ENSANGE00000042705	CCGCAACATTCCCGATCGGGACCAAATTTTTATGAT	134.5	516.0	84.0	648.0	109.0	60.5	523.0	124.0	384.0	102.0
1.000000:2R:-:ENSANGE00000072664	GAACCGATGAGGGTGACGTTCGGGAGGGACGAGTCG	636.0	976.0	347.0	983.0	224.0	248.5	947.0	834.5	911.0	405.5
1.000000:2R:+:ENSANGE00000048355	TTGAAGGGCCGCTCGCTCCCGTCGCCCCTGAGCTGG	1810.5	3084.5	1463.0	1212.0	384.5	563.5	2538.0	2526.5	1127.5	1538.5
1.000000:2R:-:ENSANGE00000012941	GTGCGTCAGTTCGTAGGCCGAATCCAACAGAATGCC	193.5	531.0	190.0	734.0	145.0	85.0	493.0	337.5	514.5	227.5
1.000000:3L:+:NonCoding	TTCTTCAGTATCGCCGACAGCCGCTCGCCGTTGGTT	241.5	1219.5	278.5	950.5	144.5	101.0	1188.0	766.0	561.5	410.5
1.000000:3R:-:ENSANGE00000068693	CCCCGATAGCTTCCTGGTTCTTGCGGAACACCTCCA	2055.5	2379.0	909.5	1086.0	184.0	278.5	1678.0	3023.5	682.0	435.0
1.000000:X:+:ENSANGE00000066582	GTGGAACGTGGCGCCCCAGATGCCTTCTTGCAGGGT	201.5	663.0	221.5	802.5	192.5	75.5	719.5	297.5	595.0	269.5
1.000000:3R:-:ENSANGE00000068693	AATTCACCCATCCGTACCTCGGCCCGCTCAATGAAG	755.5	6700.5	3645.0	2173.5	5226.0	683.5	6296.0	5168.5	1195.0	3510.5
1.000000:X:-:ENSANGE00000003984	CACGTCGTCGATATGGTCGTCTGGGCCAATCTTTCG	352.0	1148.5	355.5	874.0	190.5	129.0	846.0	557.5	597.5	438.5
1.000000:2L:-:ENSANGE00000076737	TGTGCTTGCGCTTGAACTCCTCGACAAAGTGCGACA	675.5	1245.5	533.0	995.5	131.0	384.5	1065.5	1118.0	570.5	330.0
1.000000:3R:+:ENSANGE00000008404	CGCATGTGACCAACGCACTCTGTGAATTCTTTTGGA	346.0	1187.0	172.5	844.0	150.5	102.0	543.0	201.0	489.5	127.5
1.000000:3L:+:ENSANGE00000048719	GCAACGGTGGCGTGGACGGGGTCGCTTCCGTGTCGG	12882.5	3789.5	2931.5	982.5	384.5	1252.5	1629.0	2287.5	915.0	931.5
1.000000:3L:+:ENSANGE00000076808	ACCGTTGGTGCTGCCGACCGTCACCATCTCGGTGAA	463.0	1349.5	688.0	873.5	150.0	170.0	1142.5	1138.0	863.0	391.5
1.000000:2L:-:ENSANGE00000038160	CGTCCACGGTTTGCCTCCGTGCGCCATACGCACCGC	1545.0	1703.0	1537.0	1135.5	435.5	624.5	2088.5	2782.5	644.5	1080.0
1.000000:3L:-:ENSANGE00000056199	GATTCCCAGTTCAATTAGCTTGTTCAGTGCGGAAGA	503.0	1048.0	151.5	867.0	95.0	121.5	837.0	203.5	505.5	192.5
1.000000:2L:-:ENSANGE00000038773	CGCGCACCACGTCCGGAAAGACGGCCATAAACTCGC	709.0	2267.0	879.0	1075.5	246.0	333.0	1728.0	1368.0	628.0	441.5
1.000000:2L:+:ENSANGE00000082973	TATCACTTTCACCACTACGCAAGAATTTGATGCTTG	222.0	1052.5	191.0	907.0	143.0	75.5	688.0	218.0	577.5	210.5
1.000000:2L:+:ENSANGE00000082980	AACAAACAACAAGTGTATATGATCACGACTTAACTA	187.5	775.5	131.5	1011.5	125.0	61.5	537.5	149.5	438.0	149.5
1.000000:2L:+:ENSANGE00000024815	CGATAGACGGAGGTGGTGACGCACTGCGTCCCCTGC	174.0	649.0	139.5	795.0	104.0	87.5	589.5	191.0	458.0	118.0
1.000000:3R:-:ENSANGE00000036470	GAACAGATGCTCGATCCGATTGTTGACCACATTTAG	112.0	486.5	121.5	906.5	108.5	62.0	429.5	122.0	562.5	138.5
1.000000:2L:+:ENSANGE00000014760	GCCCCGGACAGAGACGCTTGCGCGTACCGCCACCAC	3794.5	9140.5	5718.0	3122.0	713.5	15739.0	13802.0	14184.5	2994.0	7223.5
1.000000:2R:+:ENSANGE00000009690	CAGTATCTCGCGCAGCCACTTGAGCACGTCCGTGTA	327.0	1376.5	610.5	1158.0	233.5	134.5	1350.0	909.5	527.5	427.0
1.000000:3L:+:ENSANGE00000058239	TTGGTTATAACCGAAGTTGAGATGAGTCAAACTCGA	136.0	527.0	81.0	823.5	63.0	63.5	425.0	109.0	359.0	69.0
1.000000:X:-:ENSANGE00000073569	GAAGTGGCCCTTCGCCGTCGCCTTGTTCAGGTGCAG	3826.0	5253.5	2581.0	1396.0	424.5	3568.0	4919.5	6110.0	793.0	2120.0
1.000000:2R:-:ENSANGE00000062527	CTCTGCAATAACGGTAATGCGTCCCTCAGTTCCGCT	586.5	758.0	211.5	934.0	101.0	320.5	812.5	305.5	511.5	218.5
1.000000:2R:+:ENSANGE00000039575	GTCCGGCACGGGCGGTTTGTACGGTGCCACCTTGAT	310.0	783.5	394.5	904.5	1862.0	143.0	1134.0	679.5	643.0	947.0
1.000000:2R:+:ENSANGE00000009117	CCGACACGCGGCAAGGTGACATTATTTAATACTGGT	218.5	989.0	251.5	1049.0	123.0	237.0	807.5	374.0	661.0	180.0
1.000000:2R:+:ENSANGE00000053408	GCACGCCGACGATGGTCAGCTCGGACACGAGCACCT	359.0	966.0	460.5	801.5	137.5	125.5	844.5	880.5	616.0	250.5
1.000000:2L:+:ENSANGE00000055159	CAAGCGGATCCTTGTCAGGGCCGCCGCCCAGCGGTT	1075.0	1833.0	1169.0	947.0	345.5	1461.5	1207.0	1960.0	752.5	763.0
1.000000:2R:+:ENSANGE00000075358	GCTTTCTGCGGTTCGTTGAGCGTGATGTAGAAGTTG	193.0	558.5	182.0	907.5	153.0	108.5	547.0	246.5	645.0	301.5
1.000000:2L:-:ENSANGE00000072173	TGGTGCTAGGAGTAGTAGAAACTTTTTCCGTTTTTA	173.0	614.5	105.0	818.0	137.0	112.0	550.5	135.5	487.0	105.5
1.000000:3L:+:ENSANGE00000015682	TCTCGAGCGATTCGTCCGTGTCCGGCAGTTCGGCAT	596.5	1481.0	1026.0	1599.5	231.5	485.5	1372.5	2439.5	1051.5	880.0
1.000000:X:-:ENSANGE00000084916	GTCCTCCAGATTGAGCGGCTCCTCGTCGGTGGAGCC	521.0	677.0	258.0	952.0	123.0	166.0	660.5	520.0	647.5	186.0
1.000000:2L:-:ENSANGE00000071141	CACCGCGGCACCTTCCTCGCGCAGCTTGGGGAAAAC	2730.5	8524.0	7736.0	1120.0	646.0	2681.0	4109.5	10563.5	2452.0	3193.5
1.000000:3R:-:ENSANGE00000054543	GTACGTTCCCTGGCCGATCACATCGCCGACGATGTA	269.5	699.5	262.5	852.0	142.0	117.5	668.5	288.0	633.5	161.0
1.000000:3R:-:ENSANGE00000050406	CATTCGACGTTGTAGGCTCACTCATGATTTTAAAAC	182.5	968.5	294.5	942.5	135.0	249.0	730.5	286.0	464.5	153.0
1.000000:2L:-:ENSANGE00000078034	GGCAGCACGTAAGGAGCGGCGGCAGCTGAGGATGGT	2168.5	5281.0	3551.5	1087.5	411.0	2973.5	3292.5	5344.0	1439.5	1076.0
1.000000:2L:-:ENSANGE00000076737	GCAGATTGTTGTCCTTGGTCATGGCGCGCTCACCCT	4296.5	2961.0	2887.5	1589.5	379.5	1406.5	5504.5	6741.5	2781.0	2017.5
1.000000:2R:+:ENSANGE00000008170	GTAGTCCGGCAACGACTTTACGTCCGGCCAGTTCGT	291.5	534.5	361.0	1021.5	141.5	235.5	767.0	1061.5	601.0	247.5
1.000000:3L:+:ENSANGE00000039036	GCCGGCCGCGCCACCGGGGCCTCCGCTTCCGCCGTA	11023.0	12470.5	11331.0	2038.5	530.5	11734.0	10244.0	12081.0	3298.5	3697.0
1.000000:UNKN:+:NonCoding	CCCAGCTGAGTTTCTCGGGTCACCCAGCATCCTTTG	158.0	472.5	132.0	1009.5	109.0	78.5	464.0	129.5	489.0	124.0
1.000000:3L:+:ENSANGE00000055576	CCTTCCACCATGCATTTTCGTAACCAAAACGGAAAT	326.5	928.5	158.0	979.5	143.0	158.0	717.5	291.5	786.0	225.5
1.000000:2L:+:ENSANGE00000061558	GACGGGATGGGCCCGACAGTTGTGCACGCACACGTA	307.0	720.5	232.0	1065.0	139.5	115.0	815.0	297.5	649.0	166.5
1.000000:3L:-:ENSANGE00000069458	CCTTCACACCACCACCTTGGTTATATCCACCACCAG	2513.5	5573.5	1470.5	1580.5	402.0	3027.5	3558.5	2224.0	1959.5	1256.5
1.000000:2R:+:ENSANGE00000061319	GAAGCTGCCACTAGATGGTTACATTTGAAGGCTCCC	156.5	421.0	117.0	1010.5	112.0	381.5	981.0	362.0	992.0	195.5
1.350000:3R:+:ENSANGE00000079558	TTGCGGTTCTTCGACACTTCCGGTTCGTGGTCGAGC	417.5	742.5	278.5	1127.0	123.5	142.5	630.0	326.5	698.0	163.0
1.000000:2R:+:ENSANGE00000077765	GCACGGGGCCGACAGGGGAAGGTGATAGAAATCCAT	285.0	729.5	109.0	1116.0	121.5	491.0	929.0	364.0	723.5	306.5
1.000000:3L:-:ENSANGE00000061573	GATCAGGTCCTGCTCTGGGACAAAGTTTGGAACGAA	151.0	371.0	84.5	874.5	146.5	72.5	398.0	109.5	535.5	93.5
1.100000:2L:+:ENSANGE00000078697	GTCGTCGCTTGTGTCCGTCATGCCGGCAAATGAAAT	476.0	825.5	123.5	1036.0	143.5	160.0	752.0	160.0	625.5	116.0
1.000000:2L:+:ENSANGE00000081598	GTGCTTCTCGTGAAATGTCTGCAGATCGTTCAGGAA	126.5	465.5	106.0	1022.0	144.5	83.0	505.0	130.5	660.5	141.0
1.000000:2R:+:ENSANGE00000069386	AAGCAGTAGAAGCACTATTGACAGCACAATTCCGCA	244.5	526.5	151.0	963.0	190.0	116.0	523.5	215.0	657.5	183.5
1.000000:3L:-:ENSANGE00000043302	AAGCTCATCACGAACGGGCGGCCGGCCCGCTTCGCC	256.5	560.5	218.5	935.0	175.0	147.5	505.5	297.5	604.0	145.5
1.000000:2L:+:ENSANGE00000070667	TGGTTGCGCTGAGCGCTCTCGTCCATCACCTCCACA	1673.0	1661.0	1453.0	1400.0	382.0	1658.0	2608.5	3491.0	1470.0	1087.5
1.000000:3L:-:ENSANGE00000031472	ATTATTGAAATGCTACTCCGGCAACACTGCTCCTGC	853.5	1532.5	577.0	1267.0	201.5	375.0	1221.5	859.0	620.0	542.5
1.000000:2R:+:ENSANGE00000039774	GATGAGCGGCCCCCTTTGCTAGCCGGAATGCCAGCT	489.0	919.0	292.5	1009.5	181.5	218.5	860.0	329.5	739.5	213.0
1.000000:2R:+:ENSANGE00000080515	CACACCACGCGCGCTGCCGACGGAGAAAGAAATGTG	1909.0	3404.0	496.5	1613.0	265.0	3506.0	8208.5	1579.0	1884.5	1163.5
1.000000:3R:-:ENSANGE00000072243	CACCAGCACGGACTGATTGTTCTCGATGCACAGGAT	161.0	404.5	108.5	977.0	149.0	95.0	521.0	139.5	578.0	173.0
1.000000:3R:+:ENSANGE00000054752	CACCTCCTTCGGGGCACACTCCGGGTTGACATCCTC	376.5	856.5	223.0	1091.0	391.5	456.0	1765.0	746.5	857.5	771.0
1.000000:3L:-:ENSANGE00000036847	TTGGCCGGCAGCCGGTCGCCCAACCGTTCAATCTTC	754.0	1313.0	368.0	1307.0	241.5	335.0	1446.5	533.0	851.0	538.5
1.000000:3R:+:ENSANGE00000004693	CAAGCTGCCCGTACCGTCGTTGTTGCGCACCATCGT	954.5	1154.0	430.5	1356.0	214.5	423.0	1368.0	956.5	1033.0	715.0
1.000000:3L:+:ENSANGE00000030891	CGATCTGCTCCGTGCTGTACCCGAGATCGCCCAGGA	702.5	610.5	605.5	1173.5	155.0	346.5	769.5	1108.0	639.5	400.0
1.000000:3L:-:ENSANGE00000044121	TGTAGCTGAGCGCCACAAACTCATCCCCAGCGGCCA	904.5	2315.0	1148.5	1097.5	388.5	567.0	2545.0	2815.5	1178.5	1101.0
1.000000:3L:+:ENSANGE00000067990	TTGCCCGTGCCGCACGCGACCCGCCGCTGCAGATAG	6251.5	14097.5	5657.0	3366.5	1386.0	6110.0	15213.0	11507.5	2504.5	5570.0
1.000000:3L:-:ENSANGE00000062360	TCGGGATGCTGCACAAAGCGGGCGACGTCGTAATCC	358.0	677.0	375.0	1046.5	208.0	182.5	841.5	494.5	993.5	249.0
1.000000:2R:+:ENSANGE00000063581	GTGCAATTCCGCCCGCATTGGCGCGGTTTGTTGGCG	427.5	673.5	172.5	765.0	132.5	161.0	706.0	438.0	580.0	147.5
1.000000:X:-:ENSANGE00000051673	GAGCGCCACATGGAACTGCTGGTCGCCCACGAGCAC	272.0	849.5	253.5	932.5	190.0	153.0	958.5	657.5	884.0	234.0
1.000000:2L:+:ENSANGE00000049004	AACGGAGACGGTGCTCCTTCACTTCGTCGCTGCTGC	4633.0	3129.5	5341.0	3887.0	434.0	5998.5	2272.5	8912.5	1673.5	2537.5
1.000000:2R:+:ENSANGE00000048327	CTCTACAGCTAGCTGTTCACCACGGACTCGGGTAAC	439.0	1081.5	347.0	965.5	130.5	278.5	1029.0	849.0	1090.5	247.0
1.000000:2R:+:ENSANGE00000072639	TGTGACAAATGACGATGAACTCAAGGTGCATACGCA	620.5	1297.0	402.0	1019.0	141.5	247.5	1156.0	1810.0	1200.0	305.0
1.000000:3L:-:ENSANGE00000039693	GTCCGACTTCGGCGCCCGGTCCATCAGTCCCTTGCC	2953.5	3269.0	1925.0	2619.0	370.5	869.5	2980.0	2396.0	1975.5	833.5
1.000000:2L:-:ENSANGE00000074592	ACCTGCGAGGCAGTGCCGTTCGATTTGATCGCCACC	181.5	567.0	161.0	807.5	179.5	108.5	596.5	608.5	633.5	222.0
1.000000:2L:+:ENSANGE00000024789	CGCAACCAGATGCTCTTCTTCGACGGGAACTCGGAC	250.5	597.5	160.5	759.5	212.0	249.0	561.0	588.5	533.0	211.5
1.000000:2R:+:ENSANGE00000046434	TTCGCCGGCGTCCGAGTCCAAATCGCATATAACAAC	260.5	623.5	134.5	768.5	173.5	91.0	570.0	266.0	525.5	224.5
1.000000:X:+:ENSANGE00000078455	GCTCGTTCACGCGGATCTCGCCCGCCTCGAAGCAGA	2597.5	2844.0	1093.5	1311.0	513.5	2735.5	2748.0	6491.5	1685.0	1213.5
1.000000:2R:+:ENSANGE00000065863	GACGCGTTTAGTGCACCGCTTCGGGAGGTTCATGTA	160.0	458.5	216.5	574.5	159.5	89.5	452.0	303.0	377.0	142.5
1.000000:3L:-:ENSANGE00000070701	GAGCCGACCGAGCGATATGTTGAGGCACATTCCGAA	183.0	500.0	114.0	523.5	175.5	78.0	507.5	171.5	424.5	204.0
1.000000:3R:+:ENSANGE00000045545	CCACATCGGCACACGCTCCGCCGACGATGCCCACGA	3929.0	12604.0	6054.0	7660.0	3270.5	9940.5	19720.5	15999.5	8738.5	6357.5
2.000000:3R:-:ENSANGE00000066545	GTATGGGAGCGGTTGTTTCGGGTGGTTACTTTTGAA	2406.5	1640.0	339.5	1941.0	764.5	258.5	1176.0	2019.5	1932.0	684.5
1.000000:3L:+:ENSANGE00000015775	TGGTGTACGGGCCGTGTATCGTTTCCGCCTCCTGTT	1922.0	1874.5	769.0	4089.5	396.0	2898.5	1350.5	2631.5	3460.0	822.5
1.000000:3R:+:ENSANGE00000024755	GCTTGTTGTTGATCAGGATCAGCGACTCGAACAGCG	1634.5	1360.0	171.0	1468.5	382.5	386.5	1073.5	480.5	1785.0	297.5
1.000000:3L:+:ENSANGE00000062158	AAAACCGGAGCACCACGTAGATGACGAGCGTGTTAC	221.5	501.0	170.0	698.0	276.0	88.5	499.0	306.5	675.5	318.0
1.000000:2R:-:ENSANGE00000069671	TGTAAGTAGTGTAATACTCGCTGAACTGCCCGGGTA	221.5	638.0	174.0	663.0	150.5	106.0	566.5	290.0	520.5	215.5
1.000000:3R:+:ENSANGE00000036699	GTGACTCCGAGTGGCGGCAGGCCACGAACATCGACT	475.5	1005.5	144.5	1010.0	352.0	303.5	826.0	478.0	1004.0	300.0
1.050000:2L:+:ENSANGE00000083336	TGGAACCGTTGTTCACCTCACTCGACCAGACGACGT	1370.5	2220.0	197.5	2569.0	469.0	1950.0	1730.5	1499.0	2718.0	789.5
1.000000:2R:+:ENSANGE00000070435	TCGAACACGGTCGGGACGTACTCGCTCGGGAACTCG	723.5	1161.5	236.5	916.5	378.0	490.5	1010.5	1485.5	906.0	483.0
1.000000:2L:-:ENSANGE00000080255	TCCGTTGTAACACGGCACTGAATAGCATATCCTTGC	658.0	987.5	410.0	522.0	259.0	510.5	1208.0	2844.0	487.0	234.5
1.000000:2L:-:ENSANGE00000078034	GCACACCGACGTCCTCCGTGTGGCCGCAGTTATGCT	2868.5	1240.5	689.5	781.0	256.5	658.5	838.5	718.0	795.0	325.0
1.000000:3L:-:ENSANGE00000030122	GCGTTTTGCAGAGATTCGGATCCGGGCAGAGGTCCA	260.5	610.5	139.0	500.0	261.5	111.5	500.0	325.0	392.5	266.5
1.000000:2R:-:ENSANGE00000051419	TGTAGCAGCTCGTCCGCCTTCTGACGATCCTTCGGA	1251.0	2610.5	329.5	2341.5	334.5	1017.0	2702.5	1363.5	3182.0	848.0
1.000000:X:+:ENSANGE00000068242	CTCCATCCGGTAGCGGAAGTACTCGCGCACGAACCG	242.5	689.0	198.0	296.0	264.0	180.0	602.5	364.5	343.0	176.0
1.000000:3L:-:ENSANGE00000056104	GGTGCCGCGGTGAAACGTTCTCTAGACTGTCCAGCG	221.0	679.0	192.5	410.0	139.5	128.5	649.0	538.0	512.0	207.5
1.000000:2L:+:ENSANGE00000057050	TGATGGTCGTGTTGCGATTCTCGTACTTGCAATCGC	301.5	603.5	136.5	327.5	246.0	249.5	431.5	331.0	387.5	232.5
1.000000:3R:-:ENSANGE00000063661	GCCCTTGCCGATAATCTCCAGGATCTCGTACCGGTA	679.0	882.0	444.5	370.5	164.5	291.5	690.0	418.5	309.0	361.5
1.000000:3R:-:ENSANGE00000037064	GGTCACGGGCCACGCGAAGAACTGGTGCGGATCGCG	335.5	621.5	274.0	314.0	211.0	201.0	485.5	462.0	237.5	275.0
1.000000:2R:-:ENSANGE00000076024	TACGCAATAAATTCCTAAAACTATATCTTGATTTAA	220.5	278.5	116.5	233.0	147.5	138.0	237.5	195.5	192.5	230.0
1.000000:UNKN:+:NonCoding	TGCCTTTCTTTGAAGTAGGTTTTAGTGAGCTCTGCC	122.0	392.5	122.0	238.0	130.5	117.5	329.0	143.5	224.0	274.5
1.000000:3R:-:ENSANGE00000051574	CTGCATTGCCACTGGATTGCCACTGTCCGGGTCGGG	452.5	650.5	660.0	402.5	238.0	310.0	459.0	1022.5	226.0	453.0
1.000000:3L:-:ENSANGE00000058433	CAGCGTCTTCTGGAGCGCCTTCTCGTAGCCCTCGGT	4631.5	1405.0	4075.5	960.0	402.5	7619.5	3322.5	5111.0	396.5	2313.5
1.000000:3L:+:ENSANGE00000054076	GGTTTCTCTTCACCGCCCGCATAGACTCGCGCCATT	3926.5	7471.0	7324.5	2630.5	1884.0	11396.5	9511.5	10600.0	903.5	6774.0
1.000000:X:+:ENSANGE00000066471	ACCGGTAAAGCAGAGCCCGGCCATCAGTGCGATCGC	221.5	525.5	210.5	517.5	187.0	148.0	461.0	286.0	413.5	530.5
1.000000:3R:+:ENSANGE00000054306	CAGCTCGATCGATCCTCGGTCATTGCCAAGCAGAAA	310.0	706.5	198.5	394.5	173.0	392.5	1168.5	621.0	629.5	335.0
1.000000:2R:+:ENSANGE00000076181	AGCTTCCGTTCGACCTGTTCCTCGCTAATGGTGACG	658.0	929.5	476.0	656.0	293.5	435.5	838.0	1413.5	525.5	916.0
1.000000:3R:-:ENSANGE00000059093	CCCTGCCAGGCGTTGTTCTCGTCGGAAATGTTTTCC	250.5	507.5	186.0	472.0	160.0	133.5	490.5	329.5	380.0	279.0
1.000000:3L:-:ENSANGE00000001026	GCTCGAGCAATCGATCCGCTTCATCCAACACGAGAC	461.5	607.0	576.0	460.5	191.5	1191.5	1010.0	1164.0	654.5	727.5
1.000000:2R:-:ENSANGE00000039536	CTTTCTAGTGGTGGGGGTATATCGGGACCAAACTTG	477.0	1421.5	196.0	562.5	152.0	213.5	944.0	378.0	509.5	307.5
1.000000:3R:+:ENSANGE00000042812	CTGAGCCGCCAGACTAAGGCCTTGCTTTTCCAGCTT	345.5	718.5	342.5	441.5	158.5	172.0	557.5	497.5	381.0	304.5
1.000000:2L:-:ENSANGE00000052024	CTGATCGCCGCACGTGTAACCGTTCTTGTATTCCGC	368.5	1100.5	283.0	539.0	188.5	406.0	875.0	697.5	332.5	376.5
1.000000:X:-:ENSANGE00000004064	CACGATAGAAGTAGCCGCTAGTGCTACCATAAACCA	183.0	441.5	164.0	390.0	108.5	139.0	377.5	180.5	305.0	168.5
1.000000:3R:-:ENSANGE00000051300	ACGAAGAAGCCGGAGAAGAGCAGGAATGGTACGGAC	733.5	2609.0	786.5	540.0	263.5	413.5	1196.5	953.0	221.5	479.0
1.000000:2L:-:ENSANGE00000073963	TCACCCTCCATCGTGACGACCGCGTTCGGCCGATCG	374.5	880.5	245.5	580.5	214.5	128.5	686.0	780.0	528.0	459.5
1.000000:2L:+:ENSANGE00000040005	AACCACCACTCCGTTCCATTTTACCATCAATCGATT	196.0	621.5	265.0	470.5	175.0	181.5	690.0	521.5	387.0	489.0
1.000000:3R:+:ENSANGE00000069221	CTGGTGGAGTTTTGACTTCGGCTCGTTTCGCCACTG	747.5	1140.5	1276.5	667.5	205.5	391.5	948.5	1223.5	505.5	543.0
1.000000:3R:+:ENSANGE00000066647	AGCATGTCCGCACAGACGGTCATGCTCGGCTCGACG	2991.0	1406.0	1627.0	810.5	15802.0	866.5	5509.0	3196.0	486.5	7920.0
1.000000:2L:+:ENSANGE00000039609	AAGCGGAATGGATTTCGCCCAAGCTAAAGCTGCACA	178.0	547.0	139.5	576.0	135.0	102.0	408.0	190.5	399.5	178.5
1.000000:2R:+:ENSANGE00000044630	CCGCCGCGAAACAGGTCCGCAAAATTGTCCGCTTCT	545.5	1911.5	1308.5	670.5	250.0	418.5	1711.5	1477.5	506.5	498.5
1.000000:2R:-:ENSANGE00000051774	GTCATCCTTCTCGATTCGCTCGATCCAGCGCTTGAG	258.0	703.0	278.0	633.5	179.5	123.5	542.5	618.5	443.0	294.0
1.000000:2L:+:ENSANGE00000066041	GTGAGCGAAATCACGGAATCGGTCGCATCGTACAGG	642.0	941.0	967.0	817.5	257.5	438.0	742.5	887.0	403.0	566.5
1.050000:2L:-:ENSANGE00000034401	CGTCCAGATAGTGGCAGCGTGCCTGCAGACAGCGCG	147.5	511.5	134.5	590.0	136.0	91.5	383.0	202.0	350.0	152.0
1.000000:2R:+:ENSANGE00000049530	GGGCATCATCGACATGGGCATGCCCAGGCCGGACTT	228.0	585.0	158.5	683.5	139.0	153.5	539.0	334.0	364.0	199.0
1.000000:2L:+:NonCoding	AATTTCAGCAATGGAACTACACTCTTCTACCGGCGA	120.0	471.0	125.5	626.0	103.5	54.5	389.5	211.5	347.0	159.5
1.000000:2L:+:ENSANGE00000061501	GTAATTAGTAAATATCTAGGTGATTCTGGGCAGATC	355.5	1092.5	284.5	669.0	89.5	163.5	938.0	541.5	621.5	202.0
1.000000:X:-:ENSANGE00000075618	CTCGTAGCTCTCGACGAAGTGCGCGTTCAGCGGCAC	187.0	512.5	216.5	640.0	137.0	71.0	425.0	240.0	390.5	195.0
1.000000:2R:-:ENSANGE00000053421	GGCACGCTCGAGCGGAGGTTCCGGCTGCGTGCGGAA	333.5	768.5	787.0	852.0	164.0	122.0	616.0	694.5	416.0	279.5
1.000000:2R:+:ENSANGE00000037841	TACGGGTTTTAGCTCTTCCACTAATGCATTCAATTC	23457.0	11051.5	1635.0	1237.5	573.5	5020.5	7620.5	2588.0	698.5	858.0
1.000000:X:-:ENSANGE00000004451	GCAGCAGCACGACCGATTTGTTCCGGAAGATGATGC	449.0	1071.0	362.5	801.5	109.0	181.5	969.0	567.0	402.0	216.5
1.000000:2R:-:ENSANGE00000051862	TTTGCCCGCCCGACCGACATAATGTTGTACGCATTC	240.0	1566.0	233.0	903.0	162.5	158.5	1089.5	465.5	539.5	380.0
1.000000:3R:-:ENSANGE00000046472	TCTCCTTTGCCAGCTGCCGAAAGTCGGCATCGATTT	331.5	679.5	246.5	651.5	118.0	73.5	626.0	344.0	522.5	180.0
1.000000:2R:-:ENSANGE00000069528	AGAGAATGCTGTCACCGCTAGCAACCATGTGGATGG	230.0	687.0	222.0	668.5	198.0	111.5	597.0	416.5	362.0	191.5
1.000000:3R:-:ENSANGE00000055168	CATCTCGCAGAACGGCAATCGGTAGCGTATCATCAC	147.5	526.0	165.5	673.0	135.5	61.5	473.5	258.5	414.0	237.0
1.000000:3L:-:ENSANGE00000001249	CCACAGACGTGCGTCGAGTGAGGGCATCATCGTGCA	152.5	524.0	171.5	623.5	148.0	112.0	553.0	328.0	355.5	191.5
1.000000:2L:-:ENSANGE00000065774	GTTGGAGGCGCCGGCCGCGACGGCCTTGGCCGTGGC	157.0	699.0	128.0	707.0	159.5	98.0	833.5	303.0	457.0	232.5
1.000000:3R:-:ENSANGE00000066976	TTCGGTTTTCTTCCACAGGTAGTAGAACTGTACCAG	108.5	461.5	145.5	730.5	119.5	68.0	481.5	259.0	466.5	152.5
1.000000:3L:-:ENSANGE00000035212	TGTCTACCACGCGCAGTCGTGCCATTTTGCGAATCT	469.5	691.0	415.0	767.5	167.0	249.5	769.5	794.5	491.5	318.0
1.000000:3R:+:ENSANGE00000067344	GTTTGTAGTAGTCCTGCTCCGAGTGGATCTTGAAGT	171.0	636.5	175.0	780.5	131.0	90.5	510.0	242.5	434.0	221.5
1.000000:2L:-:ENSANGE00000054570	GTGCCAGTAAGAAACTGCAGAACCGTTGCAACCGTG	380.5	892.5	151.0	807.0	148.0	185.5	742.0	302.5	429.5	174.0
1.000000:2L:+:ENSANGE00000038048	GAGGTGTCCTGTTCCAGCCAGGACTGTAGACAAGAG	229.0	741.5	260.5	782.5	138.5	169.5	554.5	381.5	393.0	231.0
1.000000:2R:+:ENSANGE00000076361	CAGCCTTGGCCCACAGACGGCCGAAGCTCTTCTTCG	1312.0	2083.5	1200.0	1013.0	303.5	3475.0	2726.0	3252.0	480.5	1690.0
1.200000:2R:+:ENSANGE00000081402	CTGTCGTTCTGGATGTCCAGATAGTCGGTGAGCACG	182.0	699.5	270.0	894.0	147.0	144.5	597.5	401.0	493.5	241.5
1.000000:3R:-:ENSANGE00000045795	TTCGACGGCGGTGAGTAACAGTTGCCATAGTTGTCC	235.0	670.0	230.0	852.0	143.0	128.0	569.5	554.5	673.5	232.0
1.000000:2R:+:ENSANGE00000049432	GTCCTCGGCGAACGATTCAATCGTGGCAGTGACGAG	156.0	547.0	108.0	729.0	216.0	77.5	575.0	233.5	400.5	299.0
1.000000:2R:-:ENSANGE00000021220	CTCCTGTATGCCCTGCAGCCCGTCCTTGCTCTGGCG	2791.0	7778.0	10558.0	3871.0	812.5	1707.5	7855.0	12271.0	1666.0	3881.0
1.000000:X:+:ENSANGE00000064449	GATTGGCCTGCCGACCATCGACGGGAAGATGTGGGC	456.0	1010.5	299.0	749.0	150.0	140.5	886.5	625.5	565.0	337.0
1.400000:2R:+:ENSANGE00000083437	CGAGGATCGCTGGGAGATGCCGCGCTTCATGTCGTG	376.0	781.0	335.0	933.5	147.5	100.0	747.5	485.0	515.0	306.0
1.000000:3R:+:ENSANGE00000049704	AGGTAGCCAGCACTGTCCTGTGGCAAAAGATCGACT	202.5	636.0	153.5	716.5	137.5	131.0	792.0	409.0	548.0	291.0
1.000000:3L:-:ENSANGE00000076796	ACATTAATTTCGGTAAACTTGGCTTGTACTTGAAGT	283.5	1066.0	211.0	766.0	103.0	83.5	547.0	165.0	466.5	113.5
1.050000:2L:+:ENSANGE00000084809	TAGTATGATCATGAACGAAAGGAGCGCAACAAAGAT	145.5	544.0	122.0	748.0	121.0	63.5	455.0	135.5	550.5	102.5
1.000000:2R:+:ENSANGE00000049531	GGCCAGCACACGTCCGACGCGGTCGAAGATCACCTC	569.5	2587.5	601.5	1196.0	242.0	442.0	2332.0	2155.5	619.5	744.5
1.000000:2R:-:ENSANGE00000081772	CGGAAGAGTTGCACGAAGCCGTTAAAAATGTTACGA	127.0	398.5	70.0	788.0	72.5	59.5	472.0	97.5	523.5	93.0
1.000000:X:-:ENSANGE00000041656	GAACTGGCGGACTCGGACCGCGCCGCACGATTTGAT	378.0	1273.5	698.5	939.0	162.5	338.5	1372.5	1619.0	732.0	229.5
1.000000:2L:+:ENSANGE00000067130	CGAGCGAGACGCGCTCGAGCCGCTGGACCCGGCTCT	154.0	589.5	124.5	907.0	132.0	85.5	588.5	164.5	424.0	141.0
1.000000:2R:-:ENSANGE00000029471	TGGCACATGTGTGAAATTGCACGGACGCGATCAGCT	648.0	2034.0	448.5	995.5	173.0	114.0	1449.5	461.0	538.5	260.0
1.750000:3L:-:ENSANGE00000057333	AAATACACCGATATCGTCACGTTGCCACCTTCGTTG	626.5	1034.5	687.0	932.5	169.0	697.5	1347.0	2035.0	708.5	495.5
1.000000:X:-:ENSANGE00000004044	GATCGGCAGGGCGCGCTCGCGGAAATGGGTCACGGT	390.0	887.5	244.5	1012.5	191.5	180.0	891.0	444.5	514.5	440.0
1.550000:2R:-:ENSANGE00000057128	CAGCGGTGCGGGACGGGGACGGATCGCTGCCGGCCG	1954.5	8729.5	1642.0	1219.5	403.5	636.5	4512.5	2782.5	1933.5	990.0
1.000000:2L:+:ENSANGE00000075201	GTAGCTCTTGCTTTTGAACGGCTTGTCGCAAATCCC	359.0	968.0	218.0	941.0	117.0	257.0	729.5	466.5	500.5	241.0
1.000000:2L:+:ENSANGE00000064672	GCGAATGGCCCGTGAACAGCCCGATGCCCATCAGCA	1931.5	3260.5	2174.5	988.0	233.0	1420.5	2535.0	3763.0	1005.0	781.0
1.000000:2L:-:ENSANGE00000023536	CAGATCGCTAAACTTCGCCAGCATATTGTACTGCCC	184.5	512.0	174.0	819.0	120.5	107.0	465.0	234.5	463.5	239.5
1.000000:2R:+:ENSANGE00000012595	GCGCGGAGGATCTACAGACCCTTGTTGTAGTATACG	436.0	708.5	300.0	867.0	157.5	595.0	864.5	862.5	407.0	192.0
1.000000:X:-:ENSANGE00000071589	CCAGCGCAAACACCGGCCGGTGCGGCTCGATGTGCC	251.0	800.5	217.0	987.0	149.5	143.0	721.0	295.0	514.5	183.0
1.000000:UNKN:+:ENSANGE00000053767	CTCCGTCTTTATGCCCCATCTTATCCATCATCTTCG	237.5	799.0	272.5	1094.5	148.0	139.0	582.0	418.5	742.0	320.0
1.000000:2R:+:ENSANGE00000033242	ACATGCTCGGACGCTTTCCGTTTCTTCACCGAGCGC	306.5	763.0	1509.0	871.0	153.5	129.0	899.5	912.5	614.5	339.0
1.000000:2R:-:ENSANGE00000012956	CTGCGCCTGTGTCAGGACGTGCGTCTCCGCCTTGAA	193.5	651.0	244.5	872.5	113.0	107.0	547.5	281.5	519.0	149.0
1.000000:2R:-:ENSANGE00000045917	CGCCGATGGCAGTGAAATTGAACGGACTGACGGCAG	895.0	2586.0	280.5	1166.0	183.0	485.0	1805.0	471.0	992.0	220.5
1.000000:X:+:ENSANGE00000066076	GTCCCAGTTCGAGGCAATATTTTCATCCAGGTTGAA	265.0	802.0	116.0	973.0	85.5	208.0	763.0	201.5	564.5	135.0
1.000000:X:+:NonCoding	GTCGACCATCGAGTTGCAGAAGTTCGCCTGGATGTA	126.0	481.5	146.0	816.0	106.5	81.5	524.5	172.5	499.0	126.5
1.000000:2L:-:ENSANGE00000072742	TGGTTGCAGATAGTTAAGGCCCTGCAGATGTCCCTC	287.5	539.0	187.0	877.0	103.0	127.5	417.0	282.0	612.5	237.5
1.000000:X:-:ENSANGE00000064678	TGCTTCACGAACTCGTCCAGCTTTGTCTTAAAGATG	599.0	837.0	258.0	1010.5	103.0	230.0	766.0	434.0	747.0	224.0
1.000000:X:-:ENSANGE00000060316	CGGGTCGAGATCGGGTTGTCCGGGTGCAGGGCGCTC	1826.0	3777.5	3247.5	1578.0	402.0	649.0	3046.5	3850.0	2336.5	1123.0
1.000000:X:-:ENSANGE00000066476	CCTGCTCCTCCTTCGCGAACTGGATGTCCGTGACGG	402.0	883.5	534.0	1055.0	173.5	234.0	742.5	684.0	695.0	246.5
1.000000:2L:-:ENSANGE00000055000	CTTATGGCTGCACTCGGCACTTTCCTTTTGTTTCGC	883.0	2558.5	717.5	1540.5	253.0	568.0	1633.0	1136.5	899.0	594.0
1.000000:3L:-:ENSANGE00000053985	CGGCGGTGGTCGGTACACGCCCACCACTACCGCGTG	335.5	642.5	1173.0	879.0	132.5	438.5	811.5	1262.0	787.0	350.5
1.000000:3L:-:ENSANGE00000073123	TCACGTAGATGCCCATATTGCCGCGCGGTGAATCCC	203.0	595.0	148.5	953.0	122.5	81.5	486.5	169.0	551.0	159.5
1.000000:3L:+:ENSANGE00000057084	TCGGATCAAACTCTCCCACCGTCAGGGATTGGTAGG	258.0	715.0	408.5	912.0	182.5	250.0	713.5	470.0	659.5	323.0
1.000000:2R:-:ENSANGE00000066881	CCTGCTGCTGGGTCAGGCCGGACACTCTTAAAATTT	334.5	906.0	669.0	1074.5	142.5	203.5	636.5	1137.5	683.5	295.5
1.000000:2L:+:ENSANGE00000072159	AATACCGCCGGAGAACAGCACACCGCCAGCCTCACA	7997.0	26793.0	15193.0	4223.5	2374.0	22071.0	21988.0	22207.5	8395.0	9957.5
1.000000:UNKN:+:ENSANGE00000010035	CCTGACTGTCAAAATCCTCAATAATGGCGCTGCTGA	110.0	533.5	256.0	952.0	108.5	85.5	492.0	206.5	495.0	127.5
1.000000:2R:-:ENSANGE00000048336	CGGTAGGCCCTTCTTATCGAGTTCACGATTGTGAAG	269.0	573.5	182.5	876.0	86.0	100.0	479.5	148.0	550.0	81.0
1.000000:2L:-:ENSANGE00000077914	GGGGCTTGCCAGCTGTGTCCCGTTCACTTTCCAAGA	502.5	772.5	375.5	943.0	201.0	279.0	676.5	461.0	752.5	323.5
1.000000:3L:-:ENSANGE00000063478	ACTGCTTCAGTATCGACGACCAGTGGAAATTGGACA	211.0	643.5	196.0	866.0	130.5	85.5	498.0	269.5	585.0	171.5
1.000000:3R:+:ENSANGE00000077817	ATAATGACGCCGACCAGCATGTGAGCGGTAAAGGTA	260.0	1073.0	228.5	808.0	157.5	294.5	840.5	477.0	678.5	211.0
1.000000:3R:-:ENSANGE00000048674	CTTCAGCCACTGCATCCGGCACTCGTCCTGCAGCTG	1915.0	3264.0	1938.0	1030.5	287.0	1720.5	3742.5	5361.5	1288.5	1075.0
1.000000:3R:-:ENSANGE00000069611	TAGGTGCAAACTGGCTTCGACGCCTCGCCAACAGCT	384.5	908.0	500.0	983.0	157.5	224.5	846.0	713.0	648.5	242.5
1.000000:2R:-:ENSANGE00000078372	ACGGCGAAAGAGGTTTGCGAAATGGCCACCACGATG	250.5	614.5	345.0	1024.0	150.5	178.5	545.0	468.0	558.5	259.5
1.000000:UNKN:-:ENSANGE00000078622	CTGATTCATGTGGTTCATCGGTCGGGCGTTTCCTTT	479.5	1334.0	1470.0	2040.0	165.0	304.5	1009.5	1561.0	946.5	379.0
1.000000:3R:+:ENSANGE00000035920	TCACACAGTAGATATTCTCGTACGGATCCTTGTGCA	175.5	747.5	151.5	1002.5	124.0	132.5	503.5	219.5	522.0	100.5
1.000000:2R:+:NonCoding	AGAATCGTTAGCATCAAAGACATGACCCCAGCAACA	170.0	482.0	122.5	967.5	108.0	83.5	408.0	125.5	539.0	178.5
1.000000:3L:+:ENSANGE00000016250	TGGACCCGCCGATCAGTCCCGGTGGCCTTAGCGTGC	355.0	697.5	245.0	1137.0	197.0	159.5	724.0	512.5	899.5	441.0
1.000000:UNKN:+:ENSANGE00000000275	GGCTATCATTACGGTTACTATTAGCACAAATTTCAC	89.5	442.5	73.5	978.0	103.5	56.0	383.0	114.5	432.5	114.5
1.000000:3R:-:ENSANGE00000022494	CGCGCAGCGTGCTGGCCCGCATGTACTTGATGGTGT	170.5	639.5	117.5	1096.5	147.5	109.5	741.5	172.0	785.0	187.0
1.000000:3R:+:ENSANGE00000042787	AATAGCTCGTGGAATGAAGCAGCGAGAAAAGGATGA	777.0	1866.5	258.0	1150.0	184.5	683.5	1867.5	551.5	1561.5	192.0
1.000000:2R:-:ENSANGE00000077455	CCGCGATCGACTTAAGTGCTCGCTCTTTCGGATGCA	166.5	533.5	114.5	895.0	165.5	71.5	442.0	188.0	575.0	122.5
1.000000:3L:+:ENSANGE00000043308	AACGCTGTTCTTCCCCGGGGACATTAACGGCTCGAG	280.0	587.0	103.0	986.5	118.0	133.0	527.5	168.0	668.5	104.0
1.000000:UNKN:-:ENSANGE00000004683	TCGGTACGCAGCTGGGTCAGGATGCGCTCGGAATCG	355.0	610.5	154.0	1002.5	164.5	142.0	470.0	249.5	662.5	255.5
1.000000:UNKN:+:ENSANGE00000005682	GAGGAACATCTGCATCGACATGGCCGCCTCCACCTT	7000.0	11062.5	4392.0	13285.0	1509.0	10967.0	7546.5	7931.5	4132.0	4266.5
1.000000:2L:+:ENSANGE00000012127	CGCCTTGATATGTAGTGATAGCAGCTTCAGGCAACC	367.0	503.0	138.0	988.5	212.5	97.0	379.0	282.5	609.5	182.0
1.000000:3R:-:ENSANGE00000050086	CAGCCAATGGAACTAACGGCAAATCTGTTTTAGATT	321.0	664.5	117.5	912.5	201.5	189.5	565.0	132.0	581.5	154.5
1.000000:X:-:ENSANGE00000035677	ATTTCCACGTGTGGCTTGCAGGCGTGCGACCGGTAA	365.5	836.5	258.0	1142.0	180.5	183.5	733.5	203.5	654.0	240.0
1.000000:3R:+:ENSANGE00000034981	TCGGTTGTTGTCGTTCGGCTTTTAAAGACGCAATAC	225.5	588.5	188.0	960.0	138.0	183.0	624.5	355.0	575.5	288.0
1.000000:2R:+:ENSANGE00000002257	TTCCACTAGCGGTTCCACTGCCTCCCAGTCCGATGC	706.0	1583.0	1091.5	1553.5	260.5	765.5	2802.0	2933.5	1033.0	1554.0
1.000000:2R:-:ENSANGE00000058199	TTCATCACACAGTTGGACCGGTAGTCCGCATCGGTC	288.5	434.0	134.0	963.5	140.0	100.5	412.0	216.5	460.0	155.5
1.000000:3R:-:ENSANGE00000035045	CCACCACCACCAGAGGACAGTGAGTTCAGCTTGTAG	640.0	733.0	638.0	947.0	197.5	275.5	770.0	703.5	628.0	229.5
1.000000:2R:-:ENSANGE00000007688	CGTACGCTGCATTGTGCTGCAGGAACTGCTGCTGCT	9166.0	9260.5	16201.5	3500.5	1744.0	12015.0	8415.5	4358.5	1994.5	8935.5
1.000000:3L:-:ENSANGE00000069789	TTGCTCCTTCGCCGTGCCGATCAGGTGACCGATGGC	760.0	1175.5	599.0	1280.5	201.0	201.5	1163.5	650.5	764.5	302.5
1.000000:UNKN:+:ENSANGE00000059119	GGTGGCGTGGCGCAGCAGGCTGCCCATGGACTGGCC	194.5	568.0	263.0	610.5	153.0	67.5	488.0	303.5	448.0	179.0
1.000000:2L:-:ENSANGE00000010766	TCAATTTCTACCGCTTTCAGCAACACCTGCTCACTG	340.0	786.0	218.5	710.0	167.0	127.5	660.5	358.5	526.0	264.5
1.000000:2R:+:ENSANGE00000066168	ACCGTGGCGCCTTCCACGTAGACGGCGTTACTGGTG	117.0	523.5	100.0	720.5	94.0	76.0	539.0	117.0	461.0	112.5
1.000000:3R:+:ENSANGE00000050046	GTGTTTGCAGATGCCGCAGGTCTTTAAATTCTTCTT	183.0	551.0	124.5	780.5	114.5	69.0	423.0	136.5	458.5	93.0
1.000000:2L:-:ENSANGE00000014737	GTGCTTTGTTGAGCAGCATCATGGGCACGAGCTGCG	195.5	477.5	137.0	791.0	155.5	84.5	444.5	273.5	489.5	183.5
1.000000:3R:-:ENSANGE00000008503	CAATAAAAAACCATACGTATGCTCTCCCGTATAGCT	188.0	623.5	187.0	705.0	95.5	72.0	401.5	233.0	437.5	110.5
1.000000:X:-:ENSANGE00000004075	CAGCACTTCGCTTTGTTCGGCCAGCGGGTCCAGCAA	966.0	2991.0	5000.5	3314.0	218.5	943.0	2290.0	5224.0	2211.0	650.0
1.000000:3R:+:ENSANGE00000067591	GAAGGTGTCGGTCAGCATGTGCAGCGAGTCCAGCAC	974.5	1016.0	705.0	1126.0	152.0	261.0	802.0	1192.0	920.5	252.0
1.000000:3R:+:ENSANGE00000057198	ATGACTAGACTGCCAGGGTGTAATCACCCCATCATC	310.0	523.5	198.0	851.5	129.0	147.5	599.0	402.0	697.0	291.0
1.000000:2R:-:ENSANGE00000018725	GCACCAAGATTGGTGGCTACATCCTGACAGCTATCG	345.5	649.0	264.0	807.5	136.5	142.5	542.0	512.0	680.0	237.5
1.000000:3R:-:ENSANGE00000040552	AGTTCGGTCGGTTTGTCGGGCATCGTCTGCGATAGT	1431.0	3200.0	1509.5	2515.0	253.0	598.5	2631.5	1710.5	1942.0	589.5
1.000000:3R:-:ENSANGE00000022561	CGGACGGGACAGAAGCTTCGTGGGGATGATCTTTTT	193.5	541.5	190.0	830.0	95.5	85.0	510.0	363.5	587.5	142.5
1.000000:2R:-:ENSANGE00000029054	ACCTTGCTGGTGTAGTTCTTGGGCTTTGGTTTCAGC	518.5	794.0	540.5	1414.5	181.0	110.0	658.0	640.5	989.0	303.5
1.000000:2L:-:ENSANGE00000043710	TGTATCGTGAAGAACGATTGCTTCTGCCGCTCGTAC	1520.0	1050.5	1520.5	1552.5	272.5	1449.0	1047.0	3586.0	881.0	449.5
1.000000:3L:+:ENSANGE00000058241	TGGGTTTGCACAGTCACACTTCCAAGGATTTGACGA	122.5	451.0	123.0	633.0	148.0	87.5	389.0	235.5	502.0	142.5
1.000000:2R:+:ENSANGE00000058570	CCGCGGACAGCTGCTCGGGACAGCGGTCCCGGTCCA	231.0	510.0	257.5	728.0	168.0	92.0	449.0	312.0	588.5	146.0
1.000000:3L:+:NonCoding	CGTGTGCGTGTGGGCATTTACAGTTTGGCCCGCAGT	7397.0	10207.0	6943.5	8016.5	624.5	13209.5	11646.0	10238.5	7378.5	3490.5
1.000000:2R:+:ENSANGE00000067606	GCGGTCGGTTGGCGAACAGGTTTAAATGCGATTGTT	160.5	541.5	171.5	802.5	192.5	73.0	505.0	208.5	495.0	152.0
1.000000:3L:+:ENSANGE00000009304	GAAATGTTAAACATACCGCCAAGCCGGCGCAACTCC	1041.5	1471.0	535.5	1251.5	217.0	309.0	1073.5	712.0	573.5	366.0
1.000000:3L:-:ENSANGE00000056649	AATAAAATCCGTATCCCGCTCGTACAGATTTAACAG	160.5	387.5	145.5	569.0	155.0	73.5	367.5	240.5	422.5	163.0
1.000000:3R:-:ENSANGE00000043602	GTCACCTCCGTCTGCGCAAACACGGTAAAGATGTCC	938.0	1505.5	487.0	1058.5	206.0	308.0	1653.5	1126.5	714.5	271.5
1.000000:2R:+:ENSANGE00000039825	GTGCGTTCGGGTCACCCATGACCTCGCGCTTCAGGA	196.5	515.5	171.0	615.5	156.5	73.0	603.0	254.5	606.0	160.0
1.000000:3L:+:ENSANGE00000056091	CCGTCGCCCGAAAAGCAACACTTTTTCCACGTGGTT	151.0	526.5	106.5	749.5	252.0	136.0	516.5	247.5	441.0	162.0
1.000000:X:-:ENSANGE00000015627	GCATCGAGCCAAACTTGTCGCCGACGGCCAGAATTC	642.0	1082.5	171.0	863.5	250.0	125.5	641.0	370.0	618.0	214.0
1.000000:2R:+:ENSANGE00000048272	TCGGCACTCTCGCACTTGGATTTATCATTTACGAAC	213.5	555.5	115.0	538.0	293.0	138.0	1016.5	327.5	770.0	327.5
1.000000:3R:-:ENSANGE00000075475	CTAGCATGACGACTCAGCTTGCCCGTCTTGGGGTCT	5530.5	2827.0	1858.0	2008.5	393.5	1290.0	2164.5	3209.0	1436.5	457.0
1.000000:3L:+:ENSANGE00000053200	ATAGGAAAAACGTTTGATCTTTGATCGGATCCGGTG	103.0	399.0	81.0	386.5	116.5	93.5	491.5	118.5	315.0	120.0
1.000000:3L:+:ENSANGE00000043806	GAGGGCACTAACAGGAATTGACTTCCACACACACAC	5869.5	9370.0	7094.0	10620.0	1134.0	6630.5	4947.5	10049.5	5358.0	5600.5
1.000000:3R:+:ENSANGE00000041305	TCTCGCTACGTTTCCGTATACTACTACTGCTCGAGG	305.5	687.5	186.5	536.5	294.5	113.5	616.5	143.0	529.5	237.0
1.000000:3R:+:ENSANGE00000079682	GCACTGGACCCACTTGCGACGTATATCCTCAGTGTG	127.5	477.0	118.0	536.5	233.0	77.5	508.5	146.5	367.5	160.0
1.000000:UNKN:-:ENSANGE00000064970	TCATTTTCTCGCTTTCTGGGAGAATGGTGTATTTAT	5220.0	1495.5	195.0	1655.5	362.5	1471.0	1331.0	1624.0	2552.5	1501.0
1.000000:3L:-:ENSANGE00000049381	CGGTGAAGCCGTACACGGAGTTGGCGGAGATTTTCA	177.0	492.0	153.0	449.0	320.0	145.5	437.5	158.5	371.5	196.5
1.900000:3R:-:ENSANGE00000053029	ACTGCAGAAAATTGATAATTGTACGGTTGAATAAAT	8191.5	1221.0	731.5	958.0	323.5	117.0	415.5	132.0	296.5	148.0
1.000000:3R:+:ENSANGE00000017113	GTGCATTCGCCTCGCTCGATAATTACAATCTTTCCT	287.0	612.0	125.5	519.5	478.5	97.5	577.0	292.5	606.0	261.0
1.000000:3R:-:ENSANGE00000057678	GTCATAGTCACTGTCGAACTCGGTGACCACCTTTAC	344.0	523.5	179.0	416.0	196.5	144.0	580.0	227.0	530.5	233.0
1.000000:2L:-:ENSANGE00000061189	TCAGCAGCGCATCGAGTTCCCGCTCCCGCACCGTCG	8648.5	11656.0	3353.0	11047.5	826.5	9972.0	11267.5	7139.5	7244.5	4143.0
1.000000:2R:+:ENSANGE00000062531	GTTGTCGATCAGGCGCTGCTGAATGTCCCCGTACCC	240.0	555.0	165.0	521.5	275.5	134.5	482.0	287.0	554.0	220.5
1.000000:3R:-:ENSANGE00000068688	TGCTGCAACTCACCAAGGCACTGGTTTTGGTCCAGC	401.0	988.5	305.5	515.5	227.5	154.5	871.0	383.5	490.0	323.0
1.000000:2R:-:ENSANGE00000082369	TCGGCACTTTGACCACCTCCTCGTACGTTACCAGAT	1017.5	1907.0	248.0	1888.5	371.5	413.0	1475.0	699.5	2051.5	462.0
1.000000:3L:-:ENSANGE00000039691	ATGGGTGTCTTCAGTACACCGCGGGACGGTTTACGC	1144.5	1534.0	226.5	604.5	265.0	233.0	825.5	328.5	651.0	236.5
1.000000:UNKN:+:ENSANGE00000070941	GCTTGTCGCGCTTGACGGTCGGAATTCCGATCACGA	152.0	530.0	132.5	295.5	220.0	71.0	477.5	149.0	297.0	165.5
1.000000:2L:-:ENSANGE00000061629	GCTGCTCTTGCTGCTGTTCCTTGCGGGTTCGTGTTT	11864.0	8701.0	1557.0	17690.5	2164.0	8759.5	7898.5	4979.0	12409.0	5925.0
1.000000:X:-:ENSANGE00000003978	CGGAGCTTTTCTCCATACTCTTGCGCCAGGATTCGC	243.5	3091.5	174.5	371.5	293.5	114.5	5443.5	215.5	472.5	217.5
1.000000:2L:+:ENSANGE00000007441	TGTCCTCGAGCGCCGCCAGATCACGCTCCACACCTT	6709.5	19057.0	4408.5	15108.0	2801.0	18177.5	20270.5	10337.5	9767.5	8813.5
1.000000:2R:+:ENSANGE00000049659	CGCATCTTCATGATCTTGATGATTGCCTCCTGCGTG	245.0	503.0	216.5	320.0	269.0	248.0	531.0	339.0	606.0	345.5
1.000000:UNKN:+:ENSANGE00000059119	GTTCTTCTCGCTGGCGTTGACCACCAGCACGTTCTC	302.0	795.0	408.0	617.0	309.5	281.5	686.5	733.0	608.5	343.5
1.000000:2R:-:ENSANGE00000068466	TGTTGACTGCCACCCATTCGTTGAGATCTTCGCCGT	642.0	838.0	814.0	588.5	405.5	818.5	1315.0	1578.5	436.0	1112.0
1.000000:2R:-:ENSANGE00000064237	TTTTCGTCAATGCATAGACGCTGTAAAATGTATTGG	309.5	407.5	118.0	290.0	121.5	256.5	322.5	238.0	295.0	244.0
1.000000:X:-:ENSANGE00000073568	GGCGCACGTACTCTTCGTCGTTCATCATGCCACAGA	718.0	681.0	574.0	354.0	271.0	432.5	575.0	981.5	266.5	697.5
1.000000:3R:+:ENSANGE00000017087	ACCAATGCTGAAGAACACTTTCGCGTGTACAAAAAC	336.5	480.0	166.0	298.0	129.0	148.5	341.0	212.0	250.0	227.5
1.000000:3L:-:ENSANGE00000048953	TACCGTTCACCGAGTGCATCTCGATCACGTGGTTTT	387.5	365.5	197.5	385.0	215.0	211.0	338.5	265.5	287.0	305.0
1.000000:2L:-:ENSANGE00000054164	GTCACTGCCGGCCGCAATCATTGGCGGGTGCAGCCG	226.5	455.0	173.0	337.5	136.0	230.5	386.5	308.0	292.5	224.5
1.000000:2R:-:ENSANGE00000059855	CAGCACCGGATGCAGATCCACCCCGTACATGTCGTG	260.0	536.5	203.5	307.0	227.0	148.5	433.5	230.0	238.5	442.0
1.000000:2L:+:ENSANGE00000049420	CTTCCACGGTTTTCGGCTAGTGGTTGGAGCTTCCAT	414.5	495.0	254.5	489.5	178.0	326.5	436.0	648.0	361.5	511.0
1.000000:2R:+:ENSANGE00000076100	CCAGCAGTCAGCTTTCTTCGCGTGCCCGTTGGTTCG	517.5	693.0	793.5	447.0	201.0	403.0	650.5	1436.0	403.0	532.0
1.000000:2R:+:ENSANGE00000059956	AAAGATCGATTTGCGGATCAGCTTATCCGTCACGTA	168.0	416.5	130.0	313.5	157.0	147.5	291.5	169.0	234.0	248.5
1.000000:2R:-:ENSANGE00000051418	GTCCGCAAACTGGACCCGCTTCGAGCAGTTACTGCT	447.0	699.5	402.0	569.5	216.5	237.0	571.5	613.0	305.5	436.0
1.000000:3R:-:ENSANGE00000041299	ACATTCATTGGAGCGGTAATATAGAATGCGGTTCGT	243.5	575.0	172.5	384.5	139.0	131.5	312.0	182.0	266.5	195.5
1.000000:3L:+:ENSANGE00000031179	GCCAGGACGCGCTTCTCCACCATCGTGCACTCGACG	2109.5	3349.0	3199.0	3114.5	744.0	2017.5	1960.0	4555.0	891.5	2215.5
1.000000:X:-:ENSANGE00000034891	GCCCGCGTCTCCGGCGGGACGACGGTGGCCGCGTGC	519.5	628.0	683.0	644.0	176.0	322.0	535.0	540.5	444.0	357.5
1.000000:3L:+:ENSANGE00000028353	TCGTCCAGCACTTCCTTTATTTCCTTATCTAAACGC	447.5	1276.0	196.5	477.5	195.5	787.5	667.0	722.5	612.5	400.5
1.000000:2R:-:ENSANGE00000009489	GCTTGATGGAGGCGCCGGCCGGATCGTGCCCGACGA	785.5	974.0	754.0	974.5	217.5	339.5	561.0	920.5	455.0	339.5
1.000000:3R:-:ENSANGE00000053020	CAATAAATGCAAAAAGAATTGTGGTGGCAAGGAATT	44779.5	11592.0	2678.5	3475.5	1616.0	303.5	806.0	377.0	375.0	170.5
1.000000:3L:-:ENSANGE00000047647	CACGAGTAGAAGCGATAGCTCGATTGTTTCTCGATA	517.0	688.5	297.0	554.0	158.0	147.0	522.0	320.0	366.5	234.5
1.000000:3R:+:ENSANGE00000059161	TCTTGGGCGAGTACTGCTCCTGGCCCTTCATGATGC	514.0	582.0	502.0	697.5	304.0	211.0	567.0	329.5	456.0	589.0
1.000000:2L:-:ENSANGE00000058951	TACGGTCCGTCGATGTTGAAGCTGCAGTCCTCCCGG	732.0	720.0	325.5	651.5	229.0	279.0	572.5	517.0	329.0	586.0
1.000000:2R:-:ENSANGE00000077958	CATGATCACATCGCTAACCGTCCCTTCCGCGTCGTA	1058.5	1559.0	1394.0	1590.0	293.5	633.5	1383.5	1896.0	501.5	699.5
1.000000:UNKN:-:ENSANGE00000001937	GCCCAGCAGAGCTCGGCGGGCGCCACCGGGCTGCCG	341.5	726.0	424.5	583.5	185.5	212.0	908.0	994.0	342.0	223.0
1.100000:2R:+:ENSANGE00000079960	CTTCCTGCACACGCTTCCCTCAGCAGCACCGCGATC	6095.5	18435.0	13515.0	9460.0	1881.0	13888.5	16431.5	9872.5	729.5	7566.5
1.000000:2L:-:ENSANGE00000023504	CCTTGAGCTCGGGGAGTCCATGGTACCCACGCCGCT	373.0	493.5	669.0	459.5	156.0	403.0	396.5	720.0	376.5	297.0
1.000000:2L:-:ENSANGE00000020031	CCTGCAGATAGTCTAGCAATGAGCCGTGCTTCATGA	227.0	630.0	168.5	515.0	165.5	180.0	541.5	347.5	337.5	220.0
1.000000:2R:-:ENSANGE00000039441	CCTCTTCCCGTGCACGCTCTGGACGGACAGTGACTT	247.5	623.5	357.5	641.0	268.0	103.5	492.0	558.0	423.0	593.5
1.000000:2L:-:ENSANGE00000071242	CCGCTGCCGCCGCTAAATGCATTATGACCATCGTGC	822.0	2248.5	387.0	553.0	268.0	746.5	1466.5	2559.5	666.5	782.0
1.000000:2L:+:ENSANGE00000055087	CGAGATTCTCCGCCGTCTGGTACGTCCCCAGCCGGA	240.5	632.5	316.5	622.0	183.0	176.5	588.5	843.0	362.5	273.5
1.000000:3L:+:ENSANGE00000068828	CTCCGTCTCGCTGTCGTACTTCTTGCGGTGTTGCAG	7961.5	13526.5	3840.0	2931.5	711.0	10155.0	16747.0	4773.0	1861.0	1798.5
1.000000:2R:+:ENSANGE00000029086	TAGCGGCAATGGTGGCCGAAGGCGTCGACGGCGTAG	292.5	750.5	257.5	777.0	161.0	109.5	608.5	327.5	404.0	226.0
1.000000:2R:-:ENSANGE00000047510	TCGTTCAGCTTGCCCTCCCAGGTGCGAACGTTCTCG	257.0	788.0	222.0	550.0	230.5	128.5	699.0	443.0	409.0	555.5
1.000000:2R:+:ENSANGE00000058215	CAGCATTACGATGGTTCGCATTCCCACCTCAGTGCT	1044.0	1314.5	408.0	738.5	187.5	342.0	746.0	587.5	474.0	474.0
1.000000:2L:+:ENSANGE00000034684	GGACAGTGTGCGACACACCGTCACCAGAGTCCAGCA	2570.0	5475.5	1728.5	1113.0	615.0	3736.5	3105.0	3476.5	1285.0	1055.5
1.450000:UNKN:-:ENSANGE00000078402	TTAATGTTTAACACGATTCTCGATCCTCATTGGAAG	19180.5	6949.5	1130.0	2335.5	202.0	2304.5	1624.5	1320.5	415.0	645.0
1.000000:2R:+:ENSANGE00000061588	TCCGACTCGTAGTCGCAGTAGTTGTCGATCGTTTTG	185.5	577.5	159.0	706.5	118.0	100.0	440.0	355.0	359.5	207.5
1.000000:3R:+:NonCoding	CTGGGGATTACCTTTTGCACTATCTCACTGTCCTCC	110.5	406.5	95.5	637.0	89.5	69.0	283.0	144.0	481.0	97.0
1.000000:2R:+:ENSANGE00000041484	GCATCGCGGTCTTGATTGTTGGCCACGGCGACCGAT	1177.5	1197.5	1176.0	909.0	193.0	551.5	926.5	1523.0	290.5	403.0
1.000000:3L:+:ENSANGE00000065935	GACACCGGCCGGCGTTCCCGTCAGAATGACATCCCC	1604.0	907.5	184.5	741.5	165.5	283.5	551.5	469.0	530.5	332.5
1.000000:2R:-:ENSANGE00000081804	TGTTGATGTACTCCACCTCGCCCGACGGTGTTTTCT	1641.0	3637.0	2873.5	1309.0	300.0	2817.0	4590.5	4779.0	454.0	1139.0
1.000000:3R:-:ENSANGE00000079279	GGTGCGTACGGCACACTGATGAAAGTATGCTTTCCA	98.0	486.0	98.5	592.5	101.0	55.5	364.5	101.5	338.5	128.5
1.000000:X:+:ENSANGE00000064402	TCGGGACCGTAAATGTGGCCGTAGTAGTCCGGCTCC	210.0	509.0	245.0	774.0	115.5	115.5	441.0	372.0	458.0	212.5
1.000000:2R:+:ENSANGE00000003042	ATCGGGCGCACCACCACTGATCGCATTCGGCTGCCC	863.5	5201.0	2785.0	1342.0	751.5	1053.0	6708.0	5618.0	1248.5	2176.0
1.000000:2R:+:ENSANGE00000036487	GGCGAGAAACTTGCAGTGGCGCTTCTTTTGGCAAGC	204.0	525.5	149.5	674.0	115.0	69.5	395.0	160.0	384.0	109.0
1.000000:2R:-:ENSANGE00000046510	GTAATCGTCATCGTAGCCATAGTAATCATCATCGTC	1367.5	2082.0	2008.0	1032.5	372.0	1651.0	1223.5	1332.5	381.5	1014.0
1.000000:3R:+:ENSANGE00000067753	TCAGCGCGTAGATCACGTGCACCTGCAGGTGGCGAT	192.5	439.5	183.0	682.0	99.0	96.5	732.0	928.5	385.0	113.5
1.000000:3R:+:ENSANGE00000010661	ATATCCACCGGTGAGTTTGTCTTCTGCTGAACGTAC	256.0	634.5	221.5	665.0	101.0	71.0	478.5	172.0	366.0	141.0
1.000000:3R:+:ENSANGE00000042810	CGCTGCCAGCCGTCGATTGATTGGGCGATTTGTAGC	650.5	1389.5	527.5	921.0	130.0	118.5	968.5	481.5	446.5	313.5
1.000000:2R:+:ENSANGE00000067260	CTGGATCTGCACCAGCATGAAACAAAACGCGAAGTA	339.5	985.0	195.0	692.5	143.0	68.5	652.0	352.0	409.0	234.5
1.050000:3R:-:ENSANGE00000079888	CTCCGGATGAAACTGCACACCGTAAATACGCAGTTG	250.0	819.5	301.5	729.0	110.0	139.5	919.0	786.5	466.5	295.5
1.000000:2R:+:ENSANGE00000060781	ATCTCGCGCATTCGGTACATCGAGCCACGTTCCGGG	346.5	800.5	384.0	1021.5	252.0	230.5	870.5	732.0	1197.0	649.5
1.000000:2R:+:ENSANGE00000007702	GGTAAATTGCAGCGAATTCTCGAACACGGTACCGCA	154.0	523.5	75.0	680.5	124.0	69.0	505.0	143.5	404.0	139.0
1.000000:3L:-:ENSANGE00000076804	TCTGTTCAGCCGGCTGAGCAGCAGCCAGCATGCTGG	383.0	688.0	180.0	748.0	151.5	107.5	579.0	312.0	460.5	313.5
1.000000:2R:-:ENSANGE00000013180	TTCTTGTACACCTCCTTAACTGGTAGATCCAAACTG	796.5	2976.5	677.5	900.5	193.5	172.5	1382.5	522.0	583.5	464.0
1.000000:3R:-:ENSANGE00000057017	ATATGTGTTAATATAGCTTAATCGAAATAGCCCCTA	1032.5	578.0	154.5	719.0	115.0	360.5	587.0	487.0	568.0	367.5
1.000000:X:-:ENSANGE00000051687	TCATGTGCCCGAACAGTGAGATCGAGTCGGACGCGT	283.0	699.0	294.5	760.5	169.0	82.0	727.5	416.0	730.0	179.5
1.000000:2L:-:ENSANGE00000035958	TTTGAAGTAGGCATGGTTAAGGCACTGCCTTGCGGA	120.5	530.5	95.0	729.5	132.5	60.5	468.5	129.0	384.5	91.5
1.000000:2R:-:ENSANGE00000062416	CCTCGCGCGTCCTTTCGCCAGTAGGGGGCGTACAGG	261.5	676.5	232.0	884.5	145.0	78.5	754.5	358.5	639.5	190.5
1.000000:3R:-:ENSANGE00000056985	AGTGTTGGCGTTTTCCCACGCCGCAGCAATCAACGT	484.5	1314.5	1030.0	1161.5	199.5	247.5	1045.0	1454.5	766.5	532.5
1.000000:3R:+:ENSANGE00000074125	ATGCCGTTGGCGACCCGTTCTGTTTGAAGTCCATTA	331.5	945.0	208.5	932.0	135.0	135.5	1263.0	637.5	679.0	291.0
1.000000:3R:-:ENSANGE00000050287	GTCTCGTTGCCCGTCACATACTCCAGCGTCCAGTTC	929.0	2294.5	1491.5	1898.0	508.5	724.0	2617.5	4902.5	774.0	1966.0
1.000000:2L:-:ENSANGE00000067097	CTGGCCAAATTCCACAGCCCCTCGTACTCGTCGTGC	562.0	1332.5	590.0	1331.5	306.5	155.5	1195.5	1151.5	612.0	663.0
1.000000:X:+:ENSANGE00000082859	GCCTTAGCTGCGCACGGCTCGCACAGAGGATTGCAC	763.0	1295.0	579.0	928.5	481.5	137.0	1056.0	720.5	687.5	442.5
1.000000:2R:-:ENSANGE00000078796	CTTTAGCTTTTCAACTAATTGCGAGGCTGCCATTCT	201.0	690.5	339.5	882.5	156.5	122.0	542.0	315.5	566.5	195.5
1.000000:2L:+:ENSANGE00000037632	TTCTCCGACAGGAAAACCAGCACTAGCGCTACTCCC	189.5	699.0	234.0	852.5	125.0	94.5	543.0	372.0	573.0	172.5
1.000000:2R:+:ENSANGE00000038020	TTCGAGCACCTTTCACAATGCTCTTAAACTGTCCTG	453.5	647.5	239.5	924.0	90.0	320.0	1048.0	636.0	770.0	244.5
1.000000:2L:+:ENSANGE00000060380	CGTCCGCACTCTAAAGGAGTTGTAAACGTGTCCAAA	581.0	1197.0	180.0	920.0	132.0	99.0	684.0	379.5	521.5	202.0
1.000000:2R:-:ENSANGE00000026789	GCCGCACCAGCCGGAAGGTTTGCGTCGTCGACAGCG	401.0	1289.5	443.5	843.0	121.5	108.0	1117.0	818.0	693.0	209.0
1.000000:2R:+:ENSANGE00000012122	GCTCGGTCAGCTTGGCGCCCGGCTGCAGCACCACAA	823.5	2680.5	811.0	980.5	399.0	554.0	2633.0	1504.5	1115.0	1106.0
1.000000:3R:+:ENSANGE00000010817	CGGTACGTGCTCTCGATGGGGGAAATTTTCTGCGTT	136.0	753.5	143.5	820.0	114.5	107.0	649.5	187.5	422.5	150.5
1.000000:UNKN:+:ENSANGE00000000525	TACCGTATAACGTGTATCACGAATAGAAACAGCACC	148.0	522.5	161.5	819.5	133.5	83.5	473.5	199.0	608.0	245.5
1.000000:3R:-:ENSANGE00000022363	ACATTCCCCAGCCCGATCGCATACCCAATGCACGAC	529.0	4124.0	960.5	1509.0	435.5	236.0	2792.0	1115.0	1722.0	1190.0
1.000000:3L:-:ENSANGE00000076838	TAATGTACGGGTTTTCTGGAGTTGGACACCTGAACT	166.0	501.0	174.0	913.5	80.0	78.0	462.0	219.5	479.5	176.5
1.000000:UNKN:+:ENSANGE00000042369	TATTATTCCCCGATACCACCAAAGGATTTGTTCCTG	374.0	1190.0	200.5	1000.5	144.0	150.5	1160.5	497.5	624.0	257.0
1.000000:3L:-:ENSANGE00000038913	GTTCCGTTCAGGCGAGCCACCTCAATCAGGTTGCGC	224.0	761.0	214.5	891.5	131.0	82.5	577.0	281.0	494.0	188.0
1.000000:3R:-:ENSANGE00000059090	ATCATTCGAATTGTACGGCTCTCGCAGTCCTTCTCG	178.5	525.5	583.5	804.5	114.0	91.5	540.0	809.5	534.5	141.0
1.000000:2R:-:ENSANGE00000047583	CTCATCGCTCAACATTAGCGCGTGCGGTTCGTAATA	281.5	690.0	150.5	899.0	142.0	98.0	511.5	223.0	435.5	153.5
1.000000:2L:+:ENSANGE00000056759	TAGCTTCCGTCACTGTTGATACAATGCTGCTGACAT	270.0	727.5	436.5	735.0	212.0	206.0	602.5	509.0	576.5	368.5
1.000000:2R:-:ENSANGE00000042448	ATCAGCTCCGGAATCTTTTCCGCTATTTCAACAAAG	707.0	998.0	176.0	866.5	133.5	385.0	775.0	367.5	779.5	253.5
1.000000:3R:+:ENSANGE00000036649	GACTGCAAGATTGCCATCGTGATCAGGGCGATGTAG	114.5	547.5	110.0	818.0	94.5	82.0	491.5	127.0	499.0	116.5
1.000000:2L:-:ENSANGE00000010772	ATAGTAACAGCTTCTTTATAGGCTGCAACAACGTTT	230.5	411.0	131.0	804.0	108.5	99.5	493.5	231.0	459.5	133.0
1.000000:2R:+:ENSANGE00000061102	GGCGTCCGATCGACCCAACACCCGGCGTAGTACGCT	630.5	1199.0	1155.5	1565.5	232.0	211.0	1002.0	1304.0	806.0	596.0
1.000000:2L:+:ENSANGE00000074861	AGCGGTGATCGAAGCACTCCTCGACCGTTGGACGTT	846.5	1706.5	591.0	1012.0	159.0	240.0	908.0	660.5	653.5	247.0
1.000000:3R:+:ENSANGE00000074105	GGCAAACACTGCACACCAATGTCACTGTGGTAGTCG	286.5	778.5	575.0	999.0	116.5	109.0	683.0	471.0	444.0	166.0
1.000000:2L:-:ENSANGE00000072480	ATCGCCACACCGCCCGCAATCTGCAGCTCCACATCG	8428.0	26590.0	18635.0	11940.0	3655.0	12579.5	25267.5	18356.0	9025.5	17566.5
1.000000:3L:-:ENSANGE00000015972	CGGTGAACATTCCGGGACCAGTATCTGGCCCAAGCA	340.0	707.5	175.5	894.5	85.0	132.0	658.0	144.0	676.5	144.5
1.000000:3L:-:ENSANGE00000073118	CCATTACCCGTTTCTGTGCTGCAGAATTCTGCCTCG	269.0	812.0	157.5	975.0	165.5	94.5	608.5	199.0	485.0	141.5
1.000000:2L:-:ENSANGE00000010256	GGGAATTACGGTAAATAGATATAACATTTGTTTACT	668.5	1015.5	191.0	946.0	102.0	226.5	856.5	405.5	704.0	210.5
1.000000:3R:-:ENSANGE00000006455	CAATCCGGCATGTTTTTCGGGGACATCTGCGCTGCA	437.0	1200.0	348.0	998.5	137.5	127.0	638.0	271.0	496.5	177.0
1.000000:2L:+:ENSANGE00000019086	CGCTTCGTCCGTGTCGGACTCCTCGCCACCGAGCAG	806.5	1033.0	2220.5	1273.5	237.0	582.0	788.0	2465.5	592.0	551.0
1.000000:3L:-:ENSANGE00000039130	CAGCAGCTGATTGTTGGCCAGCAGTAGCGTGTCGAG	278.5	524.0	277.0	872.5	177.5	130.0	393.0	339.0	578.5	337.5
1.000000:3R:+:ENSANGE00000038803	GAGTTAATCTTCGAACCGGGTGCTTTGTTGCGATTT	531.0	612.0	677.5	1006.5	185.5	373.5	620.5	1552.5	745.0	656.0
1.000000:2L:+:ENSANGE00000059898	ATTCTGCACCAACGGTAAACTGTCGAAATCGGGCCA	148.0	534.0	187.0	922.0	91.0	136.5	575.0	211.0	530.0	131.0
1.000000:2L:-:ENSANGE00000034442	CGTTCGGTTGGGTTGGTCATAGCGACATCCACGTCG	289.0	617.5	335.5	912.5	133.0	243.0	477.5	462.5	696.5	197.0
1.000000:2L:-:ENSANGE00000046087	GGCGCCTCTTCGACTGGTAGAGATCCTCCTCCCAGC	211.0	573.5	448.0	926.5	215.5	140.0	562.0	362.0	609.0	372.0
1.000000:2R:-:ENSANGE00000064010	GGGAAGAACCGCAGCGTGATCTTGCACTGCACGTGC	219.5	524.5	234.5	978.5	151.0	83.0	420.0	149.0	560.0	108.5
1.000000:X:+:ENSANGE00000081972	TGCCCGGTGCGTCCTCCTGTACCGCCCCGTCCACCG	5649.0	4937.0	6544.0	2354.0	569.5	7963.0	7053.0	11184.5	4033.5	3929.0
1.000000:2R:+:ENSANGE00000040455	GAAGCGCGTCGAGGGTTTGCGCTGCCGCGGCTGCTC	400.0	986.0	576.5	1206.0	183.0	112.0	734.0	489.5	738.0	186.0
1.000000:3R:-:ENSANGE00000076948	AGCTGGCCGCAGGTTTCCTCTGCCTGCCGTATTAGC	718.0	764.5	946.5	963.0	225.0	202.5	723.5	997.0	759.5	406.5
1.000000:3R:-:ENSANGE00000045900	ACCGGCACCCGCCACAAAGTCCAGCCCGAACGTGGC	2816.0	18307.0	13035.5	7399.0	941.5	4562.0	10579.0	11642.0	3682.0	2778.0
1.000000:2L:-:ENSANGE00000082978	GGACGCTTGATAAGCATTCTTGTTGTAGTCCTGTCC	978.5	964.0	1144.5	1002.0	149.5	530.5	1232.5	1624.0	1171.0	603.5
1.000000:2L:+:ENSANGE00000060994	CTCGACCGAGGCGTCCTTCTGGTTTTGGTTCGACCG	1909.5	1926.5	1209.0	966.5	140.0	562.0	1110.0	948.5	764.5	562.0
1.000000:2L:+:ENSANGE00000037463	GTGTATTGATCGGGAGATGGAAGTGTGAAGCTGGGC	2443.0	1925.0	1601.5	1130.5	386.0	203.0	597.5	510.0	743.5	295.5
1.000000:2R:-:ENSANGE00000061437	CCGGTGAGCGTCACATCGGCAGTGCCGCCCGATTCC	338.0	524.5	356.0	989.0	94.0	111.0	553.0	471.0	475.0	128.0
1.000000:UNKN:-:ENSANGE00000002315	ATGGCCTGCTCGACGACCTCACGGGTGCGGTCGCGG	215.5	806.5	241.0	900.0	170.5	182.0	766.0	348.0	702.0	180.5
1.000000:3L:+:ENSANGE00000065415	GGCACCGGTTTCACCCAGCCCGGCTCGTGCTTTTTC	511.0	1087.5	862.5	1361.5	209.5	282.0	1032.5	1043.5	648.0	504.5
1.000000:X:+:ENSANGE00000066282	ACGGAACTCCAGTAGAGCGGCGACTTCATTCTGCAA	241.5	673.0	134.0	1067.5	119.0	118.5	536.0	169.0	766.5	133.0
1.000000:2L:+:ENSANGE00000039284	CTTGGCCGTGTACTTGATGTCGCTGCCTTCGCGCTT	4137.5	1975.5	1180.5	2305.0	135.5	791.5	1534.5	1312.5	1817.0	252.0
1.000000:2L:+:ENSANGE00000047271	TTCCTCCAGCTCCTGGATCATGATGTCCAGCGATCG	384.0	833.0	315.5	1038.0	148.0	228.0	663.5	295.5	703.5	499.5
1.000000:X:+:ENSANGE00000028042	CGAGCTCGAAATCGGGCACCTGACCGTAGTTTGTCT	307.0	576.5	220.0	1109.5	121.0	142.0	515.5	220.0	734.5	167.0
1.000000:2L:+:ENSANGE00000046114	AGCATATTTGAAGGAACATTGGTGTAGTAGTACTGC	391.0	559.0	108.5	1040.0	132.5	139.0	338.0	132.0	581.5	145.5
1.000000:2R:+:ENSANGE00000027154	GAACTTGTTGCGATACGCAGCGGTGGCCCCGACGCA	446.0	486.0	155.5	1059.0	126.5	123.0	440.5	211.0	586.5	140.5
1.000000:3R:+:ENSANGE00000048471	GTGAGTTTGAGCAAATGCTGTCTCGAGCTCTTCTAA	140.5	351.5	92.0	874.0	136.5	77.5	402.0	145.5	501.5	107.5
1.300000:2L:-:ENSANGE00000075075	CGAAAAAATGAAAGTAAAGTCCAATCTGAACAAGCC	116.5	320.5	96.0	910.5	141.5	54.5	321.5	109.0	468.0	117.5
1.550000:3R:+:ENSANGE00000077335	CGTGTGCCACGTTTTCTCGAGCGCTGTCACACATTT	469.0	961.5	280.5	967.0	135.0	378.5	682.0	324.5	792.0	177.5
1.000000:3R:-:ENSANGE00000034426	GAGGAAACACCGTCCCCGGCGGGTCGTCCCTTGGCA	958.0	1069.0	605.5	1134.0	220.5	408.5	1005.0	706.5	933.0	417.5
1.000000:2R:-:ENSANGE00000063792	CAGGACGGCCTTCGGGATGATGCGGGCGCGCAGGAA	821.5	981.5	739.0	1212.0	184.0	397.5	1059.5	490.0	863.5	263.0
1.000000:3L:-:ENSANGE00000053377	GATGAACCAAGACCCCTTGCTCGGATTGCGCCACGA	1036.5	1493.0	1461.0	813.0	249.0	708.0	2448.5	3513.5	1149.0	537.0
1.000000:2L:-:ENSANGE00000047162	TCGCTTCGCACAGCCGGCAGAAGGCGGGCACGAGCG	301.0	656.0	171.0	789.0	177.0	128.0	624.0	218.5	672.5	147.0
1.000000:X:+:ENSANGE00000066636	ACGCCACGCACAGGAGCGTCTCGTCCGTGTCTTTGT	264.0	600.5	153.0	919.0	156.5	169.5	549.0	197.5	511.5	159.5
1.000000:X:-:ENSANGE00000059803	TGCTTCCAGCCGCTTCAGGGCCAGCTTGTTCTTGTT	3142.5	2191.0	2211.0	1026.5	174.0	1873.5	1875.5	3837.5	1045.0	694.5
1.000000:3R:-:ENSANGE00000057829	AGAATGTTCTTGATGTCGTTCGAGAGGCGAACGTAC	177.0	369.5	164.5	693.5	144.5	67.0	396.5	225.0	415.0	102.5
1.000000:3L:+:ENSANGE00000028234	TAGTGCGTGTAGCAGCCAATCTTGCACCCACCGAAG	443.5	794.0	855.0	876.0	175.5	203.5	804.0	820.0	879.0	354.5
1.000000:2R:+:ENSANGE00000064827	GTAGTTCGTCGTGTCATCGTTGGAAGGATTCATCAT	236.0	657.5	211.0	891.5	112.0	77.5	478.5	201.5	732.5	180.0
1.000000:3L:+:ENSANGE00000031302	GTGCCGCCCGTAGCTCCCGTCAGCATCGCTCCGGTA	1544.5	3987.5	1231.0	5882.5	288.0	644.5	4327.0	1043.0	5135.5	1071.0
1.000000:2L:+:ENSANGE00000075371	CGCCTGGCAATGATGATTGTGACACGAAACTGATGG	147.0	538.0	120.5	700.5	126.0	90.5	547.0	216.0	472.5	166.0
1.000000:2R:+:ENSANGE00000012252	CAGTCGCCGGGCAGCACGTTGTCGAGCGTTTGCAGC	873.5	1932.0	820.0	1551.0	225.0	481.0	1602.0	722.0	1716.0	465.0
1.000000:2R:+:ENSANGE00000081992	TTGTACCGGATGTTGTCGGACCATTCCTGTTGCCCG	472.0	856.5	333.5	1307.0	222.0	351.5	742.0	534.0	800.0	535.0
1.000000:X:+:ENSANGE00000017912	CATGTTGTGCAGCAGTGGGTTCAGATGGCTCGCATC	211.5	493.0	224.0	881.0	165.0	92.0	475.5	314.0	744.0	298.0
1.000000:X:+:NonCoding	ATGAGAGAGGGAGGGGAATCGTATAGCACAACCGTG	576.0	609.0	314.5	1108.0	203.5	213.5	436.5	428.5	1011.5	459.5
1.000000:2L:-:ENSANGE00000040084	CAGCTCCTGGATGTTGATGCCCTTGAACCGGGACAG	288.0	710.5	320.5	758.5	160.5	186.5	821.5	406.5	675.0	197.5
1.000000:2R:+:ENSANGE00000051247	CCGCTGCACCTGCAACCGGGCCCGTACAATATCGAG	276.0	904.0	304.5	1043.5	204.0	120.5	853.5	292.5	702.5	212.0
1.000000:2L:-:ENSANGE00000037423	CCGATTCGGTTGCAACACGGCACGGCCTTCCTCGCG	1578.0	1520.5	600.5	1271.5	306.5	978.5	1078.5	2586.0	847.0	388.5
1.000000:3L:-:ENSANGE00000053371	CGATCGCCTGGTGCCACTCGCAGTACGTCAGCCGGT	1188.5	1989.0	1228.5	1194.0	376.5	390.5	1438.0	1884.0	1149.5	359.5
1.000000:3L:+:ENSANGE00000057315	GCCTCCTGAATTTCGAACGTACCCGAACCATCGGAC	401.0	1101.5	433.5	738.0	203.5	348.0	1816.0	704.0	663.0	239.0
1.000000:2R:-:ENSANGE00000081996	ACACTTTGATCACATTCTCCTCCCCGGGATAGTGGT	211.5	573.0	146.0	575.0	197.5	69.5	319.0	170.0	344.0	140.0
1.000000:2L:+:ENSANGE00000043496	ATTTGGTTCATGCTGGCAATGAACTGTTGCTGCTGC	12145.0	6818.0	2987.5	5842.0	639.0	13027.0	7964.0	8069.5	8531.5	2660.5
1.000000:2L:-:ENSANGE00000073854	AAGAGCGCGGGAATGATATAGGCCGCAATTAGCACC	109.5	423.5	132.0	484.5	217.0	60.5	507.0	137.5	329.5	116.5
1.000000:3L:-:ENSANGE00000036885	CCAGTATCTCGAGCGTGTGGACCTGGTCCCGGCTTT	218.5	590.0	176.5	669.0	333.5	96.0	761.5	291.5	624.0	249.0
1.000000:2L:+:ENSANGE00000054951	CATTACAAGCTTCACTAAACTCGGGCTGCGGTACGG	280.0	682.5	277.5	710.5	277.0	142.5	630.0	311.0	587.0	239.5
1.000000:3L:-:ENSANGE00000028811	CGCCTCCTGGTTGACCATCCGGCACAGGATGATAAT	232.0	482.0	131.5	518.0	242.5	67.5	481.0	146.5	427.5	166.5
1.000000:3L:-:ENSANGE00000083911	GTGCTACGTGACCGCCACCGCTCACGCGGATGCGGA	2134.0	2493.5	608.0	2599.5	436.5	2550.5	3470.5	1035.5	3974.5	787.5
1.200000:3R:-:ENSANGE00000079496	CTGGAAACCATCATATGTCCAACTACCAAATTTCAT	327.0	718.5	161.0	581.0	196.5	91.0	498.5	287.0	427.0	217.5
1.000000:UNKN:-:ENSANGE00000050995	TTGCGGGAGTTTTCCGGACGGTCGTAGTTGACCTCG	172.5	477.0	160.5	478.5	212.5	104.0	426.0	154.5	380.0	184.0
1.000000:UNKN:+:ENSANGE00000000155	CTGTCAATTTCATCAACATCTGATAAAACATCTTTC	102.0	411.5	99.0	384.0	255.0	82.0	361.5	120.0	247.0	155.0
1.000000:2L:-:ENSANGE00000054428	ATCGTACACGCACGGTATCACCTTGCGCGCCTTTTG	308.0	677.5	124.5	656.5	380.5	150.5	786.0	118.0	638.0	332.0
1.000000:3R:+:ENSANGE00000077817	CAGCCGGACGATAGACGCCGCAGCTCGGGAATTGAC	505.0	1349.0	190.5	683.5	327.0	309.0	1094.5	184.5	856.5	266.0
1.000000:2L:+:ENSANGE00000065883	GATGTTCTTCAACCTGGCCGCCTTTTCGCGTGCCAT	2097.5	2141.0	644.0	1070.0	404.5	1476.0	1959.5	873.5	1814.0	719.0
1.000000:X:+:ENSANGE00000059884	GGTCGAAGGTCAGCTGTGGATCCTTGCCGGAATCGC	338.5	481.0	111.0	420.0	254.5	162.0	412.5	156.5	371.0	251.5
1.000000:2R:-:ENSANGE00000021451	TCGCTTTGAACAGTGCCCATGAGTATTGCTCTAACC	194.5	1017.5	202.5	406.5	245.0	83.0	527.0	179.5	215.5	288.0
1.000000:3L:+:ENSANGE00000082857	TTTCTTCGTTGAGATCCTCGCGCTTCATTAGGCTAT	484.0	676.5	273.0	502.0	166.5	282.5	689.5	683.0	412.5	253.0
1.000000:3R:-:ENSANGE00000043512	TGCGTGCGCTGCGCCATATCGGCCTGGCGCGTAATG	137.5	528.0	115.5	299.5	204.0	83.5	483.0	187.0	293.0	117.0
1.000000:3R:+:ENSANGE00000023319	AGCAGGTTGTGCGTGACGATCCACTCCGTTGCGTAG	174.5	533.0	143.0	462.5	186.0	76.0	545.5	211.0	433.0	177.0
1.000000:3L:+:ENSANGE00000050468	GATCCCTCGGGCGCATCTCATTCTCGTGGTGGCATT	1808.5	809.5	625.0	1305.5	383.0	1651.5	940.0	2423.5	1264.0	711.5
1.000000:2R:-:ENSANGE00000052864	CCAAACGCTAGACGATGGGCCACCTCGAGGCTTTGC	177.0	658.0	155.0	444.5	475.5	107.0	1102.5	178.0	684.0	412.5
1.000000:3R:-:ENSANGE00000056778	AATCTGGTTGATAATGTTTGTTTCCGCCCACTGGGT	530.5	1029.0	357.0	660.0	291.0	354.0	1122.5	1192.5	1309.0	302.5
1.000000:2L:-:ENSANGE00000071535	CCTCATGCTGGCGCACGGCGTCGTCGAACACGCGCT	531.5	923.5	196.5	1000.5	387.5	242.5	1566.5	427.0	994.5	298.5
1.000000:3L:+:ENSANGE00000031627	CCTTTCCGAACCAGCCGGTGAAATCCTTCCGCTCCG	555.5	1364.0	344.0	1996.5	318.0	425.5	1463.0	1524.5	2329.5	326.5
1.000000:3L:-:ENSANGE00000081300	GCGTACGATCACGGGAGTTCTGTGCATCCAACAATA	136.5	370.5	165.5	369.0	269.5	82.5	337.0	245.5	313.5	220.5
1.000000:2L:+:ENSANGE00000032645	CACTACACGGTCCTGTATCGATGGGTTCGAGGCAAG	254.0	487.5	186.5	441.5	212.0	110.0	412.5	196.5	471.0	235.5
1.000000:2L:-:ENSANGE00000075206	AAACACGACATCCAGCGTGCCGATAATGGCCACCAC	1846.0	1036.5	261.5	1067.0	437.0	349.5	1064.0	599.0	1048.0	371.5
1.000000:2R:-:ENSANGE00000039264	GTGACCTGTAGAACGATATGACAGGTACAGAGAAAT	112.5	345.0	137.0	221.5	309.0	87.5	330.5	184.5	211.5	169.0
1.000000:3L:+:ENSANGE00000069036	GATGATCGGTATATCGCCGTCAAGAAATTCGTTCGT	197.5	561.5	168.5	343.5	263.0	83.0	501.0	214.0	340.0	172.0
1.000000:2L:-:ENSANGE00000013616	CTTCTCCTTCGATTCCATGATTTCCCAAAGCTCCAG	131.5	601.5	284.0	696.0	381.0	96.5	624.5	345.5	549.5	302.0
1.000000:3R:+:NonCoding	GCGGCCGTACCTTTCTTGGCCGAGCGATGCTTTTTC	221.5	540.5	161.5	423.0	267.5	190.5	493.0	304.0	293.5	483.0
1.000000:2R:-:ENSANGE00000008715	TTAGCTCGAACCAGCAGGTTGCTTTCACCTGCGGAA	193.0	367.5	522.0	371.5	202.5	168.5	350.5	291.5	263.0	358.5
1.000000:2L:-:ENSANGE00000047456	CATCGAACCCAATGATTGCGGAGGGCTCCAGGGTCA	420.5	633.0	751.5	511.0	350.0	225.5	320.0	635.5	276.0	991.0
1.000000:3L:+:ENSANGE00000070833	GATCGAGCAGCGTCAGCTCGGAGTAGAACTGTATCG	232.5	456.0	188.5	310.0	196.5	132.0	327.5	192.0	338.0	298.5
1.000000:3L:+:ENSANGE00000044352	CTCCTCCGGGGTGTGTGGCCAGAACGATGGACGGTT	32312.0	7763.0	1912.0	919.0	925.0	4869.5	4948.5	3595.5	313.0	2004.5
1.000000:2R:+:ENSANGE00000029086	GGCGTCGCGATGACCAGATCCACGTTCGCATCCGTC	1564.0	908.5	2123.0	779.5	324.5	1050.5	980.0	2844.5	465.0	740.0
1.000000:2R:+:ENSANGE00000047629	GGAACCGGGGCCGGTGTAAGGGAATCCGAATGAGGA	218.5	388.0	160.5	322.5	251.0	236.5	416.5	238.5	311.0	443.5
1.000000:3R:-:ENSANGE00000048629	TCGATTTCAGCTGATCGCAGGCGTAGAAGTAGTCCT	440.0	863.5	349.5	363.0	164.0	205.5	535.5	351.5	273.0	220.0
1.000000:2L:+:ENSANGE00000032178	GAATCCATCCGCGAGGCCATGTTGACCGCATTGCCC	536.5	470.5	552.5	555.0	223.0	264.0	396.0	669.0	292.5	667.0
1.000000:2R:-:ENSANGE00000061459	TGCAGATTCAGCCGGCCATTGTTCAGCACCAGAATG	466.5	657.0	315.0	317.5	275.0	242.0	578.5	1068.0	255.5	741.0
1.000000:X:+:ENSANGE00000027984	GAACCCTTTCGGCGCAATCATCGTCGAGTTCGGCGG	477.0	611.5	804.0	547.0	198.5	483.5	676.0	1770.5	436.0	625.5
1.000000:2R:+:ENSANGE00000037861	GATCGACTGTCCCAGCCCGTTCGCACCACCCGTCAC	17837.0	33966.5	19951.5	16890.5	5510.0	38375.0	30320.0	12030.0	4912.0	19122.0
1.000000:2L:-:ENSANGE00000024318	GGTAAACAGCCGTGGCTCGAGCGTGGTACAGAAGGT	341.0	475.0	230.0	496.5	208.5	158.5	450.0	381.5	368.0	351.0
1.000000:X:-:ENSANGE00000068296	CAGCCGCTGGTCGAGGTGGGCCTGCTTGGTGAGCGC	968.0	1806.0	962.5	859.5	348.0	366.0	936.0	1319.5	455.5	874.5
1.000000:X:-:ENSANGE00000066050	GAGCTGGACGGATCGATGCAGAACGTGGTGATGACG	477.0	492.5	390.0	518.5	190.5	247.0	385.0	383.5	563.0	535.5
1.000000:2L:+:ENSANGE00000040243	ACAATGCTGGCCGAGTAGGACGTTAGTATGAAGAAG	143.5	345.0	87.0	381.0	118.0	84.5	295.5	119.0	234.0	213.5
1.000000:3R:+:ENSANGE00000073743	CAGCGAGTCCTGCGATATCGGGTGACGGCGGGTGCG	905.0	779.0	804.5	998.0	260.5	399.0	666.5	894.0	426.5	649.5
1.000000:2R:-:ENSANGE00000038750	CGCACGAATAGATGTGCCGAGTAGATGCCAAAGATG	226.0	472.5	123.5	424.0	178.5	102.5	341.0	173.0	262.5	374.5
1.000000:3L:+:ENSANGE00000057121	ATGTACATGAACGCAGCGATAGCGACACAGCTCAGC	442.5	644.5	342.5	486.5	197.5	292.5	541.0	764.5	311.5	378.5
1.000000:2R:+:ENSANGE00000062433	GCTGCTTGAGCCGGCTCTGCGTGGCGGCCGTTTTGG	502.0	608.0	335.0	565.0	188.0	203.5	527.5	546.5	342.0	266.5
1.000000:2R:-:ENSANGE00000042522	AGCACCATGGCGAGCGTCCACCAGGAGTACACCTTG	374.5	619.5	276.5	676.5	286.5	246.0	617.5	551.5	325.5	475.5
1.000000:X:-:ENSANGE00000068429	ATTGCTGATCGAGCTCTTGCTCTTCTCCTTCTTGCT	3300.0	3490.5	3555.0	1094.5	840.0	10570.0	3977.5	6023.0	429.0	6861.5
1.000000:2L:+:ENSANGE00000072208	CGCCGGTGCCGATAGGGGCCGCGAGCTGGCAACACT	527.5	874.5	482.0	837.5	264.5	254.5	852.5	493.5	376.0	588.0
1.000000:2L:-:ENSANGE00000072180	AGGGATGAAGTTACCGCCCGCCTCCCTCGGTTTGTC	4396.0	9957.5	2292.0	5670.5	979.5	6883.5	9281.0	3339.0	1125.0	4601.0
1.000000:2L:+:ENSANGE00000011283	CCACTATCACGCAGGCTCCACGGGGAAGATCATTTT	470.5	812.5	249.5	684.5	190.5	160.5	698.5	446.5	401.5	361.0
1.000000:3R:-:ENSANGE00000035145	TTTCGAGGTAAGCGAAGAGGCACTGATGCTAAAGAA	146.0	421.0	133.5	505.5	99.0	107.0	399.5	172.0	385.0	219.0
1.000000:2R:+:ENSANGE00000039605	TTGTTAACGAACCGTTCCAGCTTGCGCAACGGCTGC	153.5	471.0	171.0	649.5	128.0	83.5	384.0	341.5	377.5	231.5
1.000000:2R:-:ENSANGE00000039454	CCGGCTGCGGTTCCCGCTGGCGCGGCACCTCCTTCG	758.5	953.0	2918.5	657.5	232.0	2003.5	893.5	5778.5	339.0	735.0
1.000000:3R:-:ENSANGE00000068693	CAGCTTCGAGCGGATCTCTTGCGTGGAGTTCCAGCT	359.5	953.0	217.5	785.5	141.0	81.5	642.5	354.5	349.5	269.0
1.000000:3L:-:ENSANGE00000043750	GTTGAACGCGGAAAGCGTGATTCCTCGTCCAGCAGT	849.0	945.5	1382.5	692.0	176.0	310.5	663.0	2129.0	363.0	434.5
1.000000:2R:+:ENSANGE00000041502	CAATGTGCTACTTGCAACGATGGAGGAATGTTCAGC	1889.5	1867.5	295.0	731.0	214.5	837.5	1498.5	1099.0	690.5	638.5
1.000000:2L:+:ENSANGE00000074548	CCCAGAGCATCCGTCGTGCAGCATAACGTAGCAGTT	341.0	599.0	227.0	578.0	138.5	131.0	553.0	431.5	495.0	248.5
1.000000:X:+:ENSANGE00000081496	AGCTGCACCTCGGTAAAGTCGGAGCTGCGGCGCTGG	189.0	572.5	408.5	796.0	174.5	138.0	629.5	665.0	510.0	374.5
1.000000:2L:+:ENSANGE00000072321	TTGTCGTTCGGGCGCGTAATGAAGATGATTTCCGAT	426.5	907.0	296.0	786.5	165.5	163.0	708.5	373.0	296.5	255.0
1.000000:2R:+:ENSANGE00000029308	TGCTCGTACCGGTCGTAGATCCGCTCGATCGATGCT	166.0	570.0	126.5	753.5	115.5	77.5	458.0	185.5	454.5	137.5
1.000000:X:-:ENSANGE00000068936	GCACGTGCGTGAGCGTGTCCGGGATGCGGTCGTGCG	2279.5	3297.0	2016.0	1729.0	656.0	770.5	2250.0	2549.5	1320.0	1110.5
1.000000:2R:-:ENSANGE00000021322	AACGTCTGGTGTGCTAGCTCCATCAGTATGCGATGT	708.0	1001.5	169.5	904.5	124.5	118.0	530.5	253.5	493.5	229.5
1.000000:3R:+:ENSANGE00000063311	GAGGAAATAGTACGCATGGCCCACGAAGATGCCCAC	501.5	848.5	288.0	905.5	184.0	585.5	808.5	1055.5	553.0	545.5
1.000000:2R:+:ENSANGE00000078924	TACTGCCCGGCGCCAGCGGTGCGTACGTCACCAGCG	366.0	717.0	786.5	802.0	167.0	114.5	632.0	873.5	439.5	224.5
1.000000:2L:-:ENSANGE00000058936	CGCTCCGGCAGACAGGAGTAACCGATAAAGTTGGAC	325.5	893.0	233.0	833.0	114.0	157.0	593.0	257.0	483.0	178.0
1.000000:2R:+:NonCoding	TTACCGACACCGTTGGATACTTGGGAAGATTGTTGT	117.5	508.0	145.0	806.0	87.0	63.5	416.0	182.5	410.5	117.0
1.150000:2L:+:ENSANGE00000077525	CGGGCTTCTCAGACGGTTTCTTCGGACCCATACTTG	4607.5	11940.0	6353.5	1897.0	1778.0	32546.0	46104.0	12991.5	7441.0	9131.0
1.000000:2R:-:ENSANGE00000046863	CCAAACTCGTCGTTGCCCTCCTTGAGCTCACCCAGC	800.0	1639.0	1049.0	1090.5	275.5	234.0	1463.0	1554.0	972.5	774.5
1.000000:3L:-:ENSANGE00000055243	CACGTCATACTGAAATAATTGATTGCCTTGGAGATT	65.5	472.0	93.5	683.5	98.5	62.5	362.5	143.5	524.0	99.0
1.000000:2R:+:ENSANGE00000051663	CCCGAGCTTCGATTTGCGAACTTCGGTTTTTGTTTC	4302.5	7196.5	1765.5	1317.0	618.0	2315.5	2880.5	2449.5	759.5	553.5
1.000000:3L:+:ENSANGE00000069029	TTGGTGGATCCATTGTCCCACTCTACGCGCACCCAG	1513.5	3728.5	3996.0	1750.5	1292.0	1310.5	4414.5	7075.5	1482.0	2404.5
1.000000:3R:-:ENSANGE00000022741	ACGTGTTTCGGCAGCTTGATGCGCTTTCTGCTCTTT	469.0	887.0	300.0	778.0	139.5	469.5	806.5	782.0	670.0	532.5
1.000000:2L:+:ENSANGE00000065906	CGTCACGTACACGCAGGAATAGTCCGGATCCGTGTG	159.0	563.0	129.0	807.5	124.5	105.0	523.5	206.0	491.0	109.5
1.000000:2L:-:ENSANGE00000010291	TGTGGGCTGTGAGATTTTGGCACGCCTTGAATGTCA	632.0	1175.0	187.0	1081.0	113.0	82.0	763.0	163.5	538.0	195.0
1.000000:2R:+:ENSANGE00000036907	ACCCGCTAGATCGATGCCCATTATAACCTTTATGGC	443.0	649.5	224.5	743.0	122.5	177.5	616.5	360.0	510.5	160.5
1.000000:3L:-:ENSANGE00000057376	GTACGTCTCCGAGGGATTGGAGATGGTGATCGGCGG	346.0	783.0	337.0	854.5	168.5	121.0	580.5	496.5	509.0	432.5
1.000000:2L:+:ENSANGE00000032178	TATGGCGACTGTTGCTCGAATTGCTGCGCGTGCTGG	895.5	2878.5	1951.5	979.0	290.5	720.5	2044.0	2467.0	1173.0	1521.5
1.000000:2R:-:ENSANGE00000026818	AGATTCTTGATGCGGAAGCCCAGCTTGGCCGGGTTC	388.0	964.0	731.0	787.5	160.5	321.0	839.0	959.0	476.5	424.0
1.000000:2R:+:ENSANGE00000042693	CCAATGTTGGATTTTTGCGACTGGGTTGTCGCCTTG	146.0	687.0	172.5	737.0	119.5	115.0	819.0	684.0	534.5	355.5
1.000000:2R:-:ENSANGE00000039263	CTAGCAAAAGCACTCTTGGTCGGATCATTGATCTGC	124.5	505.5	132.0	823.5	111.5	68.0	477.5	178.5	544.0	173.0
1.000000:3R:-:ENSANGE00000041724	TGCCACATCGGGCACACGTGTCGTCGAGCACGTTGA	206.5	698.5	179.5	910.0	141.0	98.0	647.5	327.5	500.5	235.5
1.000000:2L:-:ENSANGE00000078358	GATCGGATGGGCGCAATTCGTCCGAAAAAATCGAAG	247.0	772.5	155.5	933.0	102.5	122.5	650.0	362.0	489.5	123.0
1.000000:3L:-:ENSANGE00000044304	TACCTTGGCTGCTCTTTGCCTCCGACATGGTTGCCG	783.0	3639.5	2907.0	2603.0	262.5	532.5	3088.5	4317.0	1160.5	1193.5
1.000000:3L:-:ENSANGE00000056758	CTGAACGGACAATCTTCCACCGACAGCCGACCTCTG	3331.0	14899.0	12312.5	8618.5	935.0	4906.0	13504.0	16607.5	6350.0	3483.0
1.000000:2L:+:ENSANGE00000025645	AGATAGCGGGGATGGTAAGCGATCACCTTGGTGACA	434.5	941.5	165.0	910.0	114.5	120.5	885.5	304.0	546.0	147.5
1.000000:2L:-:ENSANGE00000073285	CAGACACATTTCGGTCGTAAGGATATACATGATTAG	87.5	494.0	82.0	804.5	91.5	50.0	497.0	95.5	376.0	83.5
1.000000:3R:-:ENSANGE00000066153	TAATGTTACAACCGAGCGTCAATGCTTTTGCTATAT	1213.0	2743.0	900.5	1205.0	165.5	406.0	2250.0	929.0	1509.0	399.5
1.000000:2R:+:ENSANGE00000008922	GTTCTCGAGGGCGAGCAGATCGTCGGCGGTCGGTTC	3695.5	10717.0	7977.0	4648.5	444.0	4117.0	8877.5	10962.5	5349.0	1729.0
1.000000:2L:+:ENSANGE00000039008	TGGACGGTGTGCCGGGTTGATTCTTGCCACTGGGCT	343.0	825.0	215.5	989.5	139.0	106.0	718.0	352.0	682.0	284.5
1.000000:2L:-:ENSANGE00000038227	ACGCCGGGACTGAGGAAACAGCGCCACTACCGCCCA	2539.0	6313.5	4376.0	1506.0	582.0	3807.0	4761.0	7221.5	2413.0	2051.0
1.000000:2R:+:ENSANGE00000062395	AACCCTACCCGGCCGGTGTCTTGCGAACGGCGCCAC	311.0	743.5	201.0	928.0	105.0	61.0	669.0	201.0	497.0	137.5
1.000000:2R:-:ENSANGE00000007819	TGTAGATGTTCTGCCCGTCCAGCGATGCTCGCGCGG	488.5	1908.5	1325.0	1437.5	236.0	164.0	1808.5	1859.5	746.5	550.5
1.000000:2L:-:ENSANGE00000075165	CCCTCGCTCAGATCCAACAGCTCCGCCATACGCTTC	894.0	2480.5	1605.5	1018.5	326.5	531.0	2097.5	2918.0	1083.5	1055.0
1.000000:X:-:ENSANGE00000041857	CACTTTCTTCAGGAACTTTTTGAACCGACGACCCTC	24416.0	24509.5	4506.5	1333.5	898.5	18534.0	13151.5	12605.5	2785.0	5208.5
1.000000:2L:-:ENSANGE00000065539	ATTTGAACGTTTTCCCACACGTTTCGCAGCTGACCG	435.0	900.5	498.5	1126.0	151.5	166.5	815.5	1286.5	536.0	396.5
1.000000:2L:-:ENSANGE00000037546	GCCCGGTCAGGATGGTCGCCACGGACCAGGCCGGAT	533.5	1164.5	518.5	1004.5	127.0	183.5	1009.0	866.5	637.0	229.5
1.000000:2R:+:ENSANGE00000048694	TGTCGTAGACTGACTGTAGAACCGATTTACTCCGTA	2869.5	3613.0	1249.0	877.5	237.0	2333.0	1711.5	2987.0	984.5	848.5
1.000000:2L:-:ENSANGE00000073015	AGCGAGGGATCCTCCGTGCTGGGCCCGTCAAAGATT	7705.5	1887.5	547.0	828.0	207.5	971.0	1048.0	445.0	757.0	503.5
1.000000:X:+:NonCoding	CCAACACACACGGAAACAGCAGGCAAAATCCGCAAA	6321.0	5993.5	2746.0	6856.5	640.5	1276.0	2461.5	1895.0	1109.5	1187.0
1.000000:3R:-:ENSANGE00000046481	CCTTCAGTATCCGACGGTCGCGAATCTCGGCCACGT	343.0	807.5	665.5	1156.0	156.0	285.5	993.5	1178.0	539.5	364.0
1.000000:2R:-:ENSANGE00000057127	ACCTCCTGCAGCGGTCCCGGCTGTATCAGCTGATTG	340.0	730.5	248.0	898.0	115.5	87.5	563.5	194.5	503.5	134.5
1.000000:2R:+:ENSANGE00000044957	AGCCACACACAGCGCATTCCTGCCGTCCAGATCCGT	3379.5	6906.0	8380.0	3456.0	684.5	1963.0	5327.5	6231.5	2141.5	2077.5
1.000000:2L:+:ENSANGE00000072488	GTGTTGAAATGCAATCCAGCGGGACATGTGATCTCA	252.0	512.5	228.5	993.0	118.5	1381.0	2287.0	1696.0	646.0	263.5
1.000000:2R:+:ENSANGE00000079120	ATGCTGCCGGCAGAGTTCGCGCAGCAGTATGTGTAC	394.5	573.0	308.5	1052.5	103.0	168.0	515.0	366.5	606.5	144.0
1.000000:3L:-:ENSANGE00000069188	ACGATTTGCCCACGTTCCGATCGCCCTTGATCACGA	3385.5	6870.5	6220.0	3020.5	752.5	2743.5	6668.5	10774.0	4292.5	2868.5
1.000000:2L:-:ENSANGE00000039547	CTTTGCAGCATTGGACCCTGAAACATCCAAAAGCCA	645.5	2276.5	941.5	1415.5	158.5	313.5	893.0	590.0	637.5	214.0
1.000000:2R:+:ENSANGE00000009799	CGACCCATTATGGTGTATGTGGATGCGCGTCAGGTA	279.0	562.0	260.0	997.0	162.5	109.0	550.5	280.0	655.0	168.5
1.000000:2L:-:ENSANGE00000060012	TTGCCTCCCGGTTGCAGCTCATACCGGCGTCCATTT	1049.0	1021.5	1628.0	1369.5	157.5	799.0	1060.5	2047.5	951.5	380.0
1.000000:3L:+:ENSANGE00000068064	GCAGATCGTTCACCGTCACCTGGCGCAGGTTGCCCT	1787.5	973.0	1131.5	1122.5	163.5	1460.5	1750.5	3730.0	794.5	473.0
1.000000:UNKN:+:ENSANGE00000058963	TGTCGCCTTCTTTTAGCAGCCACCTGTTTGCAATCG	645.0	999.5	346.0	1225.5	152.5	302.0	1077.0	807.0	839.0	350.0
1.850000:2L:+:ENSANGE00000075043	TGAGTTGACTCTTGAATGTTACGGTTGTGTGCTCCC	480.0	544.5	310.5	981.5	207.5	218.0	440.0	406.0	732.5	303.5
1.000000:3L:-:ENSANGE00000083896	CTTGCGTCCGAAGACCTGGACTGCGTTAACTTTCTC	2150.0	3229.0	2263.5	1534.0	290.5	10008.5	12191.5	5814.0	3135.0	1861.5
1.000000:2R:+:ENSANGE00000003345	GCGTTTCTTGAGTAAACGATTTTCACTCCGCAGTCG	399.5	729.5	312.5	882.5	137.5	159.0	656.0	503.0	617.0	176.0
1.000000:2R:+:ENSANGE00000045127	GCTGGACGGGGTAACGATCACAGGTGAGGGCCGGCA	249.5	636.0	137.5	1053.5	204.5	123.0	520.5	288.0	579.0	239.5
1.000000:2L:+:ENSANGE00000047133	GGAAATGAAGCGCGGACAGTTTTCGCCTTGGAAAAT	391.5	968.5	244.0	928.5	95.5	131.5	1225.5	453.5	716.5	153.5
1.000000:2L:+:NonCoding	ACAGTGTATTAAGACGGGAAGCAATAAGAGCCGATG	194.5	418.0	107.5	942.5	115.0	78.0	344.0	137.5	608.0	113.5
1.000000:3R:-:ENSANGE00000043336	GCCCTTCGTCCAGCGTCGCGAGCGCCTCTTCCGGTC	1369.5	2158.0	1083.5	1306.5	236.5	799.5	2050.5	2097.5	963.0	691.5
1.000000:2R:-:ENSANGE00000059050	ACCCCGGAAATATTAAAGCTTGCCGTCGGCCCGTAC	558.5	877.5	315.0	1023.5	186.5	268.0	933.5	409.0	807.5	313.0
1.000000:3L:+:ENSANGE00000062664	ACCGGCGCGTAGTATGTCATCACCACGAACATTGCG	472.5	884.5	155.0	911.0	191.0	366.5	921.0	223.5	539.5	264.5
1.000000:3L:+:ENSANGE00000056205	GCCAATGTCTACCATAAAGTTCATCTGTACCGAACA	125.5	388.0	94.0	827.0	138.0	80.5	381.0	121.0	584.0	110.5
1.000000:X:-:ENSANGE00000059600	CGTGTCGTACGTGTACACACTCGATTCGCCGCTCGC	1578.0	1908.0	2337.0	2768.0	247.0	1664.0	1619.0	3098.0	1719.0	933.5
1.000000:2R:+:ENSANGE00000069657	AGCTCACTGCGCAGCAGCAATGCGGTACCGCCCGTG	204.0	427.0	166.5	992.5	145.0	84.0	451.0	172.5	560.0	178.0
1.000000:2R:-:ENSANGE00000040585	TTGTAGATTTCGGCCAAATTATCCTCCTGCTCTTCG	747.5	1134.5	852.5	1420.5	223.0	449.0	660.5	947.0	737.5	743.0
1.000000:2R:+:ENSANGE00000044817	TATCATGTAATCGCGAAAATCGAAGTTTGTCATTAT	99.5	338.5	61.5	783.5	213.5	148.5	364.0	117.5	493.5	112.0
1.000000:2R:-:ENSANGE00000034288	TCCTCGGCTTTGCTATGCGCATCATCATGCTTTCCA	157.5	427.5	158.0	623.5	165.0	74.5	451.0	180.0	494.0	109.0
1.000000:2L:-:ENSANGE00000065777	CGTTCGGGTCGTCCGGACGCGCATGCGTGCCCTTTA	234.5	571.0	122.5	1199.5	184.5	75.0	511.5	122.0	677.0	140.5
1.000000:3R:+:ENSANGE00000035228	GGTACTCCCGGTACGGATCACAGCCCGGTACGTCAA	253.5	546.0	270.0	914.5	200.5	130.5	493.5	346.0	534.5	193.5
1.000000:3L:-:ENSANGE00000052963	GTTTCGAGGCTTGCCAGATCCCGAAAGTACTGCGGG	134.5	433.5	111.0	758.5	176.0	61.0	405.0	141.5	441.0	139.5
1.000000:2L:+:ENSANGE00000078215	GCCCACCGTTGTTCGGTGGTCCCGCATTAACCGGCG	209.0	461.0	115.0	721.5	203.5	119.0	474.0	136.5	464.0	152.5
1.000000:X:-:ENSANGE00000061436	GACGCCTTCTCCTTCTCGAACTGCTCGTAGGACGGT	2310.0	3268.0	1505.0	1438.5	255.0	2748.5	3080.0	904.5	1431.5	319.0
1.000000:2L:+:ENSANGE00000032516	ATCGCAAGACTGTAGATCATGTCCACGTGGCAGTCG	312.0	576.5	149.5	835.0	202.5	226.0	496.0	177.0	510.5	146.0
1.000000:3R:+:ENSANGE00000050689	GATCTGGGTCGCCGGCTCGAGGACGGCCAGCTTCTG	486.0	800.5	462.0	857.5	160.0	189.5	766.0	274.5	745.5	167.0
1.000000:3L:-:ENSANGE00000061894	CGCTGATCCGCCTGTCCCCGGTGACCCGATTCATGC	359.5	958.5	291.0	1187.5	205.0	129.0	816.5	236.5	1091.5	356.5
1.000000:3R:-:ENSANGE00000022239	TCACATTCTGGAGCGGATACTCGGGCGGCACTCGCG	577.5	2341.5	732.0	1291.0	213.5	644.5	2553.5	451.5	1477.5	512.0
1.000000:3L:-:ENSANGE00000076907	AAACTGTCGGCAAGCTTGGCGGTGAAGATCTTGGTG	455.5	671.0	175.0	733.0	137.0	306.0	598.0	128.0	530.5	143.0
1.000000:2L:+:ENSANGE00000002972	GATGAAGTGGATTGCGTCCATTGTGGTCCCGGTGTA	368.5	458.0	206.0	668.5	175.5	160.5	423.0	184.5	620.5	194.0
1.000000:UNKN:+:ENSANGE00000080932	CTGTTCGTAGCGGGGAAAGCTGCTGCCGTAGATCTG	2609.0	3974.5	1750.5	1873.5	847.5	1527.5	1849.0	504.5	1196.0	632.0
1.000000:3R:-:ENSANGE00000035982	CTGGATTGGTACCGATCAGCGACTGGTCCATTTGCC	1063.5	2200.0	1072.5	1375.0	249.5	440.5	814.5	410.0	1178.5	290.0
1.000000:2L:+:ENSANGE00000080022	TCACCTGTGCTGGGATCGTGTCCGGAACATCGACAA	558.5	661.0	190.5	825.5	126.0	112.5	476.0	142.5	533.0	139.0
1.000000:2R:+:ENSANGE00000011186	GAACGAAACACCGTAGGTTCCGTCCGCTTCCTGTTC	2107.0	1615.5	2443.5	2272.5	184.0	992.0	1172.5	1770.0	2050.5	603.0
1.000000:2R:+:ENSANGE00000047435	CCGATAGGAGAGCACCGGAAACCGGCCGCCATCGCG	1915.0	5563.0	5201.0	5508.0	543.5	6444.0	4223.0	3280.5	4632.0	1785.5
1.000000:3R:-:ENSANGE00000017094	TGTGGCTAACCGGCGGTGTCTGCAGTGGTCCTTTCG	360.5	729.0	260.5	1203.5	208.5	219.5	649.5	333.5	1051.5	310.5
1.000000:3L:+:ENSANGE00000030596	GGGCGGATATCTTCCACGCCGCCCACATCAGCGCCG	3213.5	6306.5	7107.0	12355.5	686.0	12975.5	6891.0	7176.0	9826.5	2331.5
1.000000:2R:-:ENSANGE00000044834	AGAGTTTTCGTCCAGCTGGTTAGCCTTGAGCAGATC	293.0	798.5	322.5	699.0	231.5	155.5	671.0	174.5	573.0	214.0
1.000000:2R:-:ENSANGE00000082013	ATCTGGTAGGTGATTTTGCGCTTCCCATCAACGTCA	258.5	602.0	246.0	745.0	194.5	235.5	625.0	258.0	549.5	342.5
1.000000:2R:-:ENSANGE00000057768	TGCTCAGCCGCACATCTTCGGGTGTTTCGAATCCTC	524.0	630.5	459.0	776.0	163.0	781.0	619.0	424.0	546.0	322.0
1.000000:2R:+:ENSANGE00000009685	AGCAGCACCGTTCCGGCTCGTGACCCCGGCAGGCAG	1331.5	2284.5	370.0	3521.0	575.0	698.0	3568.0	464.0	3620.0	1153.5
1.000000:2R:-:ENSANGE00000068010	TGATTCCCCGCTCCGCCCGGACACCGACGCGATCAA	4503.5	12678.0	1818.0	17667.0	923.0	5907.5	16204.5	1900.5	17214.5	2971.5
1.000000:2R:+:ENSANGE00000011156	CCGGTCGGTTCGATTCCTGGCCCATACGCGCGCACC	743.0	1236.5	205.0	1758.0	395.5	457.5	1453.5	284.0	1808.0	501.0
1.000000:2R:+:ENSANGE00000037859	CCGCCGTCGGATCATGCTGTCGATGAAGGTTTGTGT	154.5	488.0	117.5	457.5	276.0	112.5	464.0	125.5	389.5	185.5
1.000000:2R:-:ENSANGE00000046345	ATAAAACCGGCACTCAGCAGGGCTGCCACCGGAACA	2818.0	1400.5	393.0	1454.5	337.5	334.5	1288.0	343.0	1025.5	515.0
1.000000:2L:-:ENSANGE00000061386	AACTTTGCTCAGCACAGAGGAGCTGTTGCCGCTGCG	1746.5	815.5	223.0	595.0	407.0	854.0	729.0	324.0	664.0	744.0
1.000000:2R:+:ENSANGE00000029572	CCTCAATATTGTGGCCATATCCATCTTCAGCTGGGC	340.5	508.5	113.5	391.0	334.0	99.5	594.0	121.0	444.5	215.5
1.000000:2L:-:ENSANGE00000076663	CGTCCGGTTCGGACTTTTGGGCCTTCAGCGCGTTCG	505.0	744.5	310.5	654.0	230.5	122.5	702.5	176.5	736.5	245.0
1.000000:3R:+:NonCoding	CCACACTTATGACAGCGTCCAGTGGAAAATCGCTTA	111.0	400.5	112.5	328.5	298.5	58.0	428.5	95.0	326.0	178.0
1.000000:2R:-:ENSANGE00000038583	CACCAGGCCCTCGGCCACGAACCACGTCAGCTTGCG	3362.0	11668.5	779.5	8941.0	751.5	4482.0	10380.5	1059.5	8492.5	2253.0
1.000000:3R:+:ENSANGE00000062178	CTCACCGAACGGGACGGGGATGCGTACCTCCTGTAC	228.5	619.5	150.5	379.0	186.0	148.0	502.5	150.0	432.0	182.0
1.000000:2R:-:ENSANGE00000081447	ACATATTTGTTTAGTTACTTTAAGGTTATAGATCGT	6817.5	991.5	1149.0	1305.0	235.5	1028.0	812.0	252.5	581.5	502.5
1.000000:2R:-:ENSANGE00000013240	AAGTGGTTCCACAGCTCTTGCTTCGCCAGTACCTTC	461.0	791.5	173.5	584.5	279.0	160.0	610.0	167.0	729.0	394.5
1.000000:2R:-:ENSANGE00000039328	GCCGGTAGTCGCGGTTGTGTTCGCTCCACACGATGT	343.0	480.5	190.5	473.0	232.0	108.0	529.5	150.0	580.5	225.5
1.000000:3L:+:ENSANGE00000049258	CGGTTGCTGACCGTTGGTCAGGGCCGCTGCCAGCGT	281.5	533.0	167.5	455.0	228.0	102.0	572.5	119.0	466.5	229.5
1.000000:2L:+:ENSANGE00000071984	TGCCGGGTCGGGGCGGTTCGCGGTCCCGGTCCGACC	1030.0	1613.5	240.0	3362.5	324.5	295.5	1277.5	351.0	2714.0	425.0
1.000000:2L:+:ENSANGE00000043680	ATCGCTTCCAGCTCCGTCTTCATCGTATCGCCCACG	3010.5	7575.0	1788.5	8167.5	636.5	6450.5	6919.0	1527.5	7400.0	3801.0
1.000000:2R:+:ENSANGE00000048652	GCATGCGGTAGCACTGTTTCAGCAGGTTGCCCGGCT	242.0	482.0	171.0	528.5	275.0	151.0	512.0	166.0	580.5	253.5
1.000000:2L:+:ENSANGE00000011849	AATCCTTCCCAACGATCCGGTACGCATAAAAAGTAT	952.5	1042.5	190.5	513.0	241.0	196.0	762.5	216.5	607.5	287.0
1.000000:3R:-:ENSANGE00000038708	TTCCCACCGGACGTCTGCATGTTCGCCGTCTGCTCG	747.5	684.0	2416.0	2352.5	270.5	430.5	682.0	1718.5	4727.0	932.0
1.000000:3L:+:ENSANGE00000051866	GAACTGCTGCGAGCTGAGGGCCGCATCGCGCATCAG	273.5	372.0	176.0	325.0	161.5	155.0	365.5	313.0	273.0	240.5
1.000000:3L:+:ENSANGE00000056991	TGGAAACCGTGCCAGATCGCGAGGAAGAACAGTGCG	597.5	1105.5	244.0	371.0	309.0	243.0	696.5	633.5	244.5	639.0
1.000000:2L:-:ENSANGE00000013827	GCTTCGCCCGGTGGTGCGGAGAAACACGTGCTGCTG	801.0	937.0	966.0	464.5	492.5	1095.5	1532.5	2762.5	426.0	987.5
1.000000:X:-:ENSANGE00000084898	AACCACCACACCAGTATCTGGTCGCAGGCCATCACC	648.0	951.5	557.5	701.5	615.5	454.0	1016.0	1410.0	371.5	1456.0
1.000000:2L:-:ENSANGE00000078046	TCTGCTCAATCCAATCCCGGTAGTGTGCCACCTTCA	5453.0	1925.0	495.0	1052.0	395.5	2233.5	1832.0	1505.5	346.0	1347.5
1.000000:UNKN:+:ENSANGE00000080932	GCCGTCTCGCAGAAGGCGGCAAGCAGGCGTGAGCCG	302.0	527.5	222.5	439.0	146.0	161.0	354.0	324.0	394.5	248.5
1.000000:2R:+:ENSANGE00000050082	GACCATGAGCGTACCGGACACCGGCCAGGACATGGT	683.0	1086.0	445.0	736.5	297.0	481.5	961.5	1716.0	329.0	636.0
1.000000:2L:+:ENSANGE00000054942	GTTCTTCCGTACTTATCCTGTCCCACCGCAAGACAC	652.0	828.5	955.0	590.5	379.0	348.0	628.0	1164.0	322.0	1230.5
1.000000:2R:+:ENSANGE00000018749	GAGAGCACCACCTTAATGCCTTCGCTGCGGATGGCT	304.5	572.5	208.0	405.0	303.5	222.0	440.0	476.5	404.5	677.5
1.000000:3R:-:ENSANGE00000067878	CGCTGCGAGTGCTTCTAATGCGACGATCCTCTCCAA	496.5	1082.5	331.5	422.5	277.0	346.5	607.0	941.0	345.5	599.5
1.000000:2L:+:ENSANGE00000070404	GCGCTGCCGTCGCGTCGCCTGCCATCGACAGGCCGC	642.0	790.5	554.5	776.0	185.5	270.0	564.0	1233.0	482.5	525.5
1.000000:X:-:ENSANGE00000060370	CACGTTCCGCTCGAAGATGGCGACGCCGGCGAGCGA	251.5	501.5	177.0	470.5	179.5	180.5	566.0	355.0	392.0	267.5
1.000000:3R:+:ENSANGE00000059163	CGCCAGTACAGCGGTATCTTCTCGTCCGAACCGTCC	1216.5	880.5	1323.0	845.5	231.5	655.0	895.5	2512.5	459.5	623.0
1.000000:3R:+:ENSANGE00000043939	GGTAGTCATGGATGTTGTTGGAGAGTAAACATTTTT	1040.0	4198.5	656.5	1220.0	389.0	449.0	2319.5	575.5	839.0	520.0
1.000000:2R:+:ENSANGE00000051103	GTACCGATACGACCCCACGCACGGAACAGCCAGTAT	1913.5	15474.0	4269.0	2983.5	1048.5	2100.0	11122.0	5895.0	671.5	2647.5
1.000000:2R:-:ENSANGE00000083562	TCACAGCGCGTGGTGGTGACTGAAAGATGTATCTTC	213.5	409.5	157.5	437.5	131.0	138.5	277.5	195.0	296.5	281.0
1.000000:3L:-:ENSANGE00000069578	ATTCTCAGCAATAGCAGCCATGGCGAAGATCGTCGA	328.0	629.0	229.5	575.5	145.5	322.5	445.5	228.5	409.0	263.0
1.000000:2L:-:ENSANGE00000038967	CGTCGTCGCACACCGGCGGATGGTGCAGGCTGTCGC	678.5	1131.0	720.0	742.5	191.5	285.5	899.0	772.0	576.5	358.5
1.000000:2R:+:ENSANGE00000065178	TTTATTCATTTGACTATGAGCCGAAACATTTTTGAC	1728.0	1186.0	271.0	542.5	159.5	809.5	645.0	335.5	568.5	324.0
1.000000:2R:-:ENSANGE00000060828	CACTTGGCCGGTCCCTGCTTGGCCAGGTAGATCGCC	827.5	720.5	461.0	549.0	223.0	321.0	727.5	859.0	535.0	579.0
1.000000:3R:-:ENSANGE00000034419	CGGCCCCGTTGTGGCACCGATCGCCCGTCTCACACA	6850.0	7629.0	12283.0	2288.0	1678.5	8220.0	10444.0	8432.5	816.0	5039.0
1.000000:2R:+:ENSANGE00000034062	CACCTGCTTCATCAGGATGTTATACTGCTCGGGTGT	265.0	639.0	206.5	579.0	191.0	153.5	538.0	225.5	291.5	360.5
1.000000:2R:-:ENSANGE00000065182	ATTGTTTCGTCGGGTTCTGTGTGCCTACAGACACCG	9638.0	3575.5	1928.5	1036.0	570.5	11929.5	8757.0	5363.5	1667.5	8982.5
1.000000:3R:+:ENSANGE00000076988	TCTAGCAACAGTTCGATCTTTTTCATTGACAATGTT	216.5	640.0	152.5	434.0	106.5	183.0	524.0	308.5	339.0	297.5
1.000000:X:+:ENSANGE00000073669	CGTCGTTGTCGCTTGCTTGTAGATTGGATTTTCGCC	861.5	2112.0	737.5	739.5	242.5	882.5	1697.0	651.0	297.0	492.0
1.000000:3R:+:ENSANGE00000043049	GCCTGCAGATTGCCCTGATAACCGGGCACGGTGACA	203.0	456.5	146.5	465.5	116.0	91.5	347.5	172.0	341.5	211.5
1.000000:X:-:ENSANGE00000067021	GAAGCGGCCACCAAGCGGTAGAGATTGATGGCCAGC	288.5	512.0	155.5	585.5	150.0	106.5	368.0	172.5	340.0	206.5
1.000000:3R:-:ENSANGE00000066591	GGAAGTAGGAGAGCAGCACGAACGAGAAGACCGTCA	564.5	1430.0	653.5	744.0	207.0	419.0	910.0	654.0	374.5	737.5
1.000000:2L:+:ENSANGE00000072839	CGGATTCGCCCAGCTTATCACCGATCACACAAACAC	1463.5	4056.5	6104.5	1894.5	472.0	1361.5	4231.5	6401.5	596.5	2102.0
1.000000:3L:-:ENSANGE00000044385	CTGACTCGTTCCAATACGATACACGGACGAATCGAC	1390.5	884.5	1028.5	482.0	142.5	1228.0	1224.5	4378.5	515.0	634.5
1.000000:2R:-:ENSANGE00000052988	ATCAGTGCTTCGAAGTTTTCCAGCGACGTGTAGTCC	376.0	587.0	200.5	591.5	164.5	97.5	471.5	239.0	420.0	269.5
1.000000:3R:+:ENSANGE00000072366	TTACCCTTCAGCCCCAGCGGTCCAACCGGGCCCGGT	659.5	2559.5	671.0	959.5	376.0	219.5	2571.0	1068.0	429.5	868.0
1.000000:2L:+:NonCoding	TACGGTACGTGCGGCGTGTTGACAGGCACTGCTGTG	1289.0	3922.5	5312.0	1425.5	361.5	1032.0	3640.0	7321.0	439.5	1062.0
1.000000:2L:-:ENSANGE00000010548	TTTGCCGCTGCTCTTTGTGTCGAAGCTGCAAGCTTT	225.0	802.5	236.0	774.5	181.5	80.5	420.5	239.5	374.5	226.5
1.000000:2L:-:ENSANGE00000032050	CTGGAGCTCCTCCCATCGACATACCGATCGCTTGGG	403.0	872.5	323.0	606.5	136.0	75.0	448.5	228.5	400.0	198.5
1.000000:UNKN:+:ENSANGE00000005879	CTTCTCGTTGTCCAGCGGAACACGATCGCCATTCGT	543.5	1015.5	657.5	806.5	145.0	106.5	737.5	988.5	562.5	226.0
1.000000:2R:-:ENSANGE00000081851	GATTGAAAAGGATAATTAACCATATGCGATGATGCT	6989.5	3038.5	983.5	878.0	189.0	998.5	2046.5	767.5	414.5	281.5
1.000000:3R:-:ENSANGE00000024744	AAAATGGTTCCTGCAGCGTTGGATCTTTCAGCCGAG	184.0	567.5	176.0	772.0	111.5	140.0	610.5	244.0	418.5	260.5
1.000000:3R:+:ENSANGE00000067756	CACAACGCTGTGACCGTTTAGGACGAGTTTGAAGGC	1450.5	1135.0	850.0	547.5	145.5	1701.0	2888.5	3023.0	714.0	337.0
1.000000:2R:-:ENSANGE00000011733	TGTTCTTTTTTAATATCCCTCGGGCAATCGCCGGGA	200.0	717.5	312.0	633.5	140.5	71.0	504.5	231.5	409.5	127.5
1.800000:2R:+:ENSANGE00000081703	TTCCAAAAATGCTCTATGCTTTTTAAGACCAATCAT	88.5	379.5	93.5	640.5	105.5	55.0	358.0	117.0	296.5	111.0
1.000000:3R:-:ENSANGE00000072462	CATCACGTCGTAGATCATCTTCGGCACGATCGTGAG	712.0	769.5	259.5	798.0	135.5	245.5	606.5	486.5	528.0	259.5
1.000000:3L:-:ENSANGE00000043524	ACCAAAAACAACGGGTACATCAGGTTGTGCGCTTCG	228.5	671.0	247.0	737.5	161.5	208.5	663.0	415.0	431.0	177.0
1.000000:3R:-:ENSANGE00000022566	TCCCAGCGCCCGACTCACCGCTGATCACGATGCACT	1128.0	6606.0	3269.5	1186.0	773.5	735.0	8357.5	5628.5	1833.0	3675.0
1.000000:X:+:ENSANGE00000059502	ATCGTTCTGGGCGCCGGTGGTGATCCGGTTGAAGGT	614.0	1155.5	303.5	1098.5	187.0	146.0	841.5	479.5	395.0	316.5
1.000000:3L:-:ENSANGE00000053183	CCGGCGCGATGTAGTTGGGCGTTCCGCAGAACGTGG	198.0	508.5	136.5	722.0	132.0	85.0	515.0	202.0	374.0	155.0
1.000000:3L:-:ENSANGE00000057258	TGCTGGAGCTGGTGTAAAATTGAACCCGAAAAGCGA	121.5	464.0	82.5	663.5	98.0	63.5	415.0	177.5	442.5	125.5
1.000000:2R:-:ENSANGE00000075222	GCCAGTTGTTTCTTAAGCAGCAGGGACGACTGAGGT	539.5	1129.5	328.0	1009.5	154.0	681.0	1523.5	694.5	570.0	493.0
1.000000:X:+:ENSANGE00000059628	ATCTTCGGCGTCAGCCGGTCCTCCTTCTCGTAGATG	2748.5	3791.0	4161.0	1875.5	377.5	1377.5	4738.5	7046.0	1001.0	1948.5
1.000000:3R:+:ENSANGE00000067775	TCCAGGTAGCAGGCGAACTCTTTCAGGTACTCCTGC	685.5	971.0	537.5	739.0	119.0	431.0	795.5	633.5	433.0	230.5
1.000000:3L:+:NonCoding	ACCTCGCCCAGTTCGATCTCTTTCTGCCGGACCTGT	205.0	639.0	335.0	766.0	165.5	103.5	505.0	295.5	342.5	302.0
1.000000:3R:+:ENSANGE00000023730	CAGGACGCGCTGCAGGTAGAGAAGCAGTTCCGCCTC	433.0	719.0	344.0	896.5	246.0	136.5	745.0	678.5	562.0	622.0
1.000000:2R:-:ENSANGE00000003465	CGACACGTTGTAGCAGGAGGACAGCTCGTACGTGGC	193.5	604.0	167.5	809.5	168.5	103.0	446.5	344.5	589.0	495.5
1.000000:3R:-:ENSANGE00000018271	GCACACAGCTGAGACCGCCGCCCTCGAACACGGCGC	5708.0	15834.0	15757.0	4308.5	5002.5	5624.0	23544.0	11474.5	2136.0	9788.5
1.000000:3R:+:ENSANGE00000074136	GTGAGTCTAGCCGACCTATCACATAACGTTTCAGAG	2114.0	1527.5	336.0	985.0	139.5	755.0	1332.0	442.5	612.5	563.0
1.000000:3L:+:ENSANGE00000065956	GGCTGCTATCCTTTTTGATGTCGGTGATGGGGAAGT	209.5	631.0	185.5	858.0	115.0	97.0	512.5	314.5	588.0	199.5
1.000000:2R:-:ENSANGE00000065471	GAACGGTGTCATCAGTACGGCCGTCCGTACGCCGCA	187.5	569.0	185.0	792.5	105.0	138.5	620.5	376.0	492.0	192.0
1.000000:3R:-:ENSANGE00000066490	CTTCATCCAATTAGTCTTCTCCGGGATTAGTCTACC	1900.0	3851.5	916.5	927.0	222.0	500.5	1860.0	976.5	739.0	427.5
1.000000:2L:-:ENSANGE00000073458	AGAATAGTATCAATGTGCATGTTTGGCTGGCTACCC	449.0	986.0	728.0	831.0	175.0	272.0	571.0	823.5	625.0	444.0
1.000000:2R:-:ENSANGE00000039325	ATCGTTTTATCCCACTCCACTATCAGCTCTTCGCGG	245.5	869.0	557.0	839.0	191.5	144.5	675.0	551.0	920.5	376.0
1.000000:3L:-:ENSANGE00000015814	GAGCCGATAGTTTTTCGAACTACGTAGCGCGATCCG	159.5	561.5	129.5	775.5	104.5	65.0	478.5	132.0	495.0	135.0
1.000000:3R:-:ENSANGE00000050143	CATGTCGGGAGTGTCCAGCTGACGGGTAGCGTCTTT	179.0	591.5	168.0	769.0	137.5	73.5	500.5	259.5	479.0	169.0
1.000000:3L:-:ENSANGE00000039695	TGCGCACGTACTCCTGGCCCTGCGCGATCAGCGTTT	1135.5	2538.5	1626.0	906.0	301.0	325.0	1510.0	1350.0	529.0	796.0
1.000000:2L:-:ENSANGE00000074621	CTGTTCACAGTCGGGCCCGTTCACGGTACGGTGCGG	331.5	737.5	264.5	843.5	133.0	169.5	775.5	398.5	628.5	176.0
1.000000:UNKN:+:ENSANGE00000053698	AGCCCATGTCATCGACGTTCTTCGGGGTGATGTAGA	164.5	554.0	174.0	795.0	73.0	71.5	489.5	264.0	487.5	119.0
1.000000:3R:-:ENSANGE00000035410	GTTTTTCCCTGACTTTAGGCAGCCACAGCCATCGGT	512.0	962.5	454.0	1147.0	176.5	286.0	764.5	839.5	699.5	316.5
1.000000:3L:+:ENSANGE00000043994	CGTTGCGGGCCTTCACCCAAAACTCGTACACCTCGT	935.5	2598.0	1602.5	923.5	219.5	1222.0	3164.0	2622.5	1709.0	1048.5
1.000000:3L:-:ENSANGE00000061893	ACGACGGCCACACTCGTCTGCTTGCTAACGACGCCA	750.5	2540.0	1235.0	1089.5	254.5	314.5	2133.5	1980.5	900.5	618.5
1.000000:2R:+:ENSANGE00000029382	CTGTTTGCAGGACTGGAGGTTTTCCTTCACCACCTG	362.5	773.5	307.5	1189.0	132.0	240.5	666.0	517.5	669.0	279.5
1.000000:2R:-:ENSANGE00000058652	CCAGGGCCCAGCGTATAATCTTAGCGTTCGCGCTCT	439.0	626.5	347.0	858.0	105.0	154.5	552.0	345.0	611.0	138.5
1.000000:3R:-:ENSANGE00000057394	CGTCGGCGACACGTCGTGCACCAGGTTGCCCTTCTT	260.0	958.0	504.5	1168.5	237.0	127.0	1090.0	735.0	972.5	464.5
1.000000:2R:+:ENSANGE00000036928	ATCGTCAACCGCTTCGCCAGTGTCCACAGCCGATCG	250.5	803.5	276.0	979.0	168.5	116.0	804.5	349.0	589.0	285.0
1.000000:2R:-:ENSANGE00000049832	TGCCCAGCATTGCCGCGAGCTGCAGCTTGTAGCTTG	458.0	987.0	258.5	1037.0	98.5	193.0	773.5	267.5	463.5	123.0
1.000000:2R:+:ENSANGE00000047493	CCCGTGGTGCGGTCCCACAGCACCGTCGTCTCGCGC	1773.5	4158.0	10097.0	1833.5	367.0	2335.0	3770.5	8747.0	3077.5	1069.0
1.000000:2L:-:ENSANGE00000014282	GGGCCAGGGTGATCAGATCGACCAGATAGTTGACGT	319.5	801.0	316.5	944.0	121.0	94.0	759.0	251.5	486.0	241.5
1.000000:2L:-:ENSANGE00000037923	TTTACTGTTGGCTTCGAGGCTCTTGCGGCGCAGCTC	635.5	1984.5	1496.0	989.0	250.5	315.5	1351.5	1192.5	951.0	682.0
1.000000:2R:-:ENSANGE00000061459	GTGTTTTCGCAGTACGCATCGTGATAGCACGGTTGG	250.0	693.0	150.5	914.5	104.0	107.0	607.5	228.5	525.5	141.0
1.000000:UNKN:+:ENSANGE00000005995	TGAAGAAGATGTGGGCCAGCAGGATACCGAACAGAC	307.5	648.5	330.0	1003.0	174.0	89.5	535.5	563.0	561.5	379.0
1.000000:2R:-:ENSANGE00000065835	TTCATGTTCAGAATCTTGACATAGATCGGTCCCCGG	227.0	636.0	199.5	762.5	100.5	75.0	474.5	207.5	428.0	146.0
1.000000:2R:-:ENSANGE00000075336	CTCCACGTTCTCGCCGACACAGTTGAACCGTTCGCC	1358.0	1882.5	1321.5	1320.5	242.5	183.0	1464.0	2227.0	677.0	557.5
1.000000:2R:-:ENSANGE00000074406	ATTCAGTTTACGAGCCCGAAACTTTCCTTTTGGATT	1237.0	1415.5	668.0	1014.0	199.0	801.5	1194.0	704.5	916.5	316.0
1.000000:2L:-:ENSANGE00000002849	TGTTCCACGGAACAACGCCGCGGGCCGTATCCATGA	189.5	651.5	177.0	930.5	134.0	77.5	590.5	159.0	505.5	157.5
1.000000:2L:-:ENSANGE00000046178	TCGTTCAGCTCGTCGTCAGTTACGGAGTCGAATGGA	1675.5	1954.5	767.0	1380.0	318.0	540.0	1849.5	567.5	951.5	979.5
1.000000:3L:-:ENSANGE00000058526	GTGAACCAGCAGAACGTACTAACGACGAAGTGTAGT	153.0	700.5	121.0	902.0	117.5	92.5	633.5	204.0	585.0	159.5
1.000000:X:-:ENSANGE00000072631	CAGCCGAACGCGTTCTTGATCACCTCCTCCGGGTCG	2830.5	2281.0	1429.0	1463.5	252.0	1878.5	2275.5	2552.0	1740.5	1113.0
1.000000:2R:+:ENSANGE00000036190	AGAACACTACATCGTCCCAGTTTTCGCGCGACAGCG	289.0	749.5	181.5	1018.0	181.5	119.5	737.5	231.5	458.5	215.0
1.000000:3R:+:ENSANGE00000076607	ATAGCACCTGCAGCAGGTCCCGCTTGAAGGAGGCCG	180.5	712.0	168.0	854.0	113.0	105.0	627.5	255.0	555.0	136.0
1.000000:2R:+:ENSANGE00000068476	TGCGACAGCTCCAGGTTGGGGTTTTTCTCCAAGCCC	533.5	1297.0	634.5	1356.0	147.0	389.5	959.0	618.0	777.0	327.0
1.000000:2R:+:ENSANGE00000029142	CCTCGTCCAGCATCAGGTAGCTGAACGTGACGATGG	139.5	516.0	183.0	928.5	113.5	129.5	528.0	202.5	490.5	131.0
1.000000:3R:+:ENSANGE00000020062	CGCCACGCTCCCAGCGCATATCGGAAAAATCAACCA	343.5	1561.0	799.5	1015.5	175.5	168.5	1288.0	1043.5	736.5	353.5
1.000000:3R:-:ENSANGE00000018348	GAGCAGCCGCATGTCCGATACCTGCAGCTCGAACGG	451.0	730.5	437.5	1059.0	163.5	111.5	752.5	462.5	595.5	231.5
1.000000:2R:+:ENSANGE00000072633	GCTTGACCTTGTAGGTGTCCGAGAACATCTCGTCAC	1697.0	2519.0	2479.5	1753.5	223.0	2551.0	7151.0	6755.5	1593.0	1553.0
1.000000:UNKN:+:ENSANGE00000050975	TGTTGCAGCAGAGTGCCGCCGATGCCGTGCACGATG	628.0	1068.5	1234.0	1414.0	125.5	217.5	877.5	938.5	722.0	188.5
1.000000:2L:+:ENSANGE00000075003	CCGCTCCAGCTCGGGCCGTATGTCCTGCACCTGCTC	4140.0	7879.0	10532.5	4964.0	480.0	3998.0	6725.0	8564.5	5309.0	2925.5
1.000000:2L:-:ENSANGE00000074431	AAAGAACGAGTCCCGCAGCAGCAGGCTACACAGCGA	5131.5	3918.5	4672.0	2792.0	522.0	1767.0	3073.0	2975.5	1650.0	2311.5
1.000000:2R:+:ENSANGE00000051804	GGCTGCCGGTGCCGGCCGGGCTCGCTGTCGCTCGAG	570.5	1185.5	523.5	1349.5	154.5	140.0	1035.0	517.5	813.5	360.0
1.000000:3R:-:ENSANGE00000038549	GTTGCGATCGGGTTCAGACCGGCGTTTTCCGCCAGC	898.0	1141.0	748.0	1259.0	273.5	723.5	1756.5	2078.5	2157.5	1057.0
1.000000:2L:+:ENSANGE00000052292	AATCGAACGCTTCGTCAGAATGGCCGAGATCCGCTC	1742.0	1019.0	518.0	968.5	138.5	276.0	862.0	508.5	649.5	200.0
1.000000:2L:+:ENSANGE00000044242	CTTGACGCAACCAAACGACCCAATTTTATGGCTTCA	2165.0	1545.5	645.0	1341.5	138.0	499.5	1090.0	507.0	982.0	258.0
1.000000:X:-:ENSANGE00000027463	CTGATACTTGTGCTGCACCGGCATACCGATCTCGTC	252.5	903.0	632.5	1138.5	155.5	135.0	854.5	521.0	705.5	177.5
1.000000:2L:-:ENSANGE00000047367	TGGTCGCCATCATGACCGGTGGCTCGTGCTGGGGCG	765.0	1107.0	1444.5	1298.0	168.0	209.0	796.5	875.0	740.5	335.0
1.000000:2R:-:ENSANGE00000013174	CCAAGTAAAATGTGACTCAGCCAACTCTTCAATCGC	803.0	1934.0	638.0	1068.5	161.5	105.5	1070.0	538.5	1130.0	291.5
1.000000:2R:+:ENSANGE00000035722	AGCTCGGGACAGTCCGCTGAGAACTCCGCCGACCAG	914.5	1163.0	3082.0	1021.5	226.0	1067.5	948.5	4212.5	926.5	575.5
1.000000:2R:-:ENSANGE00000064617	TGTAATAATTGTTCCTATTTTTTCGAGCCTGCTGTT	605.0	1120.5	646.5	974.0	189.5	634.0	1140.0	775.5	949.0	567.0
1.000000:2R:-:ENSANGE00000058823	TCTTTGACCGTATACCGTCCAAGTTGAGAACTGGTC	181.0	576.0	179.5	909.5	95.5	80.0	743.0	465.0	627.0	305.0
1.000000:3R:-:ENSANGE00000080983	AAAGGTGAGATGGAAGACCGATTGGCACAAGACAAC	729.5	1203.0	506.0	1073.5	155.5	580.5	1213.0	677.0	913.5	180.5
1.000000:2R:+:ENSANGE00000064827	TGGCGCTTAACCGAGATGATGACGAGCAGATTGCCG	282.0	572.5	229.5	1004.0	173.5	83.0	492.0	298.5	666.0	182.0
1.000000:2L:-:ENSANGE00000046248	GCTTGAATGTTGACACCGTAGTGTTTCTACACCTTC	320.0	482.5	134.5	965.5	148.0	144.0	387.5	177.5	535.0	195.0
1.000000:2R:+:ENSANGE00000063383	CGACGTACACGTTCAGCGCGAGCAGATCCTTGTTGT	765.0	803.5	315.5	1119.5	226.5	253.0	769.5	465.0	983.5	184.5
1.000000:2R:-:ENSANGE00000071939	CATAATTTGCGAAAAAGGACCCATCTTCATGATATT	665.0	917.0	137.5	1052.5	122.5	397.0	742.5	208.0	781.0	195.5
1.000000:2R:-:ENSANGE00000047213	GCCGAAGTACTTGTCCAACAGCTCGACATATCTGTG	705.5	1060.5	204.0	920.5	157.5	772.5	1062.0	550.5	990.5	216.0
1.000000:2L:-:ENSANGE00000074816	GTTCTCATCCAAACTCCACAGCTCTTCCACCTGAAC	573.5	1601.0	552.0	1059.0	236.5	563.5	1461.0	633.5	1189.0	413.5
1.000000:2L:-:ENSANGE00000023502	GCCGCGTACTGCGCCATGTACTTCTGCAGCACCGGC	508.5	563.0	325.0	844.0	122.5	206.5	459.0	419.5	515.5	169.0
1.000000:2L:+:ENSANGE00000065024	CCACAGGGCCAGATAGATAACTGCTGCCGTGGTCAG	206.5	434.5	103.0	882.0	124.5	88.5	423.0	157.5	469.5	112.0
1.000000:3R:-:ENSANGE00000022433	TGTTTTTGTTGCATATCTTCGAATATTAAACTTAGT	168.0	403.5	75.5	812.5	97.5	70.0	361.5	96.0	439.5	88.0
1.000000:3R:-:ENSANGE00000082338	GGTCTAGCGAATCCGGGCCGCTTCCATTGCTCCGAA	1383.0	1202.0	882.0	1366.5	212.5	421.0	980.5	1841.0	1200.5	351.0
1.000000:2R:-:ENSANGE00000008956	CCGTACCGATCGCTTCCCACTGTGGCACGGCCAGAT	354.0	779.5	244.5	1217.5	175.0	122.0	747.0	335.0	859.0	272.0
1.000000:3R:-:ENSANGE00000068837	GTAATACCCGACAGCTTGTAGTGCAGCTCGGTAAGG	201.5	367.0	124.5	846.0	119.5	98.0	327.5	117.0	472.0	137.0
1.000000:2L:-:ENSANGE00000037432	GCACCAGGTGCGGATGCACTGGTTCCTTTGTCTCAC	169.0	297.0	104.5	967.5	110.5	75.5	351.5	148.0	569.0	144.5
1.000000:2L:+:ENSANGE00000050621	TCAGAAACGGTTGACATTCCTTCTCCACGTTGAAGC	289.0	422.0	106.5	1051.5	130.5	114.0	356.5	152.5	712.5	231.5
1.000000:2R:-:ENSANGE00000041248	CAGCGTGGTGTAGGGGTTCACCAGCCCGCCGGGCAC	868.0	839.0	347.0	1122.0	185.0	377.5	741.5	363.5	995.0	186.0
1.000000:2R:+:ENSANGE00000056876	TTAAACTTCTTCCGTATGCCGGTGGGCGTGGAAACG	279.5	526.5	158.5	917.0	145.5	83.0	442.5	226.5	703.0	134.0
1.000000:3R:-:ENSANGE00000067268	TCCGTGTAGGTTTTGCGCAAACGCAGCGCCACATGG	382.5	672.5	220.0	877.5	119.0	92.5	417.5	274.5	468.0	104.0
1.000000:X:-:ENSANGE00000060513	AGCCGACCAGATTCGAGCCAACGATGCTACCGAGCC	410.0	842.0	491.5	714.0	180.5	146.5	845.5	1031.5	852.5	284.5
1.000000:3R:-:ENSANGE00000059095	TATCAACATCGTCCGGATGTTCGTACATTGGTGCAA	130.5	361.0	105.0	806.5	117.5	60.5	358.5	133.0	379.5	107.5
1.000000:3R:+:ENSANGE00000081404	TTTTCTGCATTCTCACTGTTCCTATAAACTCCATTA	196.0	431.5	214.0	799.5	120.5	98.0	453.5	548.0	670.0	156.5
1.000000:3R:-:ENSANGE00000034573	CTTTTCGAAGCCGAGCGCCAGCACGCAATCATTATT	1256.0	2635.0	605.0	3115.5	212.5	625.5	2530.5	1768.0	1465.5	454.0
1.000000:3R:+:ENSANGE00000062178	TAGAACACGTTCATCGGCTGGTAGGACATACCGTCC	153.5	461.5	129.5	777.5	208.5	78.5	444.5	202.0	556.5	145.5
1.000000:X:+:ENSANGE00000070376	GCAGCTCCTCTTCGCCCGGGTAGACGATGATGCGCC	884.5	1123.5	729.0	1059.5	181.5	361.5	1043.5	1193.5	1080.5	306.0
1.950000:UNKN:+:ENSANGE00000047949	AAAATTATATCTATGGGCCCAGGACGATGAAAGGTA	116.5	369.0	97.5	632.5	120.5	43.5	354.5	183.0	347.5	114.0
1.000000:2L:+:ENSANGE00000014264	GGAAGTCATCGCCGAAGAATTGCACGTACGATGAGT	126.5	400.0	91.0	681.5	155.5	69.5	350.5	139.5	451.0	106.5
1.000000:X:-:ENSANGE00000017988	CGTTCACGTTCACTTCACAGTTAGGACCGGACGTGC	152.0	473.5	241.5	727.5	178.5	78.0	515.0	286.0	455.0	192.5
1.000000:2L:+:ENSANGE00000019102	GTCCCAGGTCGGGTTCTCCGACATGATGCGCGCGTG	198.0	623.5	152.0	917.0	150.0	164.0	470.0	241.5	591.5	101.0
1.000000:UNKN:+:ENSANGE00000053660	CGATAGCGATTCCTGCTGATGGACAGCAACGGTGAG	121.5	383.0	90.5	657.0	179.5	93.0	426.5	141.5	461.0	95.0
1.000000:2R:+:ENSANGE00000082168	GCTCCTCATCCTGCTGGGAACGGTTCTCCAACACTT	2083.5	6088.0	956.0	1645.0	379.5	613.0	3246.5	1637.5	2247.0	443.0
1.000000:2L:+:ENSANGE00000074170	TTTTGGAGGCATGTTGAGCCAGCTGCACAACATCCG	269.0	525.5	161.0	667.5	114.5	224.5	529.0	266.0	457.5	123.5
1.000000:2R:-:ENSANGE00000020960	TTGCTGTCCTCCTGCATTACCAGCGCGCGGATCAGA	219.5	627.0	225.5	970.0	244.0	77.0	482.5	400.0	578.0	178.5
1.000000:3L:-:ENSANGE00000061799	TACCGATCGAGTTTAGATGGAAGGCTGCACCCATCG	132.5	376.0	111.0	673.5	159.0	81.5	388.0	204.5	448.5	130.5
1.000000:2L:-:ENSANGE00000039954	TTCGTCCTCTTCGCGAGTTGCATAGTACATCGACAC	171.5	505.5	93.0	642.0	191.5	91.0	518.5	152.5	474.0	163.0
1.000000:3L:-:ENSANGE00000044441	ACGTCTTTCGCTCGCTGGAAGTCGAGCCCGTTGCAG	200.0	512.0	129.0	664.5	167.5	116.0	539.5	147.0	529.0	153.0
1.000000:2L:+:ENSANGE00000077329	GTGTCGACTAGGAGGTTTCTAAAATAAGCACACTTT	118.0	383.0	103.0	544.0	153.0	58.0	392.0	128.0	296.5	101.0
1.000000:3R:+:ENSANGE00000064198	CCAGGATGGCGTCACTAATCTGGTCGCACATCTTGT	802.0	1029.5	844.5	921.0	227.5	543.5	1720.0	1570.0	1451.0	448.5
1.000000:2R:-:ENSANGE00000045222	AATTATCCGGACACAGGGACCCATCGAAACCGCAGG	303.5	1113.5	322.0	862.5	177.5	239.0	751.5	744.0	781.5	255.5
1.000000:3R:-:ENSANGE00000036311	GAACATAAACAATCCACTGCCCGGGAAGTGTGCAAA	180.0	539.0	114.5	610.0	197.5	142.0	565.5	244.5	488.0	147.5
1.000000:3L:+:ENSANGE00000069022	CGTTGACGGGTTGATCGGCCGGCGACGACTGTGTGT	589.5	1169.0	754.0	1785.0	250.5	352.0	1121.0	1270.5	1466.0	351.0
1.000000:2L:-:ENSANGE00000043772	CTCACGGTAAGCGTCCAGCTTCACACCCATCGCCGT	4411.0	6484.5	5514.5	22076.0	592.0	13768.5	7213.5	11187.5	13242.5	2654.5
1.250000:UNKN:+:ENSANGE00000058959	GAGCGGACCCCCGCTCGCCCCGAGCTCGTCCTTCTC	2755.5	6402.0	1651.0	7013.0	539.0	2011.0	5356.0	3549.0	6553.5	1437.0
1.000000:3R:+:ENSANGE00000057469	CGGTGCGGCTGCCGCGGATTTCCTGTGGGTTGATGC	2499.0	1911.0	1495.5	3322.5	567.0	539.0	1482.0	3576.5	2496.0	416.0
1.000000:3R:-:ENSANGE00000022707	CAAGTATGTAATGAATGGGATGACGATAAGACCCAA	156.5	573.0	241.5	444.0	345.5	107.5	412.5	205.0	288.0	184.5
1.000000:2L:-:ENSANGE00000060936	ATATTTGGTTTCTATGTTTATATTAATCGGCAGAAC	144.5	541.0	95.5	432.5	374.5	288.5	810.5	476.5	876.5	354.5
1.000000:2R:-:ENSANGE00000058535	TGGCCGGCGGCCATACCTTCTCGAGCAGCCCGACGT	1791.0	2847.0	1157.0	2309.5	489.5	1617.0	2369.0	3210.5	2878.0	642.0
1.000000:2R:+:ENSANGE00000068264	GCCCTCGGTAGTGACTCTTCGGTACAACCTGGCTCC	268.5	509.5	208.5	421.5	376.0	148.0	413.0	341.0	435.5	345.0
1.000000:2R:-:ENSANGE00000051500	ATTGATCTGTAACGACTTCCGGTAGGTTTGGTAGTG	140.5	522.5	183.0	441.0	356.5	166.5	453.5	274.0	426.5	207.5
1.000000:2R:+:ENSANGE00000012686	AGCTTTCTTCCTCGTTGTTCAATAGCGTCGTTTGAT	195.5	725.0	140.0	533.5	317.5	126.0	579.5	396.0	900.0	244.5
1.000000:3L:-:ENSANGE00000082199	CTCTTCATCCGTCCACGAAACTTCCTTTGCAGAAGC	443.0	1211.5	366.0	757.5	308.0	252.5	802.5	663.5	683.5	274.5
1.000000:2L:-:ENSANGE00000071141	CAGGGCGCCGGCGGCATCCCGATGCTTCGGCGCAAA	205.0	671.0	135.5	936.5	392.0	101.0	742.5	232.0	767.0	245.5
1.000000:2L:+:ENSANGE00000058952	TCTTCCCACTTCTGTACGGCCAGCGGGTGGAGGGTG	433.0	742.0	355.0	622.5	267.0	197.5	600.0	678.5	475.5	275.5
1.000000:2R:-:ENSANGE00000029149	ATTGCGGCGCAGCGTGCCCGAAAACAGGACCGGATC	544.0	1337.5	395.0	1049.0	351.0	336.0	985.5	410.0	919.5	289.0
1.000000:UNKN:+:ENSANGE00000059001	TTTTTAGTTTCTACTTCTGGCTCATGTGAGCAAATT	323.5	513.0	127.0	302.5	317.5	65.5	366.0	160.0	202.0	184.5
1.000000:2R:-:ENSANGE00000060688	CAAAGCTAGCGTATATTTCATCCTGTAGACGAGTGT	99.0	336.5	98.5	253.0	244.0	72.5	354.0	129.0	230.5	160.0
1.000000:2L:-:ENSANGE00000052263	TAGCAGTGGTCGGCGTACGGGCGGCACTCCAGCTTC	4541.0	8246.0	2335.0	3252.0	905.0	8848.0	5612.0	3175.0	3189.5	1682.5
1.000000:2L:+:ENSANGE00000069874	CACCACGGGTGCGTCCCTTCAGTACGCCACCGCCGC	6103.5	6019.0	6999.0	2407.5	1036.0	21827.5	5799.5	10937.5	5886.5	7230.5
1.800000:UNKN:+:ENSANGE00000059236	GGCGCGCACCATTACCGTCGTCGGGGAGATCTTGAT	214.0	632.5	167.5	588.5	330.5	154.5	700.5	152.0	612.0	274.0
1.000000:UNKN:-:ENSANGE00000084267	ACCGCAGCCTGATTGCGGTGTGGTAATAATATCTTC	103.0	356.0	122.0	332.5	211.5	72.5	351.0	125.5	310.5	164.5
1.000000:3L:+:ENSANGE00000081857	TCCTGCCATGCCGGCGCCTATGATGCAGTAGCTCAT	121.5	462.0	117.0	421.0	311.0	61.5	429.5	127.0	333.0	152.0
1.000000:2R:+:ENSANGE00000055010	GTAGGGGTTCTTTAGGTCGAGCGTGTTCGAGGAGCT	621.0	641.0	369.5	434.5	248.0	229.5	668.0	627.5	700.0	459.0
1.000000:2R:-:ENSANGE00000063440	TTCTTAATCCGCTTCACCGCCTCCAGCTGTTCCGGT	1726.5	7805.5	2304.0	4595.5	572.0	1392.0	6592.5	4370.0	4841.5	1773.0
1.450000:2L:+:ENSANGE00000077621	GGCGGCACGGGGCCAGCGCAAAATCTCTCTAGAGAA	299.5	1109.0	238.0	1322.0	409.5	214.0	1228.5	374.5	1920.5	290.0
1.000000:3L:+:ENSANGE00000078550	CACAGTGTGCGGCAGTAAGAACGTAGCGTGAGCTTA	151.0	401.0	134.0	407.5	193.0	109.5	414.5	135.0	316.5	172.0
1.000000:2L:+:ENSANGE00000013761	ATGAGGTCGCCCTCGTAGATGATCGGTTCCTTCTCC	1280.0	1204.0	470.5	1204.0	316.0	96.5	615.5	564.5	767.0	345.0
1.000000:2L:+:ENSANGE00000073027	CGGGAAGATGACGCGTGCACCGGTCTTGTCGCGAAT	940.5	781.0	336.0	776.0	180.5	204.5	739.5	594.0	1161.5	234.0
1.000000:2R:-:ENSANGE00000002837	ATGTTGATGTAGCTATAAATAATGACTGCCAGTGGG	78.5	345.5	161.5	264.0	127.5	87.5	267.0	226.0	213.0	183.0
1.000000:2L:+:ENSANGE00000071353	GGGGCCGATCGGCAGACGTTAGCTGCGTCGATGGTA	181.0	517.0	226.5	309.5	366.0	68.0	470.5	286.0	319.5	195.0
1.000000:3R:-:ENSANGE00000080849	CCGATAATGATACCGAGCGGTTTGTACACCTGCGGT	274.0	443.5	221.5	301.5	143.0	211.5	322.5	271.5	251.5	235.5
1.000000:2L:-:ENSANGE00000074678	CACAGCAGGTCGGCGACCGCTAGCGACAGCAGGTAA	451.5	1077.0	419.0	363.5	299.5	183.5	615.5	440.0	409.5	517.5
1.000000:2R:+:ENSANGE00000076525	CGGGCTCCGGTACGCCCGAGATGGCAAAGACGGGCG	278.5	374.5	162.0	324.0	135.5	148.5	378.0	253.0	235.5	284.5
1.000000:UNKN:-:ENSANGE00000050947	ATCTGGATCAGCGCCAGCCGGGTTTTCAGGCTGTGG	406.0	542.5	366.5	464.5	183.5	249.5	449.0	700.0	292.5	437.0
1.000000:2R:-:ENSANGE00000042250	CCGGGCTCATTCACATTCCGTCAAATCTTCCCAATC	516.5	961.0	635.0	381.5	243.0	455.5	623.5	1120.5	282.5	799.5
1.000000:3L:-:ENSANGE00000055015	CGCGCACAAAGTCCGTACTGCCCACGACGGCAAACG	969.5	1340.0	1232.0	460.0	244.5	717.0	861.0	1984.5	506.0	632.5
1.000000:2R:-:ENSANGE00000068337	GGTGGCCCGTGCCGTTACTCGCGAATCGGCAAAGTG	291.5	540.5	178.0	448.5	143.0	277.0	621.5	374.0	301.5	256.0
1.000000:2R:+:ENSANGE00000072641	CTCGCCTTCCTCGCTGGAGGCACCCTTCTTCATTGC	1643.0	2557.0	1172.0	803.0	364.0	1830.5	3051.0	4344.5	345.0	1191.5
1.000000:2R:+:ENSANGE00000065130	CAAAATCTGCTGCGCTTTCACGCAGAAATCGTTCAT	270.5	471.0	184.0	317.5	136.0	189.0	317.5	189.0	243.0	218.0
1.000000:2L:+:ENSANGE00000032255	CACAGTCCTGGTTGGTGACGCACTCGTCCCAGAACT	422.5	595.0	339.5	483.5	216.0	176.0	435.0	398.5	265.0	604.0
1.000000:X:+:ENSANGE00000065552	AACTCGTGCACGTTCTGCCGTGGGCTGGTGGGGCAA	879.5	1588.0	593.0	1729.0	481.0	751.0	1466.5	1447.0	553.5	1043.5
1.000000:3L:+:ENSANGE00000082192	CTTAATGATCGCGGCTACCCTGTCATCGTCCGGCTG	3249.5	2903.5	4328.5	3805.5	683.0	1486.5	1762.5	1841.0	761.0	1207.5
1.000000:3R:+:ENSANGE00000073635	TTCGTTTGACTCCAGCCAAACTTTTGGCGCGCATAA	220.5	465.5	117.5	354.0	156.5	163.5	357.5	182.5	360.0	267.5
1.000000:3R:+:ENSANGE00000065816	TCGACAGCGATTGCTCCCCGAGCAAGAGGAAGATAT	8181.5	2742.0	846.5	671.0	195.0	1125.0	1272.0	543.0	289.5	438.5
1.000000:2L:-:ENSANGE00000037430	ATTCCAGATTCAGCCGCGAGACCAGCGGCATAAAGT	257.5	486.0	234.5	548.0	160.0	139.0	341.0	309.0	402.5	287.0
1.000000:3L:-:ENSANGE00000030826	TAATCTTGTTGCTAGCCAGATTGAGCAGCACCAGCC	899.5	958.5	1484.0	589.0	296.5	428.5	713.5	1382.5	425.0	855.0
1.000000:X:+:ENSANGE00000066078	ATCGCTTGCGCGTTGTTCTGCTGCTCGGAAGCCATC	1770.5	3204.5	5759.0	1217.5	1037.5	1269.5	1415.0	3192.0	519.0	975.0
1.000000:2L:+:ENSANGE00000074068	TGGATAATCGGAACATCTTTACGATGCGGTTCAAAC	244.5	481.5	258.5	491.5	140.0	533.0	795.5	671.0	551.0	349.0
1.000000:2L:-:ENSANGE00000069686	ACCTGATAGAGGGAGCAGCGCACCTTCGCCTCCCCA	3234.0	4023.0	4545.0	1576.0	338.0	4550.5	2975.5	5206.0	1177.5	1108.0
1.000000:2R:+:ENSANGE00000039062	TTATTTGACGTAGCTGGCCAGGGTCCGGGCGACGAA	744.5	754.5	659.5	719.5	259.0	328.5	570.5	536.0	470.0	443.5
1.000000:2R:-:ENSANGE00000008071	GATCAGATTGAAGGCAGAGCGAGTCGTTAAGCGGCG	326.5	671.0	264.5	547.0	173.0	125.5	562.0	276.5	342.5	281.5
1.000000:2L:+:ENSANGE00000072485	TTGAACGGACACTCGATCTTCCCCCTCCTTGTCGAC	467.5	1377.5	410.5	681.5	186.0	241.0	1007.0	381.0	395.5	380.0
1.000000:2R:-:ENSANGE00000045175	CGTTGATAACGGCGTACACGTAATCCATCTCGCGTT	727.5	1296.0	492.5	573.0	175.5	82.5	490.5	230.0	372.0	180.0
1.050000:2L:+:ENSANGE00000075274	CGAGCAGTGTGAACCGTCTTGAATGTCCTCGCGGAG	323.5	555.5	151.5	478.5	182.5	294.5	517.0	234.0	357.0	297.0
1.000000:3R:+:ENSANGE00000043535	CGGACAAGGTGCAGGCTCTTCGATCCGCACGCACAT	562.5	709.5	1396.0	648.5	192.0	502.5	565.0	1855.5	460.5	340.0
1.000000:2L:-:ENSANGE00000036086	ATGGTTGGGTTGAGCTTCTTCATGCGGCTAAAGTCA	215.5	697.0	179.5	550.0	134.5	92.5	441.0	219.0	467.0	294.5
1.000000:2L:-:ENSANGE00000083862	TTTTCGCGCGGGTTCTTGTCCTTGCTGACCGGTGCT	2057.5	1746.5	1837.0	1437.5	517.0	747.5	1702.5	1937.0	418.5	948.5
1.000000:2L:+:ENSANGE00000019885	CAGCCGGTACATAAACCGATGGTACGTCAGCACCAG	455.5	527.5	351.5	620.5	165.5	202.5	503.5	576.5	344.5	520.5
1.000000:2L:+:ENSANGE00000064191	TACGCCATCGAGTCGAGCGTCAGATACTTGAACTCC	295.5	695.5	294.5	648.5	131.5	150.5	679.0	365.5	351.5	237.0
1.000000:2R:+:ENSANGE00000075986	CCGGTGACGATCGGCTCGTACCAGGAGAAGGTCGGA	228.0	582.0	160.0	667.5	125.0	106.5	492.5	200.0	424.5	238.0
1.000000:2L:+:ENSANGE00000045690	TTCCGATCGCTATCAGTACTTCCATCAGGGAAAGGA	189.0	425.0	106.5	563.0	115.5	104.0	367.0	155.0	302.5	136.5
2.000000:UNKN:-:ENSANGE00000048933	AGCGACAAGCAGGAGATCGTTATCTCCCATGCGTGA	121.5	416.5	107.0	568.0	117.0	50.0	355.5	130.5	360.5	146.5
1.000000:X:+:ENSANGE00000066064	CGTTCGCTTTGAGGCGATCAAATTGTTTTCGTCCTG	912.5	984.5	262.0	582.0	81.0	214.0	915.5	334.5	432.5	189.5
1.000000:3L:+:ENSANGE00000063820	TCTTCTCGCCGCTCGGCACCTCAATGTCCGCCTCGA	4604.0	14169.0	10672.0	5021.5	2068.5	6243.5	13074.0	9369.0	681.5	8707.0
1.000000:2R:-:ENSANGE00000054784	AACCCGTACACCTGTGTGATCTGGCGCGATTCGTGA	1240.0	1596.5	1596.0	922.5	296.0	1513.0	1454.0	1842.5	488.0	568.5
1.000000:X:-:ENSANGE00000051671	CATGATGTCGACGTCCGGGTCGGAGTACTCCTCGAA	99.0	555.0	111.5	663.5	118.5	58.0	431.0	139.5	322.5	126.5
1.000000:2L:+:ENSANGE00000074526	CGAACGTGTGGCGCACCTTCTGCCGGGACAGGTCGC	632.0	1051.0	334.5	940.5	156.5	175.0	958.0	1046.5	472.0	351.5
1.000000:3R:+:NonCoding	TGGTGGTGTATGTTGCTGGCGCGTCTAATGTAAGGT	1104.5	5560.0	3032.5	2257.5	3588.5	634.0	4600.0	4857.0	539.0	2500.5
1.000000:2R:-:ENSANGE00000082752	CAGAAGATGAAGTACGCCAGGTCGAGTATGGGCGAG	223.5	499.0	194.0	705.0	114.5	76.0	460.0	232.0	295.5	256.5
1.000000:2L:-:ENSANGE00000006795	GCCCAGTAGGTCCGTTGGTAACAAACTGCCAGGCGG	153.5	512.0	152.5	599.0	94.0	58.0	416.5	195.5	469.0	173.0
2.000000:X:+:ENSANGE00000068815	TCTATAATGCATCTCCTCTTCATCCTCAGCTTCGGT	259.0	729.5	333.0	650.5	157.0	111.0	824.0	887.5	545.5	758.0
1.000000:UNKN:+:ENSANGE00000000140	GTAGATAATTTCCTTGTCAATAGCATCAAGATGATA	93.0	377.0	64.0	554.0	107.5	70.5	391.5	100.5	307.0	132.5
1.000000:3R:+:ENSANGE00000077894	CTTTTCCGTCAGATAGCGATTTTCGTTGAACTCATT	120.0	399.5	76.0	569.5	115.5	66.0	330.0	100.0	312.0	109.5
1.000000:X:-:ENSANGE00000066393	CCATCGGCATCCAGCACCGGAAGCTGGGTACGATTG	326.5	782.5	164.0	692.5	312.0	169.0	756.5	286.0	419.5	665.0
1.000000:UNKN:+:ENSANGE00000004929	GCAGAGCGCGGCAAAGCGCGTCCGGTAATAGTCCAG	121.5	429.0	125.0	562.5	63.5	68.0	400.0	180.0	409.0	104.5
1.000000:UNKN:-:ENSANGE00000050259	GGCAGTACTTGCAGCGGTATTGTTTCTCCCCCGTGT	240.0	448.0	155.0	556.5	128.0	77.0	363.5	224.5	318.0	185.5
1.000000:2L:+:ENSANGE00000074274	GCGTCCGCTTCCGCCTTGAACCGGTCCGCGTACTGG	595.0	762.0	425.0	640.5	185.0	122.5	639.5	807.0	514.0	370.5
1.000000:2R:+:ENSANGE00000053124	AACAGTGCACGTTTCTCGCACCAAGCGTTCTTGGGT	746.0	735.5	263.5	680.5	157.5	514.5	888.5	644.0	520.5	416.0
1.750000:3L:+:ENSANGE00000041271	ATTTTCCAGCCTTCCAGCTTGATCGTGAGCGTGTTC	2967.0	3623.0	2763.0	963.5	203.5	2156.5	3514.5	2400.0	511.5	905.5
1.000000:2R:+:ENSANGE00000051925	CGGGCGGTGTAGCCGAACCGTAGATCAGTACATTTT	343.0	570.5	185.0	748.0	172.0	1794.0	1397.0	730.0	660.5	652.5
1.000000:2L:-:ENSANGE00000083927	CCACTTGTCGCTTTGCGAAAGCGTTAGATGTTTTCC	445.5	763.5	191.0	585.5	85.5	87.5	576.0	399.0	416.5	117.0
1.000000:2R:-:ENSANGE00000059840	GATCGGCAGGCCGCCGTCATCCGAGGGCGGACGCCA	256.0	597.5	166.0	747.5	109.0	83.5	612.0	244.5	490.5	182.0
1.000000:3R:+:ENSANGE00000045776	GGATGGTGCCAGGGCGGTTAGCTGTTTGCACACCTG	245.0	646.0	123.0	897.0	129.5	53.0	488.0	156.0	488.0	166.5
1.000000:2R:+:ENSANGE00000082368	CGGGAACGCACCGTAGTTCCAGATGTAGCCGTGGTG	1271.0	1165.0	330.5	831.5	149.5	1030.0	1403.5	814.0	693.0	304.5
1.000000:2R:+:ENSANGE00000057923	GACTTGATGCGATTAAGCTCGTTATCGTTGAGCAGG	161.5	523.0	106.5	696.5	148.5	56.0	441.0	161.5	416.5	140.0
1.000000:X:-:ENSANGE00000025502	AGCTCGAGGCGACCTCCTCCAGCACGCCGCGCAGCT	15389.5	23179.5	18572.0	18767.0	4871.0	16850.5	17154.5	15117.5	3178.5	17222.0
1.000000:3R:-:ENSANGE00000080824	TTGTTCGCCGATGGATCGGCCGGCATGTTGGAAGGT	299.5	692.0	226.5	915.0	133.5	421.0	1072.5	736.5	744.0	323.5
1.000000:X:-:ENSANGE00000075941	GTTGGCGGAGCTGCATCTCCCACCCGTCGCCGTGGT	557.5	869.5	764.5	851.5	169.5	155.5	745.0	762.0	710.5	442.5
1.000000:2R:+:ENSANGE00000079447	ACGCGGAATCAGCTTCACCACTCAGCCTCTGCACCG	3858.5	10615.5	6295.5	4792.0	734.5	1280.5	8600.0	5733.0	689.5	2657.0
1.000000:2L:+:ENSANGE00000039118	GTACGCGTGCTTCATCGGTATCAGGGGCAGAAAGAC	422.0	649.0	257.5	940.5	140.0	162.0	607.5	530.5	495.0	328.0
1.000000:3R:+:ENSANGE00000022764	AACCGAGCACGTTCGGGATGTGGTATTCGTTTGGAG	1032.0	2468.0	708.5	1298.5	194.0	255.5	876.0	308.5	496.5	212.0
1.000000:X:+:ENSANGE00000066250	TGGCAGTCCGGGCAGACCGGCACCAGGATGTAGAGG	356.0	1170.0	528.5	1074.0	266.0	133.5	1100.0	1102.0	800.0	735.5
1.000000:3L:-:ENSANGE00000063705	CACTAGTGTGTACGTCGGGAAAATGAGCACTGTTTT	275.0	901.0	246.5	955.5	149.5	94.5	718.0	398.0	421.5	270.0
1.000000:3L:+:ENSANGE00000058234	TTGCTTCGGTGGGCGGGGCGCTTTCGGTGCTTTCGG	3357.5	9261.0	1008.5	6963.5	676.0	1553.5	8663.0	2180.0	1762.5	2472.0
1.000000:2R:+:ENSANGE00000049820	TCGTCTTCGCTGTCGGGCGATGGGGCAGGGGTGGTA	1121.5	3781.5	1951.0	1836.0	352.5	365.0	2216.0	1193.0	1697.0	1056.0
1.000000:X:+:ENSANGE00000035664	AGCGCCCACTTCTTGTCCGTCTCGAACAGCACGTAC	1698.5	3967.0	2711.5	1827.5	646.0	1219.0	3519.0	7708.0	1291.0	2392.5
1.000000:2R:+:ENSANGE00000070210	GGGCCAGTGCATCCAGCTCGGCAGGTTTGAGATTTT	1183.5	2417.5	774.0	1116.5	337.0	318.0	1540.0	691.0	495.0	973.5
1.000000:3R:-:ENSANGE00000067173	GTCAAAGTACCCGTTCAGTATCGCATCGAACAGCTG	231.5	575.0	214.0	699.5	157.0	100.0	518.5	263.5	479.0	167.5
1.000000:3R:+:ENSANGE00000043166	CCCGGGGGGTAGTATTTGTTGGCGTTCGGGTGTGAA	970.0	1077.0	737.0	1119.5	213.0	284.5	748.0	1446.0	684.5	513.0
1.000000:2L:+:ENSANGE00000068199	ATCACCCTCGACTAGCTTGCCGGTTTCGCAATCCCA	273.0	1064.5	403.0	939.0	175.5	110.5	956.5	662.0	655.5	460.5
1.650000:3L:-:ENSANGE00000083262	ATTAATATGTATCACCTCATTTGGCTGAGTAGAACA	514.0	660.5	133.5	788.0	123.0	196.5	629.0	332.5	531.5	190.0
1.000000:X:+:ENSANGE00000025001	CCCGTCCCGGTACGTCCACTGCAGCGTGACGCACGG	129.5	572.5	108.0	965.0	107.5	90.0	482.5	139.0	527.0	118.5
1.000000:3L:-:ENSANGE00000009230	AGCGACTTCAGATCGTGCTCGACGTAATCCATCACG	197.5	757.5	184.5	861.0	94.0	261.5	622.0	263.0	596.5	143.0
1.000000:2L:-:ENSANGE00000083132	TGAGTGCGTAAATGAATGGATGATCAACTGTGAATT	118.0	515.0	125.5	823.0	103.0	97.0	396.0	157.0	508.5	138.0
1.000000:3L:-:ENSANGE00000009227	GATGCTGCTCCCGGCGGCGTTCCCTCTTCTCCGCAT	4790.0	8180.5	1070.5	4935.5	768.5	3714.0	7136.5	3585.0	1440.5	4389.0
1.000000:2L:+:ENSANGE00000037609	CCGTCGCGAGACCGTTCTCCCAGTAGGACGCCCGAA	465.5	935.0	222.5	907.0	119.5	104.0	818.0	313.5	765.0	171.5
1.000000:2R:-:ENSANGE00000053442	CGCGTTCTCGCCATCGCTCAAGTTCGCCATCGAGTG	504.0	1295.5	343.0	1143.5	181.0	180.5	1248.0	714.0	730.5	405.5
1.000000:2R:-:ENSANGE00000037566	CTGGCCGTTCCCGACGGTCCCCCGGCGGGACCTTCG	150.0	569.5	125.0	700.0	158.5	57.0	635.0	139.5	453.5	146.5
1.000000:2R:+:ENSANGE00000063558	GGCGTGCAGATCGATCACAAAGTCCACCTGATAGCA	224.0	573.5	148.5	879.5	119.0	81.0	501.0	168.0	396.0	238.0
1.000000:2L:+:ENSANGE00000011288	CCGGTTTTCTTTCTCCGCGGCGACGCCGCAGTGTAT	160.0	561.0	121.0	857.5	136.5	77.0	534.5	146.5	524.0	179.0
1.000000:2L:+:ENSANGE00000037655	ACGGTAGCGATGGCGCTCCACGAACGTGTGCAGCGT	164.0	589.0	131.0	914.5	121.5	115.5	561.0	234.0	539.0	128.5
1.000000:3R:+:ENSANGE00000023242	CCGTCTGGCCCGGCTTCAGCGGCTGTGGTTTGATTT	670.0	1084.5	404.5	963.0	218.0	220.5	819.0	373.5	724.0	476.5
1.000000:2L:+:NonCoding	CTGAAACTTGGGCTTGCCGGTAGTTGCGGACATTTT	174.5	710.0	172.0	929.5	124.5	89.0	637.5	186.5	536.5	148.0
1.000000:3R:+:ENSANGE00000059160	ACGAGCAGCTGCGCGTTGGCGAGCTTTCGCTTGTTC	154.5	689.5	115.0	883.0	139.5	78.0	512.0	133.0	460.0	120.5
1.000000:3R:-:ENSANGE00000015262	GGTTGATGCAAGTGCCTCCATTAAAACACGGATAGT	286.5	677.5	134.0	879.5	90.0	115.5	496.5	121.0	514.5	153.5
1.000000:2L:-:ENSANGE00000026179	TCGGTCCGCTCGATCTGCACGTTCGGTGCGGTCGGG	835.5	1209.5	555.0	1126.5	182.5	351.5	1142.0	1198.0	574.5	269.5
1.000000:2R:-:ENSANGE00000029367	GCGGTACGCCCTGCTCGCTGTTAACGATCTTGGTGA	212.0	634.5	151.5	1037.0	185.5	93.5	555.5	176.0	452.5	151.0
1.000000:2R:+:ENSANGE00000021005	GACGTGCAGCGGCGTCAGCCCGCTCTCGGTCGTGGC	962.5	1396.0	802.5	880.5	191.0	380.0	993.5	2150.0	844.0	393.0
1.000000:3R:+:ENSANGE00000037080	CCGCAGCACCACCGTGGTTCGCCGCCGACCGATTGC	5428.0	10551.0	5592.5	8177.5	2085.0	11070.5	12055.5	12928.0	7134.0	8539.0
1.000000:2R:+:ENSANGE00000069601	CTCTCCAGCAGCGTACCCTCCCGATCGGTCAGCGTG	406.5	1878.0	803.0	1833.0	175.5	194.5	1978.0	979.5	1097.0	297.5
1.000000:2L:+:ENSANGE00000070194	GGGCCGTTAAGCTGTTCTTCTCATCCTTCGTGTAGC	373.0	873.0	171.0	955.0	113.5	143.5	659.5	400.5	792.0	198.0
1.050000:2R:+:ENSANGE00000061610	TGTTCGGATGCATGTTTTAATCGGGACCGTTACCAT	246.0	705.5	217.0	873.0	106.0	241.0	632.5	437.5	754.5	180.5
1.000000:3R:+:ENSANGE00000049951	AGGAGACCATCCTTGTCCCGCGATAGACCGGGCGTA	388.0	656.0	298.0	1082.0	199.0	214.0	696.0	492.5	624.0	261.5
1.000000:2L:+:ENSANGE00000039637	TGGTGGTGGCAATGTGCTCGCACGCCTTCTTGCACG	753.5	764.5	749.5	1091.0	117.5	1622.0	814.0	4234.5	900.0	472.5
1.000000:2R:+:ENSANGE00000060156	TGACCTTTTGCTTGCGATACTGGGCGGGCATAGGCG	461.0	828.5	364.0	1008.5	185.0	113.5	566.0	411.5	723.0	215.0
1.000000:2L:+:ENSANGE00000072721	GCCTTCTTCAGGTACGTGCAGTACGTTTCCGCCTTG	236.0	806.5	313.5	983.5	164.0	160.0	744.0	432.5	647.0	261.0
1.000000:3R:+:ENSANGE00000006154	GCACCAGATGGCTGCCGCACTTCGAGCACTGGAAGC	235.5	734.0	194.5	923.0	150.5	95.0	667.0	332.0	641.0	173.0
1.000000:2R:+:ENSANGE00000029358	ACACCGCGCTCCTGTAGATCGGCTTCGAAGAAGTTG	175.0	575.5	164.0	965.0	108.5	120.0	561.5	192.0	586.0	145.5
1.400000:UNKN:-:ENSANGE00000082473	TTGCACCTTATCTCCAGGTTCCTGGGGTTTCTTCGC	308.0	695.5	133.0	1061.5	138.0	158.5	525.0	375.5	809.0	218.0
1.000000:2L:-:ENSANGE00000047368	CGCCACAGCACCTCGTGCTTGACGCCACCGACGTTG	1775.0	2030.5	284.0	1417.0	286.0	1205.0	2117.0	1302.0	1322.5	697.0
1.000000:X:+:ENSANGE00000066251	ACAGGTCGAGCATCGTGAGGTTGCGCAGCTCGCGGA	310.5	653.0	249.5	1038.5	127.0	123.0	552.5	294.0	673.5	151.0
[truncated: 74,783 more rows]
