# Supplementary material for: Detecting transcriptionally active regions using genomic tiling arrays
Source: Genome Biol. 2006 Jul 19;7(7):R59. doi: 10.1186/gb-2006-7-7-r59 (PMC1779562; doi:10.1186/gb-2006-7-7-r59)
Supplement: Additional date file 2 — Probe sequence and raw signal intensities for non-exon probes [file gb-2006-7-7-r59-S2.gz › NEPs_sequence_and_intensity]

probe_identifier	probe_sequence	M(Cy3)19103	M(Cy3)19104	M(Cy5)19238	M(Cy5)19239	M(Cy5)19101	F(Cy5)19103	F(Cy5)19104 F(Cy3)19238	F(Cy3)19239	F(Cy3)19101
1.000000:3R:+:NonCoding	CTGCAGAGTGGAGTGAAGGAGTTGTGCAAGAAAAGA	670.5	1273.5	1054.5	516.5	441.0	384.0	890.5	2585.0	317.5	1847.0
1.000000:2R:+:NonCoding	AAAAGATACAATTCAATAGATGTCCACCAGTGCTCG	196.0	397.0	93.5	259.5	170.5	128.0	251.5	133.0	483.5	273.0
1.000000:2R:+:NonCoding	GGTTAGGTCTGGTTTGTTAGTATCTACACTTTGGTT	341.0	398.0	280.0	434.5	271.0	169.5	316.0	322.5	202.0	949.5
1.000000:2R:+:NonCoding	GGAAAATCGTGTCAGTAGATTAGGCGAGCTACTTAA	207.0	444.0	151.5	376.0	132.5	118.5	280.0	229.5	869.5	223.0
1.000000:2L:+:NonCoding	TTTTGGTGTACTGCAAGCCAATTTTTGATTAATATT	161.0	321.0	130.5	337.0	155.0	98.5	291.5	186.0	256.5	282.5
1.000000:3R:-:ENSANGE00000043406	CTCCTTCAGCGCGTCGGGCAACTGATCCGCTTGCCC	332.5	604.0	303.0	559.0	184.5	134.0	447.0	590.5	319.0	338.0
1.000000:2R:+:NonCoding	CCTTCCTGATGCAGGTTCTTGCCCGTCGATGTTTCT	243.5	411.5	197.5	395.0	269.5	137.5	344.5	340.5	866.0	690.0
1.000000:3R:+:NonCoding	TGTAATAATCCTCATACGGTTTGATATTCAAAAACA	134.0	293.0	86.5	317.5	119.0	74.5	289.5	116.5	292.0	178.5
1.000000:3R:-:ENSANGE00000034419	TGGTGGAACCGATCGATTTGTCGGAGATTCGGTGAA	273.0	400.0	124.5	354.5	146.0	105.0	284.0	172.5	230.5	280.0
1.000000:3L:+:NonCoding	GTGCGTCGGCGACCGCATCAACCACGGGGACGGTAA	333.0	630.0	185.5	437.0	190.0	143.0	503.0	429.0	346.5	330.0
1.000000:3R:+:ENSANGE00000075862	CCGGCTTCTTGCTTATCCCCAACATGCTCCACTTGC	474.0	1729.0	633.0	522.0	905.0	261.0	1251.5	1050.0	334.0	1707.5
1.000000:UNKN:+:NonCoding	GCTATGGTGGTGCCTTGGGTTTTCCAGCCATCCCAT	347.0	526.5	735.5	792.0	338.5	221.5	386.5	719.5	374.0	1073.0
1.000000:3R:+:ENSANGE00000083638	CGGTCGGCGAAACCGTGTCCTGCCGGGAGCTTAAAC	192.5	587.5	159.0	726.0	201.5	103.0	506.0	425.5	410.0	402.5
1.000000:3L:+:NonCoding	GTAAGTCGCGTAGTAGGAAGAAGCACCAATAACATA	283.0	892.0	222.0	664.0	171.5	211.5	645.5	1014.0	395.5	447.0
1.000000:2R:+:NonCoding	GTTATCATCGATATTGCTGTGATCCGTTTAGTTATT	133.0	513.0	145.0	563.0	137.5	69.5	313.5	188.5	266.0	169.5
1.000000:UNKN:+:NonCoding	TGATCCTGACCGCCCAGGTGGGCTCGGCGGTGAGCC	204.5	803.0	219.5	505.5	275.5	114.0	744.0	870.0	470.5	559.0
1.000000:2R:+:ENSANGE00000064288	ACGATTTACTCATATTGGAGCTAGAACTCATCAGAT	137.0	642.5	175.0	548.5	142.0	97.5	532.0	221.5	315.0	152.0
1.000000:3R:-:ENSANGE00000067681	CGTCCTGTTTCTTCGGGGATTGTGTTTTCGGCGAAG	357.0	655.5	158.0	713.0	158.0	190.5	654.0	430.0	364.5	437.0
1.000000:2R:+:NonCoding	ACACAGGAAAATAAACTATAGTTCATTAAAGTAAAA	78.0	370.0	110.5	648.0	93.0	60.0	252.5	130.0	263.5	126.5
1.000000:2L:+:ENSANGE00000071041	TCTATTTAAGCTTGTACTGCTCGTAGGCGTTGGACG	104.5	424.0	191.5	580.0	131.5	68.0	346.5	209.0	357.0	175.0
1.000000:3R:+:NonCoding	GGAATAGCGTAAAAAACTCGCGCGTTTAGTGAATTG	251.0	762.5	138.0	621.5	115.5	78.5	638.0	228.0	381.5	140.0
1.000000:3L:+:NonCoding	CTGCAAGGAAATAATGCGTACGATCGCCCGGCGGGC	145.0	509.0	105.5	701.0	131.5	74.5	497.5	151.5	408.5	183.0
1.000000:2R:+:NonCoding	TGCCACAATTATCCCGGCGTACGTGTGCTCGGACTA	123.5	548.0	159.5	709.0	125.0	61.0	446.5	279.0	348.0	196.0
1.000000:3R:+:NonCoding	CTGCGGTGGAAAACGGAAACAGGCTCTCACGGAATC	593.0	755.5	573.5	964.5	230.5	262.5	561.5	1390.5	522.0	394.5
1.000000:3L:+:ENSANGE00000012475	GGTGCTCGGGCCACGGTAGAGCATCTTCAGCGCCAT	329.0	846.0	317.0	832.5	136.5	187.0	746.5	1436.0	508.5	371.5
1.000000:2R:+:NonCoding	GAGTGGTATTGGAATTGCGCAATCCCACTCCAACGT	122.0	422.5	173.0	609.0	93.0	59.0	357.5	144.0	395.0	113.0
1.000000:X:+:NonCoding	ACCACTCGGGGCTAATTTCTACACCGTCCGGCCAGC	177.5	515.5	152.5	650.5	113.0	62.5	416.5	222.5	329.5	223.0
1.000000:3R:-:ENSANGE00000020104	CCTTGACACGCCGGACAGCGTGAGGACTTGAGTTTC	165.5	763.0	165.5	683.0	156.0	88.0	592.5	330.0	330.5	183.5
1.000000:2R:+:NonCoding	TGACGCAAAACGTGACCCAGGCCCGTCAAAGTGCAG	24275.5	18394.0	1736.0	1940.0	4292.5	2872.5	9826.5	4012.5	1407.0	1373.5
1.000000:3L:+:ENSANGE00000050739	CTGATCACCGGAATTGAAATACCTCCAGAGAACGGT	102.5	406.0	134.5	608.5	112.0	60.5	382.5	173.5	333.0	147.0
1.950000:2R:-:ENSANGE00000026646	GCTTCTGCTGCTGCCGGCTTGCTGATTGTTCTGCCT	9845.0	24657.5	1621.5	2066.5	4640.0	8873.5	18184.5	10574.0	2172.0	17546.5
1.000000:2R:-:ENSANGE00000047602	GGAATCGCTCAGTATGTCCTTCAGTATCGAGCTGGA	874.0	954.5	171.0	749.5	127.0	370.0	558.5	340.5	375.0	241.5
1.000000:3R:+:NonCoding	CAAGTTTCTTAAATTATATCGTCTATTGTCCAATGT	95.5	390.0	98.0	565.0	79.5	49.0	377.0	100.5	345.0	80.0
1.000000:3R:+:ENSANGE00000006300	CCGTTGGCCCATCCGGCTCATCGCAGCAACCGGGTG	758.5	3043.5	1094.0	1141.0	517.5	552.0	1337.5	2439.0	681.0	888.5
1.000000:2L:+:NonCoding	GTGGAATTTTGCTACATACAATGTAATATGAACTTT	194.5	463.0	121.5	677.0	86.0	83.5	387.5	164.0	397.0	139.0
2.000000:X:-:ENSANGE00000055188	GAGGAATTTCTCTTCGTCTCCCATCGTGATGATTTT	207.0	570.0	195.5	687.0	151.0	83.0	358.5	282.5	443.0	323.5
1.000000:3R:+:NonCoding	AGATGAAAGAGAAAATTACTGCACCACATCCTCGGT	268.5	640.0	213.0	797.5	87.0	212.0	570.5	295.5	411.0	211.5
1.000000:UNKN:+:NonCoding	TAACCAATTGACCGCGATAATCATGGAGGTGCATAA	103.5	571.0	112.0	759.0	221.0	61.5	515.0	188.0	376.5	324.0
1.000000:3R:+:NonCoding	GGAAAAGGGAAAGCGAGCCCGGTTAGCATGATTACA	336.0	802.5	693.5	689.0	274.0	147.0	824.0	721.0	544.5	321.5
1.000000:2R:-:ENSANGE00000037804	CATCTGGGCGACACAGAAGCAGTGGCGATAGTTGTG	285.0	796.5	205.5	725.0	118.5	68.0	658.5	354.0	509.5	202.0
1.000000:3R:+:NonCoding	GGTCCAAGGTTATTGCATTAATACGCGACGGTTTTG	104.0	546.0	124.5	726.5	99.0	62.5	494.0	135.0	469.5	156.5
1.000000:2R:+:NonCoding	CAATGTTTACTGAAATTACACATGCAATCGACGGCA	107.5	469.5	83.0	612.0	109.0	49.5	370.0	103.0	361.0	121.5
1.000000:X:+:ENSANGE00000017869	TAGTGCTTCTGTACAATGTTGGGAGCTAGTAATTGT	210.5	694.0	212.0	705.0	150.5	59.5	486.0	201.0	452.5	159.0
1.000000:2L:+:NonCoding	TGATGCTGATCCTGCCGGTAGCCACGATGTGTTGGA	2202.5	2396.0	733.0	697.0	239.0	1446.0	3174.5	1875.0	629.0	473.0
1.000000:3L:+:ENSANGE00000028604	GATCGTCATCCTGACCCTCGTCCTGGTCGCTATCCT	4371.5	4067.5	4557.0	937.5	415.5	1018.5	3653.5	4110.0	1010.0	994.5
1.000000:3R:+:NonCoding	ACGGTTTCTGGAGCGGTATGGATTTACTCCAGGCTC	173.5	737.0	677.0	796.5	178.5	97.5	622.5	354.5	431.0	276.5
1.000000:2R:+:NonCoding	AAGCAATATTACGTTAGAACCTACAAAGCTTTCCAG	105.0	469.0	117.5	779.0	94.0	55.5	530.5	96.0	384.0	120.5
1.000000:3R:+:NonCoding	GTGAGTGATACCTCAAATGTGAACCTCGGGACATTG	156.0	520.0	174.0	769.5	86.5	57.0	557.0	248.5	360.0	149.5
1.000000:2L:+:NonCoding	ACTTCGTTTAACGTGCCCACCCATGAGAGATTACAG	133.0	480.5	101.5	756.5	123.0	56.0	415.5	185.0	485.0	135.0
1.000000:2R:-:ENSANGE00000070012	CACATTGTCCATGGTGCCGTTCTTGTGTCCGTTGGT	1708.0	2550.0	1166.0	1480.5	272.5	534.0	1965.0	1175.0	1154.0	694.0
1.000000:2R:+:NonCoding	CATCCCGAAAGGAGGAGTTTAGTTAAAAGAAGTTAA	113.5	574.0	126.0	723.5	106.0	70.5	442.5	173.5	433.0	129.0
1.000000:2L:+:NonCoding	TAGCTTCGAGAAAACGCACGTACACGTTAAGGTTTA	211.5	518.0	106.0	754.0	89.0	100.5	422.5	171.5	426.0	145.0
1.000000:UNKN:-:ENSANGE00000000175	CCCGATTTCACAATAAACAATTCGTTTACCATTTGG	127.5	478.0	877.5	983.5	99.0	63.0	557.5	379.5	751.5	112.0
1.000000:3L:+:NonCoding	GTAAGCTGCGATGCGGTGGCATGTACGATATGACAC	763.5	2839.0	3875.5	2036.0	469.5	1212.5	2297.0	6167.5	1267.0	1109.0
1.000000:3R:+:NonCoding	GTAAGCGGTGGTGTTCCATTCAGGGATACTAATGTC	667.5	980.5	829.0	1138.0	185.0	1188.5	946.5	2211.0	895.5	632.5
1.800000:UNKN:+:ENSANGE00000081292	ATCATTCGAGCAGAGAACCTACCTACCCACAGATGA	293.0	628.0	190.5	1051.5	136.0	156.0	579.0	518.5	826.0	247.5
1.000000:3R:+:NonCoding	CTAGTAGAACAAATATGGAAACACTAGTGAGGAGAT	101.5	532.5	86.5	871.0	84.5	66.0	548.0	155.5	473.5	88.5
1.000000:UNKN:+:NonCoding	TTTAATGAATTGTGCCAGCGTGGTGTTTTTCAGTAT	183.5	741.0	164.0	1048.5	104.0	124.0	677.5	424.5	577.0	195.0
1.000000:2R:+:NonCoding	AGAACCCATTCTTCAAGTCGCGATCGAATGGCCCGT	155.0	568.0	96.0	958.5	82.5	61.0	577.0	159.0	537.5	84.0
1.000000:2R:+:NonCoding	CCCCGTGTATGATGCGTTCGATTACAAGCACGGACG	108.5	569.0	131.5	919.5	85.0	97.0	489.5	182.5	523.5	126.5
1.000000:3R:+:NonCoding	GCCAAAGCTAATTAAAGTGGTGCCAGGCATATCTCG	193.0	582.0	134.0	863.5	111.5	90.5	521.0	227.0	469.0	146.5
1.000000:X:+:NonCoding	GCAGAAGTGCTAATGGTATCACGGAATTTCTATATC	125.0	529.0	148.0	831.5	105.0	86.0	527.5	205.5	499.5	109.5
1.000000:2R:+:ENSANGE00000039707	TCGAGCGACTACGGGTAGCACGTTTAGATTTTTTCG	336.5	963.0	329.5	978.5	132.0	329.0	646.5	259.5	549.0	131.5
1.000000:2R:+:NonCoding	GAAGGTTTAAGTTTTTGAAGGCTCAGCTCAGCAATG	144.0	590.0	170.0	858.5	130.5	107.0	559.5	195.0	546.0	162.0
1.000000:3R:+:NonCoding	GTAAGTGTTGTAGGTGATTCTAACCTCCAAAATGTG	179.5	570.5	284.5	900.5	125.0	131.0	480.5	546.0	611.5	183.5
1.000000:2R:+:NonCoding	CTGGGTTAGGAGGGATAGGATACGATGTTAGCTCAC	268.5	611.0	522.5	1201.0	153.5	119.0	458.5	614.5	651.0	219.0
1.000000:UNKN:+:NonCoding	CGTCAGCTGTCAACTGATGCACCGGTCACTTGATGC	128.5	556.5	230.0	919.5	134.0	72.5	453.0	252.5	507.0	155.5
1.000000:2R:+:NonCoding	TTTATTTCTCTTTTACCGGAGGTTGTTTCCCTCAAA	105.5	446.5	98.0	834.0	91.0	62.0	398.0	126.0	483.0	94.0
1.000000:2L:+:NonCoding	GGCTGCCCACAACACTCGGGGACGCTTCAACACATC	529.0	602.0	339.0	1087.0	181.0	181.0	493.5	869.5	714.0	381.5
1.000000:2R:-:ENSANGE00000009954	TGAACGACTCGCGTAGAATTTGATGCAGCAGCGTTA	277.5	651.5	194.5	834.0	204.0	143.5	536.0	205.0	486.5	254.5
1.000000:3R:+:NonCoding	ACACCGCTCGACCCTGCCAGGCCGGAGAATCTGCTG	569.5	1111.5	413.0	1007.5	193.5	184.0	904.5	453.0	671.5	278.5
1.000000:3L:+:NonCoding	AATTCATTAGGAAATATATACTCATATTTTCAAACT	103.5	394.0	85.5	766.5	99.0	55.5	364.0	86.0	533.0	92.0
2.000000:2R:-:ENSANGE00000046716	ATTAATTTGTTGTTGTAGTTGATACCAGAAACTGTG	221.0	613.5	163.5	830.0	96.5	114.5	503.5	151.0	527.5	112.0
1.000000:2R:+:ENSANGE00000063468	TGACACGTTTTTAAAGCGCGCCTTGCAAGCGTGTTA	116.5	527.0	73.5	901.5	94.5	80.0	497.0	126.0	443.5	91.0
1.000000:2L:+:NonCoding	GAAAGGAGGGAAGGAAAGCCGATAATGAATAGATTA	665.0	1815.0	1192.0	1650.5	175.0	575.5	1282.0	1508.5	1379.0	585.0
1.000000:2L:+:NonCoding	CGATATTTACGACACACGCCCCCCCGGTCGCCTTTT	243.0	1186.5	204.5	1545.5	184.5	200.0	822.5	211.5	765.5	411.5
1.000000:X:+:NonCoding	CGGTATCGGCCAGAATTAGCGTCTTGCGTCTTAATG	131.0	429.0	95.5	874.0	119.5	76.0	367.0	103.0	489.5	153.0
1.000000:2L:+:NonCoding	AAAGATCACACAATTTGATATCCTTGTGCCCCTAGG	180.5	476.5	76.5	802.0	90.0	71.5	407.5	103.0	517.0	103.0
1.000000:2L:+:NonCoding	ATATTATCGGGCCCTCTACGTGAGCTGTAGAGCATT	124.0	470.5	93.5	855.5	92.5	76.0	435.5	212.5	537.0	115.0
1.000000:2L:+:NonCoding	GCCAGCGCGCACACCAGCTCGCGGTGTTATGCTGTG	140.0	529.5	111.0	907.0	96.5	92.0	542.0	236.5	520.0	111.5
1.000000:2L:-:ENSANGE00000019787	CTTGAAGAAGCCTGCCTCCGTCTTGCACTCCCGAAT	756.0	2229.5	1155.5	2220.0	248.0	635.0	1979.0	3099.0	1986.0	899.0
1.000000:2L:+:NonCoding	TGTACGGCACATCCCATTCAATGGCATGTCAACCAT	156.0	419.5	99.5	881.5	126.5	74.0	405.0	193.0	547.5	175.5
1.000000:3R:+:NonCoding	TGGGTGCATAAATCAGGAAACTTGTTCCGTGCACGA	89.0	422.5	87.0	748.0	136.5	70.0	375.5	192.5	462.0	116.0
1.000000:2L:+:NonCoding	CTGCAATTCCAGAGGTATATCGCGTTCATTGTCCGT	88.5	447.5	97.0	784.5	151.5	66.5	393.0	163.0	535.0	135.5
1.000000:3L:+:NonCoding	GGAGCATGGTGGTACATGGAAATTCACCTGTCCAAC	455.5	708.5	144.0	974.0	135.0	383.0	436.5	524.0	660.5	212.5
1.000000:2L:+:NonCoding	ACGATGAATAGAAATATCAATCTTCGCTTTCCTCCT	113.0	365.5	79.5	734.5	160.0	45.5	367.5	123.0	460.5	109.0
1.000000:UNKN:+:NonCoding	TGTATAGTGCGTTTAAGGAGCTAAGTCTTACAGGGT	125.5	448.5	94.5	769.0	181.0	85.0	412.5	222.0	446.5	158.5
1.000000:3L:+:ENSANGE00000070712	CTTGAAAGTTGTTTAAAGTGCTCATTCCAGCCCCAG	328.0	983.0	525.5	1135.0	193.5	206.0	821.0	1060.0	768.0	385.5
1.000000:3L:+:NonCoding	GATGACGCATGGCTTTTTGTTGGAATGACGTCACAG	148.5	405.5	155.0	689.0	106.0	93.0	386.5	176.5	463.0	143.0
1.000000:2L:+:NonCoding	CTCATTGAACTCTTTCGCTTACGAACCGCCTCTATT	116.5	363.5	113.0	742.5	164.0	64.5	364.5	154.5	501.0	127.0
1.000000:X:+:NonCoding	CTCGCTGTCGGGCGCTTCCACACCCACCAATACCCA	484.5	1123.5	520.0	830.5	192.0	227.5	996.5	1469.0	645.5	236.0
5.750000:UNKN:+:ENSANGE00000083078	AAGCAAAAAACCACATAGTCAGTTTTACATATACGC	81.5	428.0	86.0	732.0	117.0	61.5	397.0	151.0	404.0	97.5
1.000000:3L:+:NonCoding	GCCGCACTCGTAACCACTTACTTACTGTCTTACTTA	186.0	482.5	130.0	683.5	128.0	71.0	442.0	230.5	380.5	161.0
1.000000:2R:+:NonCoding	GTGCAGCATTTCCCACGAAGCTTCCAATGGGAGGGG	320.0	1285.0	283.0	816.5	243.0	112.0	408.0	416.5	591.0	132.0
1.000000:2R:+:NonCoding	GCAAACCAGTGACCGATCATCCATTGTGTTCCATAG	213.5	418.5	131.5	769.0	121.5	90.5	470.0	254.5	487.0	145.5
1.000000:2L:-:ENSANGE00000070676	CTTCGCCACGTCCGTGTACCCAACGTACCCGTGCGA	263.0	602.0	140.5	790.0	167.5	114.0	678.5	302.0	569.5	173.5
1.000000:3R:-:ENSANGE00000035434	ATTATTCATCTTTCAGGCAACCGTTTACAGCAGCCA	404.5	698.5	233.0	1047.0	244.0	422.5	892.5	860.0	919.5	352.0
1.000000:2L:+:NonCoding	CTTTCTTCTCTAACCACTCGTTGGAGGAGGTTTATT	104.5	385.0	89.0	558.5	154.5	59.5	384.5	130.5	380.0	127.5
1.000000:2R:+:NonCoding	AGGATATCCTTCACATATGATCGCTCCAATAACCGC	128.5	456.0	113.5	657.5	98.0	82.5	442.5	127.0	330.5	105.0
1.000000:2L:+:ENSANGE00000037277	CTAGCCGAACAAATAGCGAGCTTTATGTGTACTGTT	139.5	595.5	102.5	750.5	163.5	70.0	646.0	208.0	540.0	137.5
1.000000:3L:+:NonCoding	AAATAATTGGAAAAATGAAAGCTTAGAATAGGCCAC	126.5	521.0	96.5	625.0	93.0	73.0	513.5	131.0	401.0	91.5
1.000000:UNKN:+:NonCoding	GGATCTGGCCGGAGCTCTTCTCCAGCCTGAATGGCA	189.5	615.0	204.0	793.5	197.0	74.0	528.0	291.5	512.0	149.0
1.000000:2R:+:NonCoding	AACGCTCGAAGCGATTGGACAGCCGTAGTGGATGGC	176.5	546.5	165.5	801.5	161.0	77.0	531.0	318.5	580.0	175.0
1.950000:UNKN:-:ENSANGE00000047863	CAGTGACACCGATTGCCCGCTGCTGTGTTTGGCTCG	5109.0	5647.5	2421.0	9204.5	323.0	4107.0	7246.0	4001.5	5343.0	901.5
1.000000:X:+:NonCoding	GTAAGTATCGCTTAGCCCTCACCACTCTTCGATAGC	142.0	496.5	131.5	591.5	253.0	71.0	438.0	184.0	360.5	178.5
1.000000:3R:+:NonCoding	GTAATGGGGGCCGTAACGGTCGGGCTGGTGCTCGCA	3054.0	17361.5	2192.5	11226.0	401.5	2322.5	14515.0	5437.0	5212.5	944.0
1.000000:2R:+:ENSANGE00000062501	GGCCTATTATTAGGCAGTCGCGGCACGGTGCACGGG	609.0	1085.0	251.0	975.5	204.5	303.5	1039.0	409.5	900.5	271.5
1.000000:3L:+:NonCoding	ACGAAACGTCAGAGTTGAAACAAGCGAGTTGCTACT	118.0	394.0	98.0	531.5	277.0	69.5	380.0	107.5	292.5	148.5
1.000000:3R:+:ENSANGE00000050040	ACGCACTAACATACCTGGTTTACGTAGCTAGTAAAG	133.0	455.0	139.5	496.5	247.0	81.5	386.0	248.5	324.5	122.0
1.000000:2R:+:NonCoding	CGGATATGAATTTCTAACATCTTGTCGTACCCGGGT	108.0	485.5	110.0	509.0	254.5	52.5	436.0	146.0	291.5	125.5
1.000000:2L:+:NonCoding	GTAGAACGTGCGCAGACAGTACCGGTCCCTTTTTGT	175.0	519.0	168.5	671.5	289.5	83.0	444.5	310.0	628.0	198.5
1.000000:2R:+:NonCoding	GTAAGCCCGTGCATGTGGCAATGGCAGCTTCGGTGC	186.0	600.5	198.5	640.5	272.5	94.0	485.0	231.0	467.0	185.0
1.000000:3R:+:NonCoding	GACACAAAAGACAATATTCTCAACACCCGATGGAAT	94.0	465.0	91.0	426.0	303.0	78.0	385.0	143.0	259.5	148.5
1.000000:3L:+:NonCoding	CGACCGAGCTACATTGAAATGGCTTAGAATTTTTAT	133.0	409.0	131.5	321.0	459.0	87.5	418.5	173.5	281.5	184.0
1.000000:UNKN:+:NonCoding	CATCGCCACGATGCTCACTGAGTCTCTTCGCATTCT	127.5	391.5	147.0	391.5	732.5	84.0	429.5	186.5	341.5	415.0
1.000000:X:+:NonCoding	TGGGCGCCTCCACGTATGTGCGTGGCCGACCATGCG	217.0	436.5	199.0	451.5	206.0	126.0	436.5	279.0	315.5	268.5
1.000000:2L:+:ENSANGE00000070259	TCTCCGGCAGCGCTGCACTACTGTGCTTCTGCTCCT	526.0	478.5	1592.0	4512.5	267.5	325.0	582.0	1074.5	5235.0	702.0
1.000000:UNKN:+:NonCoding	CCTGCAAGAGACTCATTTCGGATGGGTTGTTCCTGG	293.5	400.5	481.5	498.0	321.5	164.5	340.5	689.5	471.0	536.0
1.000000:2R:+:NonCoding	CAAAAATCATTCACAAGTTACATCAAGTAACAACGA	185.0	273.5	249.0	312.0	701.5	148.5	246.5	192.0	232.5	646.0
1.000000:2R:+:NonCoding	CTTTCAAAGCAGAGAGAATAGCGTAAAGCAGCAAGG	255.0	485.0	589.0	379.5	165.0	181.5	316.0	690.5	256.0	386.5
1.000000:3R:+:NonCoding	AGCGTCAAACCTATTCCATCGACAGCCCAAAATGGA	234.5	312.0	173.0	317.5	167.5	140.5	296.5	223.0	247.5	348.0
1.000000:2L:-:ENSANGE00000037206	CTACCAAGGGTTCTGATTTTTGCGATTCTAGAAACC	236.0	400.5	175.0	332.5	173.0	148.5	237.5	183.5	218.0	268.5
1.000000:2L:+:NonCoding	GTAATCCAATAGACTTTATAATCCCATTGAAGCTTT	121.5	274.5	68.0	306.0	116.5	124.5	215.0	112.0	232.5	194.0
1.000000:3L:+:NonCoding	CTAAAGAAGGAAATTGGAAATAATGCGACGTGAAGA	216.0	375.5	110.5	340.0	122.0	178.5	285.0	194.5	291.5	177.5
1.000000:2R:+:NonCoding	TTTATTAGCTCCGGCTCCACCGTAGAGGGGGGCCAA	276.0	424.5	144.0	378.5	177.0	105.0	295.0	163.5	269.5	350.5
1.000000:3L:+:NonCoding	GTGAGCTTCTACCTAGCTCTTAGGTCCTCTTAGCTC	187.5	337.5	101.5	413.0	123.0	88.0	302.0	138.5	339.0	175.0
1.000000:2R:+:NonCoding	CGCGCGTCTCTTGACTCGCGCGAAACGCACCTATTG	180.5	360.0	84.0	410.0	126.0	123.0	292.0	129.0	293.5	158.0
1.000000:2R:+:NonCoding	CAGTTTTCGGGGAGCCCGTTCGACGGACACACCAGC	211.0	497.0	226.5	684.5	225.5	113.0	361.5	336.5	474.5	406.5
1.000000:2R:+:NonCoding	TGTTTTCTATGTTCCAGTTCCTTTTATTATTCATTT	138.0	347.0	140.0	458.0	205.5	80.0	323.0	201.0	371.5	334.0
1.000000:UNKN:+:NonCoding	TGTGTTGAGCTGAAAGAGAGGCTACGCGCGGCCAAT	335.5	615.0	647.5	712.5	278.5	131.5	478.5	787.0	493.0	781.0
1.000000:2L:+:NonCoding	TTCGTTTCGCCCAGCAATTCTTAATTCTTCCACCAC	478.5	678.0	241.5	694.5	170.0	185.0	472.5	393.5	653.0	211.5
1.000000:3R:+:NonCoding	AGGTGTGATTGAAAACTTGTCTCCCGTCAGCCGGAG	206.0	463.0	258.5	534.0	195.5	85.0	438.0	529.5	312.0	306.0
1.000000:2L:+:ENSANGE00000064671	TGGAGGAAAATAACACTGGAAACAACTGGTTTCAAT	2027.0	4871.5	1234.5	914.0	253.5	1430.5	4296.0	1696.0	905.5	550.0
1.000000:2L:+:ENSANGE00000079556	CGCCTGGAACAGTTCCGTTGGTAGTGTCGCTATGCG	433.5	796.5	309.0	559.5	212.5	91.0	570.5	480.5	465.0	289.5
1.000000:3R:+:NonCoding	TTTTTTTATAAGTTTTCTGTAGAAGCGTAAACATTT	97.0	289.0	119.5	433.0	170.5	69.0	268.0	135.5	318.5	163.0
1.000000:UNKN:+:NonCoding	CCCATGTGTACGCGTGCGTAGTCGGCGTATTTTTCC	438.5	1041.5	441.0	548.0	194.0	142.0	797.5	957.0	283.5	327.0
1.000000:2R:+:NonCoding	GTAAGACAAAGTCGTTGAGTGCGTTTTGGGATGAGC	249.5	802.5	304.5	587.5	245.0	111.5	594.0	608.5	383.0	362.0
1.000000:3L:+:NonCoding	GTGTCTGTGTCCCATTATTCCCGTGTGCACTTTTGC	651.5	536.5	354.5	598.5	230.5	282.5	445.5	724.0	295.0	806.0
1.000000:2R:+:NonCoding	CTTTTCTTCCTCACGGTAGTAATAAAGTGAAATAAA	98.5	322.0	137.0	514.0	135.0	64.0	244.5	124.5	295.0	141.5
1.000000:3L:+:NonCoding	AGGCAAAGGCGGCCGTAAACTCTACGGAAACGTGCG	1593.5	1373.5	2766.5	1062.5	226.0	1904.5	985.5	3651.5	427.5	983.0
1.000000:2R:+:NonCoding	GCTTTTCGAAGTGTAACATCTCATCTCAACCTGCTA	193.0	470.5	169.0	481.0	128.5	65.5	464.0	207.5	338.0	175.0
1.000000:2L:+:ENSANGE00000064738	CGTCCGGCACCGGGACTGTGTGCGCACTTTCGGTTG	245.0	705.5	242.0	526.5	174.0	94.5	594.5	340.0	338.0	196.0
1.000000:2R:+:NonCoding	CGTACGCTCGGCGAGGTTATGGTGCAAAGCACTTGC	142.5	484.0	246.0	514.0	243.0	64.0	534.0	415.5	419.5	419.0
1.000000:UNKN:+:ENSANGE00000083289	GATCTGCTGTTGGTACTTCAGCTCTACGCACCTTAG	192.0	443.5	466.5	478.0	205.5	83.0	349.5	576.0	274.5	248.0
1.850000:UNKN:+:ENSANGE00000083492	CAAATTTCGACAGTCAACACTATATTTAAAACTTTG	138.5	299.0	108.5	471.0	166.0	69.5	241.5	176.5	287.5	216.0
1.000000:X:+:NonCoding	GTCGGGTCTTTACGAGGTCAAGGCCAAGGCCAAGGA	409.0	2980.5	1004.0	690.5	312.0	111.0	877.0	469.5	395.5	466.0
1.000000:3R:+:ENSANGE00000050320	AATCGGTTTCTCCAAGATACGTTTGGCTCACACTTC	292.5	802.5	271.0	554.0	226.5	171.5	637.5	367.0	408.0	464.0
1.000000:3R:+:NonCoding	TGCCAGCTTCAGATTATAAACAAAACGGGAAAGGGA	165.5	500.0	189.0	653.5	153.0	52.5	320.5	211.0	304.0	285.5
1.000000:X:+:ENSANGE00000004809	ATGTCCGCTATTACCATAGCTGCTTGCTTTTAATGG	114.0	347.5	106.5	542.0	114.0	52.0	321.5	212.5	348.0	225.0
1.000000:2R:+:ENSANGE00000083376	TCGAAATAAAGAAGATGTTCTTTGTGTGTAGGTGTG	11827.5	5267.5	1257.5	775.5	983.5	2618.5	2938.0	1018.0	394.5	2663.5
1.000000:X:+:NonCoding	CTAAGTTGGGAGAAGATGGGCGAATCATTAGTGGTC	878.0	2452.0	1478.0	749.0	418.0	433.0	2120.5	2014.5	390.0	1481.5
1.000000:2R:+:NonCoding	AGGGAGAACAGGCACGTAGGGAGATGTGGTATGAAA	425.0	747.0	1004.0	796.5	270.0	176.0	631.0	911.5	371.0	1142.0
1.000000:2L:+:NonCoding	GAACAGATATCAACAGATTGACAAGTACACCTGGTT	124.5	400.5	144.5	637.0	118.0	47.0	393.0	185.0	364.5	185.0
1.000000:UNKN:+:NonCoding	AAGCTCCCTTAAACTCCGTCATTAAAGTAATCTCCT	129.5	380.5	78.0	615.5	119.0	53.5	252.0	141.5	405.5	107.0
1.000000:2L:-:ENSANGE00000073811	TCGATCGTCAACGTGTCCAGCCTACGGTTTGCCCAG	249.5	601.5	317.0	678.0	181.0	72.0	516.0	558.5	401.5	173.5
1.000000:2R:+:NonCoding	AGACGGAAAATTGTCAAAGGTATCCAAATAATACAC	124.5	400.0	85.5	584.5	115.0	52.5	293.5	111.5	417.5	111.0
1.000000:UNKN:+:NonCoding	GCTCACACGCAACAAATCCATGACCGAAGCGCCTCC	353.0	853.0	510.0	593.5	191.5	136.0	538.5	599.0	381.0	491.5
1.000000:UNKN:+:NonCoding	ACAGATTTGTCAAGTGTTTGCTTTATGCTGAAGCGG	100.5	391.0	102.5	628.5	133.5	54.5	398.0	173.5	370.0	135.0
1.000000:2R:+:NonCoding	CACAGGCTTGATCTAGTACATCTCAGTTAATTCAGT	118.5	397.5	141.0	587.0	150.5	61.0	342.5	228.5	304.0	181.5
1.000000:3R:+:NonCoding	GAGGAAACGTGGGAGAACTCTACCACCATCTATCAA	211.5	442.5	227.5	667.0	146.0	67.5	325.5	294.0	356.0	244.5
1.000000:3R:+:NonCoding	CACCCAAGCCTCTACTTCGATACGATTTTCGCTTCA	1889.5	1770.5	166.0	940.5	173.0	203.5	546.0	357.0	404.0	554.5
1.000000:2L:+:ENSANGE00000038002	CTGGACCATGCGCGGTGCCTTCAGCTCGCCGTACGC	1254.5	2390.5	1952.0	1888.0	232.0	519.0	1640.5	3614.0	573.5	807.5
1.000000:UNKN:+:NonCoding	TTGGCCTCATCCGGCTATTCATGTTATATGATGATT	110.5	462.0	127.5	619.5	117.0	66.5	349.0	168.5	330.0	140.5
1.000000:UNKN:+:NonCoding	GAACGCACTCATACACTCATCGATACAAACAGAAGT	257.5	475.5	137.5	706.0	132.5	96.5	411.5	216.5	406.0	321.0
1.000000:3R:+:NonCoding	AAGGGGGAATTTAATTACGTTCAAGTTTTGTTGCCA	400.5	2236.0	173.5	561.5	215.0	186.0	4462.0	421.0	586.5	415.0
1.000000:UNKN:+:NonCoding	AGCATTCGCCTTTCCCGGAAGCTTACTGGCAGCTTT	123.0	474.5	138.5	715.0	132.5	63.0	399.0	139.0	404.0	176.0
1.000000:2R:+:NonCoding	GAAAAAGGAGTGATCCAGATGGAAAACTGAATGGGA	144.5	467.0	219.0	804.5	132.5	72.0	411.5	279.5	369.0	230.0
1.000000:3R:+:NonCoding	TAAGAGAAGAAACAGAACGTCAGTGAGGTGATCGAG	135.5	481.5	138.5	733.5	116.0	65.5	435.5	205.5	356.0	370.5
1.000000:X:+:NonCoding	GGACCGTCGTCTAACACTATCATGCCACCACCTAAT	215.5	506.5	205.5	763.0	184.5	109.0	424.5	287.0	533.0	324.0
1.000000:2L:+:NonCoding	GTGAGTTGCAGCACTTCACAGGGCTTTTCAACGGTG	128.5	440.5	140.5	837.0	182.5	87.0	415.0	233.5	677.0	249.0
1.000000:X:+:NonCoding	AACGGAGATTACGGGATAACTCGTTCTGGTCGGGTT	123.5	499.5	209.0	723.5	140.5	59.5	453.0	186.0	473.5	188.5
1.000000:2R:+:NonCoding	GTATGGAAAGCATCAGCTGCTGTTAAATTGTTGCCT	120.0	527.5	142.5	719.5	138.5	49.5	411.5	205.5	409.0	133.5
1.000000:3R:+:NonCoding	TAAATACTAAATTAGATGTCTGATAGGTTGCAATTC	104.5	392.0	79.0	676.0	104.0	48.5	403.5	134.0	372.5	135.5
1.000000:UNKN:+:ENSANGE00000047528	TCAATTTCTTGTTAGTTTGAGCAAATGTGGGGCATC	117.5	546.5	114.5	733.0	129.0	69.0	425.5	162.0	351.0	163.5
1.000000:3R:-:ENSANGE00000042872	CAGCGGAACTTCCTGCATAGGTCGCTGTTGTATAGT	256.0	721.0	187.0	743.5	170.0	70.0	524.5	334.5	546.5	223.0
1.000000:UNKN:+:ENSANGE00000083936	TTCATGACTAGTTCTAGAACAGATTTCTTAAACTAA	225.5	825.5	167.0	830.5	98.0	83.5	701.5	344.5	424.5	157.0
1.000000:2R:+:NonCoding	AAAAGGTACAAAAAGGAGGACTACTTCTAGTGGTGG	150.5	598.0	185.0	762.5	119.5	92.0	430.0	238.5	505.5	142.5
1.000000:UNKN:+:NonCoding	TTTTGTTAGAAAATTACTGGGTATTCTGCAAACGTT	78.5	453.5	77.5	724.0	118.5	64.0	506.5	118.0	450.5	106.5
1.000000:3R:+:NonCoding	ACACGTTTTAGTTGGTGCGATTGGTTTCGTTGACCG	279.5	1495.0	480.0	1126.0	379.5	215.5	1765.5	834.0	517.5	1146.5
1.000000:2L:-:ENSANGE00000025777	GTAGAAGCAACCGTTAGTACGTGCGGTGATAGACTA	115.5	506.0	114.5	746.5	128.5	72.5	513.5	160.0	535.0	173.0
1.000000:2R:+:NonCoding	TTTGCTGCAATAGAAACGTGGCAATTTTTAAAATGG	100.5	533.0	83.0	682.5	116.5	71.0	508.0	125.0	447.0	126.5
1.000000:3R:+:NonCoding	CCGAGCTGTGGGAAACCAATCTACGCAACGGTGGCG	574.0	1555.0	591.5	1020.5	434.5	110.5	2661.5	917.5	1378.5	744.5
1.000000:UNKN:+:NonCoding	CCACACTCCCGGCTGCCCCTGGTACTAGAAAACTCT	482.5	792.5	412.5	1313.0	158.0	171.5	631.5	585.5	679.5	488.5
1.000000:UNKN:+:NonCoding	TTAAGTACACTTTCCACAGAACACGGATCCACAATC	135.0	609.5	98.0	840.0	124.0	76.5	513.0	139.5	452.5	148.5
1.000000:2R:+:NonCoding	GTAAGTTTAGTAGTTGTGGTTGGCATTGCAGCCATC	252.0	663.5	492.0	1070.5	131.5	141.5	627.5	450.5	497.0	302.5
1.000000:2R:+:ENSANGE00000063950	AACGTCCCACCTCGGTACCGAGTTTTGTTACACCTT	200.0	1139.0	262.5	943.0	107.5	75.0	680.5	234.5	534.5	129.5
1.000000:3R:+:NonCoding	AACAAGAAACACGTAAAAACATCCACAATGGAGCTC	195.0	850.0	183.5	911.5	131.0	81.5	534.0	194.0	456.5	123.5
1.000000:3R:+:NonCoding	TAAGCCTGAGCGACAATCGTTCCAAACTGTAGAAGG	110.5	594.0	195.0	831.0	118.5	63.0	449.5	191.5	539.0	114.0
1.000000:3R:+:NonCoding	GAACAGCACACGACGATAAACTCCTAAACTGTCCTC	763.0	941.5	358.0	1178.5	150.5	198.0	671.0	245.5	756.5	222.0
1.000000:3L:+:NonCoding	GCTGCATTCCGTCCGGGTCGCGCAACGTCACAATGG	511.5	2273.0	1178.0	1098.5	1665.0	126.5	2620.5	2077.5	1289.0	2918.0
1.000000:2R:+:NonCoding	GTAAGCATTGGGATTGCCACGTACTGTGGTAGATCG	174.5	579.5	206.5	952.5	227.5	74.0	622.0	266.0	570.5	321.0
1.000000:UNKN:+:NonCoding	TTTTATAGGTTCCCCTGGCTTAGTCTTCTTCGGAAA	181.5	534.5	531.5	832.0	154.5	93.5	505.5	875.5	532.0	243.5
1.000000:2R:+:NonCoding	TGTCCAGGTTGTTGTGAAATCGAATGACACCCTTTA	161.5	511.5	1021.5	896.5	259.0	125.5	481.0	716.5	492.0	383.0
1.000000:3L:+:NonCoding	CTCGAATTGTTCTCCTCGCAAGCCTTACCCCAGAAG	132.5	580.5	254.5	945.5	173.5	78.0	456.5	234.5	515.5	221.5
1.000000:UNKN:+:NonCoding	CCCTGGATCCCGCCAGTGGCCGCGCCACCCGGGCCG	202.5	934.0	3153.0	854.0	508.5	280.0	735.5	1300.5	532.5	553.0
1.000000:UNKN:+:NonCoding	CCTTCTACGATAAGCTAGCTCTATTGCAACACCCCA	104.5	549.0	1125.0	869.0	382.5	63.0	528.0	1190.5	541.5	242.0
1.000000:2R:+:NonCoding	CAATTTTGTTTGAATGGATATAAATAGATTAGTGAC	104.5	518.5	1408.0	844.0	498.0	57.5	431.0	978.5	540.5	284.5
1.000000:UNKN:+:NonCoding	CTGGGGTAATCGCTTAGGCCTGGGTGATATAATATG	123.5	574.0	2149.5	1043.0	1050.0	58.5	559.5	1374.5	505.5	657.0
1.000000:2L:+:NonCoding	AATGCCGATTCATATACCAAAGGGAGAACTAAAAAA	127.0	533.0	1347.5	1068.5	1118.5	67.5	461.0	1236.5	757.5	656.5
1.000000:2R:-:ENSANGE00000009708	TTTGTTTCGAGCTCCTCTTCCGGCGAGCTTTCACCT	635.5	1864.0	1621.0	1815.5	285.0	225.0	1535.0	1808.5	756.5	647.0
1.000000:2R:+:ENSANGE00000058301	TAGTGTGGCCCCGTTGCCAACTGTCGCCGGTTGCGT	483.0	782.5	1520.5	947.0	236.0	197.5	707.0	1519.0	648.0	389.5
1.000000:2R:+:NonCoding	TCGTCATACATATTCTCAGATCGAACCGATTCAAGG	508.5	1556.5	1270.5	903.5	117.5	306.5	1141.5	1288.0	648.0	299.0
1.000000:X:+:NonCoding	GCAGGTGCTAGTAGCTGAACTCTAAAACCAACGCAA	156.5	548.5	2696.5	916.5	116.5	74.0	418.5	1389.5	544.5	167.0
1.000000:2L:+:NonCoding	CCATCGGAAGCTTATAAGAAAGTTAATGTATGTGTT	103.5	489.0	84.5	848.0	115.0	78.0	426.5	116.0	457.0	83.5
1.000000:2L:+:ENSANGE00000032518	GGCTGCAGGCGTTCAGCAACCGTGCGTCAAAGACGA	204.5	581.0	110.5	942.0	87.5	98.5	555.5	167.5	575.5	127.5
1.000000:UNKN:+:NonCoding	TCGTTCAGATGTGTATTACTTATCGCTTGTGAAAGG	113.5	513.5	77.0	873.0	97.5	61.5	381.5	97.0	442.5	82.5
1.000000:2L:+:NonCoding	ACAAACATATTATTAGCGAGGAGTTTTTAAACTGAA	102.5	443.5	90.0	838.0	98.0	62.5	433.5	128.0	478.5	90.0
1.000000:2R:+:NonCoding	GGTGAGCTGTAGGAATCTGTATGGTCTATCGCCAGG	259.5	489.0	176.5	1023.5	180.5	127.5	417.5	260.5	712.0	326.5
1.000000:3L:-:ENSANGE00000076734	CGTAAATCCGTAAGCAATAACTTCTCCACCGTACTG	180.0	640.5	365.5	1003.0	175.0	96.5	523.5	331.5	634.5	187.0
1.000000:3R:+:NonCoding	CTATAATGATGCGTATCGTCTAAAACTGTACGCTGC	130.0	437.0	96.0	844.0	124.0	74.5	446.0	116.0	497.5	87.5
1.000000:2R:+:NonCoding	GCGTAGTTTCTCTTCATCGACACAGTTGAATGAATG	138.0	471.0	87.0	863.0	160.0	76.0	446.5	161.0	535.0	96.0
1.000000:3L:+:NonCoding	TTTGCGTGAGTAAACGGTCACTTCCAGCCACGGGGA	158.5	482.5	128.0	943.5	213.5	57.5	349.5	187.0	572.5	217.0
1.000000:2R:+:NonCoding	GCCCTGTGTGTCTCCCCTAGTGTCCGCTTTAATGTC	561.0	681.5	930.0	1283.0	266.5	286.0	519.5	1075.5	630.5	484.5
1.000000:3R:+:NonCoding	TATCACACTGTCCGACCAATTCAACCTCACCCATCC	379.0	565.0	161.5	1095.5	180.5	137.5	464.5	288.0	572.0	257.5
1.000000:2R:+:NonCoding	TCTTATTATATGATCAGGTCGAAAAGACACCGTTGA	137.0	528.0	78.5	869.5	176.0	72.5	439.5	127.0	482.5	88.0
1.000000:X:+:NonCoding	GTTCGGGTATTTAGGGCTATGCTAACTTGAACCATG	117.5	463.5	133.0	937.0	207.0	64.5	381.5	173.5	645.5	161.0
1.000000:3R:+:ENSANGE00000023271	CGCTGATGATGCTCCGCTGGTATGCGTTTCGCTTTT	247.5	671.0	203.5	1006.0	168.5	97.0	573.5	221.0	503.5	153.0
1.000000:3R:-:ENSANGE00000048383	TTTCTTATGCTTGTCTGTACTGGCGAGCGATGTATG	191.5	575.5	173.0	916.0	183.5	110.5	521.0	301.0	616.0	120.0
1.000000:2R:+:NonCoding	CCTGTTTGCTACAAAAGGAGGAAAAGGTAGAGAGAG	162.5	822.5	144.5	1020.0	156.0	100.0	556.5	258.0	574.5	131.0
1.000000:UNKN:+:NonCoding	GAGCAAATACAACCCTTCCCTTTTGAGCAACGAAAT	141.5	476.0	119.5	853.0	99.0	71.0	387.0	150.0	523.5	86.0
1.000000:2R:+:NonCoding	CTGTGGGAGTACAGTGAAAGAGTGACCGAGATTGTA	191.0	535.0	183.0	1004.5	180.0	147.0	385.0	454.0	588.5	274.5
1.000000:3R:+:NonCoding	TCCGCACGCCGTCTTCATTTGGTGTGCAGCGGGCAC	142.5	566.0	112.0	901.0	185.5	72.5	545.5	194.0	665.0	197.5
1.000000:2R:+:NonCoding	CTTGGGAAGACCAAAGAGAAGTGCCAAGGTTAAGTG	155.5	730.0	144.0	858.0	187.5	102.5	505.0	259.5	468.5	169.5
1.000000:3R:+:ENSANGE00000073834	TGGTGATAGTTCTTGCGCGAATTGCGCCCCAGCGCG	237.5	564.0	130.5	1013.5	142.0	108.5	458.5	178.0	504.5	114.0
1.000000:2R:+:ENSANGE00000040432	TGGTAACGAGTGCCTTCAGCTTCGACAGACCTTCAG	441.0	754.5	159.0	1035.0	136.0	132.0	566.5	227.5	604.0	148.0
1.000000:3L:+:NonCoding	CTAGAAAAAAACGAGTAACGAGGAGAATGTAAAATA	184.0	592.0	110.0	881.5	155.0	117.5	446.0	153.5	552.0	145.0
1.000000:X:+:NonCoding	CCCATAAAGCAACCGTCAAGCAAACTACGGTTTACA	149.5	454.5	92.5	1022.5	130.0	79.5	434.5	122.0	474.5	110.5
1.000000:3L:+:NonCoding	GTGAGTGTTGTGAAAGAGCCGATATCTCGAAGCATT	590.5	1067.5	368.0	1685.0	250.5	226.5	671.0	373.0	635.0	242.0
1.000000:UNKN:+:NonCoding	ACTATGGAGAAATCGCGTTGTGCGTGAAGTGTACGA	453.5	1620.0	513.0	1333.5	238.5	138.5	1341.5	866.0	871.5	526.0
1.000000:2L:+:NonCoding	GTAGGTATTTCATGATAGGGATGGGAATACGAATCA	154.0	343.0	120.5	888.5	135.0	75.0	342.0	136.0	568.5	149.5
1.000000:2R:+:NonCoding	TGATAATCACCACGCAGCAAAGCAATTTGCAACGCG	1587.0	1439.5	923.0	2317.5	632.5	143.0	529.5	279.5	590.5	176.0
1.000000:X:+:NonCoding	GATTTTACCTGTGAGCGGGTGGTGGATTCGATTTCT	823.5	3824.5	914.0	1845.5	292.0	743.0	3138.5	1388.0	1974.0	784.0
1.500000:UNKN:+:ENSANGE00000050843	GGAGCGGCCAAAGATTTGCTTTTACCTTGCCTTTGG	312.0	773.0	146.0	992.5	146.5	266.5	647.0	329.5	559.0	239.5
1.000000:3R:+:NonCoding	CTGAAAAGGGGTCAAGGAACTCATGAGCAATCTTTT	141.0	388.0	128.0	889.5	177.5	71.0	346.0	263.5	517.5	153.0
1.000000:3R:+:NonCoding	GTAAGCCATTGCTGGCAGCACAGCGAGAGGAGTAAA	1351.5	633.0	480.5	1599.5	448.0	596.5	968.0	380.5	914.0	337.0
1.000000:3L:+:NonCoding	TGATAGGTGATCATTACCAAAGTGGCTGTGTGTCGT	329.0	776.5	302.5	1149.0	261.5	202.5	600.0	444.5	695.5	273.5
1.000000:2R:+:NonCoding	GTGAGTGCTGGGTTGGGGAGAGATCAGGGGAGGTGC	946.5	5089.0	1966.5	2831.0	391.5	513.5	3504.0	1937.5	2030.5	1159.5
1.000000:3R:+:NonCoding	CCACCGCTCAGAACAAAATGTGCATCTCAATTCTTC	145.0	433.5	149.0	826.5	236.0	76.0	347.5	137.0	466.0	146.5
1.000000:3L:+:NonCoding	AGTTGGCCAGTTTTCTCATGAAAGGGTTGCCAAAGC	148.0	448.0	234.5	758.5	182.0	96.5	454.0	339.5	494.5	184.0
1.000000:3L:-:ENSANGE00000048861	TTCGGTGGCATTGTAACTCAGCGTACTACCACCACC	925.5	675.0	910.5	1326.5	250.0	708.5	625.5	2138.0	884.0	557.5
1.000000:X:+:NonCoding	GATAGAGAGAAAGAGTCGGGATATTGCGATGTTTGA	450.5	817.0	549.0	985.0	221.0	347.5	659.5	1038.5	602.0	421.5
1.000000:3R:+:NonCoding	GCTTTGCAACCAGGGATAGTATATAAAGCAATAAAA	109.5	487.5	109.0	764.5	187.0	58.0	459.0	258.0	401.5	101.5
1.000000:3R:+:NonCoding	AATTAATTTACAGCCGGAACTTGCACAGAAAACACG	124.5	427.0	96.0	818.0	229.5	74.5	388.0	181.0	433.0	146.0
1.000000:3R:+:NonCoding	CTGGTACGGAAAGGGACGTATGACCAGCATCCGTCG	167.0	523.5	172.5	761.0	214.0	69.5	510.0	295.0	462.5	200.0
1.000000:2R:+:NonCoding	GCGGCCGCACGAGAATACCGTTCTGAACGTCCGGAC	157.5	585.0	153.5	762.5	202.5	78.5	567.0	217.0	381.5	125.0
1.000000:2R:+:ENSANGE00000081009	TTATTTTCCCATTGTTTAAACTTGGGGTTTATTTAT	101.5	363.5	103.0	685.0	212.5	58.5	301.5	159.5	401.0	90.5
1.000000:3R:+:NonCoding	TTAGTAGTACCGTCCCCTTATGGGGGGATTGTATTT	142.0	306.0	101.5	533.0	185.0	63.0	349.5	160.0	435.5	114.5
1.000000:2R:+:NonCoding	CTGAAATGGGCCGCGAAGCGAAGTACTTGATTAGAA	223.0	552.5	163.0	789.0	221.0	92.0	445.5	255.5	467.5	156.0
1.000000:2L:+:NonCoding	TGGCCGACTCATACATCACATAAGTTCACCGAACCA	203.0	440.5	145.0	644.0	200.0	112.0	367.0	263.0	444.0	84.5
1.000000:3L:+:NonCoding	ATCAAGAATGGTGCGCCTTTGAAGGCTCGCTATTTC	514.0	920.0	210.5	823.5	200.5	222.5	672.0	269.5	632.5	151.0
1.000000:2R:+:NonCoding	AGTTAGCTACTTCAGCGCGCGTACTAGATTGAGGAG	119.5	460.5	108.0	602.0	182.5	64.5	383.0	137.0	386.0	99.0
1.000000:3L:+:NonCoding	TTCGGTTGGTTTTTCCCGGTTGGATGATGTCTGTAA	206.5	749.0	275.5	746.5	241.0	109.5	657.0	362.5	610.0	334.5
1.000000:2R:+:NonCoding	TATCCGTTTGGGAAAGGTTCACTTCCTCTGTTGGTG	119.5	494.5	101.0	698.5	160.5	72.0	453.0	152.0	513.5	142.0
1.000000:3R:+:NonCoding	AAATAACCCATAACAGAAGCCATCATAACGTTACTT	133.5	478.0	135.0	595.0	225.0	72.5	448.0	138.5	409.5	126.0
1.000000:3L:+:NonCoding	TTGAACTAGTGTTCGATCCCCGGAACCAGGAAAGGG	104.5	521.5	138.5	674.0	159.5	77.5	522.0	186.0	445.0	132.5
1.000000:3R:+:NonCoding	GCTGAAGCAGTTAGATAACCGACAGCAAAGAAACCA	158.0	595.5	141.0	649.0	235.0	88.0	497.5	179.5	463.0	217.0
2.150000:UNKN:-:ENSANGE00000083057	AAAATCCTCTCGTGACACAGGGTAGCGCAAAAGTGT	99.5	479.0	122.5	649.5	268.0	105.5	439.0	148.0	406.5	163.0
1.000000:2L:-:ENSANGE00000073948	TTCACGTACAGCAGATTGGTCCACCAGTTCCGTCGG	607.5	949.0	300.0	1034.0	399.0	248.0	2044.0	690.0	1531.5	1848.5
1.000000:3L:+:ENSANGE00000083007	AACCGTGACTCGAGCGAATATCCACTGTAATTTTTC	248.0	537.5	163.5	705.0	283.0	151.0	496.0	296.0	403.5	190.5
1.000000:3R:-:ENSANGE00000007000	CGATCTCTTTGCACAGAGGCTTCACCCTCGCTCGTT	166.5	467.0	252.0	663.0	293.0	83.0	477.5	269.0	422.0	205.0
1.000000:3R:-:ENSANGE00000074116	ACACACACTTTAACGACCGGACACAGCGACGGTCAC	818.0	4245.0	1694.0	4036.5	369.5	821.0	4683.0	1936.5	2039.5	843.5
1.000000:2R:+:NonCoding	CGGGACCGGTTCGGTACCGGTATGGGTATCAAGAGT	238.5	771.0	361.5	689.0	374.0	107.5	558.0	250.5	448.5	192.5
1.000000:3R:-:ENSANGE00000007000	GCGCCGAAACGTGCCCAAACTCTCGACTGCCGTCAG	365.5	1056.5	521.5	1030.5	390.5	144.0	1339.5	676.5	845.5	428.5
1.000000:2R:+:NonCoding	CAGAAGCTGCCCGCAGACATGATAATGCTAACAATT	160.0	454.5	282.0	601.0	335.5	101.5	418.0	335.0	504.5	176.0
1.000000:2R:+:NonCoding	AAAAATAATGCCACGACATCCGAAAAACAAGCTCAA	223.0	674.0	103.0	624.5	303.5	110.0	474.5	167.0	399.5	236.5
1.000000:2R:+:NonCoding	GAATGACAGCTGCCATCTTTTGCCGTGAGATGCTTT	227.5	467.5	118.0	662.5	342.5	80.0	466.0	153.0	402.5	160.0
1.000000:3L:+:NonCoding	GAAAATCGATGTACGCAATAGCTGAAGTAGTGAATA	102.0	471.5	111.0	383.0	368.0	71.0	464.0	103.5	319.5	169.0
1.000000:UNKN:+:NonCoding	AACCCCTTTCAGATCAGCAACAATACCGTCCATAGA	408.5	682.0	195.5	629.5	490.0	134.0	561.0	174.5	424.0	345.0
1.000000:3R:+:NonCoding	GTTTAACAACTAATGAAGAGGCGGGCAGTATGATTG	951.5	1148.0	292.0	885.0	693.0	208.0	961.0	342.0	795.0	559.5
1.000000:3R:+:ENSANGE00000049928	AAGTACACCCGAGTCTTGCAACGTACCTGTACCGAC	214.5	649.0	308.0	438.5	760.0	67.5	462.5	206.5	446.5	500.5
1.000000:3L:+:NonCoding	CTGAAAGTATTGTTCATGCTACAATTAGCGTGTCGT	113.5	461.0	159.0	262.0	455.5	70.5	465.5	132.5	306.0	307.0
1.000000:2R:+:NonCoding	TTCGTTTCTACCCACTAGAAAGGGTTTCACGGTGCG	134.0	470.5	117.0	318.5	345.0	68.0	523.0	133.0	247.5	153.0
1.000000:2R:+:NonCoding	ACCGCCGAGAATTAGTCGGGATGATTGATTTTTGCT	120.5	521.5	128.0	250.0	398.5	76.0	443.0	131.5	264.0	161.5
1.000000:2L:+:NonCoding	AAAAAAACACATTTACGATTACAATAACAGCACTAC	1470.0	1268.5	408.5	279.0	317.0	1264.5	826.5	312.5	222.5	148.5
1.000000:3R:+:NonCoding	GATACGCGGCACAGAACATCCCTCAGCCCGTCGTGA	355.0	473.0	319.0	516.0	380.5	140.5	492.0	308.0	388.5	337.5
1.000000:3R:+:ENSANGE00000043569	GCAGGCCATTCGAAACCTATGTGATTTGTGTATTTT	5240.0	1373.5	549.5	1055.0	349.5	648.0	970.0	1295.5	1381.5	1374.5
1.000000:3R:+:NonCoding	CACATAAACATGCAAGTGGAGCAACTTACTTGTGCT	98.5	430.0	197.0	267.5	311.5	66.0	424.5	162.0	210.0	142.5
1.000000:2R:+:NonCoding	TTATATGGAGTAAAGGGTCCCCTTAGTATTATAGCT	137.5	374.5	139.5	233.0	342.5	61.5	374.0	129.0	180.0	193.0
1.000000:3R:+:NonCoding	GGGAAGGGAAGTAGTGTTTGAACGGTGTGATTGTGT	644.0	1404.0	601.0	726.5	409.0	310.0	1223.5	574.5	699.5	649.5
1.000000:2L:+:NonCoding	TGTGTTGATGCATTTTCTAAGAATGAATGGATAACT	1401.5	903.0	655.0	893.0	718.5	377.0	698.0	736.0	749.5	682.5
1.000000:2L:+:ENSANGE00000023436	TTACGACGCACGATTGATAGATAATTTGATCGGCCA	126.0	392.5	197.0	302.5	459.0	91.5	463.0	179.5	252.0	195.5
1.000000:3R:+:NonCoding	TAGTTTGGAGGTTGAATAGGATTAGCTAGAGGTAAA	351.5	582.0	465.5	643.0	939.5	161.0	569.0	280.0	658.0	715.5
1.000000:3L:+:NonCoding	TTGTTGGTAAACAAAGCCCAAGCCCTTTGGGAGTGC	135.5	372.5	176.0	325.0	931.5	93.5	338.0	169.0	378.5	588.5
1.000000:X:+:NonCoding	TTTCAAAAAAATCGCCCGGCAGAACGCTTACCCCTA	380.5	539.5	339.0	631.5	1039.5	175.5	437.0	306.0	538.5	637.0
1.000000:3L:-:ENSANGE00000054144	GTCGAGGAAGTACTGCTCCCCGTTGCCGAGCGGTTC	637.5	917.0	508.0	1495.0	1119.0	304.0	1266.5	1197.0	1425.0	1031.5
1.000000:X:+:NonCoding	TCTGCTTATCAAGGGTACACACCCAGAAGTAGTGGG	115.0	389.0	171.0	466.0	984.0	70.5	430.5	175.5	423.5	706.5
1.000000:2R:+:NonCoding	CTATACGAGAGGATGGGTCGCACGTCAGCAATAGTA	481.5	808.0	552.0	446.0	471.5	595.5	582.0	1593.5	325.5	1214.5
1.000000:UNKN:+:NonCoding	GGCTGTGCTGGAGTGTGGAGCTGTCCGAATCATTTC	4547.0	9028.0	11587.5	6808.5	758.0	5103.0	8875.0	6706.5	967.0	3220.5
1.950000:2L:+:ENSANGE00000079913	TAACTATCTCTGAAGGTAATTCGACTTGTTTCTGTA	297.0	380.5	152.0	353.0	165.0	152.5	232.5	178.5	306.0	445.5
1.000000:3R:+:ENSANGE00000082673	GTCAGGTGTCCGGTGTTTCCGGTAAGCAGGAGGACC	367.5	414.0	293.0	416.0	235.0	182.0	343.5	297.5	322.0	654.5
1.000000:2L:+:NonCoding	GGACAACAGTCCCGCGTACTGCTTGTGATAAGACCC	230.5	466.5	202.0	395.5	126.0	186.5	374.0	264.5	228.0	243.5
1.000000:3L:+:NonCoding	GTTTGTTATCCTTGCTTTATCAATCTATTTGCATAG	193.0	314.0	112.0	272.5	148.0	131.5	235.5	123.5	200.5	243.5
1.000000:2R:+:ENSANGE00000036269	TTCAACCTTCTGCTTCAACCGTTCGTGCTCGTCGCG	1430.5	2305.0	5721.0	2550.0	227.5	1046.5	1704.0	1943.0	379.0	1252.5
1.000000:2R:+:NonCoding	TACTTATCACAAAATGGTGATGTTAATTTTACTCCA	172.0	254.0	115.0	310.0	144.0	106.5	233.0	127.0	698.5	298.0
1.000000:2R:+:NonCoding	TAAATGTAACAAGGCGTATAGCATTGATATCACGTA	2012.0	617.5	250.0	322.5	127.5	183.0	262.0	186.5	283.0	226.5
1.000000:2R:-:ENSANGE00000051421	TTTGTTCTTTATGCGCGTCCGCGGCGGCGTACTGCC	387.5	577.5	222.5	417.0	155.0	221.5	445.0	361.0	401.5	241.5
1.000000:3R:+:NonCoding	AGAGGGTGGAGGAATGGAGGGTAGTGGGGGTGGGGG	1075.0	3818.5	1061.5	1303.0	443.5	565.0	3352.0	758.5	388.5	1662.0
1.000000:3L:+:NonCoding	TTATACGTTACAAAAAGGAACCTTAATCCGATCATC	222.5	269.0	77.0	297.5	114.0	86.0	276.5	86.0	267.5	215.0
1.000000:3L:+:ENSANGE00000068108	GGATCGGCACTCCGCAGACCGGTGGCAATCTCCTTC	789.0	1133.0	836.0	508.0	332.0	831.0	1138.5	2419.0	402.0	879.0
1.000000:3R:+:NonCoding	TAGAAGCTTACTGGCGGGCATGGAAAATTCAATAAT	321.0	507.5	373.0	473.5	288.0	218.0	437.0	646.0	290.5	804.5
1.000000:2L:-:ENSANGE00000070300	TAGGCATCGTTACAGACACACTCGTAGTATCGAGTA	207.5	395.0	160.5	432.5	188.5	887.0	1347.5	1215.0	344.5	480.5
1.000000:3R:+:NonCoding	GCGCAAGCGAGGATAAGGACGCATTATACTGCATGG	359.0	542.0	263.5	573.5	168.5	311.0	493.5	578.5	586.5	279.0
1.000000:2L:+:NonCoding	GTACGTATTGCAGATTTCCTCGGTGCCTTTTTGCCA	114.5	406.5	147.5	445.5	134.5	62.0	289.0	171.0	335.0	184.0
1.000000:2L:+:NonCoding	AATCCACAGGCGAGAGAAACTGCTTGCACCGGAACA	325.5	532.0	354.5	583.5	219.0	101.5	460.0	481.5	408.0	475.5
1.000000:2L:+:NonCoding	CACACATACCGCCGGGGAGCCGGTGGCGCCAAGCCA	420.0	1607.0	329.0	789.5	802.0	170.0	2946.5	971.0	462.5	1226.5
1.000000:3R:+:NonCoding	GGAAGCGATATTGATTAGAGACCTTTTCCCGTACGA	162.0	386.0	191.5	495.5	327.5	65.5	479.0	277.0	506.5	397.5
1.000000:2R:+:NonCoding	GTAAGTATGCCTAAGCTTCAGCGCCGTGGGCAATGG	118.0	426.0	114.0	441.5	143.0	65.0	362.5	149.0	293.0	241.0
1.000000:X:+:NonCoding	GCTTGCCCCGACGTTGTGGGACGCTCGTAAAAAAAG	268.5	592.5	394.5	539.0	169.5	128.0	409.0	400.5	434.0	196.0
1.000000:2L:+:NonCoding	GTATGTATCATGTGACTATCCACATTGTGCTGTGTG	168.0	414.0	154.5	425.5	192.0	63.5	377.5	263.0	306.0	228.5
1.000000:2L:+:NonCoding	CTGCAAAATGGAGGGAGAGTGGGAATTCATTGTTAT	314.5	678.5	547.5	891.5	295.0	128.5	506.5	936.0	378.0	829.5
1.000000:UNKN:-:ENSANGE00000047885	CGCTTCACCACACCCCTATCAGTCAGCGGATCAGTG	492.5	1373.0	697.5	622.0	362.0	230.0	1030.0	1212.5	299.5	927.0
1.000000:2L:+:ENSANGE00000081940	CTGCGGAATATTTTGTATCGCAAACATCTCCCTAAT	288.0	735.0	361.5	641.5	258.5	174.0	617.5	425.5	396.0	689.5
1.000000:UNKN:+:NonCoding	AACGTCCTCCAATTCATTCCCAATCACTTAAACAAA	114.0	347.0	107.5	495.0	123.5	55.5	209.5	145.5	347.0	147.0
1.000000:2R:+:ENSANGE00000047437	TCTATCCTACCGCACTCTACTTACTAGAGCCCAACG	226.5	732.0	549.0	733.5	254.5	97.5	552.5	444.0	281.0	319.0
1.000000:2L:-:ENSANGE00000025699	TTCGCTTTTCGCTGGCCGCTGCTGTTTTAGCTTCGC	1780.5	3603.0	3129.0	1092.5	472.0	1327.5	3483.5	5781.0	301.5	2452.5
1.000000:2L:+:NonCoding	CTGCAACGGGATGGAGAAAAGAGAGAACAGCGTGAT	480.0	1078.5	880.5	837.0	254.0	205.5	684.0	1549.0	439.5	1320.5
1.000000:3L:+:NonCoding	CGGATGGAATAAAATGACCACCAAATGGACGCGAGC	184.0	428.5	164.0	587.0	207.5	75.0	333.0	213.0	365.5	202.5
1.000000:3L:+:NonCoding	AGCACTCGATTAATGCCGCTCCAATTATACTTTTCA	154.5	396.0	142.5	554.0	152.5	86.0	306.0	173.0	266.5	143.5
1.000000:X:+:ENSANGE00000066943	GCTCCTTCTGGATGGCGTTGTCGATGCGGGCCGCCA	895.0	1135.5	1014.0	588.0	188.0	255.0	1069.5	2062.5	498.5	395.0
1.000000:2R:-:ENSANGE00000038332	ATCAAACCACAGGTGTTTCGATATGACCGATGCCAT	175.0	517.5	222.5	505.0	152.0	109.5	469.5	370.5	368.5	264.0
1.000000:2R:+:NonCoding	AACGGTATCACAGTCCCGATTCGATAGTGATCGCTC	173.5	449.5	167.5	605.0	124.5	67.0	357.0	283.0	337.5	149.5
1.000000:2L:+:ENSANGE00000040014	ATATCATATCTTTCTCCTCAAACAACTTACCTTTCC	117.5	526.0	210.0	602.0	187.5	64.5	419.5	278.5	313.5	281.5
1.000000:3R:+:NonCoding	GTGGGTCTTTGTCTTTTGGTGGTTTTAATCTATGGG	293.0	665.0	771.5	820.5	229.0	118.5	609.0	837.0	370.0	385.5
1.000000:2L:+:NonCoding	GTAAGTAGTGCACCAACCAAGCAGCAATACTTCGTT	363.0	1155.0	458.5	604.5	220.0	141.5	622.0	864.0	498.0	270.5
1.000000:2R:+:NonCoding	CACAGTCATTGAAATGAGATGATCCGTATGGGAAGT	87.5	392.0	119.0	558.5	113.0	57.5	325.5	165.0	325.0	138.5
1.000000:2L:-:ENSANGE00000073812	CTCCAGATTACCATTTCGCGCGAACGTATTTTGCGG	322.5	1091.0	389.5	565.0	162.5	80.0	524.5	189.5	334.5	132.0
1.000000:UNKN:+:NonCoding	GACAGAAAAATATGAATCTGTATTAGAACCATTAAG	105.0	382.5	93.5	617.0	85.0	48.5	315.5	111.0	384.5	102.0
1.000000:2R:+:NonCoding	AATTATATCAATCTTAAACACTCTATGATCTTTTTC	129.0	311.0	80.0	566.0	95.0	66.5	340.0	95.0	347.5	104.0
1.000000:3R:+:NonCoding	ATCCTTTCGTCCCATCGCTCAAACCTTTCGCTTCCT	158.0	466.5	123.5	681.5	101.0	60.5	395.0	188.0	334.5	152.0
1.000000:X:+:NonCoding	AGTTGAACATGGAATACTTTCGCGCGCACCAAGGCG	115.5	521.5	139.5	542.5	136.0	55.5	457.5	240.0	332.5	171.0
1.000000:2L:+:NonCoding	ACAATAGATAAAACTTATCAAGCGGAGAGTTTTCTT	95.5	449.0	96.5	545.0	136.0	59.5	298.0	99.5	343.5	106.5
1.000000:2R:+:NonCoding	GAACGCGTCACCCATGTTTTGGAATCCCACTTCCAA	142.0	380.0	108.5	508.5	142.5	62.5	343.5	126.5	280.0	128.5
1.000000:3R:+:NonCoding	AAGCAATGGTTAGCGAATCGGTTAGCATTTATTGAT	100.5	408.5	179.5	550.5	176.0	75.0	404.0	233.0	393.0	209.5
1.000000:2R:+:NonCoding	GTAAGTGTCAGCAAGGGTTGACAGAAGCCAGAGCAA	215.5	2649.5	430.5	1028.0	314.5	75.5	892.5	555.5	492.0	622.0
1.000000:3R:+:NonCoding	ATTTCCGACACTGAATATCAAAATGACTATTTACGA	101.0	353.0	108.5	555.5	103.5	44.5	307.0	126.0	391.5	142.5
1.000000:3R:+:NonCoding	TTTTCCGCCCTGTAGCCGAATGATTGTTGAGCAAAT	139.0	432.5	172.5	679.0	128.0	71.0	460.5	297.0	364.0	175.5
1.000000:2R:+:NonCoding	TTGCGTTGCGTAAATTTGGGTCAGTTGGAGGGAACG	194.0	535.0	333.0	590.0	175.0	102.5	495.5	609.0	389.5	295.0
1.000000:2R:-:ENSANGE00000077970	TTCGTTTCGTTTGTGAGCCACAGCCAATTTCCGCAT	214.0	748.5	268.5	714.5	229.0	157.0	1586.5	988.5	464.5	590.0
1.000000:2L:+:NonCoding	TAGCACATGTGTCCAAGTCTCACCGCCCAAAACGGA	106.0	434.5	113.5	754.0	161.5	56.5	405.5	207.0	432.0	198.0
1.000000:2L:+:NonCoding	GTTTATCGTACCCGACGTGATGATAACCCCACGCAT	143.5	433.5	82.0	688.0	88.0	54.0	401.5	163.0	443.0	181.0
1.000000:UNKN:+:NonCoding	CAAACAACGCGGCTGAGGAGACGGAAAACACACTGC	683.0	1708.5	1431.5	1076.5	327.0	402.0	1780.5	3818.5	930.5	1305.0
1.000000:2R:+:NonCoding	AAAACTACACTTTCTTCGGAATTGGCACGCAAACAC	152.0	479.0	111.0	591.0	108.0	76.5	410.5	136.0	360.0	158.5
1.000000:2L:-:ENSANGE00000054990	TGTGGGAACGATCGCATTTTCACCCTCCTCGAAGCA	477.0	1389.0	496.5	1116.0	218.0	234.5	971.0	662.5	545.0	558.0
1.000000:2R:+:NonCoding	TACGGAAAAACGGAGATCAAAGAGGAGTTAGGCTAG	191.0	557.5	153.5	745.5	151.5	74.0	489.0	259.5	386.5	233.0
1.000000:3R:+:NonCoding	ATTCACGATAGCGATATTCGCGCCAACCCTGCACCC	140.5	505.0	81.5	767.5	157.5	56.5	381.0	158.5	313.0	178.0
1.000000:3L:+:NonCoding	TCATCGTGGACCAAAGTGTTCAAGCGATTATGTTTT	96.5	423.0	130.0	794.5	149.0	72.5	433.5	169.5	443.0	222.0
1.000000:3R:-:ENSANGE00000079547	CTAAAAGTGGAACAGCATCCGATGTGGCTGGCATTG	305.5	909.0	501.0	887.5	187.5	110.0	469.0	356.5	557.5	362.5
1.000000:2R:+:NonCoding	AGACGTTGTAAGACTAGGTTGCAAGTCATGAGTTTG	113.5	519.5	122.0	712.0	98.5	49.5	494.5	192.5	437.0	120.5
1.000000:3R:+:NonCoding	TGTGTTGTTTTCCGTAAAGCCAAGCGTCCGATTTGT	250.5	961.5	307.5	723.5	173.5	92.5	657.5	310.5	460.0	313.5
1.000000:2L:+:NonCoding	TTCGTCAGCGCGTCGTCACTCGTCAGCGCGTCACAC	365.0	1107.5	284.0	925.0	164.5	98.0	732.0	432.0	501.5	223.0
1.000000:3R:+:NonCoding	TGTGTCTGGCATTTCTTCCGACCGAAATCACTGTCT	130.0	469.5	171.5	747.5	200.0	77.5	473.0	299.5	567.5	198.5
1.000000:X:+:NonCoding	TCACAAACACACCCACTATCTCTGTTTTACCATTAT	564.5	743.5	315.0	886.5	174.0	276.5	490.5	383.5	496.5	411.0
1.000000:3L:+:NonCoding	GCAGACATAAATACAAGAACAACCCAAAACTTTCAT	516.5	1160.5	424.0	870.0	126.0	368.5	724.5	816.5	593.5	242.5
1.000000:2L:+:NonCoding	AAGAAAAAAGTGTGTTCACAAATGACATCTGCGGTT	144.0	516.5	129.0	806.5	117.0	84.0	476.5	181.0	418.0	140.5
1.000000:3R:+:NonCoding	ATAAATCCGTTCGAACGGCATGGTGGGGCAAACAAC	160.0	601.0	145.5	750.5	142.0	70.5	515.5	341.5	556.5	221.0
1.000000:2L:+:NonCoding	AAATCTGTCAAGTATTGAATTTTCGCGATCCCGCCT	153.5	590.0	135.0	789.5	144.5	94.0	625.0	236.0	395.5	84.5
1.000000:3L:-:ENSANGE00000075925	TGTCTACCACGCGCAGCCGTGCCATTTTACGAATCT	477.0	1041.5	360.5	961.5	249.5	480.0	1162.5	936.5	475.5	498.0
1.000000:2L:+:NonCoding	ACGAAGATATGGGAAACTTCGCCTGTTGTTAAGGGA	115.0	551.5	115.0	730.0	100.0	58.0	480.0	173.5	498.5	129.0
1.000000:X:+:NonCoding	GTACAAGGCTTACTACCTTGTCCGATTTAACTGTTT	91.5	547.0	73.0	788.5	105.0	60.5	464.0	97.0	410.5	72.5
1.000000:UNKN:+:NonCoding	GCTACAAGAATAACGTGGTACAATAGTGAAAAGAAA	88.0	571.0	91.5	736.0	143.5	63.5	414.5	149.5	436.5	97.0
1.000000:3L:+:NonCoding	GGCGTTGTGTGTCCTTCCGATGTTGATCACTGGCAT	559.5	1949.5	1080.0	1660.5	194.0	363.0	1360.5	798.5	534.0	648.0
1.000000:UNKN:+:NonCoding	ACAGGAGTTTGTCATGCTGAGGATGACCTTCGGTGC	129.0	579.5	200.5	929.5	135.0	75.5	573.5	244.0	496.5	195.0
1.000000:2L:+:NonCoding	CCTCGTTATGCGAGATCTTAGTCATTAAGAGAGGCA	88.5	538.5	93.0	833.0	131.5	52.5	515.0	130.0	425.5	81.5
1.000000:2L:+:NonCoding	CTTGATGGTGTTTCGTGCATTGTTCTCGTTGCCGTT	273.5	1026.5	346.5	885.0	184.0	150.5	836.0	353.0	693.5	308.5
1.000000:2R:+:NonCoding	CGAAAAAGGCAATCATGGCGCAGTGCCGCCGGGAAG	132.0	831.5	127.0	903.5	227.5	79.0	1090.5	297.5	675.0	333.0
1.000000:UNKN:+:NonCoding	AAGTGGGTAGCAAGCTGATCGGTTTTCAGCAGGCCC	278.0	658.0	308.5	1145.0	190.5	115.0	580.5	306.0	532.5	411.0
1.000000:UNKN:+:NonCoding	ATTAGCGGAACGTATGAATAGGACAATTGTAGAAAA	116.0	513.0	88.5	875.0	103.0	53.0	471.0	144.5	545.5	97.5
1.000000:2R:+:NonCoding	TCCAGGTAGAGCAGCTCGTTGTTCACTGGCACGAGA	160.5	680.0	344.0	793.0	167.0	64.0	504.5	207.5	525.0	202.0
1.000000:2R:+:NonCoding	CTGAAACACAAACGAAAAGCAGTTACTTTTTAAGCG	178.0	459.5	133.5	879.0	78.5	79.5	456.5	133.5	495.5	86.5
1.000000:X:+:NonCoding	ACGTGTATATCGCGACTGCCATTAATAAAAACCAAT	156.5	561.5	72.0	840.0	119.0	61.5	445.5	77.0	513.0	100.5
1.000000:3R:+:NonCoding	CTCAGCTAATAGTGTGCCGGTTGGCATCCTTTTGTG	128.0	559.0	156.5	831.0	165.0	67.0	625.0	200.0	465.5	209.0
1.000000:2L:+:NonCoding	CTGGAAGGAAAGCGAGGGATTCTTTTTGTAAGCAAT	335.0	986.0	477.5	997.0	251.5	118.5	724.0	566.0	545.0	769.5
1.000000:3R:+:ENSANGE00000080791	AGAGAACATTGTGAAAATTAAGACCCGACCGACCCG	580.5	2374.5	1069.0	1019.0	311.5	287.0	1463.0	947.5	851.0	612.5
1.000000:3R:+:NonCoding	GAATATTGTATTGCTTCCAAACTAGTGAGGGGAAAA	104.5	342.5	80.5	662.0	123.0	59.0	335.5	93.5	403.5	75.0
1.000000:3R:+:NonCoding	GACGGTTACGTTGTTGGTCTGTTGTGAGTGATGGGA	377.5	1288.5	575.5	1432.0	191.5	158.5	1057.5	611.0	484.5	352.5
1.000000:2R:+:NonCoding	CTCCCTCTTCCCTAGGCGGATTTCCACCCGGGGTGT	303.5	710.5	254.0	968.5	807.0	101.0	589.5	384.0	497.0	329.0
1.000000:3L:+:NonCoding	GGAAAGAGATGGAGTTTCGAGTAGCAAAATGCGATG	183.0	679.5	230.5	904.5	180.5	102.0	551.0	297.0	577.0	520.5
1.000000:3R:+:NonCoding	AATCAACTGCATGATGCTGAAAGTACTACACACGGC	174.5	534.5	88.0	895.5	141.5	77.5	501.0	149.5	482.0	128.5
1.000000:3L:+:NonCoding	CAGAACACACCCGCAACTTATGCAATGAAGTAATAA	318.5	642.0	168.0	839.5	188.5	173.0	604.5	210.5	526.5	560.5
1.000000:3R:+:NonCoding	AGCATGAGTGAGGCTTCAATTTTATCCGGCAGAATC	185.0	571.5	366.5	907.0	216.5	111.0	556.5	238.0	517.0	603.0
1.000000:3R:+:NonCoding	TGATTATAGTGGACGCAAGTATTGTTTAAAGTTGCT	136.5	479.5	127.0	862.5	144.0	130.0	1013.0	268.5	560.0	146.0
1.000000:2R:+:NonCoding	AAAAATGAACAATCGTATGTTAAACTGTCTTTTGGT	123.5	472.5	83.0	816.5	127.0	67.5	440.0	112.0	487.0	71.0
1.000000:2L:-:ENSANGE00000069354	GAAGCCCGCCCGTTCGTTCCTTAACGGTGGTGATCC	293.5	511.5	190.5	970.0	177.0	104.5	543.0	327.0	537.5	387.5
1.000000:X:+:NonCoding	AGATCTTCGTTAAGTAACAACAATAGGTGTTCATAT	124.5	539.0	66.5	872.5	118.5	69.0	413.0	94.0	401.5	81.5
1.000000:X:+:ENSANGE00000080575	CGTATCCTGTCAGACTTCATGTCGGGTTCGTCTTGC	305.0	571.5	268.5	877.0	136.5	293.0	1107.0	322.0	592.5	214.5
1.000000:2L:+:NonCoding	ATACACATAAATATAAAATTTGCCCTATAGAAGGCT	118.5	533.5	70.5	767.0	134.0	64.5	406.0	87.5	425.5	68.0
1.000000:X:+:NonCoding	CGTACACAACAATAAGTCGTGGTTTCCTGGTCGAGT	182.0	546.5	116.0	915.5	105.0	76.0	572.5	183.5	509.0	108.5
1.000000:3R:+:NonCoding	TATAATTTAAAAACTTTCCTCTCAAACCACCAAGCG	139.0	434.5	87.0	864.0	144.5	78.0	363.5	126.0	483.0	232.0
1.000000:2L:+:NonCoding	AGTTGCAGCAAGTGAAGCTATAGTACGGCTAATTTA	164.5	589.0	341.5	1048.5	157.0	114.5	458.0	260.0	512.5	177.0
1.000000:X:+:NonCoding	TGAGGCAAGGTCAGTTATGCCTGTCTGCCATGCCGC	129.0	522.0	169.5	896.0	176.0	89.5	517.0	285.5	559.5	121.0
1.000000:2R:-:ENSANGE00000059445	TTGTTTAGGTCTTCGAACAGCGTTCCATACTCAGCA	329.0	581.5	198.0	1023.0	108.5	85.5	460.5	224.0	534.0	140.5
1.000000:2R:+:NonCoding	TATTTTTTTCATATTGTCTGACGCCTAGGGTTTCAC	177.5	512.0	121.5	995.0	104.0	68.5	412.5	164.5	506.5	108.0
1.000000:2L:+:NonCoding	TGAACGGTGTTCTTTATCAGTATTACAATAAATGTA	161.0	404.0	133.0	816.5	76.5	61.0	422.5	144.0	534.0	78.0
1.000000:2R:+:ENSANGE00000077659	TGATGTCATTGTACACTGACTGCTTATATTTGTATA	195.0	544.0	142.0	922.0	139.5	72.0	485.0	192.5	537.0	106.5
1.000000:UNKN:+:NonCoding	AAATATGAAGAGATTAAGAATGATATTTGCGTTTGT	127.5	441.5	102.0	946.0	146.0	71.5	513.5	151.0	420.0	104.0
1.000000:2R:+:NonCoding	GAATTGCCCAACCCTACTTCGTACACCTTCAACTAC	160.5	433.0	230.0	1017.5	129.5	70.5	329.0	207.5	495.0	132.5
1.000000:3L:-:ENSANGE00000080479	CAATACTTACGCAGAGTTTCGCCACCGCTGGAAGCT	546.0	1353.0	1493.0	1242.5	200.0	642.0	685.0	1596.0	753.0	382.5
1.000000:X:+:NonCoding	GCGTTAAACAAAACCGCCTACCTCCCCACAAGCGCT	466.0	1135.0	559.5	1293.0	258.0	102.0	593.0	407.0	639.5	201.5
1.000000:UNKN:+:ENSANGE00000047978	GATGAGTAAATTTAGTCTGGCGTACTCCAGCTTTCA	118.5	439.0	125.5	940.0	147.5	62.0	408.0	169.5	497.0	140.5
1.000000:3L:+:NonCoding	GTAAGTCAAGAGATATACAGTTTTTGAGCGCCTAGT	85.5	459.0	105.5	1001.0	87.0	72.0	488.5	123.0	538.0	98.5
1.000000:3R:+:ENSANGE00000084542	TATCGGCCGTCCCGGTGGACACATTTTTGGGCCGCG	300.5	659.5	233.5	905.5	142.0	172.0	650.5	318.0	639.0	176.0
1.000000:2R:+:NonCoding	TAGGGCTATAAGGGTGAGAGAGCTGCGATGTGGGAG	987.5	2646.5	682.5	1452.5	259.0	310.5	1984.0	1341.0	1039.5	929.5
1.000000:3R:+:NonCoding	TTAAACAACGATATTTACTGGCACGGGTGGCTCTGG	173.0	631.0	132.0	933.5	285.5	71.0	718.0	240.5	573.0	388.0
1.000000:3L:+:NonCoding	TTGCCATCGTTCTTCCCATGGTTTATTTCCGTTAAA	129.0	507.0	118.5	818.5	193.5	66.0	379.0	190.0	472.5	124.0
1.000000:3L:+:ENSANGE00000051867	ATTGTTTGGCCGGTGCGGTCCGAGTATGTTGGGCGC	440.0	1434.0	240.5	1422.0	232.0	134.0	1640.0	551.5	1108.5	251.5
1.000000:3R:+:NonCoding	AAACTTTCGTCCCGCTTCCCTTTATTAGCCACTGAT	153.5	529.0	121.0	950.5	184.5	74.5	392.5	136.5	616.0	118.0
1.000000:2R:+:NonCoding	GTAGGTTTGGCGGGCCCGGCCAGTTGGTGGCTAGTT	668.5	1942.0	472.0	1073.0	290.5	257.5	1716.5	622.5	954.5	467.0
1.000000:2L:-:ENSANGE00000019843	GGGAATAATTTGTGCAGTACCATTTGGAAGTGTCTT	753.5	1325.0	267.5	1184.5	170.0	192.0	1191.0	302.0	677.0	197.5
1.000000:2R:+:NonCoding	TGCCGTGCCGTATCGCGTTTTGGACATCGCAATCGT	433.0	922.0	375.0	886.0	170.0	129.5	1203.0	488.0	692.5	180.0
1.000000:UNKN:-:ENSANGE00000001340	GGCCATTAAGGTGATTAGGATATTGCTTGAACTTTT	138.5	408.5	107.0	772.5	144.5	62.0	343.5	120.5	479.0	99.5
1.000000:2L:-:ENSANGE00000070219	CCAGTGAGCCTCCAGCATATCGACCACACGCTTGAC	686.0	2082.0	648.0	1253.5	243.0	343.0	1856.5	1604.5	676.0	464.5
1.000000:2R:+:NonCoding	AAAGAGAACGCAAACAGTTAGTAGGGTTTAGATGGA	147.0	606.5	116.0	916.0	205.0	80.5	444.0	122.5	380.0	190.0
1.000000:UNKN:+:NonCoding	GTAAGGTACCGTACGGCGCGGTACATCGGAAATCTG	107.5	538.0	103.5	801.5	187.0	55.5	546.0	141.5	443.5	182.0
1.000000:2L:+:NonCoding	AAGTGAAACAAGTCAAGTCGAGCCGGGCGCCTATGC	222.0	787.5	212.5	846.5	249.5	95.0	718.0	275.0	564.0	208.0
1.000000:UNKN:+:NonCoding	CGATTCTATAGACAAAATTATAAGGAAACTTTTTAA	100.5	309.5	66.0	759.0	140.5	53.5	337.5	114.5	512.5	71.0
1.000000:3R:+:NonCoding	ACAAAACATATCATTTCAAAGCCTGCCCGTGCATCT	119.5	499.0	100.0	810.0	119.5	86.5	382.0	103.0	446.0	100.5
1.000000:3R:+:NonCoding	TGTGAGTTGTGACACCGCATCGAGAGGATGATGATG	351.0	709.0	210.0	926.0	177.0	120.0	535.5	342.0	661.5	211.0
1.000000:2R:+:ENSANGE00000083509	CGGATTTACCACTCGTCCCAACGTAGCCCTCACCTT	1343.0	1444.0	325.0	1095.0	297.5	261.0	1370.0	627.0	831.0	1123.5
1.000000:3L:+:ENSANGE00000062738	TGGCATCTGGACGGTGTTGCGCACAAACTGCCGGAA	280.0	522.0	109.5	882.5	237.5	95.5	532.0	197.0	558.0	193.5
1.000000:3L:+:NonCoding	CTGTAAAAGAGCCCGTGGACAGAGGTGTAGTAAGGT	283.0	537.5	171.5	851.0	230.0	119.0	571.0	330.5	558.5	322.0
1.000000:2R:+:ENSANGE00000076211	CCCGGTCCCGCCCGACCACCTCCGTTCGCGGGGGAA	2298.0	7826.5	1545.0	3561.0	398.5	2662.5	7106.0	2845.0	4932.0	2546.5
1.000000:3R:+:NonCoding	TTCCCGTCACATTTTCGTTTGATATATACTTTTCCC	100.5	316.5	79.5	811.0	93.0	73.0	328.0	116.5	500.5	81.5
1.000000:2R:+:NonCoding	AAAAAAGAATTAGTTAATCAGATGAAACTTGAAGCA	250.5	453.5	139.5	782.0	103.5	182.5	343.0	121.5	491.5	81.0
1.000000:X:+:NonCoding	AGCTTATTCGCTGTTGGCCCGTGAATAAAAGCATTC	165.0	473.5	134.5	879.5	173.5	100.0	530.0	167.0	511.0	262.5
1.000000:2R:+:NonCoding	TAATTTTTCACCCCGTGAAGGATGGCCGTGACGCAG	184.5	573.0	187.0	1004.5	137.0	86.0	482.0	301.5	624.5	152.5
1.000000:3L:+:NonCoding	AATCCAACGTTAATCTAATGCACCACCCTTCTCTTT	129.5	344.0	94.0	855.0	131.5	70.5	339.5	123.5	506.0	134.0
1.000000:3R:-:ENSANGE00000049427	CAGTTTCGGTTTCTCCGGTGTCACAGGAAGCAATGT	207.0	464.5	200.5	863.5	228.5	112.5	408.5	393.5	535.5	232.5
1.400000:2R:+:ENSANGE00000051407	TTTGCAGGGTGTGACTAATGGAGTAAATGTGATCAT	137.0	395.5	94.0	706.0	182.5	76.0	313.5	107.0	444.0	118.5
1.000000:2R:+:NonCoding	ATGCAAGTTTTTTTCCCTATCTTATTATTCTATTGC	80.0	350.0	77.0	668.0	189.5	55.5	310.0	123.0	389.0	103.5
1.000000:2R:+:NonCoding	GGGGTTTTCGGGTGAACCGAGTAAAATAGGGTAGCG	176.5	383.5	121.5	619.5	224.5	70.0	330.5	130.0	430.0	143.5
1.000000:3R:+:NonCoding	CTTCAGCTACAAATTTGGCTTAACGAACGTTTCGTT	141.5	392.0	67.5	755.0	172.0	57.0	374.5	108.0	380.5	99.0
1.000000:3R:+:NonCoding	GTCGACCCAATCAAGCAAACTTACCATCATCAACAG	292.0	899.0	142.5	908.5	174.0	90.5	642.5	185.5	720.0	214.0
1.000000:2R:+:ENSANGE00000070362	TTTTGTTTATCCGCTGCGCTCGCTTCTCCTCACTGA	2183.5	4126.0	930.5	3830.0	288.0	1763.0	4346.5	1746.5	3196.5	1330.0
1.000000:2R:+:NonCoding	TATAGTGAAGCATATGCTACTGTAAGTTTTCTCATT	102.0	386.0	101.5	641.0	179.0	55.5	354.5	123.0	397.0	80.0
1.000000:2R:+:NonCoding	ACACAGACATACTTTGCATGTAAAGCACAACAGCAT	187.5	503.0	125.0	679.0	190.5	74.0	417.5	253.5	367.5	145.5
1.000000:2L:+:NonCoding	CTGGAATGGGAACATAAACATAAGACGCTCCTGCCG	158.0	418.0	167.5	769.5	163.0	62.0	407.5	323.0	489.5	187.5
1.000000:2R:+:NonCoding	TGTGTCCGCATGTGTCTCCACCCGTGTGCCAAATAT	235.5	637.5	167.5	918.5	166.0	153.0	592.0	251.5	780.0	307.5
1.000000:3L:+:NonCoding	TGTACGGTCCGGCATATGGTGCACGTTCGTGTGTGT	177.0	1102.0	182.5	1061.0	266.0	123.5	1592.0	493.5	859.5	406.0
1.000000:3R:+:NonCoding	GTGAGGAAGGTGATCTGCGGTGCTGGTTATACGATG	2065.5	7013.0	2393.5	10890.5	386.5	3358.0	6890.0	3641.0	2256.5	1709.5
1.000000:3R:+:NonCoding	CCGTGCACCGTGGCTGAGATGGTTTCCCAATCTCTT	349.5	547.0	226.0	877.5	218.0	182.5	577.5	315.0	711.0	347.0
1.000000:3L:+:NonCoding	TAAAGGCCCCGTTCGAGCACATATCGATGTATCTCA	604.0	695.0	160.5	843.0	182.5	181.5	563.0	364.0	489.5	151.5
1.000000:2R:+:ENSANGE00000058542	TGGTTTAGCAGGTTTTAACACAAGCTTCTTCGACGT	652.0	884.5	151.5	1117.0	165.0	200.0	650.0	257.0	645.0	155.0
1.000000:3R:+:NonCoding	CGAATCCAAACGTCACATCGCACTCACGTGTGCATT	199.0	524.5	142.5	765.5	140.0	76.5	387.5	159.0	569.5	120.0
1.000000:UNKN:+:NonCoding	TTATTGAACAAATTCATCGGTTACTAACCAACCATT	87.5	352.5	102.0	544.0	128.5	65.0	351.0	99.5	354.5	75.0
1.000000:2L:-:ENSANGE00000073936	TCTCTCGAGCTTCTCCGTATCAGTGGTCGGTGAAAC	647.0	537.5	181.5	807.0	114.5	311.5	457.0	540.0	570.5	221.0
1.000000:UNKN:+:NonCoding	TTACAGGCATTTCAGGTCAAAGAAGTGTTCACGGGC	235.5	517.5	131.0	692.0	145.5	171.0	448.0	175.5	441.0	170.5
1.000000:UNKN:+:NonCoding	TGTGCTGATCAGCGTGCGGTTAACGGTGATATCGAA	166.0	696.0	143.5	703.0	212.0	98.5	574.0	230.0	542.5	213.5
1.000000:2L:-:ENSANGE00000075036	CGGGAAAAGTTTTATCGCGCACACTGTCCGTTTGGC	497.5	731.0	227.0	733.5	175.5	229.0	608.5	445.5	514.0	231.5
1.000000:2R:+:NonCoding	CTGTGCGGAAGGCAGAGGCAAGTTGTGAGAGATGTG	889.5	3622.0	939.0	2955.5	447.5	968.5	2211.0	1737.5	2166.0	1813.5
1.000000:2L:-:ENSANGE00000060450	ACAGGAGTGGCTTTCTCATCCGATGGATGCGATGCT	205.5	719.0	169.0	734.5	195.5	76.5	631.0	203.0	647.0	193.0
1.000000:3R:+:ENSANGE00000062170	CCATAAAGTGGGTCCCATTGTAGTAGCAACTGGATT	112.5	374.5	115.5	570.5	174.0	70.5	394.0	155.5	371.5	148.0
1.000000:3L:+:NonCoding	GTAAGTGCGCGGGTTACATCACCTCTTGGGGCGGTG	420.0	1412.5	451.5	807.0	277.5	351.0	1324.5	1355.0	665.5	831.5
1.000000:3R:+:NonCoding	AGGATTTTGGTGTTTAACGTAGCAGCCTATGGCGCA	126.5	474.5	142.5	620.5	174.5	88.5	451.0	233.5	396.5	206.5
1.000000:3R:+:NonCoding	ATAAACTTAAGTACACTCAAGAGGCGACTTACAGAG	80.0	457.0	76.0	488.0	119.5	54.5	392.5	108.5	321.5	116.5
1.000000:2R:+:NonCoding	CGATGTTGAAAAGAACAGGCGAGTGTTAATGTGCAA	113.5	459.0	90.0	720.5	210.5	111.0	390.5	138.0	403.5	253.0
1.000000:X:-:ENSANGE00000043620	CACCTTCACGACCGCCTTGCCAATGTTGCCGCCCTG	8526.0	15498.0	17123.5	12090.0	3924.5	28366.0	17109.5	18801.0	9737.0	20942.5
1.000000:3L:+:NonCoding	AAACATACAATGTTAAGCAATTGATGTAAACGATGC	94.0	371.0	120.0	467.0	159.5	79.0	444.5	111.5	296.0	114.5
1.000000:3R:+:ENSANGE00000072647	GAAAATGGAGAAAATGTACAATTAAAGAAAAACATG	115.5	419.0	110.5	419.0	211.5	55.5	366.5	94.5	372.0	147.0
1.000000:2R:+:NonCoding	CTGACAGGAAGCAAGGTATAAAATGGTATTAAACTT	173.0	503.0	176.5	562.0	280.0	118.0	319.0	385.5	412.5	182.0
1.000000:UNKN:+:NonCoding	AAACACCGCACAATTTACACTTGTCGTTGTACGCAC	131.0	400.5	131.5	473.5	332.0	89.5	419.0	145.5	339.0	198.0
1.000000:2L:+:ENSANGE00000071049	ATCGACACGAGCGCGTGCAGCGTACCGACAAAGTAC	274.5	606.5	143.5	737.5	363.0	141.0	640.5	168.0	472.5	151.0
1.000000:3R:+:NonCoding	ACCTACCCATAAACTGTTACGCGTGCTACTCTGTGT	135.5	513.0	117.5	504.0	386.0	74.5	359.5	142.0	311.5	160.0
1.000000:3L:+:NonCoding	CATCGTTTCATGCATGTTTGATGAAGCTTTCCAGTC	121.5	470.0	101.0	370.5	333.0	63.0	465.5	107.0	299.0	161.0
1.000000:2L:+:NonCoding	ATGAACTACAACAAAAGCTCCAAATGTAGAGCAGGG	121.5	462.5	108.0	427.0	339.5	64.0	505.0	180.5	219.0	156.0
1.000000:3R:+:NonCoding	CGTTTGCTCGTTTGTCAGTTTGTTGCTCCGTGTTTG	366.5	1199.5	154.0	1205.0	380.0	155.0	757.0	228.5	840.0	332.0
1.000000:2R:+:NonCoding	GTGCCTTGAGCAGCGAGGAAGACTCCGGCCTGCCGG	347.0	800.0	169.0	968.5	497.5	227.5	721.5	229.5	759.5	293.5
1.000000:UNKN:-:ENSANGE00000077044	ACACGCACATATCCGTTTGGCTTAACAAATATACTC	120.0	447.5	121.5	360.0	312.5	76.0	384.5	133.5	228.0	163.5
1.000000:X:+:NonCoding	GGTGCAACGTTCGAACCGGTCCCATAAGGACACCAC	140.5	415.0	125.0	364.5	332.5	67.0	438.5	163.0	295.5	144.0
1.000000:3L:+:NonCoding	TTTTAGTTACAAAATTATGATATTGGCTACAAGCAT	106.5	375.0	117.5	267.5	317.5	59.0	340.0	111.5	225.0	115.0
1.000000:3L:+:NonCoding	ATAAAGTTACGTATGCAGGCTATAGTAAGGTCCCCA	123.5	444.0	134.5	366.0	337.0	73.0	353.0	204.5	222.0	165.0
1.000000:X:-:ENSANGE00000036139	TTTTTTCTACGGAATTACTTACGCTAAGCAGGCGTA	149.5	468.0	158.5	288.5	234.5	805.5	640.5	253.0	510.0	238.0
1.000000:3L:+:NonCoding	TTGTTTTCAACTAAAAAGGCGAGGGTAGGCGTATTT	288.0	813.5	224.0	628.5	324.0	192.0	741.0	311.0	523.0	308.0
1.000000:2L:+:NonCoding	GTAAATGTCAACCCCAAGCAGGTCCTGCCCCGGTGG	142.5	440.0	173.0	415.5	225.5	79.0	445.5	177.0	357.0	226.0
1.000000:3L:+:NonCoding	AAGTGAAAGTAACATACTAAGACTGTTGTAGGGATA	101.0	402.0	142.5	220.0	313.0	60.0	373.5	140.0	191.5	145.0
1.000000:2L:-:ENSANGE00000074960	ACGATGACTTGCCATCTGGCTGACATATCCGGATGA	133.5	481.5	139.0	295.0	224.5	66.0	454.0	186.0	220.0	193.5
1.000000:3L:-:ENSANGE00000070841	AAGAAGGATTGTTGCGCGTGCGTTATCTTCAAGATG	165.0	489.0	165.0	388.5	198.0	158.5	485.0	392.0	386.0	205.5
1.000000:X:+:NonCoding	AAAAGATTCGAATTTTTCCAGTATTAAGTGTGAATG	97.5	412.5	133.5	212.0	335.0	64.5	398.5	109.0	168.0	161.5
1.000000:2R:+:NonCoding	ATTATAGTTCAATGGTGTGTGGAATTGTCTACCCAA	264.5	466.5	197.5	386.0	253.0	133.5	396.5	629.0	465.5	348.5
1.000000:3R:+:NonCoding	ACAATAAAGCATGATAGGCTGTATCTGGGAATGTAA	184.0	406.5	185.0	331.0	222.0	76.0	393.5	193.0	252.0	209.5
1.000000:3R:-:ENSANGE00000068609	TTCTCACATACCAACACTTCTTCAGTGGTAGTCAGA	199.0	694.0	171.0	514.5	389.0	131.0	568.0	203.5	500.5	330.0
1.000000:3R:-:ENSANGE00000042716	CGCCTTTAATGTATCGTCCACCTGTCACCGCGGTTA	423.5	830.5	239.5	699.0	343.5	187.0	820.0	574.0	763.5	360.5
1.000000:3L:+:NonCoding	TTTCACAGTACAATAAGTCCATACGGTTTGAATCCT	92.0	390.5	131.0	186.0	240.5	56.5	361.5	133.5	138.0	143.5
1.000000:2L:-:ENSANGE00000019838	CCTTCCTCCGTGTCCGCCGCATTGGCGCCTTCCCTG	2697.0	5990.5	2115.5	5654.5	547.0	2188.5	5794.0	3707.0	2697.0	2782.5
1.000000:2L:+:NonCoding	GTGTGGATGGAAATTACGTCTGAGGAAAAGAGGAAG	425.0	1325.5	215.5	461.5	441.0	128.5	771.5	411.0	447.0	430.0
1.000000:3R:+:NonCoding	ACACGAGCTCCAAACCACTCCCGATTTGGCTCGTTA	202.0	471.0	155.5	464.0	473.5	99.0	436.0	275.5	355.5	359.5
1.000000:UNKN:+:NonCoding	ATTTTCAATGCATGGTCCTTATGACTTATAGGTGTA	90.0	420.0	178.5	240.0	572.5	64.5	391.5	239.5	217.0	218.5
1.000000:3R:+:ENSANGE00000041168	CGTAGCCATCCGGATTTGTAATGGGAACAACAACCC	678.5	709.0	979.5	442.0	269.5	289.0	311.0	419.0	371.0	523.0
1.000000:3R:+:NonCoding	GTTTTTGTTGATTCTGGGCTCATCCGCTTCGTTGCA	245.5	418.5	220.0	314.5	286.5	176.5	310.0	391.5	276.5	528.0
1.000000:2R:+:NonCoding	AACCAAAACTCACAATTCCCTCCCTCTGCCCCTCCA	407.0	683.0	275.5	432.5	237.0	205.5	430.0	474.5	298.5	610.5
1.000000:3R:+:NonCoding	TGCAACCTTGCAAAGACAGACCTTGAGACAGTCTCC	264.0	304.0	144.0	290.0	188.5	138.0	245.5	262.0	248.0	381.5
1.000000:UNKN:+:ENSANGE00000004669	AAGCTCGCAATATAATGGAGCTAACGATTTTGGGAT	314.5	443.5	219.5	380.5	141.0	317.5	565.5	626.5	362.0	344.5
1.000000:X:+:NonCoding	ATGGAAGAGAGAATATAGCGAACTGCTGTAGCGCTA	210.0	336.0	278.5	333.0	178.5	158.5	281.0	351.0	247.0	347.0
1.000000:UNKN:+:NonCoding	CCGGTTGTAAGAAGTGTGCTGGTCCCGACCAGGGGT	1088.0	1530.0	960.0	953.5	404.0	858.0	1603.5	1225.0	330.5	683.0
1.000000:X:+:NonCoding	GTAAGTACAGGGTACCAACGAACTTCACCAATGTGG	152.0	361.0	141.0	296.0	210.0	153.0	273.5	187.5	238.5	366.5
1.000000:2L:+:NonCoding	AGTAATCACAATGGTAAAACCTTCATATTGGCATTC	146.0	351.0	107.5	309.5	187.5	118.0	297.5	171.5	370.5	274.5
1.000000:3L:+:NonCoding	CCGTCCTATTTACATGGAAATCGTGCTGGAGCTTCT	235.5	363.5	149.0	324.5	151.0	146.5	306.5	211.5	262.0	261.5
1.000000:2L:+:NonCoding	GTGAGTTTCTCTCGTCCGCTCGTGGTGCAAACTAGT	506.5	691.0	619.0	556.5	273.5	486.5	844.0	1105.5	291.0	525.0
1.000000:2R:+:NonCoding	GGGTAATGGTAGGCTACGATCCAGCAATAAAAAAGG	339.0	378.0	196.5	463.0	224.0	131.0	279.0	264.5	333.0	446.5
1.000000:X:+:NonCoding	TCGCTTATCGTTTTCGTTTGCGGTGGGCGGCTCCAG	1169.0	6504.0	1536.0	768.0	592.5	1111.0	4801.0	2823.0	419.5	2113.0
1.000000:2L:-:ENSANGE00000061574	CCATCTTGCCGGCGGTCTGGTTCGGCAGCCAGAAGC	736.0	1437.5	1181.0	654.0	392.5	275.0	1285.0	1967.0	743.5	1021.5
1.000000:2L:+:NonCoding	TTGCATGGCGGGACATCATACATAGACACAAATTTA	243.5	400.0	246.5	507.5	230.0	95.0	316.5	392.5	330.0	611.0
1.000000:X:+:NonCoding	ACACATTGGAGCTGTTTGTAACAAGTAGAACGCTAG	342.0	486.5	275.0	465.0	268.0	142.5	284.5	369.5	357.0	511.5
1.000000:2R:+:NonCoding	TGGTGGTGAGAAGAGCAGACATTAGCAATTAGTACA	612.0	815.5	668.5	756.0	335.0	325.5	545.0	1053.5	470.5	630.0
1.000000:2L:+:ENSANGE00000038666	AAGGGACTGCTTTCAGGGCACTGGGAGCACTCGGTA	515.5	810.5	369.5	423.0	312.0	122.5	538.0	572.5	532.5	336.5
1.000000:2R:+:NonCoding	GTAAGAGCGAGCGCATTGTCTTACCCTGATTGTCTC	161.5	424.5	111.5	426.5	118.5	92.0	281.0	125.0	291.5	147.0
1.000000:UNKN:+:NonCoding	CACTTTACTTCGATGACGGTAATGTTAATCGGTTCT	120.0	355.0	78.5	477.0	126.5	72.0	268.5	133.0	321.0	157.0
1.000000:UNKN:+:NonCoding	AAAATTAAACCAACATGAGGCTTGTTCAATCCATGG	137.5	374.0	96.5	470.0	137.0	65.5	284.0	164.0	336.0	298.0
1.000000:3R:+:NonCoding	GATGTGAGTGAACGACGTTTGCTGAGAAGAATAGGG	197.0	422.0	172.0	524.5	149.0	76.5	375.0	243.0	326.0	205.5
1.000000:2L:-:ENSANGE00000014579	GCTGCAGCTCCAGCATCGACTTTTCGAACAGCCGCT	644.0	1200.0	833.5	824.0	251.0	257.0	715.0	1604.0	335.0	411.5
1.000000:3L:-:ENSANGE00000043832	GTTGCGTTGTTGTCGTGGTAATCCTCCAACAGTGCG	439.0	612.5	337.5	491.5	186.5	453.5	788.0	1426.5	494.0	407.0
1.000000:2R:-:ENSANGE00000046996	AGATAAAAGAATATCGTAGGACCGTACTCATCCGTC	1683.0	1569.5	487.0	639.5	253.0	278.5	1449.0	1320.5	413.5	388.5
1.000000:UNKN:+:NonCoding	GTACGTTATAATGACGGTAAGATGAGAAAGTTTAAA	97.5	300.5	105.0	502.5	124.0	76.0	278.0	132.0	304.0	220.5
1.000000:3R:+:NonCoding	TTAATGCATCGTCCTATTTCTTTCCCCATTTCCCAT	120.0	346.5	92.0	405.5	134.5	52.0	350.0	116.5	297.5	145.5
1.000000:UNKN:+:NonCoding	GCCGTTTGTTGGCGCTCCGTCTCACAGTGCCGGCCG	235.5	1014.5	343.0	555.5	290.5	102.0	815.0	568.0	399.5	715.5
1.000000:2L:+:NonCoding	GTAACAAGTTGGAATCCACCTTTTTTTATTTGTAAA	98.0	403.0	92.5	435.5	108.0	55.0	237.0	103.0	288.5	142.5
1.000000:UNKN:+:ENSANGE00000083610	TGAAAGCCTCTCTTAATCTCTCATAACCAATGCACT	116.0	395.5	155.5	407.0	208.5	60.0	325.5	219.0	333.5	455.0
1.000000:UNKN:+:NonCoding	AAAATTGTACAGAGGAATAAAGAGTGCCGTAAAAGC	136.0	414.0	127.0	483.5	129.0	82.0	295.5	196.5	306.5	169.5
1.000000:UNKN:+:NonCoding	AAAGGAAACGAATTCCGGAGTATAAGTGAGCGAATA	114.5	384.5	88.0	488.5	148.5	54.0	356.0	108.5	314.5	135.5
1.000000:2R:+:NonCoding	CTGGAATCAGAGACAGAAACGCAATTAGGTATTAGG	229.0	401.5	175.5	639.5	158.5	119.0	368.5	466.5	337.5	455.5
1.000000:2L:+:NonCoding	CAATCAGTGTGATTTTATTATAGCTCAATACGCAAA	102.0	366.5	99.5	508.0	102.5	54.0	337.0	127.0	334.0	136.0
1.000000:X:+:NonCoding	TAACCATCGCATAGAAAGCGTTTTTGGAAATTGTCT	128.0	321.0	98.0	498.0	111.0	55.0	289.5	119.5	330.5	110.5
1.000000:3L:+:NonCoding	TCTGCTCATGGTGGATCAATGCGATAAGGTGTTTCT	219.0	559.5	262.0	640.0	195.0	89.5	350.5	470.5	343.5	416.0
1.000000:3R:+:ENSANGE00000036960	GCGCATGCACCCTCATGTGAACGTTCAGATTGTTCA	156.5	390.0	95.5	437.5	109.5	68.5	367.0	142.0	347.0	206.0
1.000000:3R:+:NonCoding	GTGCGCTAATGGAAGGATAATGGTGCTTTTCTGCTT	133.5	491.5	187.0	630.5	118.5	76.0	421.5	425.5	342.0	368.0
1.000000:3L:+:NonCoding	GTTGTGTCAGAAGAGAGATCTAAACGCCTTTTGTTG	181.5	425.5	176.0	612.5	144.5	79.0	342.0	313.0	362.0	193.0
1.000000:3R:+:ENSANGE00000082816	GCTGGACGGCTATGAGAGACAACGATCCGTTCGAGG	1063.0	1471.0	606.0	1155.0	214.5	193.0	1009.0	1521.5	338.0	250.5
1.000000:3L:+:NonCoding	TTCACTCTCTTTATTATTTGGGTAACGCCTATGTTA	112.5	397.0	76.5	515.0	86.0	48.0	378.0	111.0	315.5	110.5
1.000000:3R:+:NonCoding	TTAGAAAATGGACAAACTTCATGGTTCAAATCATAA	108.0	387.5	87.0	508.0	120.5	61.5	298.0	136.5	329.0	150.0
1.000000:3L:+:NonCoding	GGTCACCGATTACGTCGTGTGGCCGTCGTGCATTCT	287.5	2499.0	1067.0	1032.0	398.0	131.5	2254.0	2510.0	428.5	522.5
1.000000:3L:+:NonCoding	GTATGGTTTGCTGTAATGTACCTACAGTAAATGTTC	137.5	364.5	167.0	565.0	138.5	68.0	355.0	272.5	408.5	234.5
1.000000:3R:+:NonCoding	TCCACACCGCATACTCCGAAAGGAATTTCAATGACG	125.5	432.5	114.0	578.0	92.0	77.5	343.0	190.0	333.0	151.5
1.000000:2R:+:NonCoding	AGAGAAAAGCGAAAGGCGAGATTAGTATCGGTGCGG	322.5	888.5	1293.5	805.5	207.5	147.5	789.5	1670.5	335.0	394.0
1.000000:3L:+:NonCoding	CGTTGTGGAAAGTGAGAGTACGTTGAAGCGGGATTT	190.0	966.0	354.5	934.0	210.5	87.5	706.5	876.0	488.0	364.0
1.000000:3R:+:NonCoding	GATCGTTATTGCCGCACAGCCACAACGGCACTGGCC	411.5	834.0	409.5	780.5	148.0	122.5	763.5	615.0	542.0	337.5
1.000000:3L:+:NonCoding	GCGGGACGGTACTGCGTGAGAGCTTCGCGAAACCTC	341.0	838.0	984.5	690.5	247.5	114.5	583.0	1551.5	433.0	397.5
1.000000:X:+:NonCoding	GTTAGTATCGTGGGGGGCCTCCGTTCAGGGCGGCGT	269.5	2152.5	206.5	775.5	159.0	134.5	1332.0	391.0	645.5	327.5
1.000000:UNKN:+:NonCoding	CAGATGATTTCATCATTATACGAAATGCCAAAACAG	77.0	362.0	70.0	572.0	89.0	52.5	351.5	90.0	409.0	126.5
1.400000:3R:+:ENSANGE00000066237	AAGGGATCGTAAGCAATGTGGATGCACAGGGCAAGC	454.0	833.5	241.0	673.5	181.5	602.0	1591.5	728.0	422.0	343.5
1.000000:2R:+:NonCoding	CTAAAACACAGTCGAGCCATTAAAATCACATCGTTT	136.0	425.0	127.0	609.5	137.5	61.0	357.5	162.5	286.0	215.0
1.000000:2L:+:NonCoding	AGAAAAATGACTTGAACATTTAATAGATCCTACTAA	84.0	427.0	73.5	631.0	109.0	60.5	395.0	84.0	344.5	102.0
1.000000:2L:+:NonCoding	TCTGCCGCCGGCCAGATGGTTACGAACTGGGCGGTT	128.0	444.5	159.0	778.5	100.0	74.0	540.5	237.5	470.5	137.5
1.000000:3R:+:NonCoding	AAATCAAGATTATGGCTTACGAATACAATGTATTTA	81.5	388.0	84.5	648.5	114.0	47.5	292.5	104.5	322.5	107.0
1.000000:2R:+:ENSANGE00000018596	AATCGTCTCCAAATAGCCACTGGTAACCCATTCTGG	198.0	435.0	147.5	649.0	153.5	48.0	461.5	264.5	357.0	192.5
1.000000:UNKN:+:NonCoding	AAACTACGTGCAAGTCAAAGCTTCCTTCACCACTTG	86.5	404.0	91.0	603.0	111.5	55.5	307.5	126.0	274.5	125.5
1.000000:2L:+:NonCoding	GTACTCTACTGGTTTGGACGGTGCAAACTGACCCAG	199.0	477.5	218.5	738.0	153.5	56.0	417.5	281.5	330.5	270.5
1.000000:2L:+:NonCoding	GGATGGCAGCTCACTCACAAAGGCGTGCAGTTGATT	196.0	572.0	224.5	767.5	240.5	92.5	477.5	525.0	409.0	386.5
1.000000:X:+:NonCoding	ACACTCAACACACACATGCTAGGTCGAATATTACTA	841.0	863.5	349.0	906.0	260.5	257.5	555.5	1352.0	615.5	873.5
1.000000:2L:+:NonCoding	ACGGTAAACTTTGTGAACCGTTCAGAAACTGTATAA	99.0	370.5	84.5	574.5	77.5	49.5	336.5	110.5	453.0	88.0
1.000000:2R:+:NonCoding	GTAAGTGACTGTGGCGGTATTCGTGTGTTTAGTGTC	582.0	2772.5	1450.0	1031.0	391.0	428.5	2585.0	3863.0	495.5	900.0
1.000000:3R:+:NonCoding	CGGAAAGTAGGTCCAGAAGAAGTTTCCGGAATTGGC	122.0	551.0	267.5	791.5	151.0	72.0	471.0	348.0	436.5	273.0
1.000000:X:-:ENSANGE00000041758	CGGTCACCTTGGTCGGGAGGAGCGACTCCAGCCCGG	433.0	958.0	662.0	910.5	196.0	145.0	652.5	660.0	631.0	612.0
1.000000:3L:+:NonCoding	GCTCCGCCGGCCACATCTCAGCCACATTCTCTCCAC	503.5	876.0	755.5	1102.5	222.0	194.0	714.5	827.0	415.5	680.5
1.000000:2L:+:NonCoding	GCGATCACACAAGGCGTACGATCACCCGATCAAGCC	163.0	542.0	151.5	783.5	167.0	69.5	411.0	231.5	392.0	368.5
1.000000:2L:+:NonCoding	CCTGCAATTATAATGCCTGTCTGCACGAATCGCAAG	849.5	686.0	217.0	744.0	144.5	164.5	628.5	387.5	529.5	236.0
1.000000:2R:+:NonCoding	GTGCTCGATAGCGAATAACCGTCAGCCGCGGTGCGA	150.0	581.5	115.5	808.5	125.0	49.5	521.0	164.0	410.0	200.0
1.000000:2L:+:NonCoding	AGGTTTACGATAGTGCATGTAAGCAACAATCGAATG	100.0	424.5	87.5	748.5	136.0	49.5	388.5	101.0	429.5	102.5
1.000000:3L:+:ENSANGE00000040613	AAATAAACAAACCTCACTGTCAGTCTTTGACGTCGA	129.5	468.5	118.5	844.0	111.5	58.5	450.5	246.5	370.5	172.5
1.000000:2L:+:NonCoding	AGCTATTCATTTTACTGGTCGCATGTGCTTTGCTCA	113.5	496.0	105.5	748.5	109.0	60.0	407.5	177.0	485.0	140.5
1.000000:2L:+:NonCoding	GTGTGTGTATGGTCGGGGGGTGAAGGTGGAAGTAAG	3008.0	12902.5	2359.0	2675.5	651.0	1405.5	6992.5	2089.0	2778.0	1589.5
1.000000:2L:-:ENSANGE00000046966	TGGCGGTGGCTGAGCACGGTACTGCTGCGGAGGGGC	2581.0	6224.0	1616.0	1701.5	1183.0	617.5	2772.0	2168.5	747.0	1391.5
1.000000:3R:+:ENSANGE00000083315	TCTTGCTACGATTACGAGGAAAATCACGAACTCACA	115.5	489.0	106.0	787.5	109.0	66.0	436.0	148.0	474.5	190.5
1.000000:2R:+:NonCoding	CTGATGGGTCGGTTGGATGGGCCGCATCTCTCTCTC	941.0	2474.0	1196.0	1449.0	418.5	384.5	2148.5	2635.5	789.5	1443.0
1.000000:2L:-:ENSANGE00000071217	GCAGCAGGCAATTCGCACATTTTCGGGGACGCTGGC	428.5	1084.5	866.0	910.5	154.0	174.5	610.5	438.5	623.0	320.0
1.000000:3R:+:NonCoding	ACACTGAGCTTTCAATCTGCAGGGATTCAATGTGAA	133.5	474.0	103.0	739.5	91.5	64.5	485.5	189.5	401.0	141.5
1.000000:3R:+:NonCoding	CTGTGCGCACCAGTGCCCGGTGGTTAATGGCGTACA	177.5	704.5	221.5	871.0	156.5	67.5	684.0	313.5	403.5	219.0
1.000000:3R:+:ENSANGE00000082515	TCGCCCGGTACACTTTGTGGTCCATTGATTTAGCTT	493.0	1356.0	330.0	897.0	147.5	177.5	905.5	493.5	825.5	234.5
1.000000:X:+:NonCoding	CTGTGGTACGGAGACAAAGAGGCAAAGTTAGCAAAA	146.5	1018.0	398.5	858.5	143.5	85.5	722.0	590.5	568.0	271.5
1.000000:UNKN:+:NonCoding	ACAAATGAGGGCGACCAAAGCATTTCCGACCAATAA	162.5	701.0	194.5	897.0	118.5	95.5	563.0	264.5	544.0	240.5
1.000000:2R:+:ENSANGE00000040627	CCCGTGCTCCACACTCACTGACTGCTGACAGGCGTC	265.5	1215.0	409.0	972.0	205.5	142.0	1247.0	1015.5	558.5	541.0
1.000000:3R:+:NonCoding	GTAGTTTGGCATGTCGTGTACAGCATCCCGCACACA	198.0	696.5	187.0	842.5	130.0	72.5	557.5	371.0	440.0	161.5
1.000000:X:+:NonCoding	CTGGGGTGCATTTTTGGTAGGAGGTACATCCTGCGG	262.5	725.0	327.5	710.5	244.0	138.5	676.5	469.0	513.5	468.5
1.000000:2R:+:NonCoding	CACCTCGATTAAACGCGCCACCACCGGGAGGCAAAA	208.0	732.5	203.5	881.5	128.5	87.5	657.5	366.5	496.0	185.0
1.000000:3L:+:NonCoding	GTGTTATTCTCACCTTCAGCGCAAAATATTGAACCA	116.5	568.5	97.0	753.5	115.0	57.5	515.5	146.0	468.0	89.5
1.000000:2L:-:ENSANGE00000026197	CCATTCTTCGCAAACGACCTTGGCGGGTAGGTGCAG	133.5	665.0	153.5	728.5	185.0	73.5	685.0	250.0	507.5	262.0
1.000000:X:+:NonCoding	TTGCTGCGGTTGATTGGGTTTGAGCCCGGTGGTGCC	587.0	4775.0	2487.0	1207.0	1134.5	356.0	4212.0	2989.0	804.0	1984.0
1.000000:3R:+:NonCoding	CATACCATCATCTAACGATTATCCACTCTACTCCAA	111.0	514.5	105.0	769.5	88.0	66.5	406.0	150.5	465.5	85.5
1.000000:2L:+:NonCoding	CAAAATATCACTCACAGTTATTGATCTTCAAACTAA	117.0	455.0	87.5	742.0	91.0	57.5	420.0	112.0	378.5	90.0
1.000000:3R:+:ENSANGE00000073821	GACTTTCCAGCCGGGTGAAACGATAGGCAGGAACAA	233.5	625.5	154.5	952.0	121.5	79.0	546.0	285.0	443.5	148.5
1.000000:2L:+:NonCoding	ACTCACGATCGTATTAATTTCGAGCTGAGTTTGTTC	665.5	775.0	465.0	1112.5	81.5	389.0	686.5	858.0	682.0	74.5
1.000000:X:+:NonCoding	AATAAATCGTATTAGACACTAAAAAGACAACAATTC	97.0	552.5	80.0	833.5	93.0	74.0	368.5	103.0	492.5	73.5
1.000000:3L:+:NonCoding	CACTCATTGTTAACATAATCGTGAGCAAGTGCGTGT	211.5	648.5	101.0	850.0	117.0	90.5	568.5	153.0	418.5	157.0
1.000000:2L:+:NonCoding	TATTTCATGAATTTTACAACTCGACTAATATTGATC	81.5	465.0	61.0	729.0	116.0	51.0	473.5	83.5	410.0	92.5
1.000000:3L:+:NonCoding	CTATTGGACTTAATGAACTGTTTCTAACGTGAAATG	127.5	553.5	95.5	797.0	123.5	52.5	546.5	117.5	485.0	108.5
1.000000:3R:+:NonCoding	TGGCGTCCTTTTGTGGTCGAATATTCAAACGAAACT	143.5	449.5	115.5	789.0	118.0	79.5	483.5	139.5	397.0	182.0
1.950000:UNKN:+:ENSANGE00000083240	ACATTAGCAGGTTAAAACTGCTTCTACGTAACCATG	127.5	574.0	111.5	817.5	101.0	62.5	571.0	135.5	358.0	93.5
1.000000:UNKN:+:NonCoding	GGGAAAGTACATAAAGACAACCGCTTTGGAGAAGAT	119.0	526.0	149.5	785.5	94.0	76.0	491.5	137.5	424.0	152.0
1.000000:2R:+:NonCoding	GTAAGCAACGCTGTGCGGAATCAATTGCACGAACAA	94.0	511.5	78.5	771.0	109.0	54.5	456.5	111.5	478.5	90.5
1.000000:2R:+:NonCoding	TAAGTGCCTGCCCGTGGAACACTGGTCCGTTCCGGG	1104.0	1449.0	678.0	1244.0	313.5	761.5	4027.0	1313.5	1252.5	658.5
1.000000:2R:+:NonCoding	ATTAACATCCACACACGATCAACTCTCGTACGCCAA	333.0	590.5	191.0	1037.0	121.0	138.0	542.0	239.0	600.5	189.5
1.000000:2L:+:NonCoding	AAACCGTCGGCCAACATGACGTCACCGAACGCTATC	879.0	1584.0	513.0	1139.0	170.0	241.5	713.5	376.5	598.0	205.0
1.000000:2L:+:NonCoding	GTAGGATGTCGCACCCTCGGCGTTTGATTCCCTCCC	415.0	1257.5	2219.5	1532.5	520.0	1836.0	902.0	1610.0	934.0	637.0
1.000000:2L:+:ENSANGE00000069784	TGGTGCATTCTCCAGCCGTGTCTCAAGGGCAATCAA	172.0	665.5	156.0	1107.5	174.0	92.0	505.5	305.5	482.0	196.5
1.000000:3R:+:NonCoding	GATGTCATTTTCGGCCTCGAAAAACATCATGCTGGT	98.5	518.5	72.5	953.0	124.0	74.0	524.0	105.0	518.0	111.5
1.000000:3R:+:ENSANGE00000008412	CCCGAAGCGGAGTGCTGTCCATGAATCGAGTGATCA	322.5	905.0	173.5	809.0	174.5	80.5	559.0	209.0	659.0	422.5
1.000000:3R:+:NonCoding	GGTCCTTGAACATCTAAAGTCATATCATGAAATAAA	86.0	388.5	60.5	788.0	128.5	44.5	374.5	78.5	467.0	84.5
1.000000:3L:+:NonCoding	GTTGTAAAGGTGTAGCAAGTTCATCGCATCGATATC	165.5	464.5	147.0	884.0	143.5	85.5	436.0	161.5	556.0	137.0
1.000000:2L:+:NonCoding	GAACGGTGTTAGTGGCGAGGAACGGATCGCGTGTGT	937.0	4525.0	5733.0	2394.5	510.5	1488.5	4924.0	7109.0	1106.0	2654.5
1.000000:2L:+:NonCoding	CGCTAAAAAGGTGACCCCCCGGGTGAGGACGCTCCT	203.5	582.5	163.5	927.5	134.5	109.0	595.0	185.0	517.0	127.5
1.000000:2R:+:NonCoding	GTAAGAGGCTCCGATAAGGCTGTGCACTGCAGCACA	151.0	619.0	249.0	815.5	156.5	187.0	536.0	244.5	505.5	178.5
1.000000:3R:+:NonCoding	TTTAAGGTTATTGCTCGGACGCGAACGATTTCAGCT	140.5	490.0	108.0	1010.0	98.5	66.0	487.0	137.5	575.5	92.5
1.000000:3R:+:NonCoding	TTGAGAGTTGCTTCAAAGGGCGTTGAGGCTGATTAA	232.5	610.5	388.5	1046.0	117.5	115.5	676.0	495.5	601.5	219.5
1.000000:2R:+:NonCoding	CTGGAAGGGGGAGGCGCAAGAAGAGTGTAACGTTAG	859.5	2659.5	378.0	1133.0	204.0	341.0	2069.5	742.5	1314.5	587.0
1.000000:2L:+:NonCoding	CACATACACTGAAAGAGTGGACCTGTACCATGGCTT	129.0	549.0	186.0	908.5	115.0	75.5	423.5	272.0	464.5	121.5
1.000000:2L:+:NonCoding	GGCGGTGGGAACAGCAGCGATTAAGATTTAATTAAT	1744.0	2060.5	3098.0	1166.0	217.0	672.5	1462.5	3708.0	1019.0	811.5
1.000000:UNKN:+:NonCoding	GTAAGACTATAACATATCTTTGGCTTTTTATGTTCA	112.5	483.0	70.0	841.5	104.5	60.5	417.0	130.5	487.5	80.5
1.000000:2R:+:NonCoding	CGTTGTCTATTTTCACTCCCCTCATAATCACCAGCA	138.5	438.0	138.0	893.0	114.0	62.5	432.5	138.5	519.5	115.5
2.500000:2L:-:ENSANGE00000056538	ATGGCTTTCCAATATCCTTTGCATGAAATCCGCTGG	120.0	595.0	124.0	859.5	107.0	91.5	528.5	171.0	482.5	91.0
1.000000:3R:+:NonCoding	CATTCACAACGTGCAGCAGATTGCTTCCTCTTGGAG	146.5	453.0	162.5	931.5	89.0	61.0	374.5	204.5	488.5	124.0
1.000000:3R:+:ENSANGE00000075125	GTTCGACAGTGAGGTCGTCACCACCGTACCTGATAC	255.0	715.5	354.5	1188.5	553.0	114.0	1230.5	844.5	1042.0	400.0
1.000000:2R:+:NonCoding	ATAGAGGAGCTATAATGAATATCATGAAGATAATTA	95.0	378.0	121.0	969.0	100.5	58.0	358.5	178.5	507.0	111.0
1.000000:3R:+:NonCoding	CGTCGTCGTGCGCACGCTGTCGTGCACTCTCCAACT	180.5	772.0	216.0	1031.0	109.5	99.0	631.0	400.0	606.5	129.0
1.000000:X:+:NonCoding	CCATTATCTGCACCGGGGTTGTTGTCCAAGCCCGAG	143.0	579.5	127.5	951.0	116.0	69.5	443.0	256.5	562.5	150.0
1.000000:UNKN:+:NonCoding	CCGCTTCGACAGCACGAGAGGGCAGCGGGCATATAT	1427.5	3263.0	720.5	2545.0	202.5	484.0	2137.0	2105.5	1453.5	610.5
2.200000:3R:+:ENSANGE00000082392	TCTCAGCCGCAAAGTATGTCCGTTGTTCTCTTTTCA	204.0	574.5	165.5	925.5	97.0	108.0	515.0	249.0	595.0	154.0
1.000000:3L:+:ENSANGE00000038956	GACTTGGACGATGACACACGACCGGCGGACGTGTCC	315.0	1342.5	232.5	1060.5	355.5	105.0	2195.5	989.0	1016.0	353.5
1.000000:3L:+:NonCoding	ACCCCCTCACCCCCTATCCACGTTTCGTAATTGATG	381.0	579.0	272.5	1272.5	110.5	152.0	461.0	695.5	652.5	182.0
1.000000:2R:+:ENSANGE00000071172	TCCGTGTCGATGTTGCAGTAGTGCTTCAGCAGAAAC	206.5	528.5	98.5	1032.0	72.5	108.0	639.5	162.5	560.5	131.5
1.000000:2R:-:ENSANGE00000039462	CGCTTTCTTCGCATCGTCAAACGCCTTCAGTGCTTC	357.5	800.0	193.5	1073.5	105.5	92.0	743.0	314.0	591.0	105.0
1.000000:3R:+:ENSANGE00000002636	CCCAGTTCCATAGACAACTGGCATTGCCCGATACAT	237.5	577.5	138.5	1061.5	104.5	77.0	604.0	222.0	691.0	115.0
1.000000:3R:+:NonCoding	GTAAGCGCCCAGTACGAGCTGGACTACTACCTGAAG	590.5	747.0	256.5	1141.0	143.0	213.0	710.5	419.5	677.0	394.0
1.000000:2L:+:NonCoding	GAGTAAAGGATTCATCCGAATCCGATTTTTTCCGAC	92.0	460.0	84.5	815.5	126.5	52.5	339.0	92.0	454.5	87.0
1.000000:X:+:NonCoding	CATATATATATATAGACTACACGTACACTTTTGACA	117.5	390.5	80.5	906.0	97.0	62.5	390.0	109.0	489.5	75.5
2.000000:UNKN:-:ENSANGE00000052773	CCAGGAACAGGTAATTTCGAGTACAAGTATCTTCTG	87.5	393.0	93.5	821.0	120.5	66.0	348.0	100.0	453.0	78.5
1.000000:3R:+:NonCoding	TGTTTCTGTCCCTTTCCCTAGAACCACTTGTAATTT	177.0	476.0	102.0	918.5	122.0	101.0	427.0	275.0	599.0	138.5
1.000000:3R:+:ENSANGE00000064852	TCGCGAGTCCACATTGCTTTCGTAGCAAATTACTAG	245.5	492.5	93.5	902.5	87.0	80.0	530.0	100.0	457.0	126.5
1.000000:3R:+:NonCoding	CTCCCTGCTGCAAACGCAGGTCAAACTTTTCCCCCC	138.5	338.5	83.0	835.0	135.0	77.0	340.0	126.5	464.5	133.5
1.000000:2L:+:NonCoding	AATTAATTTTTCATAGTTAGTTACTAAACTGTTATA	86.5	375.5	66.0	867.0	78.5	54.0	334.5	98.5	413.5	74.0
1.000000:2R:+:NonCoding	GTGAGAGCTGATTTCGCGCCTTCCCTGAAATTGTGT	192.0	545.5	135.0	755.5	179.5	95.0	519.5	302.5	477.5	197.5
1.000000:3R:-:ENSANGE00000077171	CCGATGGACTTCGTGGCGATCCACGGGGCATTTCCG	208.5	506.5	127.5	816.0	115.0	95.5	428.0	293.5	494.5	184.0
1.000000:2L:+:NonCoding	GTAAGTAGCCGGAACGAGGGAATCAAGGGCGCGGGA	819.0	2733.5	795.0	1631.0	700.5	248.5	3526.0	3060.5	1832.5	2750.0
1.000000:2L:+:NonCoding	GAGATGAGCCAGAACGTTATTCTATTTCCTCGAAAA	141.5	379.0	172.0	836.5	111.5	73.0	342.0	393.0	574.5	121.0
1.000000:3R:+:NonCoding	CGTCAATCTTCTCGGACCCGGGGTAGTAGTTTTTGT	138.5	418.5	127.0	723.0	66.0	61.5	349.5	141.0	532.0	85.0
1.000000:2R:+:NonCoding	ATGCTATTGGATTGCGTTATTGAATACGTCTGCTGC	131.5	415.0	103.5	736.5	131.0	77.0	393.0	159.0	377.0	101.0
1.000000:2R:-:ENSANGE00000071146	ACCATCGCCAGCCGCGGTGCGTTATCGTTCACGTCG	365.5	904.5	295.5	1180.5	158.5	157.0	943.5	1501.0	837.5	415.5
1.000000:2R:+:NonCoding	AAGTGTTTGCCACGATCTCTACACATGTGTGAGGTG	149.5	526.0	125.5	782.5	106.5	77.0	506.5	172.0	453.5	128.0
1.000000:X:-:ENSANGE00000070465	GGTGCACCAGCACGCTCGCTCCGATCAGCACGAGCT	1204.5	5208.0	1067.5	3676.5	471.5	1001.5	4063.5	5156.0	2621.5	1493.5
1.000000:3R:+:NonCoding	TCGATGAGTTTGCAGCACAGGGCAAAGGTGCATGTG	243.0	632.5	134.0	914.5	149.5	70.0	566.5	495.5	540.0	321.5
1.000000:2R:+:ENSANGE00000078684	AATGCGTGTCTTCGGCTTGGATTTAGAAGGAGTTTG	417.0	657.0	149.0	778.5	129.5	208.0	557.5	500.5	443.0	247.0
1.000000:2R:+:NonCoding	TGATAGACGGAGTAATGCCGGTCGGGAGAGAGAGAG	505.0	1840.0	409.5	1232.0	286.5	123.5	1645.5	1519.0	1217.0	671.0
1.000000:X:+:NonCoding	TGCATCGTACCTAGCACCATGAACACCGAGCTCGCG	199.0	509.0	150.5	783.5	162.0	88.0	495.5	455.0	456.0	152.0
1.000000:3R:+:NonCoding	ACAGCTAAAATGGGTTTAGTACTGACCGGATGTACT	134.5	370.5	116.5	666.5	109.5	64.5	417.5	184.0	354.0	130.0
1.000000:2R:+:NonCoding	CTGCGTACCGTTCGAACAGCATCGTCGCATCGACAT	166.5	482.0	88.0	812.5	135.0	66.5	490.5	134.5	395.5	100.0
1.000000:3R:+:NonCoding	TTTGCAAGCTGTCAAAAACCTGCCAGCTAAAAGAAA	117.5	417.0	101.0	693.5	94.0	66.0	372.5	129.5	487.0	121.5
1.000000:2R:+:ENSANGE00000060154	CTTTTGGTTTGGGTTGTTATACACGTTTGAGTAATG	269.0	815.5	128.5	815.0	122.0	155.5	457.5	229.5	471.5	139.0
1.000000:2L:+:NonCoding	TAACGTGGGTTTTCAAATAGTAATTAGACACGACAA	108.0	389.0	125.0	590.5	148.0	63.5	360.0	138.0	393.5	106.0
1.000000:2R:+:NonCoding	GGTCCCCCGGAACGACACCCCGGGTGCAAAGCTTCC	313.0	522.0	140.0	663.0	146.5	101.0	464.5	376.5	511.5	133.5
1.000000:2L:+:NonCoding	AAATTCGTTTAATTTGGCTTCCAAACTGATAACACA	96.5	353.5	98.5	500.0	138.0	62.0	353.0	111.5	384.5	110.0
1.000000:X:+:NonCoding	CATACATGAGGATCTGATGACGACGCCTTAGGATAT	268.0	441.5	222.0	704.0	163.5	114.5	508.5	439.5	404.5	240.5
1.000000:3L:+:NonCoding	GGATGCCGGAAACCGGGAACGATTGTCTGGGAACAG	337.0	863.0	284.0	876.0	240.0	184.5	694.5	665.5	473.0	476.0
1.000000:3R:+:NonCoding	TTCCGTTCCTGTCCTCACGAACGTGGCAAGCTGAGT	124.0	393.5	100.5	536.5	163.5	84.5	435.5	220.5	400.5	154.0
1.000000:2L:-:ENSANGE00000039936	GCCTGGAACGACGGAAATGGTCTCATGAATATCATA	91.0	429.0	90.5	519.0	150.5	54.5	381.5	107.5	254.0	103.5
1.000000:3R:+:NonCoding	TTCCTCTCCCATTTCCAGTAATCTGCACACGATCGA	123.5	483.5	102.0	469.0	165.5	63.0	442.5	122.5	316.0	118.0
1.000000:3L:+:NonCoding	AACAACAGAGTTTGAGGGAGTTACACCAAACCGTTA	143.0	388.5	133.5	529.5	151.5	69.5	351.5	200.0	371.0	214.0
1.000000:2R:+:NonCoding	AGCTCGGCCGACGAAAATCGACTGACTGCACCGCGC	195.5	455.5	134.0	597.5	150.5	88.0	541.5	340.5	478.0	214.0
1.000000:2L:+:NonCoding	TTTGGTTTGTTGTTGGGGCTTTTACATAACCAGGTC	609.5	801.5	181.5	674.0	341.5	412.5	732.5	486.5	679.5	542.0
1.000000:2L:+:NonCoding	GTAAGAGGTCTTCAACCTTACGTTGTGAATTATTTC	92.0	352.5	101.5	503.0	168.0	51.5	408.0	101.0	404.0	131.0
1.000000:2L:+:NonCoding	CGGCAGTGAAATCATCGGGGTTTATCGTGAAACGCA	142.5	449.0	143.5	592.0	159.0	91.5	418.0	250.0	446.5	211.5
1.000000:3L:+:NonCoding	AACATAAATAACTGATCTATACAATTGTATTATCTT	122.5	364.0	68.5	393.5	234.5	60.0	386.5	91.0	288.0	108.0
1.000000:2L:+:NonCoding	AGCAGAAACAAAAAGTGCATAGTGCGCTCTTGTTTT	134.0	527.5	113.0	418.5	176.5	79.0	447.0	119.0	312.5	178.0
1.000000:2R:+:ENSANGE00000062758	GCTAACGTGCAATTTTACATACCACCGTACTGGTAT	471.5	738.5	146.0	581.5	186.0	294.5	782.0	295.5	538.0	239.0
1.000000:UNKN:+:ENSANGE00000000556	CTAATGATATCCACCCGAACCGAGATTATCCGGGAT	98.0	455.5	119.5	478.0	181.5	87.5	415.5	134.0	332.0	172.0
1.000000:2L:+:NonCoding	GTAAGTGGCAAGGCGGTACACTCGAACGCGCCCCGG	774.5	871.5	220.0	1145.5	291.0	1908.0	815.0	817.0	1237.0	520.5
1.000000:2R:+:NonCoding	ATGTTACTCATGCTTGCGCGCCTCCACTTCTTATCA	123.5	484.0	105.5	426.5	292.5	83.0	455.0	101.0	307.5	169.5
1.000000:3L:+:NonCoding	CATGCATTCCGGGAGTGACTTGCCCACCAACCGGTC	145.5	437.0	130.0	519.5	352.0	84.0	414.5	185.0	388.0	225.0
1.000000:3R:+:NonCoding	CGCACACACAAACGAGATTGTCATACTTTCTACACG	390.5	456.0	142.5	406.0	236.5	228.0	459.5	391.0	356.5	317.0
1.000000:2L:+:NonCoding	TGAATTAACACATCCTTGCGGCAGGGTTCGGGGAAG	207.0	577.0	147.0	450.5	326.5	74.5	570.0	226.5	570.5	464.0
1.000000:2R:-:ENSANGE00000021209	ACACTGGCACGTAGGAGTGAAGCATCTCTATCTTCT	129.0	368.5	118.0	359.0	308.0	81.5	365.0	129.5	266.5	170.0
1.000000:2R:+:NonCoding	TAGAGCTACTTAAAGACGGGTACTAGGAACACAATT	248.0	475.5	180.5	410.5	207.5	172.5	368.5	257.0	433.0	213.0
1.000000:3R:-:ENSANGE00000021554	GCGGAAGTTCTTCTGGCCGTCACCGCCAAACTCACC	8365.0	3063.0	340.0	3143.5	518.5	4636.0	2389.5	4572.0	2902.0	1606.0
1.000000:2L:+:NonCoding	CGCCGTTCGCCGATGATTGCCATCGCCTCTCACTCA	460.0	1084.5	263.5	527.5	335.5	417.0	875.5	725.5	506.5	266.0
1.000000:2R:+:NonCoding	GAAAATAAATATCGAATTGGAAGGTAAATAAGTAAA	148.5	457.5	134.0	228.0	276.0	82.0	372.0	130.0	199.0	130.0
1.000000:2R:+:NonCoding	GTACGTAAACAAGCGCCATGTTTCATGTTCAGCCGG	146.0	468.5	149.5	302.5	151.5	74.0	473.0	189.5	268.5	195.5
1.000000:3R:+:ENSANGE00000081887	CTATCCAGCATGTACCCATTCACCTCGATCGTACCG	309.5	733.0	149.0	745.5	308.5	170.5	805.5	317.5	836.0	393.5
1.000000:2L:+:NonCoding	TATGGGATGCGTTGCCGTGTCTCTGAGGCTGGCGGG	1221.0	11685.0	360.5	5222.5	524.5	1096.5	8150.5	2271.5	4169.5	1580.5
1.000000:2R:+:NonCoding	GTAAGCTACATCACCCTCCAAGGCGAATGCGAAAGC	127.0	439.0	185.0	257.0	164.0	86.5	406.0	146.5	262.5	211.5
1.000000:3L:+:NonCoding	AATAATACATCTTTCTTTAACGTTACTCGGAATTTA	82.0	340.0	110.0	181.0	238.0	67.0	335.0	105.5	167.0	134.0
1.000000:2R:+:NonCoding	TCAGTCAAGACGCTTCTACACTGGTAGGAAAGACAA	116.5	373.5	141.5	212.5	195.5	74.0	340.5	154.5	215.0	124.0
1.000000:2L:+:NonCoding	GTCAAGTAGCAGAAAGCCTATATTCGAGCAAAAGTT	128.0	380.0	152.0	279.5	147.5	67.5	374.0	187.0	205.0	128.0
1.000000:3R:+:NonCoding	TGTGTAAGCTTTTAGGTTGATAGTCAAGCTGCTCTG	116.0	437.0	140.0	264.0	266.0	53.5	420.0	163.5	245.5	142.5
1.000000:2L:+:NonCoding	AGGTAGAGAAAACTTTACACAGGCTGTACTTGTGTT	122.0	386.0	181.5	264.5	236.5	78.0	334.0	195.5	228.5	181.0
1.000000:2R:+:NonCoding	CTGTGGAAAGAAGGAGAAGGTGAGATTGCTCTGGCA	469.0	1384.5	282.5	629.0	358.5	420.0	895.5	1285.0	652.5	781.5
1.000000:2L:+:NonCoding	CTGCTCGGTAGCTCGGCTCGATGCTCAGGTTGTTGT	236.5	700.0	230.5	445.5	264.0	160.5	626.5	522.0	376.5	320.5
1.000000:3R:+:NonCoding	AAAATTGAGAATCAGAAGACATTAAGGAAAGGAAAA	147.5	454.5	150.0	229.5	281.0	70.0	357.0	176.5	185.5	197.5
1.000000:2R:+:NonCoding	TAGTGGTGCTGGTGGTATCTAATGCTGGTGCTACGA	792.5	2598.0	414.5	944.5	472.5	2615.0	2080.0	2848.5	969.5	1033.5
1.000000:3L:+:NonCoding	CTTTTGTAGTTTTAAGCACACTGGAAATAACTCTTC	193.5	285.0	176.0	597.5	275.0	142.0	230.0	172.0	315.5	328.5
1.000000:2R:+:NonCoding	AGCGAGCGAGCAAGAGGAAGTACCAAGTGAAGGGTT	675.0	1239.5	2143.5	1295.5	321.5	727.0	1000.0	2612.0	659.0	888.5
1.000000:X:+:NonCoding	CTGGAAAGCGGAATTTGGGAAGAGCACAGAGCCATT	405.5	618.0	706.5	675.0	404.0	302.0	568.5	1006.0	446.0	986.5
1.000000:UNKN:+:NonCoding	TGTGTTGTGTGCTCTAGCTGCTTAAAACGACAGCAG	791.0	828.5	672.0	657.0	305.5	540.0	586.5	1441.0	289.0	426.0
1.000000:2L:-:ENSANGE00000084595	ACCTCGCCATCGTCTATGAGCGTGGAGTCGCTGCTG	643.0	524.0	738.5	436.0	190.5	298.5	400.0	972.5	349.5	299.0
1.000000:2L:-:ENSANGE00000047388	TCGGCGACGGGCTCGAGGGCACGGTCAGCCCGCCGG	1088.5	1280.0	1492.0	916.5	314.5	486.0	1114.0	1262.0	669.5	537.5
1.000000:2L:+:ENSANGE00000074526	GTCATCGAGCGGTGCAGCCGGCCGGACGCGCCCGCC	513.0	903.5	428.0	428.5	211.5	246.0	815.0	704.0	342.0	293.5
1.000000:X:+:NonCoding	CACACATATTTATTGAAGTGCAAACGGGCATCGAAG	179.5	298.0	102.5	295.5	127.0	159.5	211.5	143.0	227.5	222.5
1.000000:2R:-:ENSANGE00000065088	GCTCGGCGGAAGTAGCTGTACCACCCAGCGGAATTA	329.0	425.0	289.0	332.5	176.5	225.0	417.0	465.5	273.0	321.5
1.000000:3R:+:NonCoding	AGAGCCGCCGAGTGAATGCTTCTCACGGTGGAGGCT	321.0	491.0	583.5	438.0	141.0	248.0	319.5	701.5	300.5	226.0
1.000000:3R:+:NonCoding	TTCATGCTCCCGGGCACGGGTACAATATTTTCCCAC	133.0	362.5	99.5	352.0	108.0	94.0	228.5	146.5	329.5	182.5
1.800000:3L:-:ENSANGE00000049379	TGCGGAGTCGGGCGGCGCTCGGGAGAAAACTGTTAA	941.5	2535.0	1485.0	1074.5	1210.0	1793.0	3878.5	2315.5	322.0	1200.5
1.000000:3R:-:ENSANGE00000049250	TCCCGGCCAGCCCCGTCCAGTAGGCTGCTCAGAAGT	460.5	778.5	352.0	526.0	272.0	224.0	799.5	728.0	253.5	777.0
1.000000:2L:+:ENSANGE00000036357	ACAAACAGCACGCCCGTGTTCTTCATCAGAGCGGCA	270.5	534.0	215.5	446.0	245.5	229.5	445.0	511.0	264.0	645.5
1.000000:X:-:ENSANGE00000025435	ATCCTTGTAGCCGGGCAGGGCCGCCTCCACGCCCAG	3187.0	1412.0	4179.0	900.5	419.0	5532.5	1259.0	2338.5	633.0	1241.5
1.000000:3R:+:NonCoding	GACGCAGTTCGTGGCGAGCACCGGCCACAACGCCAC	626.5	702.0	566.5	902.0	173.0	404.5	857.5	1130.5	728.0	536.5
1.000000:2L:+:NonCoding	GTAAGTAGACGGCAGCGTCGACCGATAAGAAGCCGG	188.0	475.0	224.5	451.0	196.0	220.0	476.0	381.5	447.0	363.5
1.000000:3R:+:NonCoding	GTTGCTGTTCCATTCAGCAGATGCTCGACTGCCGCA	262.5	438.0	268.5	479.0	150.5	107.0	346.0	256.5	361.5	479.0
1.000000:X:+:NonCoding	GCTTGGAAAGGAGGTGTGAGATGAGGGTAACGGTTT	663.0	1186.5	1312.5	987.0	502.5	405.5	945.5	1243.0	388.0	1709.5
1.000000:3R:+:NonCoding	GTAGGCCTTCTGGGGAGGAGACTTGCGAGAGGTGCG	275.0	978.5	287.0	495.5	286.5	133.5	1318.0	883.5	332.5	714.0
1.000000:3R:-:ENSANGE00000007000	CACGCAATGCACGTACCGTCTGATAGAGACGATGAT	194.0	483.0	149.5	381.0	155.0	103.5	414.0	196.0	295.0	240.0
1.000000:3R:+:NonCoding	GTTGCAAGACTCAAGCTTTGCTAGGATTGACGAGGA	137.5	318.5	90.0	344.0	122.0	70.0	302.5	117.0	346.5	153.0
1.000000:3R:+:ENSANGE00000079090	TAATTGGATCCAATCACATTCCTTGCATCGTACAGA	576.5	1075.5	241.5	440.5	141.0	511.0	796.5	781.5	493.5	397.0
1.000000:2R:+:NonCoding	AGCTCAAGAAGCAGTAGGAACGTTTCTGGGCGAGAA	167.5	413.5	222.5	413.0	123.5	67.0	306.0	297.0	344.0	234.5
1.000000:UNKN:+:NonCoding	AAGGATCTTCTTTCCGCCCGTTTAAACGGTTTGTGT	101.0	366.0	137.0	457.5	126.5	75.0	271.5	129.5	363.5	179.5
1.000000:2R:+:NonCoding	AAGGGTTGAGCATATTCGTTGCCCGCGTGTTGAGGT	246.5	775.0	293.0	738.5	245.0	109.0	636.0	647.0	466.0	393.5
1.000000:3R:-:ENSANGE00000083288	GTCGAGTTGAGGGAAACGCTCGAGCCTCTACTTTCC	233.5	487.5	172.5	419.5	124.0	160.5	515.0	228.5	369.5	215.5
1.000000:3L:+:ENSANGE00000073358	CAACCAACCTGATACGATCAATTGATAAGGAAGATC	128.0	352.5	144.0	447.0	166.5	77.5	256.0	180.0	328.5	209.5
1.000000:2R:+:NonCoding	GTAAGATAGTGTTATTAGGATAGGTGTTGTTGTGCC	274.5	696.5	212.5	772.0	145.5	179.5	480.5	551.0	352.5	316.5
1.000000:3R:+:ENSANGE00000064342	CAGCGGCCACCTGTACACCCACTCCAGCTGCTGCTG	1996.0	9873.5	11885.5	986.0	1185.0	8099.5	6634.5	9730.5	1066.5	4357.5
1.000000:X:+:NonCoding	CGCAAATGACAGTTTGCGCGCCTAGATGAGCGGGAC	135.5	383.5	101.0	471.0	117.5	72.0	381.0	108.5	326.0	167.0
1.000000:2L:+:NonCoding	ATCAGTAATATTCATCGATAGATAAACTGGCAATCC	132.5	347.0	107.5	415.5	99.0	57.5	273.0	101.5	314.5	141.0
1.000000:2R:-:ENSANGE00000038173	AAAGGTCAGATTGTATGTCTTGAGTGCCATCGGCTC	185.5	653.5	228.5	555.5	153.0	93.5	405.5	227.0	300.5	217.5
1.000000:3R:+:NonCoding	ATATGAACGGGAGACGTTTCTCACCGAGCACGTGTT	131.5	408.0	128.0	506.0	121.5	66.0	373.0	195.5	253.0	194.0
1.000000:2L:+:NonCoding	CCCGCAAAGAGCCCATTGCCGAACGCGCGAAGATCG	306.0	709.5	397.5	572.0	177.5	119.0	516.5	683.0	437.5	492.0
1.000000:3R:+:NonCoding	TCCTTCTCCCAGCGCGCAACTGTCTTCAGCCAACTG	167.5	459.0	103.0	524.0	118.5	63.0	349.0	158.5	362.5	183.5
1.000000:X:-:ENSANGE00000068221	CTGTACACTACCTTCGCCTTGGTGTTCTTCACCTGA	702.5	767.5	341.5	714.0	337.5	177.0	617.0	1874.0	380.0	607.0
1.000000:3L:-:ENSANGE00000061976	CTAAGTAAGCTGCTATTAAGCGCATCCGGCACAACG	2960.5	1427.0	1663.5	832.5	279.5	388.5	690.5	873.5	324.0	398.5
1.000000:2L:+:NonCoding	AACCAGCGGGTGACGAAATTGGGAATTAATTTTAGA	175.5	480.5	225.0	709.0	143.0	70.5	371.0	435.0	373.5	451.0
1.000000:3R:+:NonCoding	GGTAGGTACAACTCATGTGTAATAATGCGATAATTT	89.0	391.0	155.0	551.0	98.0	48.5	277.0	153.0	285.0	170.5
1.000000:X:+:NonCoding	TTTCTCTTGTGCTTCTTTTAGGATATAGCATGCTGC	127.0	412.5	103.0	580.0	102.0	57.0	370.5	123.0	293.5	139.0
1.000000:3R:+:NonCoding	ACACAATTTCGTCCTTCGTATTTAGTCCCTGTTCAT	85.0	426.0	72.5	514.5	105.0	66.5	317.0	99.5	324.5	123.5
1.000000:2L:+:NonCoding	CAAGAAAGGAAACACGGATTAGAATCATCTGACCGG	157.5	497.5	186.0	530.0	135.5	66.5	376.5	294.0	273.5	316.5
1.000000:3R:+:NonCoding	ATTAATTCTGAAAACCCTATTGCCTGCGTTTATTTT	168.5	422.0	160.0	617.0	91.0	54.5	360.0	153.0	303.5	120.5
1.000000:3R:+:NonCoding	TGAACGTTGTTTCGTGCTGATAGAGCGACTTTGCGC	190.5	612.0	214.0	641.5	140.5	76.0	584.0	304.5	449.0	127.5
1.000000:2R:+:ENSANGE00000067255	TTGCAATTTACCTGATGGTAGGGTTATGATGAACAC	375.0	624.0	201.0	612.5	105.5	64.5	474.0	425.5	469.5	158.5
1.000000:2R:+:NonCoding	CTGCAAATAAGAGAAATATCGTGATGAGACACTATT	89.0	422.0	97.5	575.0	113.5	50.5	282.5	134.0	286.0	145.0
1.000000:3L:+:NonCoding	TCATGTGAGCTCGCAGTTTGTACGCATGTTGCATGT	85.5	460.5	117.5	600.0	118.0	42.5	409.5	132.0	336.0	131.5
1.000000:2R:+:ENSANGE00000073353	TGAAACTGTGCACATAATTGTCTGTATACATTACCT	65.5	413.5	81.0	566.5	109.5	59.0	318.5	114.0	336.5	123.5
1.000000:2R:+:NonCoding	CACGCGTGACCGTACGTTGGGCAGAAGTGAAAGAAA	133.5	471.0	171.5	669.5	208.0	64.5	443.0	505.5	505.5	347.0
1.000000:3L:+:NonCoding	GGTATTCACCCCAACCAAGGGAAAGCATCCGTGGAC	153.0	467.5	177.5	685.5	164.5	76.0	379.5	303.0	350.5	294.5
1.000000:2L:-:ENSANGE00000074482	AACGAAACGAGCTTTTTGGCCCCACCGTGCCCTGGA	498.0	956.0	437.5	796.5	267.5	350.0	1114.5	860.0	604.0	562.5
1.000000:2R:+:ENSANGE00000048743	TACTAACACTTCGATTCCTCATGTTACTGGCGTTCT	902.0	809.5	192.5	765.5	115.5	392.5	694.5	604.0	407.5	337.5
1.000000:3R:+:NonCoding	AAACTTAGGCGCTTTTAAGGTGAACCATTTATTTTG	106.5	380.0	84.5	521.5	107.5	60.5	353.5	105.5	369.5	99.5
1.000000:3L:-:ENSANGE00000051707	GCAACTCAACACATTTCGCCAGGTGAGGGATGTGTG	244.5	556.0	236.0	627.0	166.5	146.0	679.5	440.5	514.5	461.5
1.000000:2R:+:NonCoding	CGCGAGTACCCGCGAGGATCGCATTATATTGCCAAT	66.5	418.0	80.5	622.0	121.5	60.5	368.0	110.0	333.0	104.5
1.000000:3R:+:NonCoding	CACTTATTTATATCAACGCCAGTGAGCGTTTTTCCA	101.5	369.0	82.0	582.5	81.0	49.5	454.5	82.5	341.5	92.5
1.000000:2L:-:ENSANGE00000071007	CGTTGGACATGTGCAGTACCTTCGCCACCTTTTTCA	855.0	1253.5	1447.5	855.5	248.5	617.0	939.5	2284.0	647.5	755.0
1.000000:2L:+:NonCoding	CCCACGCTGGAGCAACAATTTAGCCACCTCGACCGA	204.5	560.0	199.0	758.0	125.0	85.0	438.0	286.0	418.5	204.5
1.000000:UNKN:+:ENSANGE00000050940	TGCAAAACCTATAACCATTAACTTGAATAGTGCACC	83.0	461.0	66.5	709.5	124.5	64.0	462.5	134.5	476.0	159.0
1.000000:3R:-:ENSANGE00000023507	AGCTCCTCCAGCTCGTGCGAGATCTGGCAGTCTTCA	536.5	1580.5	661.0	1080.0	229.0	180.5	897.5	1042.0	653.0	881.0
1.000000:2L:+:NonCoding	GGTGCGCACTCTTTCGCACCCCCAGAGCTAGAGAAG	209.0	757.5	242.0	690.5	155.5	68.5	554.0	242.5	433.5	179.0
1.000000:2R:+:ENSANGE00000035711	AAAGTACTTGTAGCAGTGTAGGCCCCGTAGCTTCCA	203.5	649.5	304.5	880.0	131.0	107.5	1753.5	823.0	883.0	264.5
1.000000:2R:+:ENSANGE00000038618	CAGTGCGAGAGGCCAACTTACCAAACACTTGATACA	649.5	1518.5	270.0	775.0	163.5	251.5	1208.5	526.0	423.0	372.5
1.000000:X:+:NonCoding	CAATGTGTTAAAGATCATCTTGATGCAGTCAAATAA	81.0	415.0	76.0	691.0	93.5	45.5	417.0	101.5	448.5	103.0
1.000000:UNKN:+:NonCoding	CTTACTAACAAGATCGGTCCTGCAGATCTCGACTGC	112.5	468.5	83.0	710.5	95.5	49.5	492.5	141.5	360.0	117.0
1.000000:UNKN:+:NonCoding	GTCTTGTGCAACTGTTGTAGGGTTCCGCGGGATTTG	133.5	629.5	168.5	841.0	228.5	79.5	626.0	228.0	448.0	410.0
1.000000:2L:+:NonCoding	AATAAACGTTTTAATCTTCTCTATAGATAAAATTCA	77.0	418.5	62.0	720.5	71.5	47.0	386.0	85.0	442.5	79.5
1.000000:3L:-:ENSANGE00000036837	CGATAAAGTCGACCCGCTTCACCAGCTGGTCGTCTA	218.5	723.0	211.5	809.5	142.5	110.5	547.0	358.0	511.5	229.0
3.900000:X:+:ENSANGE00000083301	GGTATCTTTGACCGGCGTACCAAATACAGTAGAACG	97.5	500.0	115.0	757.5	110.5	64.0	417.5	116.0	458.0	153.5
1.000000:UNKN:+:ENSANGE00000080934	GTTATTCAGGTCAGTTATTATACTTGGATTCTCTCG	681.5	759.0	207.5	791.5	113.5	296.0	698.5	455.5	734.5	383.0
1.000000:3R:+:ENSANGE00000078444	AGGGGGCTGGGACCAGCCCTTGTTTACATGGTACTT	559.5	742.0	280.0	935.5	195.5	149.0	569.5	218.5	424.0	217.0
1.000000:2R:-:ENSANGE00000045228	CGGCCGGTGGTGAGGCGACCGTTCCGTTCACTTGAC	307.0	665.5	263.5	1003.0	161.0	76.5	657.0	359.5	550.5	324.5
1.000000:3L:+:NonCoding	TCAAACGCTCACGAAATCGCAGCTTCTACTTTCCAG	170.0	602.5	154.0	892.5	122.5	92.0	458.5	143.0	509.5	193.0
1.000000:2R:+:NonCoding	CACGTACACATCAGTAACGATGGATGGGCTTTTGCT	163.0	492.5	201.5	923.5	135.0	70.0	483.5	311.0	637.0	291.0
1.000000:2R:+:NonCoding	CTGGTGCATTCCGCAACATCCGCGAAAGGTTTTCGA	458.0	1395.0	720.0	1157.5	207.0	523.0	828.0	1150.5	541.0	642.0
1.000000:2L:+:NonCoding	TGGATGTACGGAGGTAGCACTTATTGCTCGCTCTCT	140.5	511.5	161.0	841.5	104.5	86.0	388.5	244.0	479.0	205.5
1.000000:2R:-:ENSANGE00000040354	GATCGTGCGTGTCAGCGAACCGGCCGCCTTTGCGTT	1858.0	2195.5	1844.0	982.0	370.5	563.0	1841.5	3166.5	973.0	652.5
1.000000:2R:+:NonCoding	CGGTGAACCAGTACGCAACTTGGGCGCCGAATGGAT	146.0	557.0	187.5	801.0	291.5	48.5	1112.5	400.0	596.5	304.5
1.000000:3L:+:NonCoding	CTGCTGCCGGTTTGACCCGCGGAAATGAAGCGTTTC	291.5	631.5	293.5	926.5	185.5	103.5	559.0	427.0	457.5	350.5
1.000000:UNKN:+:NonCoding	AGGGGTATATCGCTAACTCTTGTATATCGAATTGCC	117.5	550.0	84.0	756.5	77.5	71.0	482.5	121.5	419.0	86.0
1.000000:3R:+:NonCoding	GAGTCCAATGGGTAGGCCAACTCAACATTCTGATCG	133.5	548.0	176.0	765.5	114.5	72.0	513.5	284.0	565.5	195.5
1.000000:2L:+:NonCoding	ATCAGTAAATAAATGCGTACGGCGCGACGCGGGTTT	115.0	573.0	96.0	786.5	137.0	72.5	598.0	148.0	409.0	177.0
1.000000:2R:+:NonCoding	CTTCATTACAATACCGGCTGCACAATAGAATGGATT	114.5	444.5	97.5	778.0	90.0	67.5	500.5	162.5	397.5	111.0
1.000000:3L:+:NonCoding	ACAACAACTACACACATGCCATGACTCTGGGGTCTT	650.0	727.5	261.5	1207.0	135.5	360.0	563.0	944.0	574.0	164.0
1.000000:2L:+:NonCoding	AACGCTGGGTTGGAATTTTGCACGGTTCAAAGCAAA	164.0	537.5	248.5	949.5	136.0	78.5	508.0	533.0	602.0	243.0
1.000000:3R:+:NonCoding	GGTACAGATGACGCGCAAACAAACCTGTTGGCCAGT	216.0	578.5	161.5	762.5	134.0	77.5	577.0	295.5	399.5	175.0
1.000000:2R:+:ENSANGE00000065467	ACTGCTGACGGTGAAGGAGAGCAACACAATTCCCAC	317.5	685.0	415.0	878.5	154.0	147.0	608.0	709.5	570.0	241.0
1.000000:2L:+:NonCoding	ACTGGTAATTATGGTGAATGATTTTGCCATGTTCTT	90.5	586.0	116.0	797.0	98.5	71.0	479.5	172.5	531.5	114.0
1.000000:3L:+:NonCoding	GTTTAGGAATTGATGAGGATTCTGACGGTGTCAGAC	101.5	497.5	117.5	836.0	99.0	59.5	450.0	167.0	429.5	170.5
1.000000:3R:+:NonCoding	TTTTGTTGCTCGTGCCTTGGCTACTTTTTGGGTTGC	177.5	720.0	154.0	908.5	173.5	83.0	557.5	239.0	376.0	196.0
1.000000:3L:+:NonCoding	AAATAGGGACACTTACGATTACGATGACGTTGGTGA	142.0	601.5	170.5	807.5	143.0	56.5	504.5	231.5	500.0	200.0
1.000000:3L:-:ENSANGE00000073259	ACCCCCGTTGCTGACCACGACGGCCAGGTTCGACTT	909.0	8121.5	1563.0	1132.0	307.5	470.5	7081.5	2148.5	1539.0	726.0
1.000000:3R:+:NonCoding	AAGGAAGCCGTTCGATTTGCGATTAGTGGGCTGCTG	294.5	1194.0	454.5	927.0	173.5	123.5	984.5	644.5	595.0	382.5
1.000000:3R:+:ENSANGE00000076955	GATTTATATGAAGGATTACCAGGGACAGTTTCAGTT	237.5	728.0	98.5	864.5	108.0	77.0	454.0	222.5	561.0	278.0
1.000000:2R:+:NonCoding	TAATATTATATCAAAAGATATGTTTTGGAACAACAA	105.0	418.0	90.5	697.0	81.5	56.0	383.0	92.5	440.5	68.5
1.000000:3L:+:ENSANGE00000073046	GTTACACTGATAGCACTGCTCCTCGTCCGACGAAGG	474.5	959.0	491.5	844.5	166.0	136.5	902.5	770.0	566.0	384.5
1.000000:2L:+:ENSANGE00000067431	GCTACCGGCATGCGACGGTCCCGGTGCGGAACCGAC	228.5	670.5	157.5	834.5	120.5	143.0	718.5	284.0	493.0	176.0
1.000000:3R:+:NonCoding	GCTCGCCTGTCATATCAATCTGTTGCAAATAGCTCA	121.5	528.0	122.5	822.0	128.0	68.5	473.0	152.0	453.5	235.0
1.000000:UNKN:+:NonCoding	CATTAATATGTTCTACGCAATACATTGGTAGGGCGT	120.5	528.0	104.0	790.5	124.5	72.0	462.0	120.0	512.5	111.5
1.000000:3R:+:NonCoding	TTTTAATATAATTTCTCATGCTAAAGAAGGCAATTT	98.0	487.0	71.5	834.0	99.5	51.5	466.5	84.5	415.0	67.5
1.000000:3R:+:NonCoding	TGTGATCGCTTAAGTGTGAAAGGATACATGACTAGT	87.5	448.0	119.0	766.0	90.5	50.5	400.0	151.5	537.0	112.5
1.000000:3R:+:NonCoding	CACCTTACTCAAGAAGTTACTCAACTCGTTCGACCC	91.5	467.0	71.0	737.0	88.5	50.5	431.0	85.0	468.0	79.5
1.000000:2L:+:NonCoding	GAAGAGAAAAGATTAAAAGGTTGTTCTGAGGAATGT	157.5	674.5	158.5	854.5	145.5	106.5	540.5	189.5	445.5	122.5
1.000000:3R:+:ENSANGE00000049502	GGCGGCAGCTTCCGCTCTTGATCGTTCAGCGTCAGT	480.5	1048.5	443.0	910.5	1238.0	90.5	550.0	462.5	485.0	625.5
1.000000:2R:+:NonCoding	CTACAAGTAATAAACAGCTAACGTCAGCAAGTGTAG	111.0	528.5	99.0	856.0	86.5	61.5	447.0	115.0	412.5	102.5
1.000000:3R:+:NonCoding	CCAGAATAATGCGAAGCATCTTATCTGTCGGTCATA	90.5	472.0	112.5	887.5	84.0	47.5	513.5	609.0	508.0	96.5
1.000000:2R:+:NonCoding	AGTGCCACACAATAAGGATGTACAGATTTCTTTCCT	128.5	460.5	80.0	862.0	114.0	73.0	380.5	119.5	564.5	137.0
1.000000:X:+:NonCoding	GCCGCCGGCACTGCTGGGAGCTCCTCCGCCGGCTGG	175.5	694.5	163.5	948.5	114.0	110.5	625.0	273.5	532.5	164.0
1.000000:3L:+:NonCoding	GCATCTTGCACGCTATGAGATGCTGGCTCTGAGATT	209.5	537.5	117.5	963.0	125.5	74.0	523.0	177.5	560.5	195.0
1.000000:3R:+:ENSANGE00000078483	GGAAAGCGGAACCTAGTGTAAGAGCAGCAGTAGATT	653.5	622.5	265.5	1033.5	222.0	399.0	593.0	480.5	971.5	584.5
1.000000:3L:+:NonCoding	GTAAGTTGGATGGGGGGTTGGGTGATGGTGCTTCTC	827.0	1999.0	537.0	1970.5	375.5	297.0	1639.0	1044.0	1801.5	868.0
1.000000:3R:+:NonCoding	ATGATATTCTTTACACACTAATCGTATAAGCTTTCA	93.5	459.0	72.0	836.0	92.5	58.0	403.5	87.0	537.5	84.5
1.000000:3L:+:NonCoding	GAAACTCCGGCCAGCACTGAAGCACTTGGACAGCAT	665.0	806.0	377.0	971.5	141.0	163.0	663.5	647.5	750.0	234.5
1.000000:2R:+:NonCoding	TTTCTGTTTGCCGATTACAACCAAACTCTCAATGTG	156.0	520.5	103.5	801.5	107.5	76.5	437.0	121.0	475.5	131.5
1.000000:X:+:NonCoding	TTCTTTTTATTACTGTACGTAGTTTAGATTTTGTTT	316.0	698.5	149.5	943.0	97.5	148.5	614.5	229.5	523.0	120.5
1.000000:UNKN:+:NonCoding	TTGCCCGTTCTACCGACGTGGATAAGGACAAGACCG	146.5	539.5	118.5	923.5	108.5	95.0	553.5	212.5	560.0	105.0
1.000000:UNKN:+:NonCoding	TTTTTCTATTGCACCGTTGCATGCACGTGTATGCTA	108.0	541.5	85.0	892.5	124.5	66.0	455.5	112.5	500.5	84.5
1.000000:X:+:NonCoding	ATCAAAATATCTTTGGCGATTTTTTGGTCAAAAGCA	109.5	382.0	108.0	907.5	103.5	61.5	376.0	127.5	427.5	98.5
1.000000:3R:+:NonCoding	TGCATTAATTAGGTTTAACTCACAGGGAGAACAGAG	103.0	461.5	128.0	904.5	105.5	99.0	472.0	201.0	498.0	103.0
1.000000:2L:+:NonCoding	AACAAAACTCTTCCCCGCATGGCCTACTTGCACCCA	154.0	574.0	163.5	925.0	142.5	98.0	430.0	164.5	587.0	134.0
1.000000:3L:+:NonCoding	ATGCCGTACGATCGCCGCGTACGATCATATCATCAC	455.5	647.0	615.0	993.0	108.5	159.0	496.0	463.0	550.0	114.0
1.000000:2L:+:ENSANGE00000067045	TTTGTACAGCGTATTCTTACACGATAGCTCGCAGTT	135.0	545.0	112.5	892.5	87.5	77.0	441.5	173.5	459.0	88.5
1.000000:2L:+:NonCoding	GGTTGCTGTTGTTTGGGCTATCAGTTTTCGACCAAC	715.5	773.5	978.0	1107.0	183.5	471.5	647.5	1370.0	823.0	599.5
1.000000:2R:+:NonCoding	TAAGAATAGATTGTTCGCCCCCAATAAAGAACGCTT	442.0	666.5	143.5	1069.5	111.0	222.0	571.0	158.5	762.5	123.5
1.000000:2L:+:NonCoding	CTTCACTGGCAAGTCTGTAACGATGGAAAGCGACAA	112.5	516.0	127.0	1024.5	101.0	72.5	453.0	133.0	488.5	182.0
1.000000:2R:+:NonCoding	GCAGCTCTCATTCGGGGAAGCAGTGCTGCCAAGGCG	191.0	537.5	134.5	972.5	134.0	99.0	424.0	207.5	583.5	132.0
1.000000:3L:+:NonCoding	GCGCAAACCCTTGCGCGGGTCCTCCCCAGCAGGAGG	95.0	483.5	95.5	980.5	111.0	76.0	453.5	148.5	480.5	92.5
1.000000:2R:-:ENSANGE00000067160	CTTGGCGTACTTCATGTTTCTGTGATAGATACTCTT	141.0	422.0	82.5	909.5	90.0	70.5	409.5	106.5	428.0	99.0
1.000000:UNKN:+:NonCoding	CATTTGCTGTTGCTGGGGATCTCCCTCGGCTTCGCC	688.0	593.0	177.0	1181.0	160.0	217.5	592.0	359.0	596.5	311.0
1.000000:UNKN:+:NonCoding	TCCGGCAGAACCATCGTGCGACTTATCATAACAAGA	133.0	486.5	118.5	887.0	145.0	78.5	406.5	137.5	443.5	127.0
1.000000:X:-:ENSANGE00000051491	GCGCACCTCCTCCGGCTCTGGGGGCGGCACGTGCAC	1168.5	3173.5	731.0	1059.5	510.5	668.0	2567.5	1367.0	867.5	999.0
1.000000:3R:+:NonCoding	AGGTGAGGAGTAGGAGGGCACGTTTGCCATTTATTT	797.5	1205.0	654.5	1524.0	296.0	336.5	1463.5	963.5	1193.5	604.0
1.000000:UNKN:+:NonCoding	TCTCCAAACAAACTGCGTACGGTAGGAGCGCGTTGG	98.5	477.5	96.5	937.5	134.5	63.0	464.0	98.5	485.5	144.0
1.000000:UNKN:-:ENSANGE00000004554	GCCCCTGCCCGAGCCAGGCCCGCAGCCCGAGCCCGC	4776.0	15511.0	4769.5	4544.5	651.0	2610.5	12580.5	7516.0	5340.5	2264.0
1.000000:3R:+:NonCoding	CTGCAAGGTGGATTCGGAGTACAAAAAGGACATTAG	249.5	666.0	420.5	992.5	142.0	145.0	619.5	822.5	619.5	268.0
1.000000:3R:+:NonCoding	CAAAAGTCATTCAACCGCACAACAGGTAGCCGGTTA	139.5	358.5	91.0	904.5	139.0	81.5	411.0	119.5	483.0	156.0
1.000000:2L:-:ENSANGE00000080936	CTTACCAGCAGCGTTCGCGAGAGAACTACAGCAGTC	303.0	595.5	129.5	929.5	168.5	163.0	790.5	254.0	691.5	302.5
1.000000:3L:+:NonCoding	TGAAGGAAGGAGGGGATATTCAGAGGGTTAAAGGGC	384.5	715.5	410.0	1303.5	224.0	183.5	634.0	818.0	1239.0	480.5
1.000000:2L:+:NonCoding	GAGCGAGAGAGCACAACATTAGAACTAACTCTAAAC	550.5	780.0	744.5	1024.5	242.0	384.0	571.5	2346.0	713.5	269.0
1.000000:2R:+:NonCoding	CTTTGACCGTCGAGCGGGCGAGATAAGGGAAGAGGA	742.0	2642.0	1251.0	2313.5	226.0	418.0	2243.0	1466.0	915.5	787.5
1.000000:UNKN:-:ENSANGE00000053540	GGGTAGATAAATCCAGCAAGGACCCTTCCACCATAG	207.5	429.0	171.0	974.5	168.0	117.0	451.0	648.0	463.0	404.0
1.000000:UNKN:-:ENSANGE00000000859	TGCAGTTTTCTGTACTTCGCTACGAGGCCGTTTTTG	157.5	393.0	91.5	710.0	97.5	72.0	398.5	204.0	390.5	125.5
1.000000:2L:+:NonCoding	ACGCTAACTCAATTGACGCGTTGACTGTCACTTCTT	103.5	420.5	99.5	708.0	89.5	50.5	338.5	164.0	416.5	120.5
1.000000:2L:+:NonCoding	CATACCGGGGACTTGGTATGTTGTCTGCTTTATACA	154.0	375.0	102.0	727.5	127.5	95.5	401.5	289.5	364.5	230.0
1.000000:3R:+:ENSANGE00000068683	GTCCCCGAACTGGCACGACCGCCAGCAGTGCAAGCT	2341.0	9137.5	1976.5	8226.5	1710.0	1867.5	12567.5	7335.5	4501.0	2401.0
1.000000:2R:+:NonCoding	GTGCTAATTCATCGTCAAACACTCCTCCGCCGCCCG	324.5	937.0	176.5	844.0	119.5	96.0	685.5	347.0	662.5	149.5
1.000000:UNKN:+:NonCoding	GACCGGTCTCAAGCATTCTTAAAAGATTAATACGGT	112.5	458.5	85.0	604.5	100.5	57.0	414.0	130.5	400.0	96.5
1.000000:3R:+:ENSANGE00000066458	GATGCTATATAAAGCTATTGTTAAAAGAAGTTAGAA	422.5	696.0	172.0	1036.0	101.5	133.5	515.0	238.0	518.5	132.5
1.000000:3L:-:ENSANGE00000037202	CATCACCACTCTCGCCCATCTCCACACCATCGCCAC	9727.0	25539.5	22195.0	21718.5	3962.0	12489.0	26594.5	23706.0	15776.5	16159.0
1.000000:2R:+:NonCoding	AAGGAAGCTATTCCTCCTCTTCAATAGCCTCTTCCT	117.5	363.5	83.5	653.0	87.5	59.5	371.0	154.5	376.0	87.0
1.000000:3L:+:ENSANGE00000063786	GAACCAATCGTCCGTATCGAGCTGCTCCGACGGTAG	450.5	580.0	240.0	739.0	120.0	171.5	535.0	610.0	668.5	179.0
1.000000:2R:+:NonCoding	AATAAATGGAGTTCAATGTGGCGAGGGACGGAGGTT	659.5	2216.5	297.5	2292.0	339.5	320.5	1968.0	957.0	1849.5	857.5
1.000000:3R:+:NonCoding	GCCATTAAAACTCATCGCTTATCCGGGTTAATCAAT	102.0	416.5	89.5	567.5	131.0	76.0	386.5	124.5	307.5	103.5
1.000000:X:+:NonCoding	ATTTGTTCGCTGCCGACGGTAACCTGTCACGTTTTA	228.0	455.5	149.5	739.5	167.5	123.5	467.0	457.5	517.5	206.5
1.000000:2L:+:NonCoding	AACCGAAATCGGCCCTGTATGTACTGGCATGCAGAT	159.0	537.5	110.5	671.0	155.0	65.5	464.0	186.0	574.5	159.5
1.000000:3R:+:NonCoding	TCCACCACGTTAATGTCAATTTGGAATTACATCCAA	106.5	378.5	94.0	548.0	154.5	63.0	366.5	140.0	336.5	114.5
1.000000:3L:+:NonCoding	AGATGTACTACGCGGTCGCTGGCTGCACCGACCGAT	219.0	815.0	220.0	972.0	311.5	128.0	1013.5	461.0	1000.0	338.0
1.000000:2L:+:NonCoding	TGAATTCCGAATTACAATTAGACACGCTGAGGCACG	108.0	469.5	111.0	496.0	138.5	65.5	386.5	124.5	383.0	154.5
1.000000:3L:+:NonCoding	GAACTGCAGCTCTGGTTATGGTCGGTGAGAATTTGG	246.5	570.0	160.0	749.0	196.0	104.5	508.0	389.5	753.5	332.0
1.000000:2R:+:NonCoding	ATCACGCACACGTGCAGTGAGTTTGTACGGGGCAGC	164.5	589.5	145.5	574.5	276.5	76.0	918.5	233.5	476.5	221.0
1.000000:3L:+:NonCoding	ACGCAAGACAAAAGGCTCCGGTATGTGTACTAATAT	181.5	1346.5	596.5	799.5	242.0	112.5	747.5	445.5	423.0	266.0
1.000000:3L:-:ENSANGE00000069083	CTTCTCGAATATCATCGGATACAGGCGACGAAATCG	153.0	417.0	92.0	542.5	195.0	88.5	491.5	112.0	313.0	163.0
1.000000:2R:+:NonCoding	AACTTTTGCTCGAACTGGCTCTCTGGTAGCTTGACG	284.5	425.5	185.0	566.5	239.5	126.5	398.5	331.0	414.0	313.5
1.000000:2R:+:NonCoding	AATTACCCTTACGCAGTCACCTTTACGTTGGACGGG	117.0	330.5	89.5	479.0	118.0	61.5	373.5	116.5	359.0	113.0
1.000000:X:+:NonCoding	CAACGCGTAACGCAGGTAGTATCGTACTAATTAATA	107.0	314.0	109.5	516.0	145.5	66.0	313.5	122.0	301.5	132.5
1.000000:3L:+:NonCoding	GTTGGTGCTACTGTGTCGCAAAGGTGATAATGAGTT	281.5	648.5	155.0	521.5	251.5	134.5	657.0	303.0	405.0	365.0
1.000000:2R:+:NonCoding	ACTTTCATTAGATTCTCCAGCACGCCAAAATGAACT	149.5	492.5	85.0	442.5	143.0	75.5	440.0	143.0	357.0	157.5
1.000000:2L:+:NonCoding	GTAAGTAGCCGGCCGGATATTAGCACTAAATTCATT	132.0	413.5	79.5	431.5	169.5	84.5	472.0	101.0	266.0	135.5
1.000000:2R:+:NonCoding	TAGAAACTGCGCAAACCTCGCTAGCGTGTGTGTATG	164.5	579.5	117.5	553.0	178.0	91.5	578.0	162.5	399.5	196.5
1.000000:3R:+:NonCoding	TAACGGATTCAGGCGTAAGGATTATCTACGAGTCAA	127.0	399.0	97.5	365.0	101.5	75.0	402.0	127.5	208.0	125.0
1.000000:X:+:NonCoding	CTACTAAATTTGGTTTCAGGACACACAGTTTCAGTA	120.5	410.5	85.0	440.0	140.5	91.5	324.5	196.0	252.0	158.0
1.000000:2R:+:NonCoding	AGGAAAACGAGCCGCTTAATCGTCTGAATTACATTG	151.5	438.5	131.0	403.5	175.0	86.0	417.5	196.0	381.0	228.0
1.000000:2R:+:NonCoding	GTAAGTGGCCGGGCAGCCGTGTGTGCGAGAGCCGCA	4225.5	13133.0	3182.5	6189.5	1170.5	7183.0	12249.5	7162.0	5680.0	3254.5
1.000000:2R:+:NonCoding	AATACCTTGCATCACCACTCGCCCGGGCACACATTT	242.0	524.5	131.5	733.5	132.5	107.0	595.5	204.0	699.5	213.5
1.000000:2R:+:NonCoding	ACAATTCAGGACAAATAGGCATTATTTTATCCTAAA	98.5	384.5	127.5	257.5	165.0	62.5	390.0	167.5	215.5	155.0
1.000000:X:+:ENSANGE00000044053	GACACTCAGCAAAGCGGCCGGAATAGTTGGTGCAGA	1139.0	1607.5	355.5	1044.5	181.0	967.0	2424.0	1055.0	908.5	314.5
1.000000:2R:+:NonCoding	ACAGGGACGGTTAACAGGCCGTTCTCTCCCCTCCCA	160.5	437.0	105.5	309.0	188.5	84.5	454.0	179.0	238.0	194.0
1.000000:2L:+:ENSANGE00000078432	GCTTGTCTCGTTCCGAACGTCTTTTCTGCTACGTTC	215.0	442.0	178.5	436.0	155.5	123.5	460.5	299.5	320.5	208.5
1.000000:UNKN:+:NonCoding	ACTTCGTATTCCACTAAAAATATGTTGGGTACACAC	117.5	362.0	124.0	205.0	259.0	70.0	355.0	90.0	170.0	144.5
1.000000:3R:+:NonCoding	AGAAATCAATTTTTTGACATATATCGAAATGGTTAC	115.5	332.0	91.5	220.0	277.0	59.0	342.0	111.5	212.5	137.0
1.000000:2L:+:NonCoding	ATTTGAGTTTTCCCCCTCCTACGCTACGTTTTCCTT	129.5	478.0	119.5	315.5	225.5	82.5	372.0	207.5	257.5	215.0
1.000000:2L:+:NonCoding	TCTCCCACCCCACCCCGTGGAGACTTGCTTTTAATC	434.5	518.5	178.0	419.5	221.0	207.5	420.5	349.5	355.5	227.5
1.000000:2R:+:NonCoding	ATCTTGCTGCGAGTCTAAGACTTCTTTATCGCTTTA	176.5	469.0	122.5	229.0	204.0	102.5	424.5	168.5	211.0	150.5
1.000000:3L:+:NonCoding	TGCTTCAAATTATGCGCATGAATACTCATTTCGTCA	108.5	417.0	117.0	216.0	142.5	65.0	431.5	95.0	199.0	111.5
1.000000:2R:+:NonCoding	ACCGTGAAGCGAGACACATTGCGCGATTCGCTACCT	127.0	429.5	128.0	220.5	135.5	74.0	368.5	152.5	212.5	152.5
1.000000:3L:+:NonCoding	TTCTCTTTCTTTCCAGCACAGCCGTGTAATGCTGTT	112.0	435.0	134.5	222.0	204.0	81.0	349.0	139.0	224.0	133.5
1.000000:2R:+:NonCoding	ACTACTTTAAACCCATCCCATATCAAATGTTTCGAT	167.0	400.5	126.0	213.0	157.0	60.5	355.0	141.5	216.0	126.0
1.000000:2R:+:NonCoding	CGGCCCAAAAAGATCATTAGTACACGATAAAAAAGA	134.5	463.5	108.0	237.0	134.0	74.5	343.0	127.5	182.5	109.0
1.000000:3L:+:NonCoding	TTTTCGCGTGTGTTGTACAGATTTGCGATGATTAAT	190.5	542.0	215.0	351.0	268.5	121.0	425.5	335.0	480.0	245.5
1.000000:UNKN:+:NonCoding	TTGTTTCCGCAAGCTTTAATTCGTTACTCATGCATG	93.5	376.5	128.5	246.0	193.5	51.0	370.5	117.0	205.0	150.0
1.000000:3L:+:NonCoding	GATGATGGAAAAAGGGTCCATTTAGCTTGAAGCAGC	126.5	388.0	204.5	279.5	161.5	84.0	341.0	199.0	190.0	169.0
1.000000:X:+:NonCoding	TATTCTCGACAAAGTATTATGACTTGCCCTTACTTA	88.0	362.0	148.5	178.5	216.5	66.0	282.0	113.5	214.5	154.0
1.000000:2L:+:NonCoding	TAATGAAAGTGTGAACTTAGCGACCACTTATTGAAA	411.0	439.0	185.0	304.0	1220.5	77.5	356.0	221.5	292.0	515.5
2.000000:UNKN:+:ENSANGE00000042352	CTTTCAAAACGGTATTTCTAAGTTTCAGTTTTTTGT	250.0	318.0	75.0	279.5	117.5	232.0	227.5	98.0	219.0	194.5
1.000000:UNKN:+:NonCoding	TGGTGCTGCTGGTGAATCTCCGAATCGAACATGACA	1781.0	1255.0	1240.0	635.5	408.5	1240.5	1094.5	2099.0	330.5	918.0
1.000000:2L:+:NonCoding	CTGCCGAATGGAAACGCCATAATAGGGTTGGAATGG	203.5	344.0	161.5	290.5	166.5	147.0	295.0	240.0	246.0	327.5
3.550000:UNKN:-:ENSANGE00000048199	GTAAATGAAGAGGTTCTATACGTTGCCAGCCTCCCC	381.5	482.5	279.0	451.5	193.0	239.5	349.0	466.5	246.5	504.5
1.000000:2R:+:NonCoding	GGGTTTACAACGGATATGGAGCCCGAACGGAGTGGA	218.5	355.5	222.0	311.5	296.5	183.5	300.0	250.0	250.0	519.0
1.000000:UNKN:-:ENSANGE00000079916	TGATTTCAACTTAAATGGTTACCTAATTTCCTTCTT	223.0	380.5	105.0	317.0	205.5	118.0	239.0	100.0	243.0	285.5
1.000000:X:+:NonCoding	GCCAGAGCAAAACGGCTAATCAGAATGATGGCGTAG	190.5	383.0	181.0	354.0	156.5	172.0	288.5	246.0	310.5	279.5
1.000000:UNKN:+:NonCoding	AGAGACCATCCTGACCCGGCAGCATGATGTCGAGCA	316.0	504.0	368.0	433.0	227.0	212.0	439.0	558.5	495.0	555.0
1.000000:2L:+:NonCoding	TATGAGTTGGGTTGGGGAACCTTTAGCAACAGTTTC	302.0	506.5	415.5	375.0	332.0	233.5	411.5	410.5	324.0	704.5
1.000000:2L:+:NonCoding	GTAAGTACGCACGAGAGGTTAAATAATCCTTCACGC	174.5	343.0	114.5	301.0	229.5	108.5	266.5	135.5	244.0	328.0
1.000000:2R:-:ENSANGE00000009954	CATGCATCATCTGAAAACGAATGTTAAATTTCGAGT	153.5	335.0	86.0	260.0	174.5	129.0	282.0	125.0	227.5	191.5
1.000000:2L:+:NonCoding	CTAAAACAGAGGGGAGGGCAGTTTGTTAACTAAGGC	299.5	476.0	214.0	375.5	212.5	153.0	358.0	235.0	240.5	589.5
1.000000:3R:+:NonCoding	TGCCCATTGATGCCGCATAAACGAAGTATTGCTTTT	216.0	308.0	141.5	417.0	177.0	132.0	239.5	220.5	304.0	423.0
1.000000:3R:-:ENSANGE00000016468	ATCTGAATGATCCGATCGGGCGTTCGGAGCAAAATA	235.5	431.5	212.0	531.5	189.5	143.5	326.5	233.0	323.0	292.0
1.000000:3L:+:ENSANGE00000054085	AACCTACCCATCTTGATGGTACCGTCGCCCGGTGGT	495.0	802.5	1423.0	745.5	201.5	505.0	723.5	1476.5	504.5	342.0
1.000000:3R:+:NonCoding	AAGAAAACGACAACCAGAAAAAACCACAACCCCACT	1528.0	1262.0	860.5	820.0	321.5	783.5	628.0	1421.0	463.0	1222.0
1.000000:2L:+:NonCoding	GTAGGTTGCCTGGGGAGATTCCCAAGTCCAAGTGCT	262.5	437.5	395.0	573.0	221.5	149.0	414.5	487.5	323.0	454.0
1.000000:2L:+:NonCoding	TCAGAAGACTATATGCTATCAATGGATATTATTTTT	74.5	362.0	80.5	391.0	110.0	66.5	224.5	104.0	259.0	117.0
1.000000:2R:+:NonCoding	CATCATACCCTCAAACGTTTACTATTACTAGAGGCA	125.5	363.5	107.5	411.5	104.0	72.0	330.0	166.5	278.5	132.5
1.000000:2L:+:NonCoding	ATCGCACTTTACGTGTCCTGAAAAAAGCGAAACGAG	178.5	429.5	112.5	445.5	145.5	74.0	299.5	120.0	267.0	188.5
1.000000:3L:+:NonCoding	TGTTTCTTCACTTTCACTAAAAGATTCAGTTTAAGG	153.5	307.5	85.0	354.0	114.5	66.5	338.0	110.5	271.5	121.5
1.000000:UNKN:+:NonCoding	TTTGGAAAATAGTCGTCGAAAGAGGTCGGCCTTAAC	148.0	503.0	185.5	531.0	159.0	81.5	464.0	367.0	442.5	208.5
1.000000:2L:-:ENSANGE00000072702	CTTCGCTCCCTTGGCGCCCTTTTTCACACCGTTGAA	1173.5	2273.5	2054.0	770.5	488.5	1140.5	3735.0	3251.0	521.0	1706.0
1.000000:2R:+:NonCoding	GAGGGATGGTGAAAAAGGAAGCAGATGTCAGGATTA	642.5	1224.5	842.0	1021.0	393.0	328.0	758.5	2643.0	554.5	1184.5
1.000000:3R:+:NonCoding	GTAAGCCCTCATCCTTGGGGACCTAACTATAAATTA	311.0	495.5	194.0	505.5	166.5	95.5	285.0	400.5	405.0	227.5
1.000000:3R:+:NonCoding	GAAGTGTTCTAGGACACCGAAGAACGGGATCGATTT	143.0	352.5	144.5	518.0	132.5	62.5	350.5	350.5	328.0	265.0
1.000000:X:+:ENSANGE00000059618	CCGTCCTCTCCTCCTTTGTTCGGTTTTATAAACCAA	2943.0	2411.5	507.0	661.0	222.0	1332.0	2436.5	1947.5	409.5	617.5
1.000000:2L:+:NonCoding	CCCAAAGCCAAAAGTGGGCTCTCGTTTGTTATACTT	141.5	392.0	147.0	432.0	172.5	68.0	361.5	279.0	346.5	262.5
1.000000:3L:+:NonCoding	TGAGCATTTTTGATGTTCGTCAACGTATTCTGAGAC	423.5	927.5	265.0	565.5	130.0	222.5	533.0	404.5	324.5	210.0
1.000000:2R:+:NonCoding	AGAAGCAAGGTTTGAGTTACTTGTGGGGTCCCAGCA	222.5	512.5	246.5	613.5	162.0	137.0	389.0	442.5	365.5	283.5
1.000000:2R:+:NonCoding	CAATCGGAATGGGAAAGTTGATATTTGTGAAATAAA	143.0	355.5	142.5	551.0	203.0	68.5	286.5	334.0	329.5	304.5
1.000000:3L:+:ENSANGE00000076745	GCGTCGGTGGCGAAAATGTCCGCGCATGAAAATTGC	217.5	594.0	129.0	573.5	159.0	78.5	405.5	265.0	339.5	171.5
1.000000:3R:-:ENSANGE00000064563	ATTTTTGGAATTAATGCCGAATACAGCGGATTAGAG	214.5	546.5	142.0	503.5	113.0	225.0	710.0	215.0	347.0	194.0
1.000000:UNKN:+:NonCoding	ATACACATGCGTATTTAACAAATAGGCGACGTTACT	104.5	424.0	71.5	547.0	104.0	51.0	293.0	103.5	361.5	134.5
1.000000:3R:+:NonCoding	CTGAGGAATACCATTTCGCACTCCTTGAATTATTCC	81.5	388.5	68.5	577.0	80.0	54.5	319.5	93.5	326.0	101.0
1.000000:2L:+:NonCoding	TTCCCACCACGGTTCAATGCCGCATCACCAGCAAAG	682.0	1751.5	639.5	813.0	384.5	111.0	678.0	724.5	402.0	214.5
1.000000:3R:+:ENSANGE00000057164	ATCGTGCGACACCGACTTGCAGCGAAATTGGCAGCT	680.0	1872.5	1048.5	865.0	318.5	814.0	1865.5	1681.0	310.5	466.5
1.000000:3R:+:NonCoding	ACGAACCGAACTGATTGACCGATCACGATCGGGACT	182.5	501.5	273.5	663.5	128.5	87.0	375.0	326.0	356.5	190.0
1.000000:2L:+:NonCoding	CAGATGAAACCATCGCGGTGTAGGATGCAGCAGGAG	186.5	580.0	265.5	631.0	152.0	70.5	471.0	591.5	316.0	325.5
1.000000:3L:+:NonCoding	GGTGAAAGGGAAAGCCCCAATGCATCTAATTGAAAC	264.5	519.5	375.5	827.0	164.5	106.5	444.5	565.5	358.0	399.0
1.000000:UNKN:+:NonCoding	GTAAAAAGCACTGCAACATATATTTGCGCCTTGAAC	141.5	427.0	114.5	568.0	100.0	59.0	381.5	111.0	334.5	116.5
1.000000:2L:+:NonCoding	AAAAAACTAAAACAAGCGTACCAGAATGCGCTGAAA	430.5	710.0	239.0	589.0	106.5	578.5	537.0	320.0	415.0	122.5
1.000000:3L:+:NonCoding	GCAACCTCGCTCGTCGGCTTATAAAACAAAACGCTT	134.5	458.5	137.5	533.0	137.5	94.5	329.5	246.0	407.0	322.0
1.000000:UNKN:+:NonCoding	CATAGCGTGATCGCAGCGTCGAAATCACTTGTGGCC	116.5	464.5	132.0	605.5	105.5	59.5	426.5	138.5	404.0	156.0
1.000000:UNKN:+:NonCoding	TCCTAAAGTAATGCACTCCTACGCATTGTTTTATTA	107.0	396.5	79.5	672.5	87.5	63.5	408.5	84.0	359.0	102.0
1.000000:3L:+:NonCoding	GTGTGTTACTATTGTTGAGAAGGGTTTGTTATAGAC	154.5	561.5	190.5	608.0	111.0	72.5	451.0	456.0	355.5	187.0
1.000000:2R:+:NonCoding	GTAGCGTGTGTGTGGTCCCGATTTTCTGAATGATAA	6390.5	22824.5	16019.5	4762.5	3045.5	13763.0	21781.5	10928.5	5670.0	8638.5
1.000000:2L:+:NonCoding	GTAAGGGATGATTATCTTTATATTCTTCGCAATTTA	92.0	375.5	109.5	569.5	94.5	55.5	369.0	101.5	354.0	109.5
1.000000:2L:+:NonCoding	TGGCAGGAAAGTTGCTCTCATGATCCATCTGTTTGT	122.0	450.5	136.5	744.0	104.5	55.0	349.5	201.0	298.5	228.5
1.000000:UNKN:+:NonCoding	CTCTGCTGCAGGATTTCGTGGATATCGACAGAGTGC	128.5	492.0	124.5	610.0	103.0	54.0	425.0	183.5	523.0	185.5
1.000000:3L:+:NonCoding	CAACTTGGCAGAGCACGAAGCAGCCCTGCAGCACTG	627.0	2185.0	645.5	1075.0	179.5	193.0	1631.0	2039.0	447.5	412.5
1.000000:UNKN:+:NonCoding	TGCATAAGCAAACAAGGTGATGAAAAATACAAACAG	127.5	561.0	127.0	654.5	102.5	64.5	437.0	178.0	326.0	142.5
1.000000:2L:+:NonCoding	AATGTGTTTGGTTTCTAGTGAACAGAGAGATGCTAT	152.5	500.0	228.5	772.0	141.0	60.5	416.0	446.0	451.0	293.0
1.000000:UNKN:+:NonCoding	TCGATAAGACGCTGCGCGTGAAATGAGTGCTCGGCA	128.0	467.0	124.0	710.5	108.0	73.0	512.0	264.5	444.0	201.0
1.000000:UNKN:+:NonCoding	CACCAGCGTTTCATGGGGTCTCCCAGGAGGCAGAGA	174.0	552.5	142.0	756.0	197.5	74.5	500.0	241.0	421.5	401.5
1.000000:2R:+:NonCoding	CGATGGTTTCGTTTGTGCCCGTTATTGATTCAACAA	221.0	720.5	540.0	688.0	336.0	101.0	645.0	695.0	535.0	507.0
1.000000:UNKN:+:NonCoding	ATCAAGTCCCCTATGCATCGCTATTACCCAGCTCAT	141.0	414.0	139.5	735.0	108.5	55.5	375.0	149.5	430.0	187.5
1.000000:2L:+:NonCoding	TCCGTTTTGCTTCCCTGAAACGGCTTTAAACCGTTT	105.5	472.5	88.5	764.5	106.5	63.0	478.5	114.5	379.0	179.0
1.000000:3R:-:ENSANGE00000048445	CTGCGGCCGCTTCGCCTTCGCCCCGCATCACGATAA	3728.0	12295.0	5273.5	1807.5	817.5	3734.0	7479.0	7573.0	1011.0	5153.0
1.000000:X:-:ENSANGE00000079760	AGCCGTTTCAGCTCGGTCCACAGCACTGTTCGTTAC	576.5	2827.5	1404.0	933.0	299.0	138.5	1020.5	2745.5	662.0	832.5
1.000000:3R:+:NonCoding	GCTTAATCCGTTTTAATATCGGCTTGCTGTTGGTCT	304.5	630.0	101.0	686.0	87.0	126.0	570.5	218.5	485.0	163.0
1.000000:2L:+:NonCoding	CTGTGAAGGAGCGGAGTGATGAGGACATTGTTAGTG	746.0	1969.5	3945.0	1633.5	334.0	465.0	2236.5	5085.0	767.5	1530.0
1.000000:2L:+:NonCoding	TGTTAACAGGTTGATTTTATGGTAGCGTAAAGATTA	175.0	512.5	152.0	691.5	90.0	65.0	394.0	203.5	491.0	136.0
1.000000:3R:+:NonCoding	CTAGGGAAAAGAGAACAATGGTTAGAACAAGCACGG	207.5	734.0	229.0	695.0	125.5	97.0	479.0	643.5	451.0	272.0
2.050000:UNKN:+:ENSANGE00000044952	TCTCCGCACAACCTGCATCGATCGGTTGATCCCAGC	174.0	738.0	214.0	847.5	150.0	82.5	566.5	441.5	586.0	353.0
1.000000:X:+:NonCoding	GTTCGGTATTAGTCCCAGGGCCGGTATGAATTTTGA	152.5	701.0	266.5	766.0	227.5	79.5	757.0	442.0	637.5	373.0
1.000000:2L:+:NonCoding	TTCAAAAATACCAGCCTATGGCTGTATTATTGAATC	100.5	394.5	65.0	667.0	94.5	53.5	458.5	92.0	423.5	94.0
1.000000:2R:+:NonCoding	ATTTGAAATTAGGACCCTCAAAGATCTTACTTATAA	109.0	519.0	60.5	705.5	90.5	54.0	349.0	109.5	439.0	113.5
1.000000:2R:+:NonCoding	AAGCTCCAAAGTCTTTAGAGTTGCTAGACATTTTAA	124.0	408.5	87.0	751.0	90.0	63.0	408.5	133.5	407.0	107.5
1.000000:3L:+:NonCoding	TGTGGGCATACACAGCCCTTCCATCGAAGTGCTGCT	116.0	528.0	136.0	867.0	139.0	50.0	506.0	156.0	538.0	194.0
1.000000:3R:+:NonCoding	CGCCGGACGAGAAAAGATGTTCCATGCAAGCCTGCA	196.0	659.0	332.0	873.0	114.0	76.5	515.5	393.0	473.0	242.5
1.000000:UNKN:+:NonCoding	ACAAACAATTTGACAAGTTGGCTGACTAAACCATTT	135.0	467.0	136.5	808.5	93.0	56.5	440.5	205.0	499.0	149.0
1.000000:2R:+:NonCoding	TCGAAAGGGATAGGGAAGGAACCTGCGCCCCGCTCC	430.5	748.5	406.5	939.5	326.0	134.5	608.5	654.0	517.5	954.0
1.000000:3L:+:NonCoding	CGTGAACCATTCTCGAATCACGCAAGCGAGCAGTGC	107.5	487.0	86.0	863.5	109.5	54.5	463.0	132.5	504.0	159.5
1.000000:3L:+:NonCoding	AATTTCTCAAAACCATCGCAACTCAAAAGCAAATTA	121.0	601.5	105.5	799.5	97.0	74.5	452.0	146.5	370.0	106.5
1.000000:3L:+:NonCoding	AATGCGACTTGACTGTGTGACGGAGCGGAGCAGCAG	190.0	904.0	418.0	1265.0	152.5	74.0	804.5	1089.0	643.0	293.5
1.000000:2L:+:ENSANGE00000046899	CCTTTCCCTGGTAGTTGGTAGCGGTCGAAAGCAGCT	360.5	765.5	249.0	995.0	113.5	121.0	699.5	393.5	626.5	194.0
1.000000:3R:+:NonCoding	CGAAGGTATGGCTTGGAAATTCTGTTGATCTTGTAT	86.5	531.5	171.0	881.5	112.5	50.0	519.0	286.0	470.0	146.0
1.000000:2R:+:NonCoding	CTTGTGAACGATGTGACGATCGCGGCGGACTTTGCG	931.5	2714.0	1355.5	1913.5	248.5	442.5	3138.5	5168.0	1261.0	907.0
1.000000:3L:-:ENSANGE00000072904	CACGAACTCAACGCTCTCAAACTGATACCGGCCAGT	183.0	659.0	204.0	872.0	126.5	95.5	718.5	363.0	555.5	211.0
1.350000:3L:-:ENSANGE00000082918	CAGACCGACGATCGTGTTCAGCTGCCCGTTCTGCAT	576.0	859.0	746.5	994.5	205.0	244.0	831.0	1396.0	472.5	654.5
1.000000:3R:+:NonCoding	TTGTTAGCACTGAAAATATCGTTATTACGATTATCT	59.5	515.5	66.5	750.5	81.5	52.0	545.0	111.0	411.5	81.0
1.000000:2R:-:ENSANGE00000039580	TAGCGGCGCGAGCCGTGCGGCACCGGCCCAACCGCC	1224.0	2627.0	2456.0	934.0	600.0	787.5	2808.5	3361.0	887.0	1099.5
1.000000:3R:+:NonCoding	GTACGCGTCAAAGCAAGATGGGTCGAGGTTTTGGAA	193.0	1552.5	253.0	895.5	307.0	61.5	953.0	362.5	488.5	521.5
1.000000:2R:+:NonCoding	ATCGGAATCCTGTAAGAAACTTTGAACGTTTTTATA	104.5	593.5	88.0	810.0	115.0	55.0	482.0	98.5	408.0	95.0
1.000000:3L:-:ENSANGE00000052962	ATTTTGCCAATGTTTAGGCTCGGTATGGGCAGCCCG	147.0	566.5	133.5	875.5	128.5	54.0	471.5	172.5	458.0	147.0
1.000000:3L:+:ENSANGE00000061724	GTAATGATTTTGCCTTCAGATACGCCTGTTCCGCCT	1177.0	1924.5	2072.5	1075.5	190.5	1504.0	1795.0	1126.5	1030.0	742.0
1.000000:3R:+:NonCoding	GTACGAATGCAGGTCCAAAATCCAGTAAGATTAGTA	169.0	492.5	105.0	814.5	108.5	63.5	465.5	151.5	560.5	210.5
1.000000:3L:+:NonCoding	AAATACACAACATTTCTAGTTATTTCTTTCTACAGA	134.0	442.0	87.5	835.0	68.5	61.0	415.5	133.0	455.0	83.5
1.000000:2R:+:NonCoding	CAAGGATGTGGTTCGAACCCTATCCCAAACGTCCTT	107.5	518.5	82.5	868.0	85.5	74.0	459.0	118.0	461.5	85.0
1.000000:2L:+:NonCoding	CTCGGTACAGTACCGCTAAGCAGCACTGTCGGTTAT	657.5	1880.0	262.5	868.5	117.5	142.0	878.0	201.5	554.0	182.5
1.000000:3L:+:NonCoding	CGAAATCCTTTTTAGGTCGGCATAACGGGAAAGATT	100.5	563.0	105.0	861.5	194.5	50.0	554.0	138.0	482.5	147.0
1.000000:3R:+:NonCoding	AGCTTCCGGGAGATCCTCTCCAACCGCAACCTGCTG	204.5	844.0	170.5	790.0	176.5	75.0	626.5	170.0	451.5	280.5
1.000000:2L:+:NonCoding	TGAGCGGTTGGGGAAAAATGGACTAGGTACAACGGT	991.5	1515.0	604.5	1040.5	172.5	200.0	834.0	636.0	617.0	368.5
1.000000:3R:+:NonCoding	AACATTCTGCACTTGGAATCGTACGCAAGATTTAAC	110.5	429.5	108.0	896.0	78.0	57.5	399.5	146.5	491.0	79.0
1.000000:3R:+:NonCoding	AAAACAAACTTGGCTTTTAATTGCTGGCTGACTCGC	207.5	586.5	109.0	798.5	79.0	104.0	475.0	176.5	406.0	131.5
1.000000:3L:+:NonCoding	AGGCAATCGGAGATGAGCAAAGGGTCGAGGTGTAGA	609.5	2963.5	3772.5	2061.0	1728.5	220.5	1357.5	1851.0	1282.5	1840.0
1.000000:2R:+:NonCoding	GATGGTTGCGGTGGTGGCCGATTTAGCATAATTTTC	8857.5	19343.0	4154.5	14820.0	3518.5	17700.0	21167.5	8511.5	8324.5	13452.5
1.000000:2L:+:NonCoding	GTGCCGGATTTGTGGCAGAGAGAAATCGGTCAAATT	218.5	728.0	194.0	887.0	153.0	119.0	645.5	373.5	792.0	388.5
1.000000:3R:+:NonCoding	GTTGTGTACTGTACCTAAACCATTTACTTTCAAAAC	161.0	449.5	115.5	883.5	107.0	73.5	401.5	236.0	559.0	189.5
1.000000:3L:-:ENSANGE00000030834	AGGTTTGGCACACGTAGCAAAGCTGCACAATGGATC	787.0	1148.0	165.5	1071.0	104.5	125.5	707.5	231.0	694.5	164.5
1.000000:X:+:NonCoding	CTGTAAACGCACAAGGAGACCACAACAAAAAGATCA	303.5	761.5	166.0	1053.5	175.0	101.0	534.0	395.0	575.0	310.0
1.000000:3L:+:NonCoding	ATTTTCCTTTCTTAGTTCTTTGGATCTGGGAATCAA	96.5	480.5	93.5	872.0	112.0	52.5	409.5	128.0	455.0	108.0
1.000000:2R:+:NonCoding	GTAAGCAGTGTTGTACAGAGCGGAACAGAGGGCAGG	772.0	992.0	251.5	1311.0	264.0	207.5	876.0	1541.0	809.0	998.0
1.000000:2L:-:ENSANGE00000074886	GATCGGTATATCACTGTGCGGTCCCGATGACAGCGC	421.0	618.0	216.5	844.0	133.5	89.0	541.0	383.0	633.0	266.5
1.000000:UNKN:+:ENSANGE00000001881	ATTGCCATCGAACTGCCGGAGACGGCCTCTCCCAGC	266.5	805.0	437.0	1004.5	153.5	118.5	574.0	391.0	546.0	244.5
1.000000:3L:+:NonCoding	GCAGGTTGGAGCAAACGGTATGACTTCTCCGATGCG	296.5	562.0	147.0	914.5	115.5	115.5	473.0	456.5	523.0	336.5
1.000000:3L:+:NonCoding	CTGCCGGTAATACATTAATGGGCAATCGATACAGTG	96.0	546.5	118.0	863.5	81.0	69.0	520.5	163.0	371.0	89.5
1.000000:3R:+:ENSANGE00000082207	CGATAGGTACCCGGACCGGGATACCTGTGCGGACCG	134.0	527.5	118.0	854.5	118.5	94.5	570.0	239.0	589.0	170.0
1.000000:2R:-:ENSANGE00000009953	GCGTTGAATGTCGGGCGCGGAAAATATTGCCTCCAG	224.0	573.5	246.5	912.5	127.0	109.5	475.0	210.0	472.0	156.0
1.000000:2L:+:NonCoding	TAGTGAATGGCTAATTAGTGAGTAAAGATTGTCAAT	218.0	802.0	291.5	1007.0	148.0	104.0	548.0	269.5	711.0	158.5
1.000000:2L:+:ENSANGE00000036260	GTTAAACTGCTTGTGCACCAGTCGGCGCTGCATCGC	398.0	824.0	312.0	1086.5	131.0	138.5	566.5	340.5	670.5	205.5
1.000000:2R:+:NonCoding	ACAAATTGAACCGATGCCTATTGACTTTTAGGTTAA	83.0	423.5	130.0	886.0	116.0	64.0	308.5	149.0	534.0	88.0
1.000000:X:+:ENSANGE00000082062	CTGCACGTACTGCGGGGCGGGCTGGTACTTGGGCTG	1649.5	5730.5	3637.5	2479.0	417.5	938.5	4387.0	3738.0	1122.5	779.5
1.000000:2L:-:ENSANGE00000074845	CCGGCTCTTCCGGCGGCACCTCCCGAATCTCGGGCA	3038.5	6314.5	2624.0	1170.0	1418.5	1007.0	8302.5	3814.0	1327.0	1883.5
1.000000:3R:+:NonCoding	TCACTCGCAATGACATAACGCGTCATACATAACGCG	98.5	526.0	108.5	864.5	94.5	61.5	440.5	102.0	518.0	79.5
1.000000:3R:+:NonCoding	AGATAATTTTTTGTGTGAGGAAATTTAAAAGCACAG	105.5	500.0	141.0	944.5	97.5	79.0	377.0	162.5	438.5	98.5
1.000000:2R:+:NonCoding	GTAAGTGTTACGAATTAGCCAGATTACGGAGGGGAA	130.5	310.0	90.0	738.0	119.5	64.5	292.5	147.5	531.5	138.5
1.000000:2R:+:NonCoding	ACGCATTGCAACCACCCAGCACTCGCACGGCAGGCG	414.0	1062.0	444.5	1085.5	155.5	228.5	837.0	490.0	694.5	266.0
1.000000:X:+:NonCoding	AATCTTAATTGCTTCCTTCATGTCAGCTCAATCCCC	105.5	403.0	101.0	963.5	84.5	62.0	329.5	101.5	534.0	85.5
1.000000:2R:+:NonCoding	CGATTCGGTTCGGTTCCCATACCGTATCCGTTTGTT	203.5	593.0	183.5	850.5	94.5	121.5	408.0	195.5	477.0	115.0
1.000000:3L:+:NonCoding	CTGGTGCCGGCTGCCGATAGGTCGACTTCCGACGCG	747.0	2268.0	400.0	1457.0	500.0	581.5	2157.5	959.0	1119.0	879.0
1.050000:2R:+:ENSANGE00000082303	CATATGATGAACTACATATTTTTGTATTCCAGTTAT	106.5	414.5	90.5	907.0	70.5	68.0	349.0	97.5	478.0	71.0
1.000000:UNKN:+:NonCoding	TAACACACCCCTCTTTTCCCCCCTACCACATCACAC	531.0	791.5	195.0	1254.5	177.5	225.5	421.0	203.0	780.5	241.0
1.000000:3L:+:NonCoding	TAAAGGACAATTAATTTATACCGAACCCTCCGCAAC	101.0	372.5	86.5	973.0	108.0	64.5	372.5	95.0	476.5	96.0
1.000000:3R:+:NonCoding	GGTTTGTTTTGCTACTGATTGAGGCTAATGCTAAGG	115.5	480.5	110.5	1008.0	94.5	64.0	428.5	136.0	507.0	153.5
1.000000:X:-:ENSANGE00000059527	GTCTGACGGTTCGGGCGTACCGACTCACTGCTACCA	278.0	710.0	156.5	1086.0	113.5	140.0	566.0	207.0	569.5	167.0
1.000000:2R:+:NonCoding	GTCGGCCCTCGCCGACGGGGCGACGTGCTTCGCCTC	161.5	601.5	80.5	935.0	139.5	90.0	641.0	131.0	564.5	170.0
1.000000:3R:+:NonCoding	AATTTAAGACACATTCTAAATGTCTGATCGATTAAC	111.0	451.0	98.5	821.5	76.0	57.0	318.5	102.0	518.0	112.0
1.000000:2R:+:NonCoding	CTGGAAAGTTGTTAACATGATTTATACACCATTATA	89.5	387.5	79.5	850.0	84.0	54.5	370.5	85.5	476.5	95.5
1.000000:3L:+:NonCoding	GTAAGTGTGAAGCCGTGGAGGAAGAACCCCAATTAT	365.5	1855.0	909.0	1909.5	217.0	619.5	1141.0	967.0	867.5	962.5
1.000000:2L:+:NonCoding	CTTCTGGCTCGAACGTCCAAATCGTACTGTACCTAC	181.5	425.0	116.0	929.5	112.0	86.5	400.0	315.0	528.0	135.0
1.000000:3R:+:NonCoding	GAAAGAAACAGAAATAATTACTCTCTCCGTGGGGCC	203.0	552.0	115.0	777.5	109.0	118.0	335.5	163.5	507.5	122.5
1.000000:3R:+:NonCoding	GGACGTTCTGGATATAACTCGTCCCGCGCCAAGGCT	138.5	397.5	98.0	780.0	100.0	62.5	429.5	180.5	483.0	109.0
1.000000:3R:+:NonCoding	TCATATCCATCCGCAACCACTGTGGCCCATATCTGC	184.5	476.0	156.5	745.5	103.5	79.5	389.0	242.5	460.5	148.5
1.000000:3R:+:NonCoding	TCGTAGATTATCCGTTCAATTGTGTACGATTTATTT	102.0	363.0	104.0	620.5	104.5	52.5	351.0	136.5	414.5	103.5
1.000000:3R:+:NonCoding	CTGGAAAGAGAAAGAAGCGGGAGAGAGACGAATGGA	2662.5	4824.5	1013.5	3499.0	516.5	2909.0	3809.0	3104.0	2916.0	4347.5
1.000000:X:+:NonCoding	CCGATGCTGCATACGAATACCACCGTACTGAGGGCG	169.5	453.5	121.0	671.0	146.0	76.0	438.0	182.0	385.5	186.0
1.000000:3L:+:NonCoding	AACCATAGATCCGCTAGACTTCGGTCCAGCAGGAGG	115.0	441.5	144.0	637.5	164.5	61.0	424.5	174.0	371.0	99.0
1.000000:2L:-:ENSANGE00000073949	GCTCACCATAGACACGTGGCTGAAGTACGCAATGTC	299.0	473.0	120.5	587.5	95.0	79.0	459.5	146.5	400.5	108.0
1.000000:3R:+:NonCoding	CTACTCTTTTCCGCCGGGCTTTTCTTTGGTTTGCGC	170.5	537.0	110.5	653.5	193.0	59.5	482.0	172.5	341.0	183.0
1.000000:3L:+:NonCoding	GTTTGCTCGGAAGAGGCAAGTGAGAGGGGACGACTC	407.0	1185.0	209.5	1172.0	212.5	157.5	1009.5	530.5	957.5	444.5
1.000000:UNKN:+:NonCoding	TGCACAATACATCGTAGGTCGTACTATTCATGTAGT	150.5	423.5	117.5	630.5	102.5	64.0	391.0	154.0	346.0	93.0
1.000000:2R:+:NonCoding	AAACTGAGTGGAGATTGGCTAAACTTTTTGCCGTTT	149.5	395.0	151.5	780.0	167.5	77.0	463.0	245.5	483.5	223.5
1.000000:2L:+:NonCoding	GTTATGTTTCTTGGGACTGGTTAGCAAATTCAAAGC	293.0	608.0	134.0	744.0	175.0	117.0	568.5	245.0	614.5	282.5
1.000000:2R:+:NonCoding	CCAGCATCAGCAGGGTTCGCATACGCGCAACCACTC	764.5	861.5	420.5	849.5	255.5	725.0	821.5	1122.0	737.5	354.5
1.000000:2L:+:NonCoding	AGGTTCGAACGGGAAAATTTCCATCGTGTACCGATA	159.0	593.5	122.0	658.0	176.0	262.0	1083.5	976.0	1358.0	430.0
1.000000:3R:+:NonCoding	CGAAAGCATTAGTACATTGGAGCATATCGGCTCAAG	128.0	465.5	108.5	583.5	216.5	61.0	466.5	187.5	477.5	171.0
1.000000:3R:+:NonCoding	TGCTGCAATCGCTCATCGAGAACGGTCCCTACGCAC	173.0	494.5	122.0	717.5	208.0	66.0	459.5	205.5	351.5	183.0
1.000000:2R:+:NonCoding	GCCATTAGTGCGAACAAGGCTGTGTGTGATACGGGG	339.0	2784.0	363.5	1053.0	287.5	128.0	1776.0	1059.5	897.5	577.0
1.000000:3R:+:NonCoding	GCTTTTGCGGGTTGGGTAGGTTTGATAGTTTGAAGT	700.0	1291.5	370.5	1252.5	362.5	292.0	914.5	861.0	785.5	604.0
1.000000:2L:-:ENSANGE00000045440	ATGTAGTTGCGCTGCATCAGTAGACTCTCCAGCTCA	268.0	552.5	117.0	662.5	211.0	97.0	458.0	229.0	594.0	212.5
1.000000:2L:+:ENSANGE00000071049	CAAACACTACTCACCGATCGGATACCACTCATCGGG	214.0	536.0	131.5	605.5	236.5	98.5	553.0	192.0	441.5	215.5
1.000000:2L:+:ENSANGE00000074730	GTCCGCAACCGTTTCTGAGCCTCCCATTCCTGCGGA	449.0	771.0	191.5	957.5	296.5	149.5	740.0	375.5	769.0	506.5
1.000000:2R:+:NonCoding	GTGAGTAGTTTTCATACATTTCGTACATTCTTATCG	106.0	373.5	88.5	436.0	117.0	65.5	325.0	94.0	276.5	113.0
1.000000:2R:+:NonCoding	GCCACGCACGTGTTCCGGGCGCCACACTCACTAGAA	442.5	1047.0	205.5	648.0	197.5	174.0	1115.0	433.5	719.0	267.5
1.000000:3R:+:NonCoding	AAACCCAGGAGCCGCAGAAAACGATAGCCATAAATT	4549.0	2929.0	244.5	1505.0	664.0	627.0	1067.5	776.0	1224.5	564.0
1.000000:2R:+:NonCoding	ATTTCAAAGTTTCTTCTATAAAGGCCGCCTAAGCTG	121.0	420.5	100.5	405.5	136.0	55.0	387.0	94.0	270.5	109.0
1.000000:2L:+:NonCoding	GAGATAGATAGATAGGTAATAGTGTAATTTCATTAG	251.0	390.0	128.5	514.0	163.5	113.0	348.0	165.0	322.0	287.5
1.000000:UNKN:+:NonCoding	ATTTTCCTTCGCTTGATTTCAGCAACTCCTGAATAC	120.5	468.0	100.5	427.5	184.5	69.5	348.0	118.5	352.0	163.0
1.000000:2L:+:NonCoding	CCCTATCTCTTTCTCGTGCATCCCTAGCGTTCATGC	182.0	469.0	107.0	459.5	221.5	95.0	410.0	127.0	432.5	202.5
1.000000:3L:+:NonCoding	CTAAAACAAGAAGACACGATTATGCTTCATTCTCTT	117.5	412.5	113.0	344.5	186.5	64.0	366.5	103.0	278.0	140.5
1.000000:UNKN:+:NonCoding	CTATTTTTATAACATATCACCCACTTCCATCGACGG	119.5	373.0	81.5	366.0	198.5	67.0	356.0	151.0	255.0	121.0
1.000000:3R:+:NonCoding	CCGCTCATTGATTATGTTTGCAATCGAACCATTGAA	93.0	415.5	108.0	323.0	156.5	59.5	402.5	106.5	245.0	129.0
1.000000:2R:+:NonCoding	CTGAGATGGAGAAGTAGAAATTAGTTAATATTGATT	158.0	472.0	139.0	381.0	204.5	92.0	364.5	246.0	260.5	218.5
1.000000:2R:-:ENSANGE00000062527	TCCAATCCCTAGCAATCGCCGCGGGGGAGAAGCAAC	217.0	552.0	151.0	423.5	187.5	92.0	442.5	143.5	388.5	258.5
1.000000:3R:+:NonCoding	AGTAAATAAGTACATGTAGACAAATGTTCTATTTTC	115.0	386.5	107.0	247.0	171.5	61.5	383.0	124.0	190.5	135.0
1.000000:2L:+:NonCoding	GAGACGTCACCGTTCAAGGATAGTTGATTTTATTTA	159.5	409.0	122.0	244.0	218.5	66.5	389.0	151.5	184.0	176.0
1.000000:3L:+:NonCoding	TCGGTTCGATTTCTAAGAGGACGGTTACGTCGTCGA	213.5	418.5	171.5	285.0	190.5	191.5	436.5	325.0	487.0	215.0
1.000000:UNKN:+:NonCoding	GGAAGCTGGATTCACATACCGAACCGAGTAATAACC	136.0	341.5	151.0	332.5	300.5	82.5	325.5	219.0	350.5	217.5
1.000000:3R:+:NonCoding	GCGCTTGGTTAGTTGGTCGGGGGGAATACCTCGGTG	218.5	662.5	218.0	425.0	313.5	110.0	589.0	269.5	665.0	359.5
1.000000:2R:-:ENSANGE00000069615	CTTGCCCTGAATGGCCGGTGCGCTCTTGTCGACCGT	667.0	845.5	249.5	774.5	288.0	336.0	682.0	853.5	651.0	263.5
1.000000:3R:-:ENSANGE00000041372	TTGAACCGTTTCTCCAGCGTGGTAAGCGTGATGACG	206.0	439.5	142.5	312.5	228.0	89.5	450.0	161.0	320.5	209.5
1.000000:2R:+:NonCoding	AGAAGTTTCATTAGCGTCTAGGAAAAAGAATCAGTT	116.0	397.5	137.0	180.0	271.5	63.5	275.0	128.0	197.0	142.5
1.000000:2R:+:ENSANGE00000082143	GTCCGCACTATACTTACCCGGCCCGACATCGTTCGC	1552.5	4825.0	1024.0	3725.0	445.5	1647.5	4787.5	4347.5	4573.0	948.0
1.000000:3L:+:NonCoding	CGTTTTCGGTCAGGATGCCAGCTCGGTTTGGCCAGC	534.5	849.0	225.5	890.5	293.5	124.0	697.5	238.0	670.0	387.5
1.000000:2R:+:NonCoding	GGCCACCGAGCGGTCGGCCGCCGTACGGTTACGATT	142.5	546.0	140.5	518.0	301.0	110.5	581.5	227.0	502.5	226.5
1.000000:3R:+:NonCoding	GAAAGAAAAAGAAGATTGGCAAAAAAGCTAAGCGAA	534.5	1431.0	393.0	327.5	235.5	398.5	701.0	617.5	467.5	416.5
1.000000:2L:+:ENSANGE00000040164	CTTCGGCGGTGGTGAAATACGTGGCTTCGTGCGTGT	1154.5	777.5	776.0	751.5	360.0	358.5	832.5	1369.0	866.5	443.5
1.000000:3R:+:NonCoding	CGATTCGAACCCGAGCCTGGATCGGCCCGACGTCGA	393.5	923.0	241.0	655.0	287.5	176.5	771.5	412.5	737.0	220.5
1.000000:2R:-:ENSANGE00000038099	ACCGCCTTTACAGTGGTTGACGTTACGCCAGCAGCA	1512.5	1262.0	1094.0	739.0	363.0	692.5	693.0	1295.0	348.0	821.0
1.000000:2L:+:NonCoding	CTAACCATACAAATCAAGGTACGCACAAACAGTCAA	280.5	295.0	904.5	353.0	144.5	181.0	256.5	327.0	404.5	225.5
1.000000:UNKN:-:ENSANGE00000000266	TGGGTATCCTACTTTTACAGTGAATTTATTCAGTTT	189.5	306.5	69.0	212.0	124.0	117.5	200.0	92.5	233.5	149.5
1.000000:2L:-:ENSANGE00000032428	GAAGCAGACCGTGATATGGCGCTTCCAGTTCCAAAG	257.0	379.5	187.0	279.0	204.0	179.5	321.0	233.0	187.5	460.5
1.000000:UNKN:+:NonCoding	CACATTACATTGATCGTCCTGTGGAGTCCAGTCCAG	293.5	436.5	144.5	319.0	153.5	164.5	390.0	188.0	249.0	212.5
1.000000:3R:+:NonCoding	ATGTTAAACGACGTTTCGGATCAGTGTTGAAAAAAA	203.5	357.0	123.5	310.5	168.5	153.0	208.0	164.5	199.5	205.5
1.000000:2L:+:ENSANGE00000064174	CGTATAGGTGCCGGTGGACGCGGTGGTGCTTCCTTC	3430.0	3472.0	1484.5	811.5	432.0	1468.5	2283.0	2837.0	362.0	1766.5
1.000000:2L:+:NonCoding	CTGTACCAAAGGAACGAGCGTGTAGAAAGAGGGAGA	349.5	542.5	374.5	349.5	194.0	206.5	406.5	504.0	369.5	369.5
1.000000:3R:+:NonCoding	CAAAGAGAAGGCAGAGAGAAAGTAAGTTTCGAAATA	1098.0	1055.0	1006.0	380.0	301.0	657.5	554.0	615.0	319.0	823.5
1.000000:2L:+:NonCoding	GTGGCTCCTCCCTAGACAGTAGCTCCCTGGGCGGTG	477.5	631.0	451.0	444.0	327.5	308.0	544.0	531.5	284.0	931.5
1.000000:2R:+:ENSANGE00000083284	CCTGCCCAAACTGTTTGTTATGCGAAGCGCACGAAA	236.0	462.5	149.5	307.0	144.5	267.0	514.5	325.5	267.5	249.5
1.000000:2R:+:NonCoding	GTGAGTAGGACGTGGGCGAATGCATCGAGCATGTCA	2487.0	1339.0	1922.0	505.5	259.5	3275.0	1711.0	5886.0	296.0	822.5
1.000000:3R:+:NonCoding	GATGAGGACTTAGCATCTGTGTTGCTGCCGTGGTGT	520.5	1101.5	427.0	565.0	352.5	294.5	906.5	1131.0	358.5	1092.0
1.000000:2R:+:NonCoding	GGTCTGTCACCGATATTCACGTCTGTTGCAACGTGA	263.5	409.5	266.5	444.5	243.5	173.5	318.0	318.0	301.5	480.0
1.000000:3R:+:NonCoding	AAAATTTCTAAAAATACCAGCGCGTTTTGCTTGCAG	235.0	359.5	109.5	386.0	108.5	114.5	358.5	123.5	261.0	182.0
1.000000:2L:+:NonCoding	CACTATTGAGGCGAGTACTGTGCCTGAGGACTCGAA	247.0	417.0	141.5	403.0	233.5	114.0	315.0	250.5	282.0	353.5
1.000000:3L:+:NonCoding	TAGGCGTTCACCGGGCAGCGGCCGGTATAACCAGGG	847.5	952.5	1095.0	704.0	222.0	368.5	910.0	896.5	722.5	482.0
1.000000:2R:+:NonCoding	GTAAGTTTTGTGTTGATTGGACCAGTGTGGGAGTTA	380.0	790.5	597.0	748.5	426.5	223.0	539.5	730.0	362.5	1027.5
1.000000:2R:+:NonCoding	CTGCGAAACAGAGGAAGAGCATGCTGATAACATTTG	230.0	443.5	268.0	617.0	312.0	106.5	491.5	511.5	509.5	607.5
1.000000:3R:-:ENSANGE00000052702	ATTGGCTCCGGAATTGCCTTTAGAGTTGGATCCAGA	238.0	408.0	125.5	491.0	135.0	73.5	438.0	202.0	255.5	166.0
1.000000:3L:+:NonCoding	GCTGTTTAAATGCTCAGAGTCGGATGAAGGGTTGCT	163.0	510.5	225.5	492.5	183.0	98.5	423.0	413.0	331.5	369.0
1.000000:2R:+:NonCoding	TCCGATTATTTGTGGCTTGTCATTGTGCCTATTCTG	175.0	429.5	157.0	623.0	147.5	78.0	341.5	327.0	373.0	344.5
1.000000:2R:+:NonCoding	GTAAGCTTCGGTGATGGATAATAGTGGCCTCGTGCA	223.0	494.0	368.5	542.0	193.0	140.5	394.5	409.5	356.5	300.0
1.000000:X:+:NonCoding	TTAAACTCCATATAAAGTTTGTTCCCTTGTTTCAAC	133.5	374.5	81.5	460.0	83.0	58.0	365.5	113.5	285.0	131.0
1.850000:UNKN:+:ENSANGE00000053090	ATCACAGAAATAACCACTTTTCCTTCTCCGAGAACC	222.5	586.0	172.5	575.0	140.5	75.5	455.0	292.5	313.5	236.5
1.000000:2L:+:ENSANGE00000065847	CCTTCTGCTCGTCGTAGTACACCTTGAGCTTGTCGC	323.0	937.0	366.5	611.0	199.5	112.5	744.0	444.0	348.0	391.0
1.000000:3R:+:NonCoding	TAAGAGAGATGGCAAACCGTGCAACGGCAACCATTA	378.0	526.5	466.0	585.0	258.5	144.5	432.0	880.0	442.5	508.5
1.000000:2R:+:NonCoding	CCGTTTATACGCAAAGACACAGACGACTGAGAATTA	161.5	487.0	168.5	543.0	133.0	86.5	381.0	335.0	383.5	182.0
1.000000:3R:+:NonCoding	ACCATCGTTTGGAAAACGGCGTCTCCACCCAGATGG	652.5	559.5	139.5	605.5	115.5	157.0	465.5	238.5	371.0	144.0
1.000000:2R:-:ENSANGE00000009963	CGCACTGTAGCTGTACGCTTCGGTCAGGATCAGCGG	249.0	510.5	444.0	625.0	161.0	119.5	376.0	239.5	409.0	179.5
1.000000:3R:+:NonCoding	ACACTGTAACGATAGTCCTACAAGATTGCGTTTCAT	88.0	360.5	86.5	552.0	103.5	56.0	305.5	119.5	284.0	92.5
1.000000:2R:+:NonCoding	TTTTTGTTGTGGTGTTATCGAGTCAGTTCCGTGTAC	248.0	571.0	337.5	601.0	157.0	177.5	467.5	894.0	461.5	574.0
1.000000:X:+:NonCoding	GAAACAGTGCTTGCCAGCGTTTGCTGGCGATGATTT	125.0	453.0	123.0	553.0	120.0	62.5	330.5	218.5	279.5	174.5
1.000000:2L:+:NonCoding	TATTGTCTCTTTGCTGTCGGCCGCGTTGAGCAGCTT	294.0	621.0	230.5	681.5	143.5	98.5	439.5	292.5	352.0	170.0
1.000000:3R:+:NonCoding	AAGAGAGTCGGTCAGGCAGCCCAAGGGACGAAGACG	648.0	1465.5	767.0	1115.5	237.0	250.5	1032.5	1897.5	451.5	656.5
1.000000:2R:+:NonCoding	ACAGTGTACAGCTAACCATGCATCATACGTCTTGAG	163.0	524.5	146.5	584.5	116.0	78.0	369.0	274.5	335.5	183.0
1.000000:2R:-:ENSANGE00000072533	CGCTGCCGCCGCCCATACTATTGTTCGAACGGTTCA	2468.5	7481.5	2627.0	2115.5	521.0	2328.5	7145.0	3895.5	915.0	2612.5
1.000000:3R:+:NonCoding	TGACGTGCGCATTCGATAGCCAGCACAGTAACTGTC	111.5	468.0	134.5	668.5	107.0	72.0	413.0	173.5	404.5	135.0
1.000000:X:+:NonCoding	GGACTCGTTCGTGTACAAGATCGTGCTGATCCGGGT	356.0	1191.0	257.0	662.5	148.0	63.5	890.0	566.0	425.0	235.5
1.000000:3L:+:NonCoding	AACTTATCATTTGCGTTCCTCCATACTACATACAAT	117.5	384.0	117.0	627.0	89.5	50.0	318.5	107.5	373.0	106.0
1.450000:UNKN:-:ENSANGE00000080916	TTCATGTAGGGATTTAAAAGAAATAATTATACTGTC	89.0	394.5	92.0	644.0	78.0	42.5	357.5	79.5	385.0	83.0
1.000000:2L:+:NonCoding	CAGCCGGGCATGTTGTAATACATTGGCGTTTATTAG	611.0	868.5	168.0	692.5	134.5	79.5	448.0	291.0	419.0	184.0
1.000000:2R:+:ENSANGE00000065169	GCGAATGCTGTTGCCGGTTGTACTCGTTATTGAGCG	848.5	1405.0	441.5	1004.5	183.5	213.5	1139.5	856.5	738.0	525.5
1.000000:2L:+:NonCoding	AAGTAACGAGCCACGTTAAGGCGCCTACAGTTTTGT	125.5	424.5	95.0	771.5	108.0	57.0	462.0	163.5	473.5	167.5
1.000000:2L:+:NonCoding	GATGAAAGCGTTGTTTGAAAGAGATCGGTATCCCTA	140.5	477.0	121.5	728.0	110.5	55.5	334.5	157.5	416.0	161.0
1.000000:2R:+:NonCoding	GTAGTTAGTATATTATAGGCCTTTTACCTCCCAAAA	95.0	409.0	70.5	758.0	81.5	53.0	398.5	84.5	464.5	88.0
1.000000:2L:+:NonCoding	GAAACTTCACGATGGTCAAACTTTCCCAGCGTTACA	123.5	476.5	100.0	729.0	97.5	58.0	455.0	153.5	443.5	124.0
1.000000:X:+:ENSANGE00000035499	GTTGCGATCGAGCGCTTTGGCTACCTTGTACGGGAA	152.0	547.5	161.0	771.0	193.0	161.0	857.5	671.5	591.0	388.0
1.000000:2R:+:NonCoding	AAATGGACATTTGTTCGGGTAAGCAACTGTTAAAAT	77.5	467.0	106.5	722.5	96.5	55.0	405.5	125.5	375.5	120.5
1.000000:2R:+:NonCoding	GTAAGCGTTTATGCGGCGTGTGTGCTTTCGCGTTTA	1450.0	10971.0	7724.5	1534.5	939.5	2289.0	7280.0	10355.5	762.5	2141.0
1.000000:2R:+:ENSANGE00000049791	CCAGGCGTTTTCGTCCCATCGCTGCCGCGAACCGCG	401.5	1337.0	734.0	973.5	217.5	179.5	1051.5	1306.0	653.5	532.5
1.000000:UNKN:+:NonCoding	TTACTGACAACAGTATAAATATCCTCGCCTTTAACC	106.0	470.5	75.5	730.0	75.5	47.5	407.0	105.5	377.0	116.5
1.000000:2R:-:ENSANGE00000084178	GTCCTGATTGGCCTTCCAATGAACGCAGACCGAGAC	1248.0	1684.0	882.0	1021.0	410.0	393.0	1951.0	1643.0	721.0	708.0
1.000000:X:+:ENSANGE00000035154	TCTCGCTCGCTCACGGGGCAATTGCAGCAGGATTGC	227.5	719.0	292.0	788.0	158.0	96.5	657.5	392.5	507.0	184.0
1.000000:2R:+:ENSANGE00000044829	TTTTCCGGACCCCATGGATTTGCTCCGGATCCCCAG	292.5	943.0	192.0	884.5	136.5	83.0	605.0	244.5	408.0	286.5
1.000000:UNKN:+:ENSANGE00000053706	GCCGGCAAGGCCGATAACGGCGCGATAGGGGGTCAT	138.5	594.5	111.0	855.5	116.0	70.0	501.0	148.0	461.0	204.0
1.000000:2L:-:ENSANGE00000069498	ATTGCGGAAGTCCTTTTTCGCATGCCCCGCCGCACG	3784.0	6764.5	4235.0	1117.0	976.0	5497.0	6042.5	2894.0	2053.5	5181.0
1.000000:X:+:NonCoding	GTAAGTCGGCCACGGCCCCTTGCAGGTTAAAATCAA	136.0	564.0	115.0	781.0	144.0	70.0	604.5	160.0	457.5	209.0
1.000000:2L:+:NonCoding	GTAAGAACCTATTCCTCTTAGGAACGCTAATTCCGA	108.0	503.0	67.5	791.0	97.5	52.5	446.0	92.0	468.5	83.0
1.000000:2R:-:ENSANGE00000069365	TTCTAGCTTGTGCTGCGGATAAGTGTTGTCCGACCA	461.5	1041.5	262.0	981.5	112.5	120.0	799.5	458.5	588.5	258.5
1.000000:2L:+:NonCoding	GTAAGTGGGTTGCATTCTAGCTTGTAGCTGAAGCCT	161.0	557.5	199.0	874.0	105.5	81.5	460.0	468.5	555.0	153.5
1.000000:2R:+:NonCoding	TAGCATGAATAAGAATTGCCGTAGTGGGTAGGAAAA	427.5	767.5	136.5	862.0	120.0	198.0	797.5	293.5	488.0	193.5
1.000000:2L:+:ENSANGE00000070998	TTCACCGTCGAAAAAGCGCCCGCCGAGATCGGGCGT	157.0	736.5	218.0	817.5	119.0	71.5	736.0	582.5	553.0	207.0
1.000000:2L:-:ENSANGE00000066980	TGTAATGGTGCGGTTGTGGTTGACTTGAAGGAGCTA	357.0	737.0	301.0	1019.0	142.5	148.0	540.0	842.0	732.5	323.5
1.000000:2R:+:NonCoding	CTGTAACAACGCATAATAACCACAACATAGTTGAAT	165.5	467.5	141.5	720.5	94.0	95.5	372.5	200.0	486.5	109.5
1.000000:3R:+:NonCoding	TTTTTCCTTCTTCACTCCAGGAACGTACCAAGAATG	118.5	445.0	109.5	845.5	93.0	63.5	413.5	133.0	496.0	113.5
1.000000:2R:-:ENSANGE00000041032	CAGCTCCAGGAACGCTTCCGACAGGCGATTGTGCAG	207.0	868.5	290.5	882.0	132.0	84.5	802.5	493.0	604.0	189.5
1.000000:2R:-:ENSANGE00000069633	TCACCGCCCACAATCGGTGCGAGCGAGTAAGCCACA	184.5	779.0	159.0	743.5	100.0	95.5	677.0	208.5	557.5	172.5
1.000000:2L:+:NonCoding	AAACAGAGAGAAAGGACACATTAATTTCAAGGTTTT	233.5	700.0	273.5	897.5	124.0	126.5	503.5	451.5	636.5	234.5
1.000000:2R:+:NonCoding	GTATGTTGTTATCAACGGGAGGAAGCTTTCCATTTC	153.5	515.5	147.5	871.0	90.5	71.5	481.5	129.5	457.5	128.0
1.000000:2L:+:NonCoding	TCAAAGTCGAAGGTCCGTTCTGTTTTAGCTTACACA	680.5	1311.5	189.5	1104.0	113.0	96.5	583.0	213.5	528.0	188.0
1.000000:2L:+:ENSANGE00000045484	CGAGGTCATTCCGTCAGCTGTCATTGCGCGTCGGGA	319.5	692.5	240.5	891.0	1231.0	178.0	830.5	435.0	600.0	721.0
1.000000:2L:+:NonCoding	TTTCGGTCCGGTGTTGTGCAGGGTCGTAAAATCGTT	1481.0	7001.5	932.0	2014.5	495.5	770.5	4514.0	2770.0	2468.5	1354.0
1.000000:3R:-:ENSANGE00000081033	TCATCTTTCACCTTTCGGCGCACTCCTTTTTTGTGG	260.5	866.0	199.5	1015.5	145.0	110.0	712.5	258.0	510.0	235.5
1.000000:2R:-:ENSANGE00000069616	CTCTGATGCCGACTCACGGTTGGTCGTGTCCCGCTG	401.5	805.0	245.5	1086.0	121.5	135.0	758.5	509.5	597.0	225.0
1.000000:3R:+:NonCoding	ATTAAACAGAAACAAGTAATCAAAAATTGAGTATTG	150.5	512.5	96.5	705.0	100.0	63.0	415.0	93.5	426.5	94.0
1.000000:X:+:ENSANGE00000064052	GGCCGTAGTCCTGGTACTCGGTTCCATTCACCCGGC	372.5	735.0	176.0	821.0	128.5	152.5	523.5	367.5	538.5	378.0
1.000000:2R:+:NonCoding	ATAAAAATGGTAAAAGAGACCCCAACCATCCGTGAA	193.0	669.5	122.0	926.5	113.0	83.0	487.0	162.5	604.0	180.0
1.000000:UNKN:+:NonCoding	ATTTGCTCAAATAGTTACTCCTCAAATAATTTACCC	105.5	432.0	77.0	738.0	92.5	66.0	408.0	90.5	383.0	95.5
1.000000:3L:-:ENSANGE00000070645	CGCATACTTCGGCACCATTATGCCCCGGGGACTGTA	109.0	625.5	157.5	821.5	119.5	71.0	635.0	231.5	489.5	175.0
1.000000:3R:+:NonCoding	TGTGACAGATCTACTTTGGAATGGGACACTTAAAAC	133.0	415.5	174.5	833.0	111.5	90.0	414.5	221.5	512.0	133.5
1.000000:2R:+:NonCoding	GGCGGGAAATTTGTTAGACAAGGAGATACACTAATG	140.5	543.0	145.0	804.5	156.0	77.0	411.5	182.5	420.5	243.0
1.000000:2R:+:NonCoding	ATCAACTTCAAATCAAGTGCCAATGGCTGCAGAGAA	112.5	584.5	96.0	707.0	89.5	67.0	437.0	114.5	467.0	95.5
1.000000:2L:+:NonCoding	ATTTCAAATAGGACAACCTTATGAAGTATGGAGGCT	187.0	551.0	105.5	765.0	99.0	91.0	521.5	173.5	498.5	99.5
1.000000:2R:+:NonCoding	GCTTTTTTCCCCTTCTCATCGTTCGTGTGTTAGAAT	161.5	495.5	318.0	828.0	1856.5	74.0	479.0	295.5	576.0	905.0
1.000000:UNKN:+:NonCoding	ATTTTGGTTCACTAAAAGTTGCTTCCTGGACAGTTA	116.0	453.0	1242.0	860.5	1186.0	66.0	434.0	435.0	554.5	655.5
1.000000:UNKN:+:NonCoding	ACAACTCCGCTGCTGTGATGTCGGGGTCTTCGTTAC	499.5	1357.0	368.5	1135.5	181.0	163.5	1063.5	452.5	668.5	423.0
1.000000:X:+:NonCoding	TTATACTTCGTTTCTTAACCGCCTACCTTCCCCCCT	266.0	685.0	131.5	800.5	118.0	75.0	478.5	152.0	465.5	101.5
1.000000:2R:+:NonCoding	AAAAGATCCATTAGTACACAACAAGACGGTGGCGAC	198.5	629.0	169.5	973.5	111.0	83.5	655.0	349.0	431.5	161.5
1.000000:3R:+:NonCoding	CCCTTTAATCTTCACTTCCGGCTATGTCGGTGTTGG	90.0	577.0	103.5	859.0	102.0	79.5	509.0	137.5	444.0	144.0
1.150000:2R:+:ENSANGE00000046731	CGACAGCGATCGAGCTGCGCCGTTTGTTGCTCTTCT	1069.5	910.0	768.0	1228.0	135.0	259.0	812.5	1350.5	852.5	363.0
1.000000:2R:+:NonCoding	GGAAAGAAAGAACAAAGCATGCATACGAGATTGCGG	416.0	828.5	317.5	1139.5	117.5	219.5	611.5	445.0	566.5	131.5
1.000000:UNKN:+:NonCoding	TTTGTAAAAGAAGCTTTTTACCCGGTTTATAATAAA	146.0	394.0	87.5	755.0	80.0	58.5	334.5	121.5	436.0	79.5
1.000000:3R:+:NonCoding	GCTGAGACTGATACAGTCCTGGCCATCTTTGGAGCC	164.0	565.0	182.0	1025.0	110.5	76.0	574.0	204.0	567.5	162.0
1.000000:2L:+:NonCoding	GTAGGAGCTGTGCTTTCTCTTTGCCCCAATACTTAC	190.0	528.5	180.5	810.0	114.0	100.0	420.5	208.5	494.0	178.0
1.000000:X:-:ENSANGE00000066641	CGTCTCGGCTTGGAGCTGTTGCCCTGGGACTTGCCG	656.0	1382.0	653.0	1231.0	326.5	242.5	890.5	981.0	863.5	537.0
1.000000:UNKN:+:NonCoding	TTACAGTCTGTTGGTGACTATTACAACGGTCATTTT	146.0	454.0	218.5	1023.0	132.0	68.5	386.5	239.0	587.0	184.0
1.000000:UNKN:+:NonCoding	CCATTTTCATGAAACAAAATCAGCGTTCTTATTCCG	157.0	464.5	108.5	836.5	77.5	64.5	405.5	114.5	465.0	97.5
1.000000:UNKN:+:NonCoding	AACAACTTGCACCGCTCAACTTCCGGGATGAGAGCA	89.0	472.0	184.0	902.0	90.5	85.5	439.5	189.5	459.0	131.5
1.000000:3R:-:ENSANGE00000038609	CTTGAACATGTAGCCTAAAGAGTACACCAGCAGCAT	941.0	3218.5	595.5	1090.5	247.5	374.0	927.5	1051.5	830.5	489.5
1.000000:2R:+:NonCoding	CGCAACATTACCGTGCTGGGGACGGACTTTCGGTGC	414.5	1058.0	628.0	1135.0	207.5	177.0	900.5	802.5	758.5	273.0
1.000000:2L:+:NonCoding	AGCAGCAGAATTCTCTTTCGCAAACTTGGGTGAATG	131.5	494.5	226.5	806.0	140.0	85.5	453.5	307.0	526.5	221.0
1.000000:2R:+:ENSANGE00000080745	CTATAACGGATCGATTGCATTTCCCGGGCACAATAC	317.5	870.5	252.5	1081.5	257.5	134.0	953.5	356.5	810.5	347.5
1.000000:2L:-:ENSANGE00000044412	CGTCGGTGAATCCAGGCCCAGTTTGGGTAAATCTAA	326.0	768.5	223.5	1145.0	131.0	138.5	722.0	401.5	592.0	257.5
1.000000:3L:+:NonCoding	CTACAATGGAAATAACGTTGAGAATGTTAGAAAATA	98.5	451.5	116.5	925.0	72.0	58.5	347.5	147.5	468.5	88.0
1.000000:3R:+:NonCoding	TTTGGAGCATTTTTCTAACACACTTCTTTTATTTTT	120.5	451.0	114.5	928.5	137.0	64.5	372.5	162.5	480.0	102.0
1.000000:3R:+:NonCoding	TCGAACTGATGAACCTAAAAATCTCTAAGCGAGAGC	134.5	458.0	92.5	829.5	140.5	58.0	346.5	115.0	422.5	97.0
1.000000:2R:+:NonCoding	CATTGAGTGGCAAAGAACCACAGCTTGTTGGTTGAA	144.0	445.5	120.0	917.0	168.5	70.5	387.0	174.0	507.5	172.0
1.000000:3L:+:NonCoding	TATGACTGGTTGACAAATGGAGGTGGACAGAACCAA	885.5	774.0	263.0	920.5	196.0	229.0	570.5	449.0	544.0	380.5
1.000000:2R:+:NonCoding	CTCATTCCTCCCTCCATCTCCCTCCACCCGGTAAAG	648.5	889.5	212.5	1077.5	180.0	328.5	604.0	592.5	969.5	414.0
1.000000:3R:+:NonCoding	GTGAGTGATACCGAGCCCGTCGAGACACACTTCCAG	1019.0	3925.0	1026.0	2138.0	318.0	187.0	1596.0	802.0	842.5	725.5
1.000000:2R:-:ENSANGE00000051862	CCGATCCTCCGGAATTTCGTACTGTGTGATGTTCGG	198.5	388.0	132.5	980.0	104.5	145.5	429.0	231.5	558.5	159.5
1.000000:UNKN:+:ENSANGE00000055750	GGAAGTTGCTGATGAACTGCCTCCATAGAGAGTAAC	128.5	332.5	90.0	976.5	101.5	72.0	378.5	152.5	492.0	101.5
1.000000:2R:+:ENSANGE00000075538	GTTGTTTGCTTATTCAGTAAGGCGATGGGTTTAATT	144.0	361.0	67.5	931.5	107.5	78.0	303.0	109.0	563.5	115.0
1.000000:3R:+:NonCoding	TGCCGGTCCCGGTGCCGGACATCGAGACCCTTAAGA	459.0	775.0	239.0	976.0	205.0	593.5	939.5	734.5	801.0	353.5
1.000000:3L:+:NonCoding	TCTTATGCTTAAAGAAGTTTAAATCAGTGTGCAAGT	99.0	354.5	72.5	781.0	84.0	66.0	319.5	96.5	401.5	86.5
1.000000:3R:+:NonCoding	ATTCATTTATATTGCCCTACGGATGCAACAAGTTCC	142.0	343.0	68.5	840.0	94.5	54.0	342.5	111.5	430.5	89.5
1.000000:X:+:NonCoding	ATGGATGGACGTCCTACGACGCTCGCTGGAGTGCTG	171.0	445.5	124.5	854.5	192.5	81.5	531.5	208.0	565.0	191.0
1.000000:3R:+:NonCoding	GTAAGGATTACATATTAGTCTCTGTCCGTGTCCGGC	105.5	393.0	93.0	849.5	123.0	77.0	401.0	219.5	571.5	117.0
1.000000:2R:+:NonCoding	GTTTTTTACCATCAGAACCATATGAGTACACAGCAA	83.5	345.5	88.5	782.5	103.0	47.0	415.0	106.5	506.5	83.5
1.000000:X:+:NonCoding	GCAAAGCAGCATTACATGACGGAAAAGACGTGCAAG	234.5	600.0	165.5	723.0	108.5	77.0	414.5	364.0	512.0	212.5
1.000000:3R:+:NonCoding	AACGAAGGAACCTATTTGGTTAAACGAATCCCCAAG	95.0	270.0	94.0	778.5	144.0	66.5	272.5	106.0	369.0	114.5
1.000000:2L:+:NonCoding	GGCCGGGGCGGCACCGGCCGGTGGCGAGGGCAGCGG	4054.0	9503.5	4658.0	3981.0	452.0	2783.5	5906.5	5324.5	6348.5	2052.5
1.000000:3L:+:NonCoding	CAAGAGGGCTTAACTAGGTATGTGCTTGGTTAAATA	119.0	408.5	144.0	801.0	113.0	83.0	384.5	235.0	415.0	141.0
1.000000:3R:+:NonCoding	CAAACAGTATTCCGATAGCTTACCATGAAATTTGGC	926.5	1697.5	332.0	1116.0	146.5	439.5	1207.0	505.5	1746.0	420.0
1.000000:3R:+:NonCoding	ATGTAAACCCCTCGCTGGGGATGTGAAATAAATGTG	163.5	475.0	95.5	809.0	136.5	77.0	395.0	197.0	474.0	172.0
1.000000:3L:+:NonCoding	GTAGGTTTCGGTGCTCGAATCGGTCATCCCTTCTAA	186.0	602.5	329.0	972.5	181.5	85.5	421.5	504.5	575.0	294.5
1.000000:2R:+:NonCoding	GCTATCGTGGCACGGCTGGGGCACACTCTTTGGGTG	275.0	741.0	210.0	1066.5	293.5	190.5	825.5	644.5	1082.5	561.5
1.000000:2L:+:NonCoding	AAAATCCGAACCAAACTCGGCAAGCCCCCCGGGATT	429.5	713.5	155.5	776.0	134.0	251.5	553.0	632.5	529.0	161.0
1.000000:2L:+:NonCoding	CGATTTCAATCTCACAATGTTGTGATATTCAAAAGG	98.5	394.0	85.5	649.0	123.0	56.0	392.0	107.5	364.5	104.5
1.000000:UNKN:+:NonCoding	AGACGGGATGGTGATGTGGTGTAGTACCATTTATTT	1209.0	1300.5	873.0	1047.5	273.0	645.5	1142.5	2765.5	954.5	642.0
1.000000:2L:+:ENSANGE00000040205	ACAGCGCGCATATGATTTCTGTCACTGGGCACTTGG	586.0	1552.5	502.5	1020.5	207.0	331.5	906.5	768.5	591.0	241.5
1.000000:3R:+:NonCoding	AAAGGGGGAAAAGACATAATAAGTCGCAGTTTTGGC	138.0	371.5	110.5	591.5	137.5	87.0	274.5	141.5	403.0	136.0
1.000000:2R:+:NonCoding	TTCACCTTCAAAGAGGCGCTCCTTGAAGTTCAATGT	97.0	387.5	77.0	665.5	118.0	57.0	380.5	88.0	376.0	113.5
1.000000:3R:-:ENSANGE00000043585	GATTCCTCCTCCGTCGGAACCTTGGCAACTTCTGGT	270.5	676.5	170.0	745.0	156.5	90.5	512.5	206.0	521.0	178.5
1.000000:3L:+:NonCoding	AGAATATTTTTTTAACATGCAGAAAGGTTTTTGTGT	122.0	408.0	111.5	681.0	140.5	58.5	336.0	118.5	354.0	116.5
1.000000:UNKN:+:NonCoding	GAGGGGATGGAGGGGAAATATAGAACATGGGTGTGA	291.0	641.0	310.5	743.5	207.0	136.5	448.0	618.0	633.0	203.5
1.000000:X:-:ENSANGE00000053808	ATATTATTATCTGGAGGAGGAGTGATAGAAAAAGAT	153.5	415.0	104.5	690.0	100.0	63.5	329.5	164.5	444.5	134.0
1.000000:UNKN:+:NonCoding	TATAGCCTTCGAATTCGAATTCAAGCCCCACACCTG	150.0	401.5	97.5	638.0	111.0	69.5	337.0	124.0	430.5	102.5
1.000000:UNKN:+:NonCoding	AGCAAAATAGGAATCAGTGCATCATTAGGAGGAAGC	126.5	443.5	177.5	694.5	142.5	63.0	478.0	265.5	338.5	151.0
1.000000:2L:+:NonCoding	CTGCGAAGAGATCAATCTGTCGGAATCAATCGGCAG	119.5	427.0	104.0	551.0	116.0	67.0	428.0	128.0	385.5	128.5
1.000000:UNKN:+:NonCoding	CAGCTCGCACTGATAAGAACCACGCATCACAGTGGA	102.0	436.5	114.5	628.5	178.5	83.0	416.5	168.5	377.5	178.5
1.000000:2L:+:NonCoding	CTGTAAAGACAAATGAGGACAGCTTAATCTCCTATC	157.5	429.0	145.5	618.5	137.5	77.5	325.0	207.0	471.0	184.0
1.000000:3R:+:NonCoding	AGTTTAATTTTTATACTAGCTGTCGGAAGCCATGCA	178.5	583.0	252.5	766.5	142.0	238.0	602.0	654.0	498.0	145.0
1.000000:2R:-:ENSANGE00000048559	ACACTAAACGATCCCGGGCAACGGTAACGTTCTCCA	191.0	614.5	189.0	616.5	175.5	141.5	575.5	274.5	516.0	180.5
1.000000:2L:-:ENSANGE00000037112	CCATCTGTTGGAAACGAGAGGTGCAGCGGTGGTAGT	508.0	579.0	550.5	803.5	217.0	184.5	498.0	470.0	567.0	626.5
1.000000:2R:+:NonCoding	TCGAGAAGCCAACTGCAACTGAATGGTAGATCCGAT	155.5	420.5	232.5	648.0	136.0	101.5	494.0	204.5	457.5	184.0
1.000000:3R:+:NonCoding	GTCACTGTGACGACGTATGATTTCTGTCTAAATAGA	83.0	420.0	127.5	530.0	129.0	77.5	371.0	129.5	355.5	132.5
1.000000:3L:+:NonCoding	GAAACGAGGAATATAACCACAAGCTACTCACTGTAT	134.0	389.0	195.0	577.5	171.5	74.0	370.0	221.5	389.0	169.0
1.000000:X:+:ENSANGE00000066758	ACCACCGAACGCTTTCGCCGGCGTGTCCACCGGCAG	950.5	836.5	394.5	931.5	215.0	214.0	830.0	442.5	821.5	315.0
1.000000:3R:+:NonCoding	CTGGTGGAAGTCGAGCAGTTCCCGTTCGAATGCTGC	224.5	753.5	244.0	834.0	266.5	178.5	759.0	477.5	675.0	262.0
1.000000:2R:+:NonCoding	ATTGATTGTGATGAAATCTGAGAGCTAATAAACGGC	118.0	283.0	89.5	471.0	202.5	59.0	323.5	119.5	367.0	141.0
1.000000:2R:+:NonCoding	ACAATTTTGCATATTTGACTCGCTGCTGACCTTTTC	191.5	514.0	159.0	586.5	217.0	100.5	456.5	157.5	437.5	162.5
1.000000:3R:-:ENSANGE00000057272	CGGATCGTTGTGGTTGAAGCGCAGCGTTTCCTCGAA	507.0	700.5	209.0	755.0	187.0	221.0	710.5	420.0	861.0	274.0
1.000000:3L:+:NonCoding	GTGTGTTTGTTTCTGAGTCTTGAGTGTCCTGGGATG	633.0	965.5	288.5	742.0	311.5	229.0	708.5	419.0	695.0	446.5
1.000000:3R:+:NonCoding	TAGATGGACGATCCTACCTCAAACAAGACAGTTACA	177.0	391.5	118.0	334.5	265.0	127.5	384.5	113.0	532.5	198.5
1.000000:3L:+:ENSANGE00000054700	TGGTAGCGCTTATCGCCGTACCGTAGCGTGGCGTCC	306.0	444.5	130.5	477.0	221.5	105.0	444.5	250.5	533.0	227.0
1.000000:3R:+:NonCoding	GTACGTAGAGCTTAGCATGGCGTGAATGTCTAATGG	106.5	447.5	116.0	400.0	293.0	70.5	415.5	117.0	353.5	181.0
1.000000:3R:-:ENSANGE00000063505	TTGAGCGTCTGCTGCCGTATCACCGACACCACGCTG	1555.0	2109.5	763.5	1339.5	428.5	761.5	2130.0	1911.0	1711.0	778.5
1.000000:UNKN:+:NonCoding	AATAGACTTAGAGCGACAAATCGCGCGCCACAACTT	263.0	417.5	103.0	382.0	153.5	89.0	363.5	117.0	259.5	175.5
1.000000:2L:+:ENSANGE00000078638	AGAAAAATATCATTGCGTCTAACTTATTCCACTCCA	346.5	1002.5	162.0	471.0	206.0	109.5	549.5	284.5	447.5	268.5
1.000000:3L:+:NonCoding	ATTAAACTGCGCGCGTTGAAGGAGCCAGTGCCGCAT	191.0	543.0	173.5	560.5	190.5	81.5	535.0	217.5	548.0	184.5
1.000000:2R:+:NonCoding	CAGGATCGGATCATTAAGGTGCTGCATGATTTCACC	626.5	769.5	381.5	503.5	205.0	269.0	582.0	657.5	541.5	237.0
9.950000:UNKN:+:ENSANGE00000079182	CAAATATTCAGTGAAACGACAAAAGGCTTGACCCGC	135.5	426.0	137.0	276.5	265.0	58.5	367.0	169.5	255.5	244.0
1.000000:3R:+:NonCoding	CTGCAGGCATAACGATCACACACGATTGGGATTTCC	344.5	445.5	140.0	327.0	228.0	109.0	345.5	237.5	261.5	361.5
1.000000:3R:+:NonCoding	TGACAGGCTCGTTTGAGCGTCGTTCGGGGTCGTCGT	627.0	3613.5	256.5	1704.0	466.0	210.5	3197.0	451.5	1648.0	629.5
1.000000:2R:+:NonCoding	TAAGTGTGCACTGGAGGGATTTTGAGAAGCTCCCTT	145.0	442.0	161.5	449.0	142.0	107.5	456.5	206.0	377.0	232.5
1.000000:2R:+:NonCoding	GTATGTGTATTTTAAGCCGTGTGTAAAAAAGCTCTC	140.5	474.0	161.0	292.5	199.5	93.5	405.0	194.5	279.5	160.0
1.000000:2L:+:NonCoding	TTTTGATCAATTTAACAGAATCTAAGGGTCTATTAT	72.5	412.0	116.0	209.0	140.0	52.0	356.0	98.0	181.5	114.0
1.000000:2L:+:NonCoding	GTAAGTTGCTGCTGCAGATAAGCGCGTATCTCAACT	406.5	518.0	175.5	335.0	384.0	173.0	476.0	241.5	379.5	263.0
1.000000:3R:+:NonCoding	GTCACTCGAACCACGTTTCAGTAACAGTAGGAAAAC	115.0	479.5	130.5	213.5	196.5	67.5	335.5	176.5	194.0	168.0
1.000000:3R:-:ENSANGE00000035008	ATCACTTCCTGTGGTGATCCTCCTTCGCTGTGTCTT	895.5	1205.5	373.0	1781.5	420.5	262.0	910.5	563.0	1057.0	538.5
1.000000:3R:+:NonCoding	CTTTTAAACCTACCCAGGCAACGCTCGACGGGTTTA	133.0	362.5	115.0	309.5	216.5	74.0	288.5	179.0	306.0	174.0
1.000000:3L:-:ENSANGE00000068803	ATCATCCTGCGCGGTGCCCAGGTGTGACCTTCTTTC	286.0	649.0	210.5	568.5	248.0	110.5	507.5	280.5	481.5	249.0
1.000000:2L:-:ENSANGE00000054109	ATGCCCATGCCGTTGCCGGCTCCGTTGGCAGTGCTG	361.0	652.5	326.5	814.0	223.5	224.0	674.0	707.0	943.5	269.5
1.000000:2R:+:NonCoding	TTTTGCAACTTTATCTTGCTATGAAAATTCTGCCCT	94.5	413.5	115.5	173.5	253.0	64.5	380.5	114.0	173.0	178.5
1.000000:UNKN:+:NonCoding	ATGCGCTCGTACCTTCCACCGGTACACTGTTCCAGG	171.5	379.5	171.0	385.0	226.0	85.0	395.0	183.0	315.5	228.5
1.000000:3R:+:NonCoding	CTCGGGTTCGGTAGTCCGGCCGGCAAGGTGAAGGAC	2304.0	3129.5	623.5	4944.0	510.0	702.0	3485.0	1807.5	4295.0	642.5
1.000000:2L:+:NonCoding	TCCCATAAATGGTCGGTATAGATTGTCCGGCAGGTC	229.0	299.0	1377.5	399.5	140.5	134.0	272.0	416.5	649.0	242.0
1.000000:3L:+:NonCoding	ATGTAGAACAAGCTGATACATATCCATTAAAAAATC	224.5	342.0	141.0	249.0	176.0	178.5	251.0	193.0	249.0	327.0
1.000000:2R:+:NonCoding	ATAAATATTGTATGTACGCATATACCTGTTTGTTTA	205.0	289.5	90.5	251.0	118.0	123.0	189.5	143.5	172.0	186.0
1.000000:UNKN:+:NonCoding	AATTGGAGCACCCAACTAACTAAAGTAGAATATGCC	233.0	270.0	185.5	313.0	203.5	179.5	208.0	297.5	222.0	500.0
1.000000:3L:+:NonCoding	CTGTTTTTTAATACAACTTGCGTTGGGTATGATCTG	201.5	357.0	119.5	274.5	105.5	130.5	250.0	140.0	195.5	174.5
1.000000:2R:+:NonCoding	ACTGCGGCTCACTTGGTATTGCCGACCTAGCTGCAC	308.0	404.5	173.0	300.5	182.5	152.0	296.0	256.0	262.5	413.5
1.000000:3R:+:NonCoding	AAACCAACGCTCCGTCAGCGGATCTATGTTAAAAAG	160.5	304.0	189.0	320.5	123.5	130.0	263.5	158.5	212.5	195.0
1.000000:2L:+:ENSANGE00000065733	CTCTCAGTGTCGTACCGCAGTGACGCCACCCTTCGT	498.0	595.0	545.0	425.0	186.5	394.5	495.0	755.0	328.5	363.5
1.000000:2R:+:NonCoding	CTTCTTCTTCTTCCAAGCGAATAGGTTATATCTTCC	645.5	360.0	177.5	251.0	164.0	216.0	318.0	187.0	172.0	454.0
1.700000:UNKN:-:ENSANGE00000082118	TCGAAGCTTGGAGAATGAGAGTATAGCGTAAAAATG	160.0	377.0	92.0	251.0	123.0	127.0	233.0	96.0	270.0	215.0
1.000000:3L:+:ENSANGE00000062112	AGAAATCACGGCCATTCGTTATGTGACAAGTACAGC	170.5	370.0	103.5	280.0	130.0	111.0	258.0	182.0	235.5	336.5
1.000000:3L:+:NonCoding	TAGAATGTATGTGTCTGCCGTTCTGAACCGCCTTTA	303.5	445.5	206.0	304.0	174.0	221.5	385.5	561.0	206.5	424.0
1.000000:UNKN:+:NonCoding	AAGAAAGTATCCTTGCCCTGATGTAATAATGGTCTA	150.0	307.0	135.0	284.5	151.5	122.0	264.0	135.5	218.0	275.0
1.000000:2L:+:NonCoding	TTCTAACAAAGAATCAAAGGATCGTGGTTAGTACAG	870.0	3306.0	441.5	447.0	169.0	302.0	736.0	386.5	377.0	385.5
1.000000:2R:+:NonCoding	ATAGTAAATAACAAACGGTATCGATCGTGAGCTTAC	147.5	333.5	102.0	380.0	151.0	93.5	225.5	120.5	299.5	221.0
1.000000:2R:+:NonCoding	ACCGTGGTACCGTCGAGGGAGCACGAAACACCGATC	214.5	387.5	172.5	419.5	202.5	116.0	399.5	354.5	392.0	530.0
1.000000:3R:+:NonCoding	CATATGAAAGATAAAATTGCTCGACGAATGTTACAA	189.0	310.5	79.5	379.0	128.0	104.5	235.0	84.5	306.0	197.0
1.000000:3R:+:NonCoding	CTGGAGCAGGGCCGATTAGAAAGGGAGCGGATTAGC	1158.0	1902.5	1517.0	903.0	537.0	1367.0	1450.5	4374.0	603.5	1234.0
1.000000:3R:+:NonCoding	CATTGCGCAAACAAGGTAAACAAGTCCGGATTTATT	189.5	348.5	100.5	333.0	185.5	98.0	314.0	124.5	283.5	216.5
1.000000:2L:+:NonCoding	CGTCCACGAGTCGCCCAAGCCCATCGCGTTCGCTTT	555.5	1070.5	599.5	455.5	243.0	375.5	762.0	1514.5	521.5	589.5
1.000000:3R:+:NonCoding	TAAAAGGGATCCCTGGAATAGACACAAAGCAAGAAG	188.0	350.5	95.5	374.5	174.0	195.5	337.5	168.0	296.0	224.0
1.000000:2R:+:NonCoding	GATTCGTTGATGTCACAACCGGTAAATGGTAACACC	181.5	271.5	199.0	410.5	195.5	112.0	255.5	261.5	318.0	297.0
1.000000:2L:+:NonCoding	ACTTATCTACCTTTCAGCCACTGCTCACCATCGCCA	206.0	433.0	154.5	371.5	131.0	96.0	323.0	280.0	343.5	203.0
1.000000:2L:+:NonCoding	TGGTGGTCAGTTTGTCCGTAGACCCCCGGTATCTTG	237.0	463.0	325.5	513.0	164.5	160.5	363.5	293.0	340.5	393.0
1.000000:2R:+:NonCoding	AAAGTACCTTGTATGTACGTAGGTAGCTGTCTAATG	129.0	424.5	180.0	453.0	116.5	83.0	315.5	213.0	215.5	163.5
1.000000:3R:+:NonCoding	AAGCAAATAAGTTGAAGTTGATGGCCGAATAATATT	152.5	401.5	182.0	531.0	206.0	76.5	396.0	272.0	386.0	406.0
1.000000:UNKN:-:ENSANGE00000084217	ATGCTATTCTAGAACCTAAATGCAAAGTAAACACAC	248.5	584.0	265.5	648.0	178.0	88.0	460.0	286.0	377.0	268.0
1.000000:2R:+:NonCoding	AACAACAACCACTAACAGCGGGGCGCTCGGTGCCAA	1714.5	1544.5	1727.0	774.5	347.5	3865.0	1900.5	2341.5	862.5	1341.0
1.000000:2L:+:ENSANGE00000071103	TTTCTAAGGGTTGCCATCGTCCTCGGGAATTATTTT	1163.5	1308.0	562.0	787.0	158.0	479.5	1784.0	1263.0	577.5	866.5
1.000000:3L:+:NonCoding	TTTCGCTTTAAAATGTAAAATATGACACTTGTAGAA	113.5	340.0	95.5	496.0	122.5	61.5	234.0	100.0	300.0	96.5
1.000000:3R:+:NonCoding	GCCACGGGAACAAAACCGCGATGAAAACACATCGAT	403.5	583.0	347.0	759.0	185.0	105.0	508.0	993.5	446.0	357.5
1.000000:X:+:NonCoding	CTGACGGGCGCGTTGGGGCAGGTAAGCGATGCGTAA	2316.5	7490.0	6847.0	1641.0	852.5	2628.5	7030.5	9386.5	1772.5	3924.5
1.000000:3R:+:NonCoding	TGCCGAAACGGGCGCGGAATTTTAGGTAAGAGAGAC	2095.5	1800.0	3745.5	1152.0	560.0	1017.5	1761.0	5451.0	479.0	1281.0
1.000000:3R:+:NonCoding	GGCTGTGGAATAAAACCTCTTCCCAGTTGAAGCCCC	226.5	430.5	243.5	595.0	179.0	107.0	381.5	341.0	347.0	293.0
1.000000:2L:+:NonCoding	AGAGAGGAAAATCATTAGCGAATTACTCGTCACAGT	89.5	404.0	147.0	546.0	136.0	75.5	348.5	172.5	354.0	186.5
1.000000:2L:+:NonCoding	CGATCCTTATCTTCCGAAATTTCTGATCCATATCTA	128.0	403.5	80.5	490.5	98.0	63.0	336.0	83.0	323.0	107.0
1.000000:UNKN:+:NonCoding	GTGTTTTCATATTTTCGCTCCTAGCATTACCAAAAT	113.5	337.0	94.5	516.5	109.5	56.5	301.5	138.5	369.0	107.0
1.000000:3L:+:NonCoding	GTACGAAAGCGGAGGGAGTCGTGGAGTGCTTGAAGG	1031.0	7213.0	3480.0	3395.0	1527.0	979.5	6415.5	5869.5	838.5	2367.0
1.000000:2L:+:ENSANGE00000019230	CAGCGTAAAGTCCGACTCGGGACGGGTTGAGGGCTG	454.0	603.0	375.0	682.5	160.0	722.5	769.0	940.5	511.0	428.5
1.000000:UNKN:-:ENSANGE00000001929	ATACACGGTGCATCCGAATTCGATCTATCGCATGGT	102.0	420.5	90.5	668.0	99.0	58.5	438.5	118.0	376.5	140.0
1.000000:3L:+:NonCoding	CGGCTTATTTGCCTCTTTGTCTTGAAATTTTGTGTT	64.5	385.0	105.5	554.0	118.5	53.5	365.5	110.5	389.0	129.5
1.000000:2R:-:ENSANGE00000045082	GATGCGTCAAATAGATCTGACTTGCTCGTGTCATTG	175.0	468.5	195.5	711.0	134.0	92.0	350.0	275.5	398.5	143.0
1.000000:2R:+:NonCoding	GTGAGTATTGGGATGGAGTGCAATGGACACTTTGTG	317.0	591.5	398.5	723.5	283.5	149.0	483.5	854.5	516.5	817.0
1.000000:2R:+:ENSANGE00000069879	TCGACCGTAACGCTGGCCATACCGTGACCCTCGGGC	258.5	521.0	195.0	614.5	153.5	94.5	502.5	390.0	559.5	288.0
1.000000:3L:+:NonCoding	ATACAATAATTGAATTCCTTCTAGCATCAATCTGTA	86.5	346.5	71.0	631.5	86.5	50.0	344.0	75.5	313.5	75.0
1.000000:2R:+:NonCoding	ATGTACTTTTTTATACTGTCTTTGAATGTCTTCTTA	80.5	405.5	83.5	581.0	108.0	51.5	314.5	78.0	353.0	111.5
1.000000:UNKN:-:ENSANGE00000065320	TCATCTTCATCAGTGTCCAGCGTCATTGTTCCGGAT	153.0	544.0	155.5	697.0	154.0	88.5	411.5	324.0	343.5	268.5
2.500000:UNKN:-:ENSANGE00000079596	CACGTTCAACGCGGTACAATTTTGCGATGCGTAGTA	420.5	906.0	311.5	732.0	115.0	117.0	575.5	339.5	410.5	195.5
1.000000:2L:+:NonCoding	CTGCCCCCGGCCGTATTGACACACTGTGCACCCGCT	171.5	687.0	219.5	587.5	165.5	92.5	562.0	313.0	414.5	225.0
1.000000:3R:+:NonCoding	CCGCAAAATTTCCGTTCCTCTACATAGCATATTACC	142.0	380.5	62.0	563.0	103.5	70.5	335.0	91.5	362.5	129.0
1.000000:2R:+:NonCoding	TTTTTGTGCGCCAGGAAGGAAAAGCAGGAAGTGGAC	397.5	1570.0	692.5	743.5	188.0	149.5	937.0	1423.5	505.0	712.5
1.000000:2L:-:ENSANGE00000049140	GCTTCTCCACCTTCAAGTACTCGGGATGCGTCCCCT	268.0	1061.5	386.5	782.0	174.5	89.5	808.5	453.5	394.5	355.5
1.900000:UNKN:-:ENSANGE00000056003	TGTACACGTGTTCGTATATATTTATACTCTTTCAAT	113.0	387.5	66.5	671.0	99.0	47.5	357.0	83.5	371.5	93.5
1.000000:3L:-:ENSANGE00000031743	GACGTCTCCCAGCAGGCGCCATCGGTGACGGTTGTC	348.5	867.5	501.5	966.0	136.5	87.5	618.0	554.5	620.0	291.0
1.000000:2L:+:ENSANGE00000054725	CGAAGTGGACTTCGATGTCTTGCAGCGCCATGCCGG	267.0	517.0	205.0	724.0	115.0	114.0	511.5	330.5	393.5	266.0
1.000000:2L:+:NonCoding	GTACGTGAGCTTCTTCTGTAGCATTGATTCGTTGCT	157.0	641.5	132.0	717.0	101.5	71.0	550.0	157.5	338.5	142.5
1.000000:2L:+:NonCoding	GCACTTTGCAGCAGCCCTTCGGGGCCGCACCCAACG	716.5	1754.5	1424.0	964.0	242.0	1232.5	1177.0	2021.0	400.0	739.5
1.000000:3L:+:NonCoding	GCTAGAATCGTCGAAACAGATGCAGAATTCTATTAG	93.5	409.5	129.0	667.0	117.0	53.5	370.0	169.5	437.0	122.5
1.000000:2L:-:ENSANGE00000048115	GCGCTTGAAAGACGGCAATGCCGGCACCGAGCTGCT	183.5	596.5	289.5	868.0	161.5	167.0	606.0	590.0	549.5	480.5
1.000000:3R:+:NonCoding	ATATAGTTTGAGTTAAAGTGATACGGATCTTCGGTA	85.0	394.0	88.0	633.5	104.0	55.5	372.5	137.5	447.0	114.0
1.000000:3L:+:NonCoding	GTAAGTACTGCGGCTACACTCTCCGGGGTCACACAA	194.5	537.5	166.0	687.5	125.5	103.5	477.0	359.0	431.0	247.5
1.000000:2R:+:NonCoding	TGTGCTTCCATCGGTATTGCGAATCGATTTCTAAGG	87.5	465.0	75.0	645.5	104.0	53.0	474.0	125.5	444.5	153.5
1.000000:UNKN:+:NonCoding	GGGACGCGTGGAGCATTTGAGACTCCCGGGGGCCGG	3804.0	6353.0	3219.0	962.5	783.5	774.5	2377.0	1531.0	641.5	834.5
1.000000:2R:-:ENSANGE00000055637	GCTCGAGTCATCCGTATCGTCACTACAACAATCGTC	245.0	861.5	294.5	744.5	161.0	123.5	602.5	439.5	629.5	286.5
1.000000:3R:+:NonCoding	GTTAACTAGAACCAACTTAGCAATTCGGAACATTTA	96.5	427.0	91.5	779.0	88.0	64.0	472.0	119.5	511.0	124.0
1.000000:3R:+:NonCoding	TACAAAAATACAGACCAATCTGCATCTCCAAACAGT	132.5	522.0	109.0	796.0	125.5	68.0	422.5	225.0	501.5	159.0
1.000000:3L:+:NonCoding	CTGGAAACAAGCTGAATGTATACGACTTCTTAAGAG	115.0	433.5	150.0	777.5	105.0	70.5	436.0	167.5	408.0	166.5
1.000000:3R:+:ENSANGE00000046466	GGAAGTGTTACCGCCGATCACGCGCAAACTGTTCGG	756.5	1786.5	848.5	911.0	181.0	355.0	1191.0	1316.0	628.5	490.0
1.000000:2L:+:NonCoding	GTTGCTCCGATGATTCGAATACATTCTGTGTTTTAG	90.0	492.0	139.5	773.0	99.0	62.0	440.0	159.5	358.0	167.5
1.000000:2R:+:NonCoding	GTCCTGCTCGACGATGTATACAGTCGTCCGTCCGTA	135.0	604.0	160.5	731.5	126.5	47.5	528.5	286.5	521.5	185.0
1.000000:3R:-:ENSANGE00000002600	TGATGCGAGTGATTGTGGCGATCCTTGTCCTTCGAG	655.5	1300.0	656.0	840.5	168.0	548.5	1096.5	2442.5	526.5	752.5
1.000000:2R:+:NonCoding	CACTATTTCTCTGCCAACAAGATTCTTCCTTCGAGG	93.5	496.5	74.0	741.5	77.5	49.5	394.5	109.5	390.5	111.5
1.000000:2L:+:NonCoding	GGAATTAATTCCACTTTCCGCGGGAGCGTAGGGGTG	90.5	553.5	77.5	728.5	114.5	61.0	417.0	117.5	440.0	124.0
1.000000:2R:-:ENSANGE00000041031	GTTGCCACTGTCGTTGAGCGAAATCTCATACAGTGA	168.0	672.0	121.5	808.5	120.5	79.0	456.0	166.0	391.0	117.5
1.000000:2R:+:NonCoding	CCAGCCAAATCAAACCGCTTTGTAGGAGCCGCTAAA	155.0	603.5	190.5	777.0	112.0	65.5	437.0	310.5	526.5	137.5
1.000000:3L:+:NonCoding	CGCGTGCGTTCTCATAGCCACACGTACAACTTTTGC	146.0	512.0	120.0	700.0	78.5	84.5	428.5	189.5	452.0	127.5
1.000000:3R:+:ENSANGE00000075125	GTGTACCCGTTCTTGAGGATACCTCCCGGTGGGTGC	117.5	494.0	130.0	751.5	109.5	68.0	587.0	149.0	357.5	92.5
1.000000:UNKN:+:NonCoding	CTGTGTTTGTATTTTGTCTCTTAAGCATTAATTCAT	104.0	542.0	142.5	755.0	104.5	69.0	391.0	216.0	562.0	114.0
1.000000:3R:+:ENSANGE00000051254	TAATCATATACTGACTTGAACGAATAATTTCTTCCC	513.5	3723.5	442.0	786.0	96.5	507.5	2197.0	998.5	606.5	195.0
1.000000:2R:-:ENSANGE00000076420	TGACAGAGCCACTCTTGCTGATAGCCAACGGCAATG	173.0	633.5	195.5	804.0	109.5	118.5	606.0	220.5	512.0	122.5
1.000000:2R:+:NonCoding	CTCTACAGTCGTAACCCTAGAAAACCCCGCTGCGCA	112.5	661.5	170.0	834.0	130.0	52.0	589.5	215.5	489.0	136.0
1.000000:UNKN:+:NonCoding	GATCGCTTCTGCAGCCCTGCGCTGACACTGTTTGGT	147.5	465.5	171.5	895.5	136.0	72.5	494.5	209.0	441.5	166.5
1.000000:3R:+:ENSANGE00000037049	TGTGACCGGTGGGCTGTGGCTCGAAAGGATAATTCC	249.0	998.5	374.0	985.0	141.0	191.0	727.5	517.0	709.5	266.5
1.000000:3R:-:ENSANGE00000043256	GCCCGGTACTGCAGCATCTGTTTTTCGCGCGCCACA	421.5	1382.0	380.5	1098.0	175.0	345.5	1225.5	604.0	683.5	461.5
1.000000:3L:+:NonCoding	TCATGGAAAGTGGAGGTGGCATTTGTGGAAAATGTA	437.5	1830.5	662.0	1205.5	344.0	459.0	1615.0	1641.0	1010.5	1259.0
1.000000:2L:+:NonCoding	GTGAGTAAGATAGGAAGGGGAGAGATGAGTTGATTT	221.5	1115.5	310.0	1378.5	238.5	142.0	856.0	566.0	771.0	893.5
1.000000:2R:+:NonCoding	CTTTTTCACTCGATGTTCCGCCGTTTGGGGGAGGAT	267.5	698.0	135.0	760.0	90.5	78.5	458.5	199.5	662.0	109.0
1.000000:X:+:NonCoding	GTCTCTGTTGACACAACTAGGGCTCGAAATAGCCAT	217.5	557.0	142.5	762.5	91.5	79.5	472.0	188.0	528.0	121.5
1.000000:2R:+:NonCoding	GTTAGTTTTTGCTGGCACCCGTACCCCGTCTCTCTT	327.0	1108.0	225.0	952.0	258.0	130.5	807.5	325.5	833.0	477.0
1.000000:X:+:NonCoding	CAAAATCGGGTTGGCTACATTTTGGATGTCATTTGA	127.0	538.5	178.0	966.5	169.0	73.0	523.5	334.0	498.5	258.5
1.000000:3L:+:NonCoding	ACACAACCGAAAGAACCAACCAATTTATCGTGTTTC	139.5	567.0	165.5	755.5	106.5	96.5	485.0	226.0	555.0	148.5
1.000000:UNKN:+:NonCoding	AACCTTTAAATTTATGTGCTTAACCACATCAGGGAG	94.5	477.5	96.0	775.0	80.0	54.5	434.0	102.5	357.0	78.5
1.000000:3R:-:ENSANGE00000035706	AAAATGGTTTTAATTGGCCTTTTATCACGATGCTTT	3749.5	7690.5	1040.0	874.0	155.5	3658.0	5236.5	2558.5	1487.5	391.5
1.000000:2R:-:ENSANGE00000018768	CTGTTTTTGCGTGCTTGAAGTGGCAGAACGGCCTGG	344.5	958.0	180.5	911.0	200.0	88.5	543.0	196.5	638.0	204.0
1.000000:2R:+:NonCoding	TACGTGTTTTGTGTAGGGAGGCTCTGATTTACTTTC	369.5	869.5	282.5	1121.0	224.5	162.5	817.5	678.0	661.5	227.5
1.000000:3L:+:NonCoding	AGGGCAAAACACACACTACTCGTTAGCAAACAAAAA	973.0	997.0	634.0	890.5	2613.0	415.0	567.0	1148.5	827.5	1544.5
1.000000:X:+:NonCoding	TTATTTTACGACAATTGCGTACATAATTTGTGATTT	95.0	520.5	103.0	838.0	119.0	54.5	388.0	107.5	396.5	73.5
1.000000:2R:+:NonCoding	TGCTACAATCTGCGTTGCTCGATGCGATGATGGGGT	199.0	777.5	135.0	942.5	173.0	89.0	704.5	266.5	594.0	187.5
1.000000:3R:-:ENSANGE00000084294	GATGAATGTATCCGTCTGGTTCGAAAGGTGGAGGAT	19019.0	8090.0	884.5	1173.0	480.5	161.0	572.5	278.5	469.5	208.0
1.000000:3R:+:NonCoding	GGAAGTTGCACCAACACGGAGCTGGCCATTTATCTT	368.0	724.0	245.0	912.0	190.0	127.5	698.5	672.5	789.0	394.5
1.000000:3R:-:ENSANGE00000057403	AGGGCCATCCCTTCCGGCGTGGAGGGTGTTTTCCCG	364.5	696.5	430.5	963.5	214.5	203.0	602.0	782.5	537.5	311.0
1.000000:2L:+:NonCoding	ACCTATTACACGCTACCGGCCGATTCCTACCTAATG	192.5	667.0	91.0	822.5	106.0	125.0	594.0	218.0	498.0	134.0
1.000000:2R:+:NonCoding	TGCTGCTCGCTGCGTTACGATGCCACTGTCAAAATA	774.5	950.5	426.5	1033.0	153.0	200.0	773.5	838.0	591.0	431.5
1.000000:2R:+:NonCoding	GCGCAGTGTCTACTGAGTTGAAAAATTTCATGCACA	86.0	468.0	135.5	704.5	118.0	78.5	471.5	183.0	499.5	103.0
1.000000:2R:+:NonCoding	GTAAGTGGGCAAGGGTGGGCGCGCACGTGCCATCTT	1405.0	3189.5	1765.5	1290.0	265.5	1546.0	2497.5	2359.5	886.5	1299.5
1.000000:3R:+:NonCoding	TAAGGCAGATGTTCGGAGTGGTACTACCTTGTTGTC	824.0	1043.0	516.5	1155.5	213.5	7261.5	12106.5	1682.5	2347.5	1220.5
1.000000:3L:+:NonCoding	GTGAGTACAACGTAGTTGAACGGAACTGTTACCTTT	118.5	464.5	142.0	869.0	91.0	57.5	386.0	124.5	446.0	95.0
1.000000:2L:+:NonCoding	CGCAACCGGTACGTCCACCAGCCGGACAGCGAGTTT	437.5	1140.0	533.5	1358.0	187.0	137.5	984.5	708.0	658.0	335.0
1.000000:3R:-:ENSANGE00000076548	TGTTTTAGATTATTGTTGCTAGTTGTAAGATTGTTG	810.0	1019.5	423.5	1289.0	108.0	121.5	940.5	407.5	642.0	183.5
1.000000:3R:+:NonCoding	GTGCGAATCAAATGGTCGGACAGAATCCAACGCACC	241.5	522.0	219.0	940.0	107.5	164.5	597.0	366.0	506.0	143.5
1.000000:3R:+:NonCoding	GTTATTGGTATACATTACAATTTACTAGCTATTTTC	86.5	423.5	101.0	947.0	121.5	55.5	373.5	102.0	536.5	204.5
1.000000:2L:+:NonCoding	GTTTTTTTCGCAGCTTGCCACGTCGTGATTACTGAC	160.5	531.0	146.0	975.0	116.5	74.0	471.5	217.0	508.0	109.5
1.000000:X:-:ENSANGE00000081905	GTCGAACGAGCGGACGAACTGGTTGGTGTTGTTCAG	500.5	714.5	672.0	1047.5	185.5	188.5	753.5	1045.5	879.0	331.5
1.000000:2R:+:ENSANGE00000052183	CGTATCAGGCGAACGAAACTACCCCCCGAAGCATAA	348.0	882.5	201.5	784.5	107.5	355.5	897.0	518.0	844.0	176.5
1.000000:X:+:NonCoding	GAACATCATCCTGAATCCGGGCTTCTGCGACTCGGA	234.0	559.0	190.5	958.5	87.5	85.5	439.0	278.5	509.5	156.5
1.000000:2R:+:NonCoding	AAATTCGGAAACCAATTCGGTATGATGAGAAACAAC	118.5	472.5	103.0	949.5	130.5	64.5	410.0	117.0	488.0	109.5
1.000000:UNKN:+:ENSANGE00000000772	CGCGGATACCAGCTTCTTTATACAATTCTATAGCTA	94.5	460.0	105.5	973.5	142.0	59.5	437.5	133.0	552.5	106.5
2.000000:2L:-:ENSANGE00000082275	AACAGGCCAACAAAGAAGTCATATTCTATTAACGAT	135.0	505.5	78.0	951.0	140.0	55.0	395.0	121.5	471.5	100.0
1.000000:2L:+:NonCoding	TAAGAAGAATAAGTCATTTTACATTCACAGTAGAAT	124.5	365.5	87.0	838.5	119.0	50.0	357.0	94.0	466.0	84.0
1.000000:3R:+:NonCoding	AAGAATTTCGTTCCAGAGTGGAAATTTCATTTTCAT	115.5	381.5	95.0	899.5	148.0	56.0	326.0	119.0	533.0	111.5
1.000000:UNKN:+:NonCoding	CTCCCGGTGGGACTTGCGGGAGGGTAGGAAGGAAGG	401.0	1016.0	158.0	895.0	186.0	148.0	795.5	249.5	837.5	255.5
1.000000:UNKN:-:ENSANGE00000080844	GAAGCGACCGTTTTTGTTTCTTGTCCCTTCCAATGA	278.5	584.5	166.0	1069.0	177.5	150.0	498.0	441.0	681.5	263.0
1.000000:X:+:NonCoding	CCGGTCGCATCTCATCATATTTCACCATTCCGGCCA	163.0	379.0	79.0	787.5	136.0	84.5	349.5	141.5	505.0	125.5
1.000000:3R:+:NonCoding	TTTGTTGCTTGTCCCAGCTTCAAGACAACCAGCAAA	736.5	1555.0	459.5	1306.5	271.0	89.5	473.5	228.5	628.5	126.5
1.000000:2R:+:NonCoding	CTGGAAAGTAAGCAAACAAGATAATGTGGCTGGCCG	169.5	490.0	132.5	835.0	152.5	86.0	402.5	261.0	570.5	153.5
1.000000:3R:+:NonCoding	CCCATCATCAATCGCTTGTTAGGCTCAAACGTGCAC	137.5	357.5	103.0	771.0	112.5	70.0	305.0	133.0	507.0	113.5
1.000000:X:+:NonCoding	AACAACCACACAACACGATTACCTATGCTCGAAGCA	1016.0	854.5	718.0	1244.5	215.5	1355.0	802.0	1586.5	830.0	639.0
1.000000:2L:+:NonCoding	GACAACTACAGCGGTGTGTACAGCTGCCTCGAGCAC	259.5	509.0	113.5	933.5	138.0	118.0	492.5	208.5	437.0	159.0
1.000000:2R:+:NonCoding	GGTAATGCGTTATGCCCTGTGACGTTTGTTTAAATA	116.5	334.5	112.5	803.0	173.5	67.0	377.0	162.5	465.5	201.5
1.000000:2R:+:NonCoding	CTGCAATTGTCCGTTAAAACCAAAGGCATGGAACGT	135.5	340.0	75.5	843.0	120.5	73.5	323.5	94.5	442.0	129.0
1.000000:2L:+:ENSANGE00000037330	GGCGCCACTCGGACCACCGCCCATACCGCCCTTCAT	15561.0	26395.5	10580.5	13717.5	2518.5	21844.0	26332.0	19577.5	20810.5	10026.0
1.000000:UNKN:+:NonCoding	ATTTTACATTGTAAGTAGACAGTCGCTAGAATTACT	98.0	321.5	106.5	900.5	97.5	56.5	301.5	163.5	595.5	112.5
1.000000:UNKN:+:NonCoding	TTTTCTGCCTTTGGAAATGGGACGATCAGATTGTTA	120.5	453.0	115.5	849.0	102.5	53.0	442.0	273.0	528.5	123.0
1.000000:3R:+:NonCoding	CATCCGTTCACGGTTGAGGGTCGGTTGCATCTTTCC	232.5	559.5	191.5	1179.0	115.5	108.0	484.0	403.5	683.5	222.5
1.000000:2L:+:NonCoding	AATTGGTTCTATTAAATCAACCGTTCGAGCGACTTC	95.5	320.0	67.5	841.5	100.0	57.0	341.5	112.0	558.5	84.0
1.000000:2R:+:NonCoding	GAAATACTTCCAGTCAGCACCGTAGGCCACCATGGA	158.5	512.0	97.0	997.0	160.5	66.5	409.0	252.5	608.5	176.0
1.000000:3L:+:NonCoding	TAACCGGTATAAAGGGATTAAAGGAGGGATTACATT	458.0	643.0	112.0	915.5	123.5	273.5	802.0	350.0	860.0	202.0
1.000000:3L:+:NonCoding	ATTACTTCTAAGCGTTCAGCGAGTAGAAATTCTTTA	94.5	373.0	91.0	734.5	112.0	47.0	367.0	118.5	407.0	74.5
1.000000:2L:+:NonCoding	CTGTAGGATGTAATGTTACGTCAATGATATTTCATT	122.5	334.0	141.5	754.5	103.0	57.5	358.0	190.5	386.0	84.0
1.000000:2R:+:NonCoding	ATCGGACACTTTCGCACCATTTGGTACCAAACGGGA	125.5	387.5	93.0	694.0	111.5	61.5	396.0	176.0	477.0	131.0
1.000000:2R:+:NonCoding	TTTAGGTCGCATATCTCATCGGATGCCCAAGGCCAG	122.0	481.0	77.0	724.0	112.0	68.0	385.0	116.5	458.0	105.0
1.000000:3R:+:NonCoding	GTAAGTTTGAAGGCATGTCTTTAAGGCCCTCGCCCG	121.0	479.5	110.5	740.5	95.5	62.5	448.0	154.5	413.0	127.5
1.000000:2L:+:NonCoding	AAAAAATAGATTTCCGTTTAAGAATTCCACTGGTAT	237.5	472.0	106.5	776.0	125.0	208.0	398.0	157.5	393.5	106.5
1.000000:2L:+:NonCoding	AAGAAGAAGAATAGTTAGAAACAGGTGGCTTATGGA	3682.0	1831.5	911.0	1180.5	187.0	4019.0	1671.0	2427.5	969.0	749.0
1.000000:2L:+:NonCoding	CGAGCGTTGGGAGTAGAAAACTGGTCCCTTCCTTTG	197.0	436.0	138.0	796.5	165.5	103.0	385.5	417.5	504.0	239.0
1.000000:UNKN:+:NonCoding	GTAAAATGCTTCTTCGACTGATCTCCCTTTTCCAGT	161.0	363.0	109.5	756.0	84.5	57.0	351.0	186.5	409.5	102.5
1.000000:2L:+:NonCoding	GTAAGTGGGAATTCTCTTCTGTCTTCCAAAAACAGG	117.0	361.0	97.5	669.0	162.0	69.0	408.5	137.0	353.0	108.0
1.000000:UNKN:+:ENSANGE00000048127	CTTCTCGGATTTCACATCCAGCTTCTTGCGTTTTTG	210.5	517.0	135.0	723.0	166.5	114.5	449.5	291.0	575.0	155.0
1.000000:2L:+:NonCoding	CTGAAAAAGGGAATCAATGTGATTACTCGGCAGGCA	150.5	435.5	106.5	652.5	149.5	75.5	410.5	185.5	389.0	104.5
1.000000:UNKN:+:NonCoding	GATTAAACATATCATTATTTATCCATCTTCTTCTGT	101.0	366.0	107.5	561.5	123.5	45.5	319.0	98.5	368.5	105.5
1.000000:2L:+:NonCoding	CCGGCCACGCCTAATAGACACCCCCAACCCTCCCTC	338.0	519.0	201.5	965.5	182.0	147.5	417.5	474.0	691.0	303.5
1.000000:2R:+:NonCoding	ATCCGATTAGAAGCCAGTGATGCTAGCGCTTTTGAA	153.5	438.0	128.0	598.0	129.0	70.0	422.0	273.0	370.0	203.5
1.000000:2R:+:NonCoding	TGTGTGTTTGGTTTCCGATCGGGGCGGGATTGGGAA	764.0	3412.5	408.5	1288.0	475.0	467.5	2565.0	1185.0	1750.5	1403.0
1.000000:2R:+:NonCoding	CAACGACTCCGACGGCACGAACTGTTGAACCTTCGC	1573.5	2127.5	1364.5	869.5	524.5	1599.0	1333.0	3247.0	1272.5	1240.0
1.000000:3L:+:NonCoding	ATATGCAAATTATGTCATCAACTCGCGCTTTTTGCT	134.0	344.5	120.5	544.0	139.5	59.5	335.0	153.0	307.0	132.5
1.650000:UNKN:+:ENSANGE00000056153	AGACAGACGATTCATCGGAGTACTGTCGTAGCTTGG	105.0	397.0	106.5	530.0	131.0	58.5	374.0	136.0	323.0	142.5
1.000000:2L:+:NonCoding	CTGACGGTGGGGAACAGCAATCGATGTCCTTGAATC	222.5	497.0	203.5	543.0	155.5	125.0	455.5	298.0	394.0	220.0
1.000000:3L:+:NonCoding	AAAATTAGCATAATCAAGCGCGCTGAGTGATCAAGT	220.5	465.0	121.5	529.0	154.5	67.0	400.5	201.0	340.5	97.5
1.000000:3L:+:NonCoding	GTTAGTTGGGTTATCTGTGGGTGATCGTCGTTCAGT	437.5	786.0	425.0	1128.5	301.5	260.0	595.5	1014.5	1002.0	862.0
1.000000:2L:+:NonCoding	TTTCATATTACAGACGATTTGGTTTAAAACCGTCAT	105.5	315.0	76.0	497.0	103.5	54.0	404.0	93.0	315.5	109.0
1.000000:X:+:ENSANGE00000059750	GCGTAGAACTTCACCACCGTCACGCCCTTCGCGATC	6508.0	15132.0	6385.0	31179.5	4279.0	27795.5	17220.5	23720.0	11621.0	25668.5
1.000000:2L:+:NonCoding	ACGACAACAAATTACACCATACTGTTACGAAAGAAA	202.5	352.5	139.5	453.5	141.5	66.5	372.0	134.0	248.5	147.0
1.000000:3R:+:ENSANGE00000065965	TGGGAGGAGAAAGCAAACTGGTTTAGTGTTTGGTCT	126.0	410.5	165.5	639.5	113.5	75.5	409.5	295.0	515.0	151.0
1.000000:3R:+:NonCoding	CAAATTTAACGCGGAGAGAGGAAGAATTCAAAATTC	206.5	534.0	139.0	533.5	214.0	105.5	411.5	303.0	419.0	273.0
1.000000:2R:+:NonCoding	TATGAAGATATGAAAGAACGTAACTACTTACTCATC	121.5	398.0	88.0	378.5	172.5	73.5	381.0	109.5	322.5	116.0
1.000000:X:+:NonCoding	GTAAGTGCCGACGGTGTGTGCGCTGACGATCGTTAT	3102.5	9636.0	11194.5	13353.0	3422.0	14922.0	11868.0	14752.5	7431.5	6984.5
1.000000:2R:-:ENSANGE00000076041	CGTTCCGAATGTGACGATCCTTGGACGTGCAGATGG	1400.0	756.0	325.5	739.0	307.5	226.5	469.0	488.0	528.5	180.5
1.000000:3L:+:NonCoding	ACCAGTTGCGAGGTGACAGTTCCAGCTTGTTTTGAA	271.5	628.5	130.5	677.0	375.5	194.0	569.0	364.0	608.0	311.5
1.000000:2L:-:ENSANGE00000050617	CAGACTTTGCACGCTGTTGATGGTATCTGTGGCACT	1495.5	1362.5	161.0	1373.5	272.0	709.0	1057.5	779.5	1152.5	372.5
1.000000:UNKN:+:NonCoding	GCAGCACTGGTTATGACAGCCAACAGTCAACAGAGA	371.5	896.0	216.0	605.5	334.5	310.0	816.0	573.5	434.5	341.0
1.000000:3L:+:ENSANGE00000038966	CCAGAACGAAAAGACGCTTATGAGTTGGTTGATTTT	126.0	414.0	105.0	336.5	111.0	77.5	392.0	111.0	297.0	147.0
1.000000:3L:+:NonCoding	AACTTACGCAGTTGCAAAATCGGCCATCTATTTAGT	86.0	455.0	96.5	398.5	284.5	66.0	428.5	127.5	307.5	178.5
1.000000:2L:+:NonCoding	TTTTGCAAAACAGATTTGCATACGGGGTACCTACGT	85.5	369.5	96.5	298.5	153.0	65.0	350.0	140.0	234.5	162.5
1.000000:2R:+:NonCoding	GTACGTTGTGCATCTCCCTCCCCTAGCACTCTGTAG	192.5	495.0	155.5	519.5	346.0	113.5	490.5	323.0	493.0	225.5
1.000000:2L:+:NonCoding	CGACTCCGCCGGCCCACTGACGCGCGGGAAACCTTC	254.0	613.0	162.0	608.5	269.0	153.0	526.0	357.0	525.0	248.5
1.000000:2R:-:ENSANGE00000057068	CGGACAGGGACGCGACCGAACCGGCGTCGGACGAGC	474.5	2469.5	273.0	1434.5	414.0	455.5	2414.0	521.5	1496.5	384.5
1.000000:UNKN:+:NonCoding	CACTTTTTAACTCGAAGGCTTTTCTCCAATCCGAGA	99.0	450.5	101.5	286.5	195.0	78.0	404.0	97.5	246.0	120.0
1.000000:3L:+:NonCoding	GTTTGGTTGTTCCGCGCAGTGCTCCGCAATGGTTGC	269.0	968.0	170.5	450.0	399.0	158.0	1051.0	275.0	525.5	422.5
1.000000:2R:+:NonCoding	CAACACACCGCCAGAACGTACGGGTTGCCAGAGGAA	359.0	545.5	165.0	395.5	295.5	141.5	570.0	363.0	308.0	416.0
1.000000:2L:-:ENSANGE00000078224	CCCTCCTCATCCAATTTGTACCTATATTTATGGCTT	119.0	489.0	136.0	268.5	251.0	71.0	417.5	169.5	214.5	177.0
1.000000:UNKN:+:NonCoding	ATCCCCCCCTCAAAATATGCGGTGTTGGAGTTACAA	107.5	475.0	150.5	282.0	227.5	87.0	311.5	211.0	363.0	215.5
1.000000:3L:+:NonCoding	TGTACCTCTTCATTTCCTCACAGACGAAGAACTCTA	139.0	356.0	126.5	193.5	277.0	75.0	345.5	120.5	210.0	152.0
1.000000:UNKN:+:NonCoding	TATCAACATTATTAATAATCTGAATACCTTTAGAAT	133.5	324.5	113.0	166.0	244.5	56.0	321.5	107.0	139.5	115.0
2.000000:UNKN:-:ENSANGE00000055908	GTTCCCATTGTTGCTGATCAACCTTAACTGACAGAA	141.5	473.0	154.0	245.0	200.5	96.0	342.5	263.0	274.0	160.0
1.000000:2L:+:NonCoding	TGAACTTGATTCTGCCGAACCTCACGAGCCGACTAC	287.0	685.0	214.5	345.0	207.5	138.0	494.5	450.0	374.5	281.0
1.000000:3L:+:NonCoding	TTCATTTTTATTTCGCACTGTATTGAGATGTGCAAT	86.0	342.5	124.5	223.0	228.0	56.5	408.5	116.0	155.5	125.5
1.000000:2R:+:NonCoding	ATAGATGGCATCGATATTTAGCTTTGGCATCGTTCA	113.0	391.5	130.0	200.5	235.5	55.0	329.0	136.5	204.0	164.0
1.000000:2L:-:ENSANGE00000040250	CTGTATGTTATCTGCCGAGCCCCAGGATTTGTGCAG	264.5	656.0	194.5	597.0	206.5	125.5	644.5	405.5	503.0	291.5
1.000000:3L:+:NonCoding	CGTGCCGGAAAGGGTTCCCTGACTGACAGTAAGTGT	166.0	534.5	167.5	396.5	223.0	119.0	453.5	247.5	373.5	226.5
1.000000:UNKN:+:NonCoding	CATTTATAGAGTAATGTAAAAAATCCTTGATTAACT	158.0	230.5	1311.5	487.5	132.0	115.5	220.0	404.5	1224.5	178.5
1.000000:2R:+:NonCoding	GTAAGTGCACTCTAATGGAGCGCGGCAACTCGGCAA	422.5	586.0	303.5	455.5	238.0	398.0	500.0	548.0	388.0	613.0
1.000000:2L:+:NonCoding	TAATCTTGATTCGAGCCGTCTCTCCGGAGCCCTTTT	2313.5	1135.0	497.0	656.5	222.5	904.0	2014.0	1156.5	404.5	677.5
1.000000:2L:+:ENSANGE00000066860	TGGAATGGCATCGGCGTGAGGCTGCCGCTGCCCTGC	567.5	451.5	862.0	533.5	167.5	300.5	381.0	795.0	417.0	349.5
1.000000:3L:+:NonCoding	TCCGGAGCTAATTCCTTTGATGGAGTTCATCCTAAG	199.5	323.0	105.5	263.5	145.5	128.5	297.0	143.0	249.0	238.0
1.000000:3L:+:NonCoding	TACACAGTTTGGTGAATCAAACGATGTCCGAGTTGG	414.0	512.5	158.5	332.5	193.5	205.0	376.0	222.5	229.0	387.0
1.000000:2L:+:ENSANGE00000048091	TGTACCATTCTGTCGTAGGAACTTGCGTTGCAATCG	228.0	443.5	151.5	278.5	137.5	212.5	355.5	244.5	291.0	194.5
1.000000:UNKN:-:ENSANGE00000050948	TGAGGTAGCCCGGCATCTCGTTCATCAGGATGTAGT	265.0	448.0	252.5	365.5	161.0	131.0	359.5	473.5	240.0	318.0
1.000000:2L:+:NonCoding	GCTAAACTGGCTTTGGAAGCACCGTACCTGGAAGCA	203.0	385.5	194.5	365.5	220.0	156.5	312.5	295.0	269.5	484.5
1.000000:3L:+:NonCoding	TAATGAAAATGAGCGCCCGATAGCAGGGAAACCGGG	368.5	536.0	637.5	492.5	230.0	282.5	468.0	664.5	332.5	734.5
1.000000:2R:+:NonCoding	AATAACAACACATAAATTTTCGTGCTTGCAAAACAA	161.0	287.0	137.0	362.0	159.5	81.5	210.5	164.0	264.0	354.5
1.000000:2R:+:NonCoding	TTCTTGTATGTGTTTCACTGTTATCTTTTTGAAGTG	184.5	294.5	165.0	369.0	160.5	93.5	219.5	188.0	236.0	316.5
1.000000:UNKN:+:NonCoding	AACTTCATTGGAAAGGTTAGTTTGGACCTTTGTGTT	151.5	333.5	107.5	329.5	160.0	107.5	245.5	170.0	259.0	302.0
1.000000:2L:+:NonCoding	GTGGAGAATGTGGAAAGAGAAGACCAATTTTTAGTG	436.5	645.0	340.0	568.0	319.5	218.5	383.5	796.5	305.5	922.0
1.000000:3L:+:NonCoding	ATTAGCGAGATCTTTGAAGCGAATTTCCTACCACAT	155.5	321.5	80.0	318.5	139.5	82.5	228.5	99.5	226.5	214.0
1.000000:2L:+:NonCoding	GTAAGTTGAAGACTTTTTACTCTTGACCTTGATGAG	170.0	341.0	83.0	357.0	101.5	103.5	270.0	107.0	252.5	170.5
1.000000:2L:+:ENSANGE00000082505	CAAGCGTCTAAAAGGGGATCAGTGCTTTTGTGTTGC	252.5	565.0	374.0	529.0	169.0	160.5	548.0	602.5	399.0	395.0
1.000000:2R:+:NonCoding	GTTCGTTGACACAGTGGTTGATAGTAGTAAAAACAA	229.0	316.0	339.5	464.5	173.0	114.5	241.5	443.0	334.0	474.0
1.000000:2R:+:NonCoding	CGGAATCCGAAAGTAAAACAAGTTATTTGACCCATT	147.0	381.0	100.0	423.5	101.0	80.0	255.0	152.0	280.0	152.0
1.000000:2R:-:ENSANGE00000060770	CTGCTCTACCTCCGCGTCGATTGGATCCATCGACTG	247.0	435.0	146.0	458.0	135.5	106.0	414.0	246.0	352.5	246.0
1.000000:2R:+:NonCoding	GGTTGACGGCGCGCTGCTAACCGATGCCACTACAAC	248.5	479.5	283.0	621.0	181.5	129.0	377.5	337.5	396.0	270.0
1.000000:2R:+:NonCoding	CTTGGGTCGAGCCGTCTAATATATATGCTCTGCTTT	299.0	4434.0	1612.0	474.5	878.5	3887.5	2398.5	2894.0	780.0	1411.5
1.000000:3L:+:NonCoding	CGCCGGAAGCCATTTGGCATCGGGATGTAAACATTT	169.0	349.5	135.0	425.0	132.5	75.5	315.0	178.0	269.0	249.5
1.000000:2L:+:NonCoding	CTTGCAACACCTTGGCCGACTAACGTCACGGGGTTA	318.5	486.0	205.5	418.5	174.5	105.5	259.5	237.5	294.5	348.0
1.000000:2L:+:ENSANGE00000070898	AGCATTTTTCAACGGGAACGGGCTTATCATTGTTAC	697.0	2021.5	417.0	551.0	167.5	187.5	521.0	298.0	263.0	232.0
1.000000:3R:+:NonCoding	CCCGTTAAAGCCTTGTTTATCCATCTTGTTAAAAAA	130.5	257.0	93.5	417.0	120.5	71.5	243.0	108.5	280.0	173.0
1.000000:X:+:NonCoding	TGTGCCTTCGAGCCGGGTAGTTTTGCTCTGAGCCTT	258.5	502.5	350.0	409.5	222.0	134.0	422.5	529.5	343.0	442.5
1.000000:UNKN:+:NonCoding	GAGAAGGATCGCCAAACAGACACAATGGAATCTTCG	355.5	496.0	705.0	528.5	169.0	278.5	481.0	981.5	362.5	584.0
1.000000:2R:-:ENSANGE00000008939	CTGAGTGTTGCTGCATTATCAGGCGCATCCGTTGCT	1009.5	1025.0	724.0	513.0	196.5	422.0	711.0	665.5	384.0	396.0
1.000000:3L:+:NonCoding	CGGTTCATATCATATTTACAGGGGAAGGTGATGTGC	158.5	441.0	171.0	478.5	205.0	97.5	391.5	217.0	337.5	354.0
1.000000:UNKN:+:NonCoding	TGACGGAAAGCTGTTTTACTTAAAACGGGTTCCGTT	135.0	393.5	87.0	478.5	114.5	74.0	263.0	114.5	311.5	137.5
1.000000:2R:+:NonCoding	GTAAGGTTATTGTTTCATGTTGGATGGGTGGTGAAA	325.5	710.5	353.5	612.5	279.0	142.5	456.5	655.5	392.0	840.5
1.000000:2R:+:ENSANGE00000079046	GTGTGTTGCCCAGTAGCACCAACGCTACACGAGTCA	290.0	454.5	326.0	642.5	157.5	239.5	599.5	579.0	339.0	436.0
1.000000:2R:+:NonCoding	TTTTAGGTCAACTCCACGTCAGCCAACGCGCAATCA	330.5	600.5	469.5	692.0	198.5	176.0	544.5	527.5	426.5	395.0
1.900000:3R:-:ENSANGE00000034549	TACGTTGTTGCTTCCAGTTACGCTGAACTTTACTCT	134.0	408.5	129.5	558.5	107.5	74.5	333.5	184.5	341.0	224.0
1.000000:X:+:ENSANGE00000080880	GGACCAGGCGCTCGCTAGACTGTTACGTTTTGCTGC	783.5	1272.5	651.5	720.5	188.5	277.0	938.5	888.5	424.0	359.5
1.000000:2L:+:ENSANGE00000079467	CGTGTGCGCTAATCGCTAACCACAGACCCACACACA	3557.0	4776.0	4880.5	2224.5	502.5	1059.5	2729.0	5884.0	621.5	1976.5
1.000000:2L:+:ENSANGE00000011337	CGCATACTGCACCTCAAACGGGCTTACGATGGTTAC	146.5	447.5	154.5	575.0	107.0	83.5	604.5	283.0	331.5	185.0
1.000000:2L:-:ENSANGE00000074824	GACGTGCCGCTCGAAGGCCTGCCGGCTGCGGAACTC	371.5	748.0	418.0	662.5	133.5	118.5	527.0	540.0	380.5	264.5
1.000000:2L:+:NonCoding	GTAAGTATAGTTGCAGAATCGGTAGTTAGACCGGGA	138.0	383.5	83.5	522.0	128.0	62.0	367.5	156.5	294.0	178.0
1.000000:3R:+:NonCoding	GTAAGTGGAGCATTCTTAAGATCATTAGCATAATGT	127.0	366.5	154.5	565.5	111.5	54.5	338.5	215.0	391.0	176.0
1.000000:2L:+:NonCoding	CTATAACAGGAAGAAAGTACAGGGGGTTAAAGATGT	302.0	531.0	216.5	557.0	130.5	136.0	295.5	343.5	356.0	269.0
1.000000:3R:+:NonCoding	ACCCAGCTGTCACCCTGTATGTTGCATTGACATTCA	182.5	442.5	158.5	1215.0	177.5	84.5	351.0	301.0	4533.5	327.5
1.000000:3R:+:NonCoding	ATTATTGATGATACACAGGTCAAATTGATTAATATA	106.0	383.0	97.5	595.0	111.0	56.5	324.0	181.5	330.5	130.0
1.000000:2R:+:NonCoding	AGCAGCAAACCGACGGTGATCGTCCAAAGGACGCTT	550.5	638.0	2324.5	762.0	196.0	243.5	621.0	987.5	480.0	293.5
1.000000:2R:+:ENSANGE00000060154	TGCTGTGAACAGCATTGAACCGCAAATTTGCTTTTA	339.5	662.5	288.0	598.0	116.5	68.5	421.0	202.0	286.5	121.0
1.000000:3R:+:NonCoding	AATCAAGAAAAAGAAGGTCGCAAAGGGCAAAATAAG	825.0	1704.5	965.0	748.0	230.5	307.0	1157.0	2176.0	600.0	883.5
1.000000:2R:+:ENSANGE00000081892	AGACCGATTAGTCGATGCAATAACGACGGCGGCGAC	1594.0	1571.0	2746.0	729.5	226.5	1221.5	1088.0	5569.5	443.5	437.0
1.000000:2R:-:ENSANGE00000047510	CGGCGTCGGTACGGCCACAACGAACTCGGCCGCCTC	1410.0	1470.0	2161.5	962.5	208.0	914.5	1360.5	3150.5	549.0	408.0
1.000000:UNKN:+:NonCoding	TCATAAGGAAGAAGATTCGTTATCTCGGTAACTCAA	95.0	420.0	75.5	620.5	86.5	47.5	384.0	92.5	305.0	116.5
1.000000:2L:+:NonCoding	TTCACGCACACTCCGGCTGATCGCTGGGAAAACAGT	296.0	555.5	273.0	796.5	135.5	119.5	440.0	521.5	481.5	296.0
1.000000:UNKN:+:NonCoding	AGTATGTACAGAAATTCGTGGGTATATATTATAAAT	96.5	354.0	77.0	570.0	114.0	55.5	389.0	94.5	365.0	131.5
1.000000:2L:+:NonCoding	GTCAGTCCACCTTTCCTTCGAACACGAACGACCCGT	363.0	833.5	319.0	816.5	140.0	123.0	569.0	504.0	353.0	240.5
1.000000:2R:+:ENSANGE00000051958	CACCGTAAGCGAGGAGCGAGGCGGCAACGAGCAGCG	2599.0	4659.5	1796.0	874.0	372.5	768.0	2799.0	2438.5	572.5	698.5
1.000000:X:+:NonCoding	GTGTGTAGTTTAAAAGCGGTGCACGCACGTCACCGC	113.0	445.5	114.5	696.0	94.0	73.5	468.5	140.5	405.0	114.0
1.000000:X:+:ENSANGE00000004807	ATAGATATCTTCATAGTCATGCTCATGGCTTGCTGT	151.5	428.0	218.5	591.5	106.5	99.5	405.0	393.5	444.0	166.5
1.000000:3L:+:NonCoding	GCAAAAACTCCGACCTGCGGCTGTTCAAGTGTTTGA	509.5	2183.5	1110.5	588.0	272.0	102.0	870.0	595.5	456.5	304.0
1.000000:2R:+:NonCoding	AATGTGGAAAATCAAGCTTAATGTACCGGTTTTACT	95.5	416.5	68.5	634.0	105.5	59.0	453.0	75.0	389.0	111.5
1.000000:2R:+:ENSANGE00000049640	TGCAATGCCGGTGAACGTTTTCCATGCCGCCGTTTC	1525.5	2540.5	2611.5	937.5	382.0	3052.0	1688.5	7055.5	588.5	1414.5
1.900000:UNKN:-:ENSANGE00000077723	GATCCCTGCAACCCTAAAGACATCAGCCATCTAGCA	334.5	591.5	253.0	854.5	164.0	118.5	483.0	776.0	434.5	469.5
1.000000:UNKN:+:NonCoding	TCCTAACGACACCCGGCCGGTCGGTGTTGCGCTGGG	200.5	689.0	161.5	758.0	177.0	85.5	655.5	259.0	438.5	185.5
1.000000:X:-:ENSANGE00000071697	GGTGGTGCGCGCACCGCCGATACTCGCACGTCCGGG	711.5	1276.0	1771.0	886.5	238.0	388.0	1363.5	2566.0	639.0	585.5
1.000000:3L:+:NonCoding	TGATTTTGGTGACGTTAGTCCTATATTTCCTTGATC	1652.5	971.0	263.0	692.5	122.5	342.5	738.5	421.0	626.5	223.0
1.000000:UNKN:-:ENSANGE00000045262	AGCAAAAATGGCGGCGATGTCGGTAAGCAGGCGATG	459.0	1100.5	410.0	988.5	198.0	172.0	749.5	714.0	514.5	354.5
1.000000:2R:+:ENSANGE00000053119	CGACGAACGATGTTGCCTCGCTGCTGTGCACGATCA	1361.0	2419.0	3242.0	1464.0	280.5	1239.5	2387.5	3628.5	1228.5	1440.0
1.000000:2L:-:ENSANGE00000073485	CACAGCTATCCTTCGCTATATCGTTGTCGGAATCTA	303.5	579.0	268.0	835.0	154.0	95.5	527.5	536.5	444.0	262.0
1.000000:2L:+:NonCoding	GTAAGTACCTTTTCCTCAAAAGTCAGGATCATGTTT	85.5	343.5	84.5	790.0	94.5	54.0	372.5	95.0	508.5	124.0
1.000000:2R:-:ENSANGE00000059445	GTACAGATCAGAGGGGGCTAATGTCATATTAATTGC	187.5	598.0	109.0	725.5	114.5	59.0	367.0	142.0	441.0	171.0
1.000000:3R:+:NonCoding	AGAGAACGCGAATAGTGAAACTGACAACTTCGTAAC	111.0	431.0	98.5	737.5	127.0	56.0	426.0	136.0	396.0	138.5
1.000000:3L:+:NonCoding	GTGCCAGAGGAAACCGAGCGGCAGGGTTGCGAATAG	1041.5	2677.0	3168.0	2109.0	323.5	393.0	1959.0	3850.5	591.5	1643.0
1.000000:3R:+:NonCoding	AAATATTCTTCCAGCTAAGAGGATCGATGTTTTAAT	94.0	407.5	100.5	759.5	108.0	45.5	394.0	104.5	394.0	131.0
1.000000:3R:+:NonCoding	TTTAGTCGGATAAAACCATATTCGTATGAATGATAT	8579.5	3588.0	993.5	1037.0	242.0	3218.5	2773.0	2783.0	635.0	1878.5
1.000000:3R:+:NonCoding	TCCTCCCCCTGGTGCGCCGCGAATTTTTGAGCCAAG	211.0	808.0	283.0	850.5	219.0	113.0	740.0	511.5	588.0	478.0
1.000000:2R:-:ENSANGE00000037734	ACGATGAAGACGAGGAGTTGCTGCGGCTTGTTTTAC	3488.0	3493.0	3518.0	1615.5	1448.0	1490.5	1372.5	2555.5	573.0	657.5
1.000000:3R:+:NonCoding	CAGAGACACGCTTCGTGTACATGGTTCGATGGGCAG	113.0	573.5	127.0	802.5	118.5	63.5	465.0	165.0	433.5	168.5
1.000000:2R:+:ENSANGE00000048779	GCACTCGCTTAAAGAACTCGACGTTCGCGTAGTACG	278.5	783.5	194.5	857.0	105.0	50.0	491.0	167.0	454.5	117.5
1.000000:3R:+:NonCoding	GTGCGGATCCGCTTTCTCTACCACAAGCTCAATGGT	81.5	543.0	84.0	767.5	80.5	53.0	487.5	136.0	424.0	95.0
1.000000:2R:+:NonCoding	GGGTGCGCTACTGCTATGCACGGCTACGGTACGGCT	264.5	725.5	221.5	736.0	140.0	136.5	544.5	305.5	442.0	238.0
1.000000:2R:+:NonCoding	TATCAAACTAATGTATTTTGTGTCTGTGTCGGGTTT	258.5	821.5	304.5	885.0	125.5	118.5	649.0	373.5	470.0	209.5
1.000000:2R:+:NonCoding	GAAACGGGAAAACGGGTTGCGATTTTGCTTAAAGCA	345.0	703.0	335.0	878.0	204.0	91.5	720.0	713.0	505.5	481.0
1.000000:UNKN:+:NonCoding	TCCCCCTTTTTCATTACCCAACGACGGATTGAGGTT	93.0	510.5	79.0	798.5	131.0	54.0	468.5	122.5	467.5	79.5
1.000000:2R:+:NonCoding	TAGGTGGTCCAGCGTCGCAGGTGCTTGCTCGGCCCT	1124.5	4113.5	2168.5	1085.0	378.5	797.0	4093.5	4345.5	1350.5	855.0
1.000000:3L:+:NonCoding	ATGAAGTTGCCCAATAGCTAACTCCGTTGGCTGCTG	107.0	521.0	141.0	856.0	107.5	71.5	508.5	155.5	547.5	116.0
1.000000:3L:+:NonCoding	TTGGTGCACACTTCCACGATCCTACTTACCAATTTC	89.5	500.0	90.5	856.0	124.5	53.5	426.5	136.5	448.5	143.5
1.000000:2R:+:NonCoding	TCAAAAGCTCTATACATATACATGTGGTTCGCCGCG	117.5	541.5	87.0	828.5	118.5	57.5	455.0	104.0	469.0	89.0
1.000000:2L:-:ENSANGE00000074509	GCGTGTGATGCTGACAGCCTTCCACATTTTCGGGCC	219.5	629.0	346.5	862.5	163.0	87.0	566.5	364.0	429.5	231.5
1.000000:3L:+:NonCoding	ATTAAACCTGGGAGAAATCGTGGGGACGAGTGGGGG	260.0	710.0	204.5	767.5	139.5	80.5	607.0	282.0	782.5	352.5
1.000000:2R:-:ENSANGE00000071146	GCTGGACGCTAGCCGCACCTCGAGCTGGTGGCTGGT	254.5	677.5	255.5	810.5	154.0	113.0	676.5	333.5	516.5	217.5
1.000000:2L:+:ENSANGE00000037277	TACATTCGAAATCTCCGACTGGAACAGTTCCCAGTC	131.0	600.0	90.5	879.0	113.5	72.5	497.5	221.0	413.0	145.5
1.000000:UNKN:+:NonCoding	AGGAAGGAAGCGGGGAACGAGGTAAGCGGCGCGCGG	8008.0	17266.0	10376.0	1727.0	1444.0	9559.5	18313.5	11397.5	4972.5	13577.5
1.000000:3L:+:NonCoding	AAAGCTCTACAATTAGCGTTGTTCAAATGCTGGGAA	93.5	470.0	92.0	809.5	95.5	70.0	465.0	83.0	530.0	100.0
1.000000:2R:+:ENSANGE00000071775	GCCTTACTACTTAACTAGAGCGCGTTTTGGTACAAT	745.5	1668.0	176.0	1194.5	129.0	338.0	1144.5	308.0	444.0	172.0
1.000000:2R:+:NonCoding	TTTTGCTTTTCGTTCGTGCTCCGTTTTGAGAAGGCT	238.0	1181.0	235.0	1038.0	124.0	183.0	771.5	318.0	631.5	238.5
1.000000:2R:+:NonCoding	CAACATGTTGAATTGGCGAAAGAGTCACACAAGAAG	123.5	448.0	101.5	897.5	108.5	61.0	520.5	151.5	497.0	135.5
1.000000:2L:-:ENSANGE00000081098	TGCTTGTTGCTGCTTGCTTCGTTAAACCTAAAAGGG	2908.0	8470.5	3618.5	2512.5	447.5	2657.5	7042.5	3149.0	2038.0	4066.0
1.000000:2L:+:NonCoding	GAACCAGAAAACGTGACTGCGAGCTAATGCTTTTAT	138.0	551.5	170.5	902.5	110.5	77.5	485.0	199.0	580.0	151.0
1.000000:3R:+:NonCoding	TTGGAAAAGAAAGCGCATAGGGTTTCGCTTATATTT	1039.0	975.5	266.0	811.5	132.5	548.5	849.5	602.5	677.5	249.5
1.000000:2L:+:NonCoding	CTGTCTCGTCCAAGGAGGTACCGATTAGTGCGTGCA	145.0	549.5	131.0	805.5	104.0	62.5	538.0	207.0	568.0	121.5
1.000000:UNKN:+:NonCoding	CAGAGATAGATGCTCCTCAAATGTCGGTGGTTGACA	203.0	615.0	167.0	960.5	152.0	69.0	537.5	214.5	437.0	178.0
1.000000:3L:+:NonCoding	AGGCGAAATCCAACCCGCACTCCGTGTTTCAGTTGA	215.5	611.5	176.0	955.5	138.0	95.0	562.5	296.5	514.0	203.0
1.000000:UNKN:+:NonCoding	CTCCGTTTTGTTTGATGGGGAGATCTGGCTGGACCG	304.5	901.5	239.0	942.0	132.5	121.5	623.5	546.0	621.5	292.0
1.000000:2L:+:NonCoding	AGCGGGAAGAGACATACTAATTCAACCGAACGGAAA	188.5	534.5	177.5	1096.5	207.0	120.0	530.0	426.5	529.0	191.0
1.000000:3R:+:ENSANGE00000038524	CCGCGGGTGGTACCACTACACCGGGGGCGGCCACCA	402.0	780.0	1417.5	901.0	973.5	184.0	861.0	965.5	647.0	894.0
1.000000:2L:+:NonCoding	ACTGTTGATTATCACAGGTAAGTTAGCATTGGGTGA	99.0	416.5	120.0	832.5	105.5	79.5	355.5	160.5	389.5	132.0
1.000000:2R:+:NonCoding	AATCACACAACAAGTCGCTATAACTACAGTTCATCC	234.5	545.0	118.0	852.0	82.5	100.0	470.0	209.0	590.5	199.0
1.000000:X:+:NonCoding	AACACAAATCCGCGACTTTGCCTGCCGGCCCTTACC	203.5	819.0	177.5	994.5	143.0	119.5	614.0	334.0	608.0	124.5
1.000000:2L:+:NonCoding	GGGCTGTCGGCGGTGGACTTGCTGGGCCGGCGTTAT	19605.5	21683.0	15265.0	2312.0	2386.0	14067.5	18918.0	18701.0	5311.0	10150.0
1.000000:3R:+:NonCoding	ATGTGTAAATAATGTTCCAGCAGACGTGCGCAATAT	120.5	534.0	117.0	826.5	135.5	98.0	501.0	130.0	491.5	151.0
1.000000:2R:+:NonCoding	AAAAGTCACAAGAAAAGAAGCTCAGCACATATCTTC	138.5	572.5	154.5	876.5	121.5	107.0	425.0	189.5	587.5	153.0
1.000000:2R:+:NonCoding	GTGAGTTTAAATTAGTTCTAGTGAGGGTAGCGGCCT	145.5	508.0	205.0	842.5	146.5	90.5	443.0	228.5	432.5	158.5
1.000000:2L:-:ENSANGE00000066830	TTTTAAGGTATGCGAAGACGAGAATTTGCGCCTAAG	9092.5	27810.0	9480.5	5383.0	886.5	1035.5	5182.5	1493.0	1129.5	199.0
1.000000:3R:+:NonCoding	TATCAATCGACAAGCTACTCGGTATTGATCAGTGAC	100.0	494.0	102.5	892.5	137.0	81.5	411.0	139.5	544.0	92.0
1.000000:2R:-:ENSANGE00000041143	TTTGTGACCAATAATTGACTGCTTGGGACGAAAGAT	230.0	701.5	193.0	893.5	115.0	97.0	663.5	300.0	532.5	126.5
1.000000:3L:+:NonCoding	TTTATTCTTATCGAACGAAGGTCTTGAAGAAGATTA	76.5	445.0	91.5	898.5	126.5	57.5	338.0	123.0	573.0	87.0
1.000000:3R:+:ENSANGE00000041302	TGATGATGGTGGTGAGAGTGCGAATTTGACTTGCTC	602.0	1430.0	529.5	1390.0	194.5	139.0	1008.5	562.5	656.5	318.5
1.000000:2R:+:NonCoding	ATTGTTCGAATAACATAATAGCATGTCGGTTTTTTG	115.5	475.5	106.5	957.0	87.5	56.0	393.5	113.5	443.0	93.5
1.000000:2R:+:NonCoding	GAGGAAAAACCATACCGTGATTGCGCTATGTATTGG	141.0	472.0	125.0	946.0	109.0	72.5	487.5	129.5	528.0	151.5
1.000000:3L:+:ENSANGE00000043308	CGATCGCGATTGATTCGAATCCGATTGACCGCTTCG	249.0	589.0	141.0	942.0	112.5	172.5	542.5	201.0	496.5	104.0
1.000000:2L:+:NonCoding	TAATTTCAATTTACAAGCCACATGTGATGCCCCAGA	126.0	501.0	84.0	915.0	116.0	57.0	390.5	129.5	551.5	111.5
1.000000:2R:+:NonCoding	AACAGCTAAACATTAAGAAACTACTTAATCTGGACG	156.0	575.5	134.5	853.0	117.5	92.0	469.5	175.0	537.5	125.0
1.000000:3R:-:ENSANGE00000078894	ACACACACTATTAACAAATCGTATACATGGGGAATC	148.0	524.5	168.5	852.0	106.0	68.0	414.0	211.0	567.5	117.0
1.000000:2L:+:NonCoding	GGAATATTGGTACAATCGGTCAAATTTTTCAAAAAG	115.5	487.0	112.0	812.5	79.0	80.0	477.0	127.0	487.5	81.5
1.000000:2R:+:NonCoding	CAACCAGTGAGCTGGCGCAGTGATTTTGCCGCAAAA	266.0	678.5	357.0	1027.5	133.0	90.0	521.5	387.0	591.0	238.5
1.000000:2R:+:NonCoding	TTTCCCCAGGATCACGCGCTCACCATCGTTGGAAAA	228.0	447.0	116.0	1011.5	129.0	85.5	427.0	169.0	582.5	212.5
1.000000:X:-:ENSANGE00000071371	CCGGGCGCCCTCCCACCAGGCGTGGCAGCGGCAGAA	823.5	1446.5	894.0	1060.5	236.0	788.5	1544.0	1876.5	918.5	477.5
1.000000:2R:+:NonCoding	AACAACAACATTAAGGTGGGACCGATCAAAGACAAC	532.5	1460.5	336.0	938.5	151.5	342.0	955.0	481.5	813.5	368.5
1.000000:3L:+:NonCoding	CTTCTGTCAAAATCACAGTTTTCTATGGCCCCGGAA	126.0	416.5	78.5	952.0	84.5	56.5	361.0	101.0	494.0	97.0
1.000000:3L:+:NonCoding	GTAGGTATTTCCGTCGGTCCCCCCGCCTTTAGCTTT	364.5	743.5	128.5	1094.5	175.5	98.5	581.5	205.0	555.0	200.0
1.000000:2R:+:NonCoding	CCCATAAGCGTCCTCGTTTCTTCTCTCCCACACCCG	163.0	520.5	81.5	978.0	121.0	88.0	518.5	125.0	689.5	136.5
1.000000:2R:+:NonCoding	TGTAAATGCATTCATAAAACTACTAAAGATTGATTT	64.0	357.5	69.0	898.0	103.0	64.5	400.0	78.5	474.0	76.5
1.000000:2R:+:ENSANGE00000051026	TCGCCCGGCTCACCGTCATGCTCCGACAGCAGGGAG	868.0	1723.5	395.5	2040.0	271.5	362.0	1775.5	533.5	1178.5	716.0
1.000000:3R:+:NonCoding	AATAAGCCGTTCTGCTACATGAGCATTAACTCTATT	123.0	359.5	110.5	922.5	128.0	62.5	298.5	137.0	559.0	115.5
1.000000:3L:+:NonCoding	TTTTTTGAGCTCCCGATCATCAAACCACGGCTAAAT	101.0	451.0	76.0	931.5	86.0	73.0	376.5	100.5	599.0	135.0
2.050000:2L:-:ENSANGE00000056083	GTTTACTCGGGACGGAACTGTTGTGGTATATCACTT	183.5	370.0	85.0	881.0	171.5	74.5	377.5	120.5	545.0	132.5
1.000000:2L:+:NonCoding	ATCGTGTTAATAGGTCGAGGACATTGTAGAACATTG	159.5	476.5	131.0	738.0	184.5	63.5	380.5	136.5	394.5	148.5
1.000000:2L:+:NonCoding	ACAAACGGGAGCCTTCCGGGAGGATCAATGCCTAAG	159.5	393.5	178.5	880.5	142.0	70.5	374.5	304.0	473.0	130.5
1.000000:3R:-:ENSANGE00000043149	ATTGCAAACTGAGCACTTGGTACGGTGAAGCACTTT	131.5	421.0	170.5	787.0	157.5	92.5	366.0	257.0	418.5	109.0
1.000000:3R:+:NonCoding	CTGAAAAGAGGACAAAGGCGAGTTAGTAACGCGGTT	151.5	548.0	212.5	867.0	217.0	97.5	458.0	387.5	646.0	337.5
1.000000:2L:+:NonCoding	GATACAATCTCCAAAGGTCCTTGTTAACTCGGAGGA	96.5	439.5	124.5	753.5	90.0	58.5	430.5	142.5	406.0	79.0
1.000000:2R:+:NonCoding	GTACCGCGCGATGGGTTGTGGGTTGTCGGAAAGCAG	1064.5	5665.0	758.5	1439.5	280.0	543.5	4554.5	2353.5	1202.0	1198.5
1.000000:2L:+:ENSANGE00000084012	CGCTGCCTAATCGAAGTAGACACTTGTTGCTGCTGC	10928.5	9662.0	14390.5	5880.5	1919.5	10534.5	6851.5	10249.0	3560.5	12934.5
1.000000:3L:+:NonCoding	GTGAGTGAAATGAGGGATCAGGGCGAATAGATAACA	328.0	708.5	221.0	914.5	218.5	210.5	664.5	797.0	794.0	408.5
1.000000:3R:+:NonCoding	TGTAAATGAGATATAAGCGACAGATTAAATATCGAT	64.5	407.0	78.5	717.5	115.5	50.0	340.5	89.5	398.0	73.0
1.000000:2L:+:NonCoding	ACGGGAAGAAAAAGAGTCGATTAGCGGCGCACCGGT	366.0	835.0	264.0	963.0	142.0	261.5	778.0	1094.5	989.5	665.5
1.000000:3R:+:ENSANGE00000081284	TCTCTATTAGTATTACTATTACTCGGATGATATTCA	232.0	482.0	124.0	717.0	119.5	53.5	430.5	153.0	411.0	91.0
1.000000:3R:+:NonCoding	AAAAAATTACAATCCAATTCACATTTACGGCACATT	217.5	535.5	136.5	693.0	126.5	146.5	369.5	157.5	422.5	106.0
1.000000:3L:-:ENSANGE00000065443	AGCCGCTTGTCCAGCGCGGTCGGCGCAGCCGGGAGG	424.5	950.0	181.5	1013.0	137.5	134.0	847.0	497.0	624.5	184.0
1.000000:2R:+:NonCoding	ATTTCGTGCCTCATTCCAGCCTTGGTTGCAATCGTA	104.0	371.5	111.5	757.0	118.5	69.5	398.5	161.0	455.5	108.5
1.000000:2L:+:NonCoding	TGCAATGCCATAAAGAGGATTTTATCTTTTTGTATT	109.5	419.5	97.5	657.0	84.5	44.5	331.0	144.0	433.0	61.5
1.000000:3R:+:NonCoding	AGCTGAACGGATTCCATTTCGACAAGTGTGACGAAG	193.0	556.0	132.0	810.5	118.5	101.0	478.0	208.5	520.5	141.5
1.000000:2R:+:NonCoding	CAGAACGGGGCCGTCTGGGAAAAATGGCTTTCGCTT	247.0	527.5	205.0	912.0	227.0	136.5	469.5	518.0	751.5	191.5
1.000000:3R:+:NonCoding	GATAAGGTTCTTCCAAGCCGCCACAGACTTTTAGTT	478.5	924.5	177.0	1060.5	236.5	91.5	643.0	235.5	517.0	138.0
1.000000:3L:-:ENSANGE00000047973	AGGATACATGCCATGAGGATAACCCCCGTGAAACAT	100.0	288.0	110.5	489.0	164.0	52.5	296.5	133.5	394.0	133.0
1.000000:2R:+:ENSANGE00000048779	TCCCGTGACAGTGGTCGTCACCGACGACGGAAGTCC	575.5	651.0	223.5	856.5	157.0	86.5	439.0	168.5	532.0	134.0
1.000000:UNKN:+:NonCoding	ACAATTGTGCTCCACGCTGAGTGGCCAATAAAAAAA	135.0	484.5	109.5	751.0	141.0	64.0	378.5	150.0	486.5	159.0
1.000000:2R:+:NonCoding	GCAATTGCTTCCATTCACAATGTCTCAAGAACCCTA	106.0	379.5	97.5	564.0	157.0	44.0	389.0	133.0	364.0	90.5
1.000000:3R:+:ENSANGE00000083633	TAAGGAAGAGTGGGGTGCGCGTCATGTGTATTTGTT	453.5	677.5	175.5	916.5	198.5	180.0	552.0	381.0	616.5	252.5
1.000000:2R:+:NonCoding	GCTGTGCGGAGGTAAACAAATCCAGCTTGTAATGAC	264.0	605.0	180.5	762.5	221.0	385.5	542.0	966.5	712.5	469.0
1.000000:2R:+:NonCoding	TGGTGGCGGCGTTTGTATCCACTCTCCCCCTCCCAC	7120.0	7476.5	9426.5	4988.0	762.5	19988.0	9071.0	16426.0	4582.5	2842.0
1.000000:3R:+:NonCoding	AAGCAGACACGCATACCGGCTCACCCTTTCTGTCCA	733.0	698.5	427.5	1012.5	215.0	323.0	599.5	1075.5	667.5	239.0
1.000000:3L:+:NonCoding	TCGCACATCTGCTTTCATTTAACAGGGATAAGAATA	102.0	371.0	115.5	613.5	131.0	66.0	342.0	138.5	383.0	132.5
1.000000:3L:+:NonCoding	CTACGGTGAAAGAATCAGAAATCGTTGTAGCGAAGA	123.0	432.5	121.5	623.0	97.5	67.5	373.5	138.0	413.0	123.5
1.000000:3L:+:NonCoding	CATAATCAATTTCCAAAACCGCATTATATTTTTTGG	102.0	345.0	90.5	578.5	163.0	65.5	334.5	106.0	321.5	110.5
1.000000:2L:+:NonCoding	TTTAGATGCTGGAACAATATTCCTAAGACGAAAATG	116.5	357.5	123.0	574.0	165.5	74.5	308.5	151.5	355.0	139.0
1.000000:3R:+:NonCoding	CTTATTGTTTTGTTGTGAGATCGGGGTTTAAGGACA	257.0	767.5	178.5	806.5	151.5	131.0	552.0	374.5	616.0	249.5
1.000000:3L:-:ENSANGE00000052768	TAGATTTGCTGCGGCGACCCGGACGGTTGGTAGATG	831.5	1952.5	778.0	1609.5	356.0	188.0	1860.5	1527.0	1537.5	372.5
1.000000:2R:+:NonCoding	AATTGATTTTTAATTAGCGCCTTGTGAGGCCAAGGG	128.5	2138.5	227.0	604.0	174.0	56.0	1232.0	168.5	377.5	150.5
1.000000:2R:+:NonCoding	ATTCGTACAAAGAAAACCGCATTCAAGCGTTATGTC	103.5	466.5	111.5	480.0	154.0	64.0	413.5	123.5	299.0	135.0
1.000000:2R:+:ENSANGE00000048775	CTGGAACGAGTCCCATAGCTTGTTGTCCTGCTGCAC	926.0	846.0	755.5	894.5	270.5	1132.5	1036.0	2977.5	621.5	538.5
1.000000:2L:+:NonCoding	TAGTGTATCCGCTGGCGTCAACGATGACGATGGATG	360.5	771.0	154.0	677.0	184.5	181.0	672.0	831.5	489.5	248.0
1.000000:3L:+:NonCoding	TGAATGAGGCACTGCCATTATCCTCAGTCCGTGCTA	136.5	493.0	114.0	498.0	180.5	58.5	432.5	128.0	350.5	125.5
1.000000:X:+:NonCoding	CCTTTCTTTCCTCTCCAACCAAACGTCAGCCGAACG	185.0	432.5	127.5	536.5	180.0	77.5	381.0	192.5	403.0	193.0
1.000000:2R:+:NonCoding	GCACCACGCAGCCGGGTATGTTTAATGGACACAGGG	1019.0	1562.5	300.5	782.0	286.5	237.5	1461.0	997.5	800.0	529.0
1.000000:X:+:NonCoding	TTTGGGCGGTATCAATTGCAGCCGGGTAGATTAACT	219.5	469.5	137.5	514.0	214.5	127.0	440.0	223.0	447.5	233.0
1.000000:3R:+:NonCoding	GCTGGTAATAAATAAGCCTCGAATCAGAACCAAACG	139.5	369.5	123.5	461.0	222.0	68.5	330.0	119.0	289.0	143.5
1.000000:2L:+:NonCoding	GTAAGCATATACATCTATACCTACAGTGACAATCCC	132.5	436.0	108.0	426.0	175.0	55.5	418.5	114.0	371.5	133.5
1.000000:2L:-:ENSANGE00000060449	CTTAAATTCCGTTTCCATGTCTATTAGTGCTCCATT	526.5	850.5	178.0	821.5	255.0	113.0	726.0	489.0	671.0	470.0
1.000000:2R:+:NonCoding	TTTAAGAGAAGTGTCCCTCTTATCCACATTGTCCGT	113.0	386.5	110.5	440.5	159.0	76.0	385.5	144.5	344.0	226.5
1.000000:2L:+:NonCoding	CACAAACATTAAATAGACAAATTGCGTAGAATGTCA	81.5	365.5	91.5	360.0	164.0	77.5	363.5	114.0	260.5	92.5
1.000000:2L:+:ENSANGE00000025631	CGTGCAGTGGGGAGCTGTGCTTTTCCGTCAGCACGC	309.0	625.0	180.5	851.0	236.0	92.5	561.5	217.0	546.0	211.0
1.000000:2L:+:NonCoding	GTCACTTTCAATGGTTGCTCACATGCTCAAGCCAAT	130.5	461.5	95.5	419.5	339.5	87.5	409.5	106.0	292.0	181.5
1.000000:2R:+:NonCoding	TCGTCGTCGTCAGCCCTCAGGCAATGTGTAAATTCT	2348.0	1884.5	533.5	1458.0	372.0	1591.0	1311.0	2408.5	1132.5	407.0
1.000000:2R:-:ENSANGE00000009970	GTATCTGATAGGAGTCGCCCAGAATCTGCACCAAGC	784.0	826.5	172.5	1174.5	338.5	472.5	707.0	236.0	1173.0	499.5
1.000000:3R:+:NonCoding	CTGTGTTGTACATGAGGCACTGAGAGTAGCAAAACA	203.5	413.5	103.0	473.5	362.0	89.0	384.0	133.0	459.5	252.5
1.000000:X:+:ENSANGE00000044566	TGCGTCGCGCACCTCGAGCCGCGGCACGAACCGCTC	1015.5	2356.5	302.5	3154.5	457.5	605.0	2059.5	1311.0	1867.5	602.0
1.000000:2R:-:ENSANGE00000038322	AGCTTTCGAAAAACAAGTATAACTCTCGCTATTACA	1643.5	781.0	118.5	523.0	280.5	322.5	545.5	227.5	536.0	356.5
1.000000:3L:+:NonCoding	GTATTGCACAATCTTCTGCTATCTTTATATGCCTTT	125.0	378.0	116.5	314.5	334.5	63.5	312.0	103.5	248.0	195.5
1.000000:2R:+:NonCoding	GAAGTAAAGTGGCGTAATCGGAGTTGGAGGATCGAT	320.0	1083.0	253.0	1084.0	386.0	184.5	793.5	778.5	723.0	560.0
1.000000:2R:+:NonCoding	GCCTTTGACGTACTTTCCATGGTATCACGACTATGC	113.0	398.5	124.0	358.5	217.0	62.0	432.5	110.0	302.0	197.5
1.000000:3R:+:NonCoding	GTAGGTACAGGGACTTGGTACAGACGCGTGGTAGTG	236.0	465.5	197.5	590.5	431.0	135.5	534.5	224.5	570.5	299.5
1.000000:2R:+:NonCoding	GGAAAATAAATATTTGACAACCACAGAGTCCCTGCC	132.5	430.0	117.0	386.5	363.5	83.0	369.0	133.0	358.0	215.0
1.000000:X:-:ENSANGE00000076183	GGCACTGCAAGTGTTGATGAGGCAGCCAAGGAGGGC	584.5	675.5	160.0	711.5	338.5	187.0	623.0	515.0	824.5	404.0
1.000000:UNKN:+:NonCoding	TAAGTTGTCGAACCTCTTTTTTGGTCGGGGCTCTTC	166.5	380.0	149.5	321.0	282.5	78.0	344.5	175.0	364.5	165.5
1.000000:2L:-:ENSANGE00000078199	CTGTTATTGGCCCCGCCGCCTTGAAGTTAACAGTTT	2196.0	1859.5	1114.5	1577.0	460.5	4210.0	2166.0	2523.0	2053.0	1579.5
1.000000:3R:+:NonCoding	CTACAAATCAGAAAGAGGAATCAGAAGAAGTGTTTC	138.5	462.5	113.0	350.0	295.5	78.5	300.0	177.5	221.0	210.0
1.000000:3R:+:NonCoding	GGTTGTGAAGAAGACTCAAGAACCCATTCTACAGCT	148.0	415.5	135.0	271.5	232.5	73.5	326.0	207.5	308.0	154.5
1.000000:3R:+:NonCoding	TCGACAATTTGTGTCACTACTAATAAAAGAACCATT	78.5	369.5	98.0	166.5	158.0	53.0	371.5	110.5	198.5	114.5
1.000000:3R:+:NonCoding	CCCTCCTATCCTGCTGACCGTTGACAGCCCCGATGA	268.5	565.0	136.0	424.5	252.0	115.0	473.0	200.5	441.0	245.0
1.000000:3L:+:ENSANGE00000053172	TACAGTAACGACGGGGATAACGCAGGACGGTAGTAC	207.5	627.5	189.0	308.0	282.0	112.5	477.5	289.0	293.0	207.0
1.000000:3L:+:NonCoding	TCCGACCAGGCCGTCGACGGGTGCTCCTGTTTCATC	202.5	543.0	194.5	376.0	178.5	100.5	579.0	388.5	482.5	185.0
1.000000:2R:+:NonCoding	CGTTCCTCCGTCGTACCTCGCAGAAAACTAATTATT	189.5	444.0	141.5	263.0	249.5	81.0	401.0	200.5	239.0	192.0
1.000000:3R:-:ENSANGE00000054499	CTTCCAGCGAAAGTGGCAGGTAAGCGGTGGGTCCCC	302.5	613.5	210.0	315.5	193.0	151.5	483.0	521.5	395.5	231.0
1.000000:UNKN:+:NonCoding	GGAGACTTGATAAGGAAAGGAGACCTGAGAAGGGGA	343.5	565.0	251.5	432.5	221.5	181.0	461.0	628.5	460.0	300.0
1.000000:3R:+:NonCoding	AGAAACGCTACGTCATGTATTACGATACGCCGCGAA	117.0	382.5	120.5	233.0	331.0	69.5	403.5	147.0	202.5	154.5
1.000000:3R:+:NonCoding	GTAAGTGGCGGCTACATGTGGCAGCAGCTTAAGGCG	999.5	1803.5	286.0	841.5	487.0	2178.0	1836.5	1151.0	1752.5	1339.5
1.000000:3R:+:NonCoding	TCTATTCTGCTGGGCTAGTCTTTCTTTCTCTTCGGC	196.0	489.5	189.5	382.5	181.5	127.5	346.0	431.0	332.0	372.5
1.000000:2L:+:NonCoding	TGTGTGTCGTTCAGAATATAGATAATTATTTCCAGC	119.5	369.0	132.5	260.0	200.5	79.5	370.0	351.0	240.0	229.5
1.000000:2R:+:NonCoding	CTTCCCTTATCCGGGGATCTAATTCAAAAGTTCCAT	110.5	299.5	117.0	228.0	226.5	59.0	232.0	175.0	224.5	132.5
1.000000:2L:+:NonCoding	GATGAAGATGGTGCTGATCCCGTCGAGAGGATGTTC	375.5	981.0	298.5	471.0	1920.5	229.5	993.0	982.5	772.5	1112.0
1.000000:2R:+:ENSANGE00000040608	TCGAATTTCTTGATTAGCTGCTCCACATTCTGAAAA	334.5	330.0	1403.0	403.0	253.5	225.0	319.5	719.5	449.5	495.0
1.000000:UNKN:+:NonCoding	CCGAAAACCGGCCAAGGAATGCTCACAGGGGAACCT	599.0	639.5	786.5	544.5	347.5	325.0	646.0	1620.0	352.5	758.5
1.000000:3L:+:NonCoding	TTCAATTACTATATACCGGCTAATATCGGTAAACTT	145.0	235.5	80.5	296.0	158.0	127.5	210.0	145.5	214.5	173.0
1.000000:3R:+:NonCoding	CTGCGGGATGGACAAGTGTAAGTAGATTCGTTTCAT	388.0	448.5	539.5	476.0	332.5	242.5	391.5	1008.0	357.5	658.5
1.000000:UNKN:+:ENSANGE00000000736	GATAAACACTTAGGTTGTGCTCTTTTAGATTTTTAC	217.0	332.0	127.0	288.5	106.5	165.0	222.0	182.5	297.0	228.0
1.000000:X:+:NonCoding	TGGTGGGGCCAGCGACTGAATGCTTCTATTGTTATT	779.0	822.0	546.5	577.0	278.0	407.5	527.5	695.5	394.0	591.0
1.000000:X:+:NonCoding	CGCGAAGCATGCTAATCAGGGTTAGCTTTTTCGTTT	136.0	300.0	127.0	222.0	151.0	164.0	241.0	202.5	178.0	280.0
1.000000:UNKN:+:NonCoding	AATGTGGGGAAACGTTTCTTCTCTTAGAATGTGGGG	142.5	284.0	158.0	254.0	125.0	81.0	187.0	145.5	260.5	230.5
1.000000:2R:-:ENSANGE00000048296	TTCCGCTTTTGATAAATAGCTCCGAGTTGCCGAGTA	438.5	665.5	252.0	338.5	162.5	166.5	372.0	352.5	248.0	360.0
1.000000:3L:+:NonCoding	CTGGAAAGGGGTAGGGAGAGTAAGAGTGAGCGATTT	466.0	1070.5	1017.0	354.0	299.5	320.5	717.5	1133.0	244.5	1229.0
2.000000:UNKN:-:ENSANGE00000067739	TCCAAAAGCGCAATATTTACAGTTGGTCGCTCAAAC	239.5	413.5	192.0	272.5	147.5	167.0	325.5	299.5	196.0	205.5
1.000000:2R:+:NonCoding	GTTTCTGTTGCGATCACGCGTGCACACGATAGGCAC	330.5	380.5	187.0	298.5	165.0	133.0	330.5	245.0	258.0	291.0
1.000000:UNKN:+:NonCoding	ACTGCACAATGGTTTATACGAGCGGTAGGGGAAAAA	236.0	387.0	166.5	337.5	245.5	118.0	292.5	201.0	275.5	414.0
1.000000:2R:+:NonCoding	CTTACCTTGACCGAAGGCTTTGCCAGCCATGCTACC	194.5	331.0	108.5	323.0	156.0	131.5	255.5	163.5	269.0	411.0
1.000000:3L:+:NonCoding	CTGCATTACCTCACAGTCAGCGGTTAGCGGGAACAA	215.5	344.0	188.0	426.0	170.0	152.5	287.5	236.5	373.5	395.5
1.000000:3R:+:NonCoding	ATGTATTGAAGGAAGGAGTTCCGGGCAAATAAGTAA	245.5	439.0	222.0	378.0	324.0	191.0	481.0	428.5	325.0	626.5
1.000000:X:+:NonCoding	TTGTGGCCCTTGTGCGACTGCGCGCGCCGCGCACCA	470.0	839.0	1355.5	668.0	327.5	224.5	833.0	536.5	332.5	532.5
5.500000:2R:+:ENSANGE00000080102	GTTTTTTACTATTGCTTCCACTGCAGTGGGGTATTT	224.0	426.0	150.0	363.0	154.0	145.0	329.5	156.0	267.5	209.5
1.000000:3R:-:ENSANGE00000067222	ACCGCCACCGTTATTGCCATTGCCGCCGACCGGGTG	9797.5	17044.5	9842.5	6198.0	4666.0	34739.5	16829.5	14872.5	2980.5	14908.0
1.000000:UNKN:+:NonCoding	CTTCGCGGATGCCGAACTCGGGTTCCAGCCACTCGG	212.5	409.0	148.0	432.0	203.5	114.0	398.5	245.5	327.0	402.5
1.000000:3L:+:NonCoding	GAAACGAATCAATGATACGACTTACCTGCCAACGAG	193.5	361.0	111.0	351.5	138.0	127.0	306.0	146.5	272.5	293.0
1.000000:3L:+:NonCoding	ACGGGTTTTGCGCACCATGTTCACACTGTTACGCTT	187.0	356.0	166.5	453.5	143.5	129.0	358.0	241.0	284.0	344.5
1.000000:UNKN:+:NonCoding	GGATGGAAAAGTTTCGGACGCGAATCTTGAATGTCA	217.5	417.5	170.5	447.0	130.5	162.5	378.5	209.5	271.0	256.5
1.000000:3R:+:NonCoding	AGAGGCTCTCCAATACTCTCGTGTTGCTTGTAGAGT	171.5	426.0	209.5	506.0	477.0	135.5	646.5	450.5	425.0	671.0
1.000000:2R:+:NonCoding	TCTAATGCTCGAGCTTGTAAGGAATTTAGTAGTAAA	234.0	312.5	97.0	336.0	111.5	155.5	322.0	164.5	345.0	200.5
1.000000:3R:+:NonCoding	ACCGGAACGCCATCAACGCTCGTCTTCTGCTTGTCG	257.5	522.0	272.5	583.0	181.0	152.0	468.0	381.5	366.5	344.0
1.000000:3L:+:NonCoding	TGCAGAAAGCTGTAAAGGAACGCTGTGTGATAATCC	175.0	392.0	154.5	445.5	126.0	107.5	280.5	214.5	229.5	284.0
1.000000:2R:+:ENSANGE00000069742	TGATGGTATTGCGTCTGATATTGTAGCTGTTGCTGC	11003.5	6421.0	2622.0	1423.5	762.5	11730.0	5746.0	3351.0	758.5	2942.5
1.000000:2R:-:ENSANGE00000075162	TGGTGATGGGTTTGATGTCCCGGCACCATCCCATGG	333.5	428.5	277.5	493.0	191.5	174.0	419.5	437.0	390.0	301.5
1.000000:2R:+:NonCoding	ACCCTGTATTGTGTGAACATGATAGTGAAGATGACG	175.0	407.5	171.0	422.0	147.5	66.0	331.5	275.0	319.0	221.5
1.000000:UNKN:+:NonCoding	TGTGTGTGCGCTGTACCACACCGCGTACGGGATCGG	434.5	1046.5	2804.5	499.5	199.5	388.5	867.5	1885.0	286.5	486.5
1.000000:3L:+:NonCoding	AATCCGCCGCCCCGAGGCACACGAGGGACCACCCCT	1164.0	1452.0	2014.5	927.5	253.5	530.0	1000.5	1105.0	500.5	598.5
1.000000:2R:-:ENSANGE00000040419	AGCAGCACGATTTCCGGTATGCACAGCTTGCGCAGG	228.5	388.0	135.5	468.5	118.0	164.0	374.0	280.0	278.5	249.5
1.000000:2R:+:NonCoding	AGCTTTATGGATCGATTCAACTGATACGAACGGGAT	141.5	358.0	132.0	439.5	118.0	77.5	285.0	132.5	347.0	164.0
2.000000:2R:+:ENSANGE00000046609	CTGTTCCCTCGGTGGTTGTTCTCCAACTGTGTAGCG	264.5	416.5	203.0	495.0	148.5	97.5	338.5	330.5	362.5	322.5
1.000000:X:+:NonCoding	AAGAAAGAGTACTGTTCGAGTTTATAATTGTTACAT	124.0	382.5	133.0	420.0	131.5	72.5	334.0	144.5	342.0	164.5
1.000000:3R:+:NonCoding	CCTTTCCATTCTTCCCGATCGAACCCGTACGCTACA	158.5	437.0	136.0	449.5	106.5	68.5	353.5	192.5	355.5	160.0
1.000000:X:+:NonCoding	TTCTCTCTTCCCTTCCCGTAGCGATAGTGTACGACA	333.5	440.5	201.5	505.5	170.0	79.0	370.5	221.0	380.0	375.0
1.000000:2L:+:NonCoding	TTAGACAACTGACAGCAGTGTGGCGGTTTGCGTTTC	284.5	948.5	345.0	721.0	191.5	110.5	762.5	1047.0	551.5	500.0
1.000000:3R:+:NonCoding	GACAATATTATTTCTTCTATACATGCTCCAAACATC	113.0	372.0	61.5	479.0	101.0	61.5	305.0	80.0	382.0	124.5
1.000000:2R:+:NonCoding	TAAACTAGAATAAACTAAACTATACACGGGTATTTT	80.0	353.5	76.0	492.0	110.0	56.0	247.0	95.0	319.5	133.0
1.000000:X:+:NonCoding	TAATCTTGTACGAACAGCGTGGGTTCTTATTAGTCG	496.0	1046.0	205.0	683.5	112.5	78.0	413.5	248.5	366.5	235.0
1.000000:2L:+:NonCoding	TATTAGCCCTATAATTAGAACCACTGATAGTTCTAG	125.0	386.5	76.5	496.5	74.0	65.0	232.5	94.0	322.0	87.5
1.000000:UNKN:+:NonCoding	AGAATAATATGTGCAAATCCGCACCTCGCTCTTTGA	156.0	482.5	132.0	621.0	125.0	68.0	343.5	135.5	326.0	152.0
1.000000:2L:+:ENSANGE00000065689	CATGTGCAGCACGAACCGTATCCGCTCCAGCTCCAG	2362.5	5207.0	5805.0	4918.5	737.5	1715.5	4136.5	9960.0	1017.0	2748.5
1.000000:2L:+:NonCoding	CTGGAATGAGAATGTAGGTGCGAGAAAGAGAAATGG	177.5	855.0	224.5	635.5	188.5	128.5	637.5	694.5	505.0	670.5
1.000000:3R:+:ENSANGE00000034599	GGATGGCGGCCATCTTTTCCGCTACCTTTAGCGATA	1505.0	1463.5	825.0	839.0	137.5	363.5	1470.0	1170.0	392.0	353.5
1.000000:3R:+:ENSANGE00000040775	GATGTTATTTGTACTCCCACAGAAGCGCGAAATTCC	4889.0	6874.0	1427.5	2350.0	395.5	2711.0	8853.0	4239.5	552.5	953.0
1.000000:2L:-:ENSANGE00000044708	TCAACTGCGGCTGTCACAGCCACCAAAGCTGCCAGA	1330.0	1001.5	966.5	910.5	221.0	93.5	649.5	691.5	483.0	359.0
1.000000:3R:+:NonCoding	GACTGACTGTATATGAGTACTGACTGACGCAATGCC	346.0	485.0	216.5	704.5	169.5	165.5	399.0	698.0	373.0	563.0
1.000000:X:+:NonCoding	GTTTGTATATGTTTGTCCCTTCTCTACCATAATGTT	1189.0	1152.0	223.5	707.5	109.5	342.0	1150.5	317.0	522.0	287.0
1.000000:3R:+:NonCoding	CGCCACACAATCTTTCCACAAATTCTGCGACCCCGA	173.0	537.5	200.0	628.0	128.0	79.0	328.5	305.0	358.0	150.0
1.000000:3L:+:NonCoding	GGCCGCCACTGTAGGGTCGAGAATGCTTTAGTATTT	151.5	580.5	342.5	725.5	151.5	133.5	505.5	604.0	392.0	312.0
1.000000:3L:+:NonCoding	TAATGAAGCTGGGATCTTACAAGGGATCGGCAGATG	218.5	412.0	220.0	838.0	173.0	63.5	437.5	287.0	346.5	381.5
1.000000:2R:+:NonCoding	CTGCCGTAAATCACGACATAAACCAATCGCTTAAAG	120.5	434.0	88.0	611.5	114.5	54.5	317.5	117.0	388.5	119.0
1.000000:X:+:ENSANGE00000053834	GTGTTTGGTCTGTCGAGGGGATGGAGGCGCGTCGAC	564.0	1052.0	447.0	915.5	221.5	261.0	775.0	787.0	453.5	322.0
1.000000:3R:-:ENSANGE00000063612	AGTCATCGATCAGTGTAATGGTGCAGTTATCGCAAA	148.5	473.0	129.0	609.5	113.0	62.5	393.0	192.5	436.0	167.5
1.000000:2L:+:NonCoding	TTCACTCCATTTGCTCCACACCATCCAGGGACGCAC	191.0	510.5	197.5	689.0	151.5	71.5	356.5	330.5	491.0	278.5
1.000000:3L:-:ENSANGE00000081773	GCTCCTTTCGCTCCTGTTGATCTTTCTGCCACCACT	763.0	2158.5	3207.0	934.0	358.5	1075.5	1967.5	3226.0	490.5	1242.0
1.000000:2L:+:NonCoding	CACAGCCGGGGTAAATTTAGCAATGCGACGTAGGCT	160.5	472.5	186.5	653.5	143.0	87.5	488.5	216.5	405.0	169.0
1.000000:3R:+:NonCoding	ACAAAAACATACCGGCGTCATTCTACCCTCTTCGGC	204.5	486.5	184.5	684.5	131.5	95.0	385.0	236.5	400.0	165.5
1.000000:3L:+:NonCoding	GTGAGTGTGAGCAAATGAATATCATAAGATTTAAAC	223.0	550.5	681.0	817.5	139.0	95.5	404.5	905.0	411.0	295.5
1.000000:UNKN:-:ENSANGE00000049169	TTTGCTTGGATCGGGGCTCGCGTGGTCCATCTACCG	403.0	1190.0	442.0	1001.5	235.0	101.5	700.0	1052.0	432.5	612.0
1.000000:2L:+:NonCoding	GATCGACTTCTTGATCGACGCAAATCTGTTATCTGT	1143.0	887.5	269.0	582.0	90.5	211.5	948.5	514.0	464.5	192.0
1.000000:X:+:NonCoding	GTAGGTGCCTGCGCCGGACATTTCGAAACGACAAAC	368.5	938.0	1001.0	746.0	237.5	115.0	909.0	759.5	460.0	356.0
1.000000:3L:+:NonCoding	TTAAATTTAAACTTCCTTCATAACGATCCACACGCT	78.0	457.0	59.5	674.0	138.5	53.5	367.5	93.0	412.0	95.5
1.000000:2L:-:ENSANGE00000034983	GCTTCTCGCGCATGCTCAGGAACATCTCGACGTCGT	118.0	529.5	108.5	661.5	136.5	55.0	478.5	163.5	417.0	144.0
1.000000:UNKN:-:ENSANGE00000047908	GGCGATACACGTTGCCTATAATAATGTAATTCACTT	170.5	494.0	100.5	661.5	114.0	75.5	485.5	196.5	402.5	202.5
1.000000:2R:+:NonCoding	AAATACAAAAGCACCGACGGTTTGGTAAGGCAGGAA	185.5	514.5	152.5	755.0	128.0	76.0	429.5	248.5	460.0	164.0
1.000000:3R:+:NonCoding	CTTCGAGCCGTTAAAAAACGTCTGCCTAGGATGGTC	155.5	433.5	104.5	737.0	111.5	55.0	373.5	151.0	421.0	169.0
1.000000:UNKN:+:NonCoding	TCTGTCAAACACTTAGAAGAGGTGTGCAAAACAGCT	117.0	479.0	110.0	744.5	110.0	53.0	392.0	159.0	361.5	113.5
1.000000:2R:+:NonCoding	TAAGGGACTTCTCCGGCACAAGTGAAACAAGCGGTA	120.5	502.0	123.5	829.5	132.5	76.5	472.5	261.5	486.0	253.0
1.000000:3R:+:NonCoding	GTGTGTGTGAAGAAAGGAAACCAAATATAAGAAAAC	1273.0	2680.5	4251.5	1104.0	284.0	726.5	1957.0	8357.5	1165.0	1350.5
1.000000:3L:+:NonCoding	AGAATAAAACTTCTTAGGCTTGTCTATTATCGCTTC	97.0	441.5	82.5	736.0	84.5	71.5	379.0	90.0	461.0	127.5
1.000000:2L:+:NonCoding	CTGCACAAATTGGTGATGAGAATAAGAGACAAAAGA	182.5	496.5	157.5	853.0	131.5	70.0	401.5	259.5	426.0	196.5
1.000000:3R:-:ENSANGE00000046815	CCTGAAACAAATAGGTAAAAGATGACATTTAATGAA	88.5	476.5	66.5	746.0	90.5	55.0	353.5	109.0	500.0	94.0
1.000000:2L:+:NonCoding	CCTTCCTGGCAAACGCACGCGAATTGCAAATGACAA	135.5	499.5	125.5	802.5	114.5	64.5	422.5	209.5	458.0	147.5
1.000000:X:+:ENSANGE00000025177	CTCTTTGGAGCTGAACGTTAGTTTCGCTTGTAGGGA	252.0	876.5	244.0	762.5	105.5	92.0	671.0	285.5	476.0	141.0
1.000000:3R:+:NonCoding	ATAGCTTTCGATTATTAAGGCTTGGTTAAAGTCTCA	97.5	484.0	88.0	751.5	114.5	52.5	465.0	117.0	421.0	107.0
1.000000:3R:+:NonCoding	TCTGCGATATTTTTTGATGGTGCATTGATTGCATAC	106.0	529.0	147.0	812.5	96.0	50.5	529.5	205.0	529.0	89.0
1.000000:X:+:NonCoding	CCCGTAAAAACCCGTACCGTAAATAGCCTAAATATA	145.0	541.0	110.5	769.5	84.0	62.0	454.5	183.5	377.5	85.0
1.000000:3R:-:ENSANGE00000022065	TGCAAGCGAAAAAATAGCGATTACATCGGCTCCTAA	219.5	858.0	200.5	930.5	130.0	90.5	519.5	257.0	485.5	173.0
1.000000:3L:+:NonCoding	AATGGTTGAAAGAAAGAGGTTTTCATGTCCACTTCT	159.5	464.5	144.0	795.5	82.0	85.0	485.0	236.0	384.5	117.0
1.000000:3R:+:NonCoding	TACCATAGCTTTGTTACTGCTTGAATTCATCTACCC	136.5	457.5	101.0	826.5	141.5	78.5	370.5	96.5	487.0	130.5
1.000000:3R:+:NonCoding	AAATTTCGCTCTCACTGACTGTGAGCAACATCTCGC	139.5	506.5	105.5	727.0	140.5	70.0	501.5	161.5	507.0	130.0
1.000000:3L:+:NonCoding	AAATATGTATGTATTTAATGCGTATTCTCGTGTAAG	85.5	453.5	91.5	850.0	108.5	50.5	420.5	121.5	502.5	92.5
1.000000:2R:-:ENSANGE00000013058	CGCGCGGTGTGCGGCGTGGTATCGTCTGCTTCGGCC	1342.5	2915.0	4063.5	1214.0	307.5	1252.0	3281.0	5861.5	1035.5	1717.0
1.000000:UNKN:+:NonCoding	TCGGTTGTACTTACGTCTTACGATGAGGGACTCATT	98.0	552.0	77.0	788.0	121.5	59.5	441.5	98.5	498.5	87.0
1.000000:2L:+:NonCoding	GCCATTTTTCGGTAGCTGCATTGTTGAGCACTATAT	134.0	583.0	105.0	806.5	140.5	60.0	560.5	151.5	452.0	120.5
1.000000:3R:+:NonCoding	AACCGGTTACGAGCGGACTCGGCACGACACCGGCGG	353.0	1058.0	426.0	964.0	165.0	112.5	872.5	595.5	618.5	274.5
1.000000:2R:+:NonCoding	ACAATTAATCCTCCCGTTAGTTGAATTTTTTACAAA	113.0	483.5	112.0	797.5	99.0	60.5	447.0	109.0	521.0	90.5
1.000000:2R:+:NonCoding	GTAAGACAATGTAGCACGAGAGTTTGAACTTGATTT	114.5	579.5	122.5	848.5	130.0	54.5	467.5	138.0	453.5	124.0
1.000000:2L:+:NonCoding	TCGGTTGACCGGAATCAAAACTTGGCCGATTGCCGA	86.0	511.5	112.5	824.5	117.5	75.0	517.0	175.5	495.5	123.5
1.000000:2L:+:NonCoding	CCAGGAGGGCCGATGATAAAAACACCTAAATGCAAA	176.5	649.5	197.5	983.5	131.0	95.5	433.5	312.0	460.0	209.0
1.000000:3R:-:ENSANGE00000045337	GGTAGGGCTGCGGCACGTACACTTTGACCGGATAGG	211.5	769.5	179.0	962.5	178.0	107.0	833.5	337.0	526.5	174.0
1.000000:2L:+:NonCoding	CTGGCAGAGGCGGAACTTTAACCGGCCGCTCGTCAC	261.0	561.5	480.0	975.5	123.0	131.0	581.5	649.5	512.5	212.0
1.000000:3L:-:ENSANGE00000053111	CTTTTGACCGGCAGCCTTACGGAAACCGATCGTTTT	139.0	557.5	100.0	903.5	99.0	74.5	584.5	152.0	486.5	123.5
1.000000:3R:+:NonCoding	TGTTTGTGCATGTGTGGCCAGTTATTCACGCTGTCT	404.5	971.5	398.5	1471.5	169.0	331.5	820.5	1047.5	603.0	270.0
1.000000:2L:+:NonCoding	AAGAAGGAAAACCCATAATGAATAAATTAGTTGTGT	117.0	468.5	269.0	914.0	1612.0	70.0	465.5	315.0	500.0	910.5
1.000000:2R:+:NonCoding	AGCATTCCTGCATTATCGGTTCATATCGATCTCGTT	129.5	502.0	90.5	800.5	117.5	77.5	389.0	90.0	469.0	86.5
1.000000:3L:+:NonCoding	GCTACCTTATACCCACTCCCCCCTTGTAAAACCGTT	172.5	478.5	85.5	1017.5	97.0	101.5	383.5	138.5	522.0	162.0
1.000000:2R:-:ENSANGE00000042373	CTCGTCCAAAAACAATTGAAGATCGGATTTCGATAT	394.0	626.0	136.0	882.0	71.0	57.0	420.0	130.0	406.5	75.5
1.000000:2R:+:NonCoding	GTACGTTTTATTGTTAAATATATTGATTTCCACGTT	104.0	467.5	75.0	943.0	78.0	57.0	502.5	106.5	469.5	83.0
1.000000:X:+:NonCoding	AATGAAGGCGTCTGGAACTTAACTTTAAATTATCTC	156.5	453.0	253.0	826.5	116.0	101.0	442.0	258.0	520.5	170.0
1.000000:3L:+:NonCoding	GAATGGAATTAGAACTGCAAGAAATTGGAAGTTTTG	107.0	546.5	138.0	880.5	143.5	70.0	487.5	172.5	472.5	113.0
1.000000:2L:+:NonCoding	AAAATGGAATAAATTGGGTCATATGAAACACTCTTT	122.5	497.5	95.5	843.5	77.0	77.0	379.5	101.5	493.5	85.0
1.000000:2L:+:NonCoding	GTAAACGAAAACCGATCGAACTAGTCGTTCGGTTCC	191.0	516.5	134.0	911.5	143.0	71.0	473.0	142.5	520.0	102.0
1.000000:2R:+:NonCoding	TTTTTAGCAAAGCCGGCGTACATGATCCGTGTGCTT	129.0	542.0	83.5	918.0	118.5	77.0	473.5	117.0	520.5	90.5
1.000000:X:-:ENSANGE00000062083	CGACATGGAAATGTTGCAAGTTGGCTGCTCGTGCTT	1103.5	2742.5	3328.5	2274.0	315.0	2169.5	2116.0	3861.5	1504.0	1014.0
1.000000:3L:+:NonCoding	AAATAGCCAAATGTTTAGCTAAATAGTATTTTATAA	95.0	458.0	93.0	903.0	112.0	50.0	397.0	92.0	456.5	93.5
1.000000:3R:+:NonCoding	AGGGGATTGCAGTATTATCTCCTACCCGATTCCGTG	132.0	434.5	164.0	893.0	149.5	74.5	362.5	189.5	504.5	203.5
1.000000:UNKN:+:NonCoding	AAATATACATATAATTAATAGACAAGAAGAGAACAA	88.5	468.5	95.0	780.5	78.5	64.5	395.0	95.5	413.5	71.0
1.000000:3L:+:NonCoding	AAGGCTAGAACATGAGCAGGAGAGAACAGAAAACAA	320.5	841.5	993.5	1337.0	220.0	206.0	533.5	979.5	668.0	672.0
1.000000:UNKN:+:NonCoding	TTTGCAAGAAAAAAAGTGTCCTATTGTGTTTGCTGC	169.0	547.5	120.0	936.5	127.5	89.5	416.5	128.0	418.5	118.0
1.000000:UNKN:+:NonCoding	ACACCGCCGCACGCTGCGGCTGAGAAACGTTATTCG	125.5	548.0	125.5	930.5	165.5	81.0	504.0	160.0	505.0	134.5
1.000000:3L:+:NonCoding	CCGGCAGAAGAGATACAAGTGGAGTCACGTAACGGT	161.0	437.0	285.0	953.0	134.0	103.5	389.0	250.5	646.5	337.5
1.000000:2R:+:NonCoding	TTCTATACCATCGCCCCCGCGCCGCCCCTCTTTACT	1410.5	4343.5	560.0	2021.5	338.5	565.0	4012.5	1251.0	2229.5	746.5
1.000000:2R:+:NonCoding	TCATAAAACAAAGCAACCCGAGTGGCACCTGCGCCA	178.5	516.5	128.5	1051.0	161.5	94.5	442.0	166.0	598.5	227.0
1.450000:2R:-:ENSANGE00000071787	GATACCCATTAACTCGCGATTAATCTCGAATTTAGT	161.5	372.5	78.0	943.0	84.5	70.0	405.5	95.0	435.0	78.0
1.000000:X:+:NonCoding	ACGACTGTACCACCAGGCCATATACAAAACATATAC	226.5	418.0	124.0	1039.5	102.0	83.5	379.0	148.0	651.5	123.0
1.000000:UNKN:+:ENSANGE00000004755	GCGCAGCTCCAGATTGTCGAAGTGGAACAGGGTCTG	1253.5	385.5	105.5	966.5	133.5	230.0	384.5	156.5	566.5	197.0
1.000000:2R:+:NonCoding	GTAGGACAGATGATTGGTGTACCATTTCATAATCGT	126.0	389.5	107.5	916.0	114.5	79.5	377.5	184.5	505.5	187.5
1.000000:2R:+:NonCoding	CCACGTACCATATAGTAAGCGGTTTGCGTATCTGGC	101.0	473.5	58.0	819.5	81.5	61.0	429.0	82.5	454.5	92.5
1.000000:2R:+:NonCoding	CATCCAAAAACAATATTATTCGCACGCTTACCACTT	126.0	406.5	72.5	865.5	120.5	79.5	347.0	73.0	497.0	88.0
1.000000:2L:+:NonCoding	AGGGGGAGTAAAGAGTAACCGCTTCTCGCGCAAGAA	193.0	405.0	139.0	803.5	115.0	92.0	328.0	165.0	645.5	112.5
1.000000:2R:-:ENSANGE00000003789	CTAGCCAGTAGGTCTACGATAGTGTACATCGCACCG	139.5	473.0	136.5	957.0	155.5	59.5	421.0	120.0	478.5	137.5
1.000000:3R:+:NonCoding	ACAGCACGAGCGCATCGGTTCGTTCATTCACAAAAC	237.0	484.5	104.5	920.0	175.5	68.5	421.5	133.0	550.5	130.0
1.000000:UNKN:+:NonCoding	GATGGTTGGACCAACTGTAAGAATGAAAGTTTCCTG	151.0	345.0	94.0	945.5	167.5	65.0	330.0	160.5	594.0	130.0
1.000000:X:+:NonCoding	GTAAGTAGTTGATTTCTCATTTTCTTAAAATATCCA	102.5	292.5	80.0	910.5	139.5	46.5	375.5	110.5	446.5	105.5
1.000000:2L:+:NonCoding	TGCAACATCTCCTCGCTAAAGAGTCGCTCACTGTTT	158.5	394.0	111.5	896.0	171.0	65.5	398.5	104.0	541.5	119.0
1.000000:3R:+:ENSANGE00000041305	GCGGACCCGATATCGGCTCCTCTGCCGCTGAGCGGA	140.5	427.0	124.0	936.5	156.0	69.5	678.5	211.5	625.5	230.0
1.800000:UNKN:+:ENSANGE00000056153	GGTCCCGGGTAAATGTTCACGATTTTGCCCAGCTTC	295.5	545.5	231.5	922.5	197.0	158.0	526.0	347.0	635.5	274.0
1.000000:3R:+:NonCoding	GGATGGAATTTTGGCCCCGCATAAATTACCCATAAA	174.5	356.5	129.0	848.0	159.0	85.5	304.0	140.0	515.0	251.0
1.000000:3R:+:NonCoding	TGCTTCCCTAAACGCTACCACTAACCGAACGCGACG	116.0	473.5	124.5	860.0	141.5	74.0	392.5	225.5	586.5	171.5
1.000000:2R:-:ENSANGE00000069841	CAGTTGCGGGACATTTCAAAGCGTAACGTTGCAGGC	141.5	397.5	135.0	762.0	159.0	66.0	391.5	91.0	490.5	129.0
1.000000:2R:+:NonCoding	TGAGCGGAAAGTTTGTCTCATGTTCCGTTATAATTT	123.0	542.5	146.0	621.0	94.5	76.5	486.0	242.0	426.0	97.5
1.500000:UNKN:+:ENSANGE00000044431	GTTGAGTGTACCGCTGCGTGTCTTTTTAATACACCC	197.0	358.0	143.5	552.5	115.5	123.5	417.5	154.5	405.0	132.0
1.000000:2R:+:NonCoding	CTGTGGATGGAAGGTACATGAGGGTGTAAATGGTTA	379.5	595.0	311.0	680.0	187.0	154.5	550.0	570.5	608.5	358.5
1.000000:2L:+:NonCoding	GTAAGTGTCTCAGTTGCGCTAGCACTCGTCGCGGAG	113.5	407.0	101.5	735.0	115.5	75.0	461.0	157.5	454.0	124.0
1.000000:3R:+:NonCoding	GTAAGGATCATCGGCTCATTGTAACATCATTTCAGT	128.5	348.5	112.0	761.5	171.5	71.0	313.0	177.5	444.0	368.5
1.000000:X:-:ENSANGE00000035677	GCAGCAGCACACCTCTCGCAACGACCGCACGCCCCT	13437.5	34604.5	18644.0	5765.5	4763.5	30221.5	33136.0	17066.5	7653.0	16018.5
1.000000:X:+:NonCoding	TTTTGTGTTGCCAGCGGCAGAGCTTTAACCAAAGCT	155.0	408.5	140.5	830.5	155.0	78.5	386.0	173.0	444.0	121.5
1.250000:2L:-:ENSANGE00000078091	TGTATGCTGTCTTGATTTAGGTTTTTTTCTACTTTT	1948.5	1679.5	207.0	1004.5	167.0	677.0	822.5	769.5	670.0	156.0
1.000000:2R:+:NonCoding	AAAATGCGTTGCCGTCGCAGGTACGGTTGCTGAATG	174.5	663.5	240.0	990.0	137.5	78.0	646.0	216.0	787.5	194.5
1.000000:2R:+:NonCoding	GGAAAAGAAATGCTTGGTTTTAGAACGTTGTGTTAC	130.0	408.0	108.0	732.5	119.5	58.5	412.5	190.5	476.0	142.5
1.000000:UNKN:+:NonCoding	TTTAAGTGGTTTGAAGTGCGTGTTGATATCACCGAC	327.5	678.5	864.5	1035.0	186.0	180.0	577.0	835.0	705.0	321.5
1.000000:2R:+:NonCoding	CTTGAACCACTTTCCTAGTAAAGCGTCGTGTGCCCG	140.0	720.5	178.0	850.0	152.5	72.5	681.5	214.5	542.5	170.0
1.000000:2R:+:NonCoding	AAATCAAGAGATCAAGTTACTACCAGCGTATAACAT	109.0	394.0	78.0	597.0	116.5	61.5	387.5	94.0	396.5	105.5
1.000000:2L:+:NonCoding	CAGGTTGCACAGCAAACGCGTCACGCGTAATAAAGT	119.5	520.5	110.5	682.0	148.5	60.5	493.0	173.0	491.5	135.0
1.000000:X:+:NonCoding	TTTCTACCCACGAGTGATTCCCCCGAGGACATAACA	100.0	463.0	100.5	636.0	159.5	64.0	417.0	137.0	365.0	108.0
1.000000:3R:+:NonCoding	TACTAATAATACCACTAAACAGCATTCTCGTTTTGT	77.0	363.5	86.5	562.0	117.0	50.5	329.0	128.5	350.0	115.5
1.000000:X:+:NonCoding	TAAGCGCGGTTGGCCCATTTTCAACCTGCTCAGCAT	302.5	705.5	329.5	786.5	133.0	103.5	655.0	213.0	520.0	146.0
1.000000:2L:+:NonCoding	TAGCCACTGAACGTAAGCAGCCGATGACGAAACGGA	562.5	940.0	417.5	1054.5	180.5	218.0	979.0	594.0	911.5	315.0
1.000000:X:-:ENSANGE00000065979	CACTGCGGTCAGCTCGCGCATTTCACTGGAAAAAGA	340.0	539.5	325.5	713.0	182.0	95.0	464.0	250.0	471.0	194.5
1.000000:3L:+:NonCoding	TAGGGGTTGCGTTCGTTACTCGCAAAGTGAGGCGTC	657.5	1491.0	684.5	792.0	218.0	344.0	1354.5	626.5	831.5	427.0
1.000000:3L:+:NonCoding	GATTTATGCAAATTTGACTTGCTCTGCAGTTTGCGC	117.0	412.0	125.0	522.0	118.5	61.5	405.0	151.5	283.5	111.5
1.000000:X:+:NonCoding	GTGCATTGGGCAATTCTTGAAGCTCATTGTACTGAT	181.5	399.5	137.0	425.0	160.5	72.0	334.5	137.0	322.5	160.5
1.000000:3L:+:NonCoding	GTACGTTCATGCGAGTCCCGCTCTAAACCGTTGTAA	156.5	430.5	100.5	556.0	101.0	95.0	402.5	120.5	443.0	149.5
1.000000:3L:+:NonCoding	CGTATTAAACGCCTTAAGGCAGTCAGACAAATAGAC	142.0	395.5	81.5	436.0	183.5	65.0	385.5	133.5	361.0	123.5
1.000000:2R:-:ENSANGE00000039367	CCGTCCGCGCCGGCAGGCGGCCGTCGCTTTGGACTT	165.0	524.5	125.5	572.0	193.5	82.5	580.5	182.0	450.0	179.5
2.000000:X:+:ENSANGE00000062101	TAAAACTGAGTACTTAGCTGCAAAGGTAGCGTAGAT	113.0	381.0	79.0	470.5	188.5	74.0	276.5	96.0	441.0	163.5
1.000000:3L:-:ENSANGE00000068949	TGTTTGATTCGTAGCACAACAAAACTAGAAAAGGAA	1466.0	5859.5	2584.0	3043.0	508.0	22762.5	20422.5	17975.0	9535.5	3646.5
1.000000:X:+:NonCoding	GTGCTGTAAGCGTCAAATAAATGGTATTTGCATTTA	105.0	353.5	90.0	442.5	261.0	90.5	397.0	100.5	302.0	131.0
1.000000:3L:+:NonCoding	AATCTTTTCCGATGCTTCTGTGTCTGTGAGGCCGGC	289.5	723.5	122.5	664.5	234.0	111.5	702.5	154.5	612.5	222.5
1.000000:2R:+:NonCoding	TAAAATAATGCACACTAGACAATAAAGAACACGTGT	209.5	505.0	96.5	327.0	247.0	80.5	389.0	111.0	284.0	158.0
1.000000:3R:+:NonCoding	ATTGGGCGTCGTCAAAACGGTATCGGTCGCCGTAAA	1221.5	1030.0	613.0	1357.5	338.5	688.5	1018.5	1748.0	1619.0	476.0
1.000000:2L:+:NonCoding	CCAAAAAAGCGGTCGTAAGTAGTCGAATTGCTAACC	157.5	441.0	125.5	387.5	206.0	91.5	389.0	156.0	345.5	235.0
1.000000:2L:+:NonCoding	TTGGATGGCGGACACGACGCTCAGACTATTGAGTGC	360.5	481.5	159.0	608.5	295.5	147.0	465.0	202.5	522.0	328.5
1.000000:2L:+:ENSANGE00000056798	AAACGTACTTTGCGATCGGGATCTGACGGAACACTT	197.5	433.0	173.0	423.5	245.5	136.0	371.5	181.5	446.5	236.5
1.000000:2R:+:NonCoding	CTCGCACCGGCGGCGGAACAGCCGGATGGCAGCACG	1921.0	1435.0	663.5	3113.5	465.0	1929.5	1587.0	1813.0	2674.0	732.0
1.000000:2L:+:ENSANGE00000047392	CTCGAAAATTCATCCAACGCCGCGACTACTGCTGCC	2508.5	3477.0	2458.0	5428.5	630.0	3537.5	4282.5	5341.0	5243.5	1277.5
1.000000:2R:+:NonCoding	TCGCAAATAGCTCTGCCGTCTGTGGGGAATGTAGTT	215.0	594.0	159.5	505.5	295.5	121.5	499.0	245.0	405.0	206.5
1.000000:2R:+:NonCoding	TTTTTCACGTGCAGTTTAAAAGTGGGCCAGGAATTG	122.0	433.0	132.0	310.5	359.0	67.0	439.0	198.5	343.0	232.0
1.000000:3L:-:ENSANGE00000061892	CCAGCTCGGACGGCACCCAGGCAAGCGAGATCGACG	2088.0	7463.0	1219.0	9053.0	561.5	1016.0	6325.5	2243.5	6363.0	660.5
1.000000:2L:+:NonCoding	GAGCTTCTTATCGCTCCGGGTCGTCCGCCATTATCT	352.5	738.0	237.5	555.0	230.0	116.0	698.0	359.0	428.5	279.0
1.000000:X:+:NonCoding	CAAAACTGACAGTAATTCGAACAAGCAATATCTAGG	162.5	386.0	121.5	186.5	247.0	86.0	311.5	131.0	197.0	218.5
1.000000:3R:+:NonCoding	TCCAAAACTATTGGCTTCCAGCAAACCAGGTTAAAA	131.0	375.5	132.0	232.0	134.0	57.0	252.5	149.0	227.0	141.5
1.000000:3L:+:NonCoding	CGAGCACAGGGACGTTACAGCACATTGACTATCATT	292.5	378.0	178.5	398.0	318.0	154.0	403.0	330.0	500.5	476.5
1.000000:X:-:ENSANGE00000015517	CGTATCTGGGGCGCATTCGGGCCCGGTCCAACGTGC	522.0	814.0	200.5	827.0	266.5	179.0	746.5	305.0	727.5	244.0
1.000000:UNKN:+:NonCoding	TTGGAAAGTGTCTGTAAAGGGATTCCACCACATGCC	133.5	361.0	246.0	364.0	886.0	85.5	312.0	349.5	285.0	425.0
1.000000:3R:+:NonCoding	AGCTTTTATTGCATTTAACGCCTTTTACGGGCCCCG	190.0	296.0	186.5	1525.0	170.5	113.5	299.5	172.5	929.0	240.0
1.000000:3R:+:NonCoding	GGAAAAAAGCGCTCGAGCTTCTCGACCACAGCCCAT	300.0	411.5	142.0	351.5	197.5	167.5	318.0	168.5	210.5	318.5
1.000000:2R:+:NonCoding	AACGAGCACGAAGCGGACAATGGGTCCTGCTACATC	1363.5	562.0	1461.0	416.5	201.0	559.5	490.5	1276.5	210.5	482.0
1.000000:2L:+:NonCoding	TGTAGGAAGAGTGGTGGGCTTGCAAATTGTTGCTAA	629.0	1126.5	678.0	549.5	456.0	406.5	1077.5	1965.0	262.0	1575.0
1.000000:2R:+:ENSANGE00000063639	GCTTGCTTGCTTGACGCACAGAATTATCCTTCCACG	261.0	398.0	185.0	280.0	145.0	168.0	335.5	288.5	222.5	318.0
1.000000:2R:+:NonCoding	ATCGCAAAACCGGACCGAACTGAACGGAGCGCATTT	1585.5	1241.5	1797.5	663.5	234.5	1044.5	1180.0	3388.0	401.5	669.0
1.000000:2L:+:NonCoding	CAAACTCTTTGATAATGTGTAACGATAAAGTAAACT	6137.0	1518.0	355.5	412.5	149.0	2558.5	978.0	351.0	430.0	670.0
1.000000:2L:+:NonCoding	AGAGATTTTTTGTCACAGACTAAATGGAAGTTTGGA	176.5	467.0	119.0	315.0	136.5	175.0	407.0	224.5	378.5	244.5
1.000000:3R:+:NonCoding	TGATCTGCTGCAGCTCAGTGCTGCCCTTAGACTATG	187.0	368.5	112.0	337.5	186.5	134.0	315.5	212.5	295.0	268.5
1.000000:2R:+:NonCoding	TACAATTATGGCGAGGTAAAGATTAGTAGTTACATT	167.5	351.0	130.0	283.5	204.5	132.5	287.0	153.5	238.0	488.5
1.000000:2R:+:NonCoding	TTGTTTTGTATGAGGGACGCACTAATGCCATATTAG	682.0	490.0	227.5	402.5	225.5	316.0	350.0	327.5	320.0	678.0
1.000000:2L:+:NonCoding	CTACGGCACGCGTGAGGAAAGGTATTACGTATATGC	220.0	387.5	131.5	437.5	175.0	153.5	376.5	205.0	288.5	393.5
1.000000:UNKN:+:NonCoding	TGGCAATCACTTCACAATCAGAAGATAGGTTACGAC	149.0	320.0	143.0	424.0	159.5	131.5	316.5	153.0	267.0	269.5
1.000000:3R:+:NonCoding	TTTCCTTTTTAATTCTGCTGTATAATGTTAACAACA	145.0	346.0	78.0	346.5	105.5	112.5	287.0	104.0	357.5	149.5
1.900000:2R:+:ENSANGE00000050238	TTATAACCAGTACCAGCGGTCGCACACGTTCGTCCA	1900.0	3043.5	3794.0	3422.5	393.5	2337.0	2642.0	3141.5	683.5	1293.0
1.000000:2L:-:ENSANGE00000083587	CCATCTGGGGACTACTGCCAACATTATTGCCACCTG	896.0	1482.0	366.5	682.5	292.0	680.0	1119.5	1125.0	379.0	599.5
1.000000:3R:+:NonCoding	CAACCCTCCTCTTCCCCGACTTTAACCATTTTCTGG	793.0	644.0	760.0	698.5	262.5	346.5	522.5	860.0	369.5	938.5
1.000000:UNKN:+:NonCoding	TAATTGTACGGTCCCTTCTGATTGTTGGCAATCCGT	162.0	387.5	121.0	409.5	129.5	82.0	363.5	181.5	287.5	207.5
1.000000:2L:+:NonCoding	GGTAACTCCGACCAACAGTAATGGATGTAGGTGTTG	200.5	448.5	138.5	431.5	157.5	131.5	350.5	272.0	255.0	382.5
1.000000:2L:+:NonCoding	CGATTAACTGTTTCACCAAATATTTTAGTCAAAACA	118.5	326.0	90.5	378.5	103.0	74.0	239.5	96.0	306.5	182.5
1.000000:3L:+:NonCoding	AACTCATGCAATCCTCCGCTAAAAAGGAGAAGTTGG	169.0	349.0	83.0	431.5	145.5	95.5	300.0	143.0	449.0	136.0
1.000000:2R:+:NonCoding	AAACAAACGAATGTATAAGTATAAGTAGGGTTAGTA	129.5	399.5	77.0	387.0	92.0	65.5	284.0	135.5	333.5	128.5
1.000000:UNKN:+:NonCoding	AACTGTTTGCTCACTCATTGTGCGTTCCCCTGTTTT	160.5	419.0	191.0	549.0	165.0	92.0	304.0	306.5	398.5	267.5
1.000000:X:+:NonCoding	GTGGTGGTGGCGATGTCACGACCACACCAGACTCAT	3581.0	851.5	3594.5	612.0	390.5	4115.0	742.5	2396.0	620.0	884.0
1.000000:3R:+:NonCoding	AAGTGTTTAGCAAAAAGTTACGCCTCCCACTGAAAT	144.5	422.5	102.0	408.5	123.0	108.5	301.0	227.0	363.0	262.0
1.000000:2L:+:NonCoding	CTGTCATGCACGTACTTTGTTTCCAGCGCGTTGTTT	166.0	483.5	126.5	439.0	114.0	202.5	503.5	193.5	364.5	166.0
1.000000:3R:+:NonCoding	TCACTGATGCAAGAGGATCTATTAGTGCGTTATGAA	126.5	384.5	106.0	422.0	129.5	79.5	361.5	167.5	275.0	177.5
1.000000:2R:+:ENSANGE00000066889	GGTTTGCCGTCACGTAGGGTTTGTAGAAACGGTTGC	627.5	1020.0	215.0	740.0	130.0	99.5	741.0	400.0	548.0	288.5
1.000000:2L:+:NonCoding	AATAACGCCATTATCTCGACGCGAAAATACTTTCGC	119.5	381.5	108.5	490.5	101.5	66.0	285.5	130.5	338.0	119.0
1.000000:2R:+:NonCoding	AGCTTTTCGTGTGCGACATTCAGCTCCGAGAGCTTG	173.5	500.0	179.0	487.0	125.0	90.5	357.5	201.0	353.0	228.5
1.000000:3R:+:NonCoding	GTGTGTTTATCTTCTTACTGCATTCGAACATTCGAA	136.5	449.5	141.5	470.0	98.0	70.5	390.5	171.5	313.5	180.0
1.000000:2R:-:ENSANGE00000042575	TTGAATGTTTCGCGGTTGTGGGACATACGGTTCGGG	4892.0	2839.5	1051.0	764.5	297.5	1997.0	2496.0	1994.0	357.0	1642.0
1.000000:2R:+:NonCoding	ACGTTTGAAATGGTAGGCAAGGGGAAAAGATCGTAT	187.5	880.5	287.5	587.5	321.0	120.5	582.5	723.0	382.0	742.0
1.000000:3R:+:NonCoding	GCCGAAAGAAACGAAATCGGTAATATTCCTCCTCGC	131.0	460.0	100.0	518.5	140.5	62.0	387.5	175.0	308.5	129.5
1.000000:UNKN:+:NonCoding	TTCGTAGTGGTATTTCTTACCCAATACAAACATAGT	129.5	409.0	85.5	506.0	102.5	59.0	274.0	112.0	377.5	130.5
1.000000:3R:+:NonCoding	TTGGGTATGTGTCTTGATGTACTGAGTTGTTAGCCA	202.5	590.5	200.5	637.5	158.5	119.0	337.5	711.0	395.0	321.0
1.000000:3R:+:NonCoding	TACAATCTTATCCCAAGAGTATAAACGGAAAATAAA	131.5	396.0	70.5	519.0	103.5	50.0	294.5	107.5	263.0	107.5
1.000000:3L:+:NonCoding	TTATTGTACCTTTCTAGTTCCCTTGGAAATAGTAGC	97.5	517.0	75.0	592.5	115.5	69.0	345.0	89.5	378.5	91.5
1.000000:UNKN:+:NonCoding	TCATTGCTGTACGAGGGCTTTTCGAGTATTAAAAGA	180.5	502.5	228.5	632.0	126.0	119.5	354.5	409.0	408.0	232.5
1.000000:2R:+:NonCoding	AGGTGACGAAACGGAAGGTACAGAAGAGATGAGAAC	344.0	692.0	591.5	961.5	189.5	141.0	564.5	889.0	431.0	538.5
1.000000:UNKN:+:NonCoding	CGTATCGGTTTCAGACTCCGCTTGCGTCTGCCACTG	153.0	444.0	129.5	619.5	113.5	68.5	410.0	171.5	341.0	107.0
1.000000:2L:+:NonCoding	GTAAGAGAGCGACACCTGCGTGGGCAAAGTGTATCA	214.0	532.5	228.5	947.0	150.0	127.0	579.0	472.0	349.0	439.5
1.000000:2L:-:ENSANGE00000078783	GGTCGCTTCCGTGCCGTTCATCCCGGCCATCTTCAA	1928.5	2658.5	3267.0	1578.5	324.0	453.5	1899.5	4063.5	553.5	1282.0
1.000000:3L:+:NonCoding	CGCGCGCACATTTATAACTAAACCTTCAATTGATCC	89.5	388.5	61.5	649.5	98.5	59.5	306.0	77.5	394.0	85.5
1.000000:3L:+:NonCoding	GCATTTTACAAATCACACACCATCTGCTGTTGTAGT	154.5	459.0	118.5	736.5	100.5	80.5	395.0	210.0	466.5	171.5
1.000000:2R:+:NonCoding	GATAATTAATGGAAAACTCGCCACACTATAAACAAT	119.5	460.5	77.5	587.5	99.0	59.5	347.0	141.5	403.0	154.5
1.000000:3R:+:NonCoding	GTGCTACTGCGCCTGCCGCTGAAATGCTCGCATGAT	198.5	582.5	232.0	610.0	148.0	123.0	536.0	331.0	436.5	250.0
1.000000:3R:+:NonCoding	AGTCGTTCGAGTCGGTCGAGGCGGCCGAATCGTCCA	4047.5	6559.0	8334.5	1771.0	689.5	1753.0	4057.5	5971.0	702.0	1438.0
1.000000:2R:+:NonCoding	TGTGTCTGTGTGGTGTCCCGCCATCCACCGAGAGAA	904.5	2886.5	2066.5	1245.0	289.0	284.5	2193.5	2045.0	677.5	1036.0
1.000000:3L:+:NonCoding	TGAATGATGAAAAACGTGAATAAATTTGTTCTTCCG	95.0	372.5	72.0	564.0	80.5	49.5	241.5	95.0	340.5	87.5
1.000000:2R:+:NonCoding	GTAAGCGGTGACACGACAACGGTGCCTGGCACGGCA	361.5	664.0	538.0	758.5	184.5	108.5	658.5	830.5	441.5	260.5
1.000000:2R:+:NonCoding	GTAAGCCCGAGTCGACGAGGTGCTATTTTAAGTCAA	99.0	424.0	88.0	670.5	83.5	67.0	389.5	149.5	410.0	115.0
1.000000:2L:+:NonCoding	TGATTTTGCTAAATCAGAATCGGCGCTATGTGTTTG	98.0	508.0	118.5	735.0	76.0	47.5	378.5	158.0	338.0	147.5
1.000000:3R:+:NonCoding	AAATATTTACCATATAAAGTAAGAGGAAACTAACAA	92.5	396.0	79.5	658.5	80.0	61.5	292.5	92.0	346.0	100.5
1.000000:3L:+:NonCoding	CTGCGCGACAAACCGGAGCTGGAAACGGAACAAAGC	807.5	2260.5	2108.0	1213.0	227.5	327.0	1967.5	4297.5	516.5	793.0
1.000000:X:+:NonCoding	TTCTATATCGCTCGTGCGATAGCTTGCAATAGTAAG	97.5	417.5	64.5	655.0	94.5	43.5	385.0	100.0	400.0	92.0
1.000000:2R:+:NonCoding	GTATGTAGGCGGGACGTCCCCCTCGCCCTGAGGTAC	93.5	450.5	90.5	735.5	126.5	54.0	491.5	139.5	392.5	214.5
1.000000:2R:+:ENSANGE00000084522	CATCACGCACAAAACCAACGCTTCGAAATTTGCAAA	238.5	1094.0	466.0	825.5	235.5	97.5	1006.0	1013.5	504.0	361.5
1.000000:2R:+:NonCoding	TCATCAGCGTTTTTTGGGCTTGGGATTGGCGGGAAC	333.0	1094.0	292.0	996.5	294.5	98.0	809.0	663.5	416.0	746.0
1.000000:3L:+:NonCoding	GAAGTAGAAAACATACGTTACAACCAAACAGTGAAT	92.5	457.5	126.0	764.0	83.5	58.5	445.0	127.0	432.0	108.5
1.000000:2L:+:NonCoding	TGAGATCGGCCCTGGAGGTTGGGGCACATACTTTTA	483.0	1011.0	532.5	778.5	287.5	219.0	958.5	871.0	734.0	864.0
1.000000:2L:+:NonCoding	AGACATTTTAATACAATGCCCGAGGAGGATCAGAAG	104.0	526.0	104.5	809.5	97.0	52.5	463.5	126.5	480.0	99.0
1.000000:2L:+:NonCoding	GAAGAGCCTCGTTAAATAGCTGGTAAAAAGTGAAAA	117.0	542.5	125.5	728.0	133.0	59.0	403.0	159.5	456.0	208.5
1.000000:2R:+:NonCoding	CTGTCCAGCGCGCTCAGCGGTCTCGGCGGGGCCGGC	373.5	1762.5	188.0	821.5	240.0	105.0	2106.5	368.0	843.0	389.0
1.000000:2R:+:NonCoding	CATCGCAACAGTGCATTGCATTTTTTCGGGGGGAGG	136.5	381.0	140.0	627.5	88.0	71.0	268.5	218.5	512.5	141.5
1.000000:2R:+:NonCoding	AGGTCTGCCCCTCTCGCGCTCGGGGCACCGTCGAAA	355.0	796.5	268.5	937.0	233.0	122.0	716.5	430.5	629.5	335.5
1.000000:3L:+:NonCoding	GTACGTAAACAAGTGCCAAGGGTTGTTAATAATTTC	86.5	452.5	166.5	879.0	148.5	53.0	449.5	193.0	420.0	285.0
1.000000:2L:+:ENSANGE00000072183	TTTGCGGCTGCTGTAGTTTAGCGATTCCGCCGACGG	231.5	1002.5	378.0	999.5	158.0	98.5	934.5	1116.5	556.5	548.5
1.000000:3R:+:NonCoding	AGCTATTCTCCTTCTCCTTTTGTAACGCGGGAGAAC	164.5	506.5	115.0	778.0	117.0	73.0	474.5	135.5	529.5	104.5
1.000000:X:+:NonCoding	ACAGACTGACTGACCCAGCTGGAGCGCGGACACTTT	614.0	783.5	261.5	931.5	236.5	263.0	613.0	351.0	565.0	852.0
1.000000:2R:+:NonCoding	CACGATTCGTGACCCTTTCCGCAGTGTTCCGTCATG	139.0	685.5	141.5	817.5	97.5	79.0	574.5	209.5	420.5	168.5
1.000000:2R:+:NonCoding	TCCGTACGGCAATGCAATCTTTCACCAGTAGCTCGC	90.5	539.0	80.0	759.5	99.5	61.0	440.0	75.0	415.5	106.5
1.000000:2R:-:ENSANGE00000026825	CATTCGACAGCATTGACGAGACGACGGCGACTTCGT	879.5	2912.5	1239.0	1262.0	296.5	174.5	2166.0	2243.0	696.5	569.0
1.000000:3R:+:NonCoding	TGTTTTGTTTTGAGAGGAAGAGTCTCATAATGTATA	115.0	526.5	146.5	839.0	80.0	58.5	532.5	262.5	444.5	88.0
1.000000:3R:+:NonCoding	TGTGTGTTGGGATTGTCATGTGCAAATTGGGATACG	653.0	925.0	573.5	1423.5	215.0	262.5	721.5	1279.5	895.0	660.5
1.000000:2R:-:ENSANGE00000079236	TTGTTCTGATTGTTGCGGTTACCACCGCGGAAGTTC	3040.5	5496.0	1117.0	1243.5	162.0	499.0	5622.5	2376.0	1519.0	755.5
1.000000:3L:-:ENSANGE00000065842	GACGCTTCCAGATCGGCATAGTATCCTCCGATCACT	113.0	592.5	97.5	801.5	84.5	59.5	544.5	161.5	523.0	144.0
1.000000:2L:+:NonCoding	TTTAAAGTAACTTTGATGCTCTTCTCAAAATATTTC	118.5	505.5	70.0	812.5	81.5	46.0	432.0	120.0	416.0	82.5
1.000000:UNKN:+:NonCoding	CTTTATCGTGTAAATAGACGTAGAGTGACGATGTCA	81.0	467.5	73.5	807.0	101.5	46.0	447.5	133.5	407.0	86.5
1.000000:2R:+:NonCoding	GTAGTGTATGAGTGTGAATAGGCGCGTTGTGTTGGA	753.0	3771.5	1660.0	1171.5	389.0	220.5	2935.5	2542.5	1166.5	1174.5
1.000000:3R:+:ENSANGE00000063027	AAGTTTCGTCAAAAGTAGCACTTTGATTGGTTCCAG	3261.0	3079.5	267.0	1377.5	125.0	417.0	1925.0	449.0	919.5	368.5
1.000000:2L:+:NonCoding	CTGTTAATAAAAAAAGGGTCCAAGCGAAATGCAAAT	254.5	690.0	103.0	785.5	101.5	80.0	514.5	181.0	483.5	101.0
1.000000:3R:+:NonCoding	GTACGTATATGCGCGAGGGAGACTGACAGGTTAAAC	264.0	714.0	297.5	861.5	179.0	100.5	809.0	690.0	571.5	422.0
1.000000:2R:+:NonCoding	AACGGGCTCCATCGTCATCGGAACCTCTACTTGGCC	261.0	647.5	274.5	887.0	183.5	148.5	591.5	427.5	619.0	296.5
1.000000:2L:+:ENSANGE00000065850	CGGTCGATGTTGCAGGTTTACCTTCATCTGGTGCTG	256.5	744.5	188.5	947.0	174.0	72.0	635.0	263.5	460.5	206.5
1.000000:2R:+:NonCoding	ATTTTGTCTCAGAGGTGCAAATTATCCCAGTAACCC	116.5	579.0	86.5	923.0	82.5	69.5	401.0	121.5	425.5	106.5
1.000000:3L:+:NonCoding	CATCTGTTAGTAATACCTGGATGTTTAGGTTCACAA	93.0	426.0	83.5	741.5	119.0	66.0	277.0	120.0	377.0	118.0
1.000000:UNKN:+:NonCoding	TTGTGACACACGCACAGCGCTATCTCTACGCAGATA	219.5	427.5	127.5	849.5	169.0	113.0	493.0	190.5	452.5	293.5
1.000000:3R:+:NonCoding	ATAAACACAGCGCTTACTTTGATGCCAAACAGAGAA	132.0	536.5	139.5	796.0	120.5	72.5	499.0	147.5	511.0	128.5
1.000000:2L:+:NonCoding	CACGATCTGTATCTGGATTCTGATCCTTGTTGTGAT	255.5	938.0	244.0	813.5	139.0	147.5	776.5	358.0	391.0	134.5
1.000000:3R:+:NonCoding	GGTGCAATAAGACCATTAAAGTTGCAATTGTTTTCA	90.0	472.0	101.0	856.5	130.5	58.0	367.0	115.0	422.0	110.5
1.000000:2L:+:ENSANGE00000039247	CCATTTCCGTGTGATGGTCGTCCCGTGTTTGGTTGG	1388.5	2194.5	512.0	857.0	206.5	345.5	960.0	1244.5	591.5	576.5
1.000000:3R:+:ENSANGE00000040777	CGCTGCGCTGCGGTCCCAGAATCAACTCCCGCGCGC	2011.0	1703.5	617.5	797.5	201.0	1933.0	1557.5	1344.5	768.5	395.5
1.000000:2R:-:ENSANGE00000008040	CCGTGCCGCTGCCTGCCACCGACGACGGGCCCGAAT	5543.0	11106.5	10023.5	2319.5	718.0	1915.5	12209.0	8969.5	2028.5	3659.0
1.000000:3L:+:NonCoding	GTGTTATTCACTGAGTTTCAGTTACTTTTCCGTTCC	116.0	511.0	732.0	894.0	357.0	54.0	524.0	339.5	610.0	230.5
1.000000:2L:+:NonCoding	ATCCTATTACCAATCAATTGTTTCAGATCTTAATTT	93.0	360.0	81.0	764.5	94.0	52.5	407.0	118.0	392.0	91.5
1.000000:3R:-:ENSANGE00000066655	ATGATACTCTGGCGTGCTGGCTTTAAACATGTCGTT	215.5	607.5	244.0	1057.5	153.0	99.0	506.0	306.0	580.5	357.0
1.000000:2R:+:NonCoding	TTCTATACAGAATAATTGGTGAATATTACAGAGGTA	105.5	433.0	98.0	835.0	82.0	50.0	386.0	125.0	377.0	64.0
1.000000:2L:-:ENSANGE00000040377	CTTCGAGCGCTGCATCAGATACATATCGTCTTCCCG	305.5	714.0	242.5	965.0	103.0	118.5	703.0	272.0	480.5	217.0
1.000000:2L:+:NonCoding	GCAGCGCCGGCCGGTTCGTACCGCAGCGTACCGTCG	248.5	1408.5	233.0	1014.5	287.0	87.5	3761.5	581.0	583.0	452.0
1.000000:2L:+:NonCoding	AAACAAAAACGAATTATTGCCGCGAACATTCACATA	217.0	717.5	94.0	852.0	137.5	110.5	434.0	142.0	472.5	116.0
1.000000:UNKN:+:NonCoding	CTAAAATGTGAAAATTAAAATTTGATTGACTATTTT	89.0	466.0	92.5	810.5	90.5	54.0	400.0	139.5	440.0	68.0
1.000000:UNKN:+:ENSANGE00000000067	CGTTTTGCAGCGGGCGGCCGTAGAGGGTGATCTCGA	374.0	1348.5	638.5	1331.0	222.0	143.5	1409.0	626.5	580.5	266.0
1.000000:X:+:NonCoding	AACATCGACCCTAACCTTCTTTATTCCTCTATCGTA	118.5	349.5	138.0	928.5	108.5	71.5	319.5	142.5	484.0	126.5
1.000000:UNKN:+:NonCoding	CCCTTCTGCGGCATATTGAATCGGTTAAAACTATTT	111.5	424.0	105.0	880.5	93.5	56.0	438.0	119.0	443.5	107.0
1.000000:3R:+:NonCoding	ACTTACTTGGAAGTAACATTCTCATTTACGGAGGCC	107.5	399.5	82.0	936.5	108.0	51.5	344.5	95.0	468.5	82.5
1.000000:3R:+:NonCoding	ATTTTGTGAAGAACAAGGCTTTGGAGCTTCGATTTT	144.0	497.5	199.5	948.5	98.5	86.5	601.0	213.0	404.0	143.0
1.000000:2L:+:NonCoding	AAACAGCAGCTCATACCGCAGGCACAACTGTTTGCC	6091.0	4489.0	6433.0	1480.5	1366.5	3015.0	1702.5	6776.5	1552.0	1386.0
1.000000:2R:+:NonCoding	AACCGTACAATTGCCACCTAATTCTTGACTGCCTCT	127.5	561.0	117.5	954.5	117.5	68.0	499.0	123.0	468.5	109.0
1.000000:3R:+:NonCoding	GTTCCAAAAAAATGCACCAGTCTTTTTGCGTTCACA	146.5	445.5	146.0	797.0	116.5	85.0	443.0	115.5	545.0	115.5
1.000000:2R:+:NonCoding	TCTGTTTACGTTTTGCTGTCAGAAGGAATGTGTCAC	138.0	527.5	163.5	923.0	137.0	76.5	444.0	171.5	624.0	111.5
1.000000:3L:+:ENSANGE00000069391	CGCGCCGCTTCAGGCTGCCACTGTGTATCGACTGTG	466.0	753.5	552.5	1169.0	189.0	125.5	660.0	624.0	616.0	161.5
1.000000:2R:+:NonCoding	TATGCATTGTCGTGCCAGAGGATTTGATACATTGGC	153.0	574.5	260.5	975.5	137.0	84.0	447.0	274.5	551.5	142.0
1.000000:2L:-:ENSANGE00000072393	GTTTGACGTCCTCGTCCTTTAAATTAAGCCCACCAT	297.0	881.5	395.0	956.5	154.0	433.0	984.5	634.5	817.0	349.0
1.000000:2R:+:NonCoding	AATCCTCCCTCCCCGGCCCATTCAATGCTCCTGCGC	687.5	1080.5	668.0	1195.5	256.5	336.5	759.0	1282.0	890.0	587.0
1.000000:3R:+:NonCoding	GACAGCTTTCATAAGCTTATCGGACTCGTTCGGTGT	80.0	442.5	127.5	975.5	102.5	59.5	380.5	88.5	450.0	92.5
1.000000:2L:+:NonCoding	AACAAAAGGACCAAAAGTAGCATTTAACCCTATCTC	174.5	411.5	156.5	891.5	121.5	87.5	360.5	164.0	550.0	118.5
1.000000:UNKN:+:NonCoding	CTTTCTAAATGGGGGGGAAAGAGTCCTTTCGTTTCG	140.0	310.5	79.0	643.5	96.0	69.5	206.0	91.0	353.5	78.5
1.000000:UNKN:+:NonCoding	GGGGGGTGATGTTGCCGTATTCGATGATCTCCTTTA	288.0	653.5	175.0	919.0	100.0	101.5	521.5	222.5	557.5	155.5
1.000000:X:-:ENSANGE00000053878	CACGTGCTTGCACGGTATCATGCGGCCGTAGATCAG	142.0	525.0	119.5	854.5	95.0	132.5	462.5	107.0	504.0	120.0
1.000000:2L:+:ENSANGE00000075401	ACAACCGTGCACCGAACCGGAGTATCAGCATGATGA	415.5	615.0	169.5	897.0	150.5	178.5	485.0	164.0	633.0	155.0
1.000000:3R:+:NonCoding	GGTAAGTGCAGGTTCCACCCGGGTGCAAACGGCGAC	186.5	567.5	163.5	811.0	150.5	93.0	473.0	176.5	462.5	148.5
1.000000:3L:+:NonCoding	CCCCATCCATCGGGCGCTCGTAAAAAGGGGCTTAAA	131.0	523.5	133.5	930.0	105.5	97.5	402.0	149.0	588.0	128.0
1.000000:2R:+:NonCoding	GCGGAAGTTTATTGCGATTGTTCAGTCCGGGAATGT	151.0	547.5	90.5	869.5	131.5	84.0	425.0	111.5	586.5	150.0
1.000000:2L:+:NonCoding	ATTGAAACTGAGCAATGATTTCGACGGTGGAACATG	175.5	401.5	97.5	853.0	125.0	61.5	420.5	109.0	513.0	151.0
1.000000:3R:+:NonCoding	CAAACAACGTTTTTCGTATCACCCAATTGTGCCGGC	130.0	355.5	81.5	910.5	76.5	55.5	335.0	100.0	455.5	96.5
1.000000:2L:+:NonCoding	GCGTGTGTTTAATTGGGGCCTTTTTTTGAATATGAG	298.0	853.5	194.5	1016.0	168.0	152.5	678.5	256.0	802.0	242.5
1.000000:3R:+:ENSANGE00000067250	GGCCCATCACCTCCGAGTGCATGGCTTTGGTGATTT	126.5	376.5	97.5	1000.5	118.0	58.5	389.0	120.0	631.5	113.0
1.000000:2R:-:ENSANGE00000062491	ACTCAACTGGCGGCTGCTTCACTGTAGCTCGGAATG	2077.0	9042.5	1621.5	4021.5	464.5	1540.0	3867.0	1194.0	1613.0	500.0
1.000000:2R:-:ENSANGE00000055066	CTCCTCAACAAAGGATTTCTTTGGCGTCTTCATTCC	2032.0	4886.5	552.0	1941.5	202.5	701.5	1721.5	262.0	1441.0	253.5
1.000000:UNKN:+:NonCoding	GTAAGTGGTGTGGCCTTGTCAAACAAGGAAGAGGAG	299.5	548.0	201.0	1232.0	225.0	205.5	558.0	199.5	745.5	466.5
1.000000:3R:+:NonCoding	ACGGTTAATGTGCAGCTATAACGCCGAAATGTCTTA	132.0	391.5	94.0	865.5	158.0	81.0	364.0	106.5	487.0	150.0
1.000000:3L:-:ENSANGE00000044070	ATGATTGAACCGCACCAGATCGGCCATAAAATCATC	453.0	810.0	365.5	1576.0	178.5	373.5	808.0	572.0	866.5	307.0
1.000000:2L:+:NonCoding	AAAAAGCAATAGTGTTAATATTTGCAGATCGGTTTC	131.0	371.5	97.0	731.0	151.5	84.0	344.5	109.0	474.5	91.5
1.000000:3R:+:NonCoding	CACATTCACTCACTCTATGTTCCAGCTGTATGTCCC	200.5	426.5	169.5	894.0	132.5	89.5	352.5	246.0	618.0	113.5
1.000000:3R:-:ENSANGE00000075652	TGTTGTTCATGTGATTGGATGAGTTAGAGAGTATTA	2531.5	2091.0	323.0	2042.0	165.5	541.5	1240.5	294.0	868.0	193.0
1.000000:3R:+:NonCoding	AGAATGCCAAGAATGCTTCATCATGCCATCGTACTG	127.5	362.5	134.0	654.5	160.5	64.0	362.5	125.5	394.0	158.5
1.000000:2L:-:ENSANGE00000039514	CCGCCAGCAGCCGCTTGAGCGAATGTTCGTACGCGA	157.5	598.0	385.0	729.0	145.5	100.0	549.5	487.0	578.0	129.0
1.000000:3R:+:NonCoding	TAGGAGGAGCAGTGGTAGTGGAACGGGCGCACTCAG	1926.0	3522.0	2412.5	2486.5	325.5	2601.0	3929.5	2658.5	1543.0	1020.0
1.000000:3R:+:NonCoding	TGATTACTTATAACTTTATATCGATGAAAATGTGTA	89.5	320.0	58.5	668.5	117.5	54.0	283.0	102.5	394.0	77.5
1.000000:2R:+:NonCoding	AAATAGATTAAACATTCGACAAGGACCCCTCCACTC	149.0	397.0	100.5	815.0	130.5	71.5	353.5	163.0	506.5	115.0
1.000000:2L:+:NonCoding	ATAAATATCTTTAGATGCCTATTAGTCTGAGTCTGA	106.5	378.0	79.5	690.0	162.0	60.5	337.0	123.5	361.0	103.0
1.000000:UNKN:+:NonCoding	AGAAACATTACAATTAGTAGCTTAGGGATATGAAAT	105.5	335.0	81.0	690.0	122.0	64.5	285.5	124.0	387.0	103.5
1.000000:3L:+:NonCoding	TCTCCATCCCACAGTTGGCACCATTAGCTCGGGCTT	115.0	450.5	209.0	704.0	170.5	93.0	430.0	205.5	358.0	184.0
1.000000:2R:+:NonCoding	TCTGGAGGGCTGAGTGGGTTGTGGGGAGTAGCAAAA	769.0	3693.0	935.5	2197.0	573.5	485.0	2753.0	1593.5	1891.5	1660.5
1.000000:2L:+:NonCoding	GTAAGTAGATCTTCATACCTTCATTCGATAGAATCT	78.0	331.0	103.0	617.5	62.5	54.5	357.0	106.0	379.5	86.5
1.800000:UNKN:+:ENSANGE00000053717	AACGGTAGTCTTTTCATGGTACTCACGCAGCTTTTC	167.5	459.0	137.0	653.5	179.5	77.5	404.0	202.0	442.0	165.0
1.000000:2L:+:NonCoding	TTTTCGAAGTCTTTTTATAAGGCCTCTGCCGAACGG	114.0	441.0	91.0	631.5	136.0	71.0	356.5	101.5	404.0	127.0
1.000000:3R:+:NonCoding	GTAAGGGTGTGATTTGTTACCGTATTAGTCAGAATT	173.5	420.5	238.5	731.0	219.0	162.0	367.0	479.5	489.0	438.5
1.000000:3L:+:NonCoding	GAAGGAACTAGTTGTGGTGGATAGAAACTGACCGAA	244.0	528.5	432.0	1157.5	190.5	107.0	547.5	739.0	706.0	431.5
1.000000:2R:+:NonCoding	TTCTGTTCCAATGCTTAAGAACCTGTAACGTTGTAG	103.5	424.0	97.5	608.0	107.0	78.5	393.5	148.5	404.5	97.5
1.000000:2R:+:NonCoding	GATTTATGCTTTAGAGATAATTTGTATGAGAACAAG	86.5	418.5	111.0	577.5	140.5	53.5	354.0	128.5	340.0	96.5
1.000000:3R:+:NonCoding	AAGACGAAAGTTCATGGTACAGTTAATTGTATGCTC	102.0	372.0	84.5	527.0	104.5	57.0	373.5	162.0	351.0	108.0
1.000000:2R:+:NonCoding	TCATGATCATCATTCAATCTATTTGTGACTAAAACC	99.0	382.0	107.0	556.5	114.0	58.5	372.0	125.5	383.0	80.0
1.000000:3L:+:NonCoding	ATAATGAAATAACAAGTCAAATAGCAACAATTATTA	93.0	428.5	140.0	549.5	227.5	71.0	305.0	130.5	368.0	131.5
1.000000:3R:+:NonCoding	ACAACCCAGTACACTCATGAGTAACGAATGTTTTTC	121.0	425.0	149.5	566.0	232.0	74.5	385.5	229.0	367.5	174.0
1.000000:3R:+:NonCoding	AATGATACATTTCTTAAGACCATTCACCTGAGTGTT	110.5	377.0	93.0	502.0	193.5	57.5	345.0	125.0	282.5	130.0
1.000000:UNKN:-:ENSANGE00000000899	AAAGTAATGTTTGCTTTGCTGCTAACTTCAAGAAAC	2183.5	891.0	230.0	630.0	265.0	518.5	572.5	600.0	374.0	252.0
1.000000:X:+:NonCoding	CTTTTGTTTCATTAGTATCATTATATTTGATTTCTT	85.5	407.0	88.0	369.0	190.5	77.5	354.5	118.0	259.0	131.5
1.000000:UNKN:+:NonCoding	GAAACCGTCAAACAAGGACCCGTATAACGCGGCTAC	189.0	430.5	130.5	492.5	220.0	83.5	397.0	186.5	401.0	267.0
1.000000:3R:-:ENSANGE00000038355	CGCCTGTCCCTGCCCGGCGATGGCCGCCAGAAAGCT	333.5	785.5	276.0	951.0	272.5	186.5	675.5	228.5	935.5	243.5
1.000000:UNKN:+:NonCoding	AAACGTAACGAATGCGCCAAAAAAAGCTTGTCCGAT	168.0	450.0	92.5	505.5	217.5	95.0	396.5	109.5	423.5	173.0
1.000000:2R:+:NonCoding	GTAAGTTTATGAAGACGCTCACGAGGAGGAGTTATT	168.5	519.5	131.0	427.5	215.0	113.0	462.0	129.5	424.5	207.5
1.000000:2L:+:NonCoding	TCATAGACTGGAATCATGATTTCCTGATGCCTTATT	121.5	383.5	91.0	349.0	213.0	66.5	352.0	117.5	279.5	135.5
1.000000:UNKN:+:NonCoding	TTTTGCGAACGGTGTCATGTAGGATAAATTTCTTTG	152.5	458.0	137.5	541.0	159.5	103.0	506.0	182.5	383.5	203.5
1.000000:X:+:NonCoding	GGCCGCGCGCGCTACCATACCATACCGGTGGACGCG	151.0	536.5	94.0	502.0	260.5	62.5	518.5	111.5	376.0	170.5
1.000000:3R:+:NonCoding	GGTGGTTTCGGTCTACTTCGAAAGCCACTTAAACCA	118.0	500.5	110.5	376.5	164.0	56.5	432.5	176.0	292.0	155.5
1.000000:2R:+:NonCoding	GATTTCTACCGTACACAAACTCTAATCGTCGTTTAG	115.5	376.0	110.0	295.0	281.5	70.5	331.5	84.5	271.0	156.5
1.000000:2L:+:ENSANGE00000075347	GAGAAGCGAATCGTTTACCAAACACGCGCGTTTTCC	168.5	467.0	151.5	359.5	228.0	100.0	560.0	236.0	228.0	179.0
1.000000:3L:+:NonCoding	GCGAAGGCTACGGTGATTCTCGCTTTAGAAGTCATT	119.5	355.5	139.5	322.5	257.0	78.0	356.0	120.5	337.0	200.5
1.000000:3R:+:NonCoding	TTTGTTGCAGACTTGATGGGCATTTACAGCATGTTG	192.5	421.0	131.5	374.5	254.0	90.5	374.5	188.5	393.5	159.5
1.000000:2R:+:NonCoding	GCGGACGTGTTGAGATTTTCGGGCGATGGGTCCCGG	1287.0	5174.0	510.0	8600.5	578.0	1009.0	4423.5	1975.0	6191.5	1185.5
1.000000:2L:+:NonCoding	GGGGTTCTCAATTAGGGGTATATTTAAATCGATCAT	106.5	302.0	123.5	199.0	152.5	74.5	230.0	131.5	180.5	124.0
1.000000:3L:+:NonCoding	AAACATGATGTCCATTTTAGTCGCATTCTTCAATTC	104.0	330.0	112.0	275.0	269.0	65.5	331.0	140.5	276.0	145.5
1.000000:2R:+:NonCoding	GCAACGAACAGAAAAAGTAACGTTCTGGGATTATAA	125.0	433.5	132.5	268.0	243.0	76.0	320.0	159.0	255.0	176.0
1.000000:2R:+:NonCoding	GTAAGTAAGACTTGCGGTATTAGCTCCCCCATCATT	93.0	358.5	128.5	253.5	295.5	61.0	382.5	137.0	214.0	121.5
1.000000:3L:+:NonCoding	CGGCCGTCCGCGCACGACTGCAAAGCTAAAAAGGCT	267.0	601.0	308.0	418.5	351.0	114.5	551.5	459.0	515.0	240.5
1.000000:3R:+:NonCoding	TTAGGCAGCTCTGGGTGGTCCCGCTGGAAGGAACGG	788.0	2681.5	418.0	2570.0	526.0	346.5	6256.0	1601.0	5520.0	528.0
1.000000:UNKN:+:NonCoding	CTCATGGTCTAGTGGCAGAGTTGGGGAGAGAGAAGT	420.0	1125.0	222.0	1347.5	398.5	176.0	888.5	438.5	1318.5	693.0
1.000000:2R:+:ENSANGE00000042669	ACCGAGCGTTCTGTGGAAGAATCTAGCCTCTCTAGC	377.5	513.5	199.5	416.5	275.5	75.0	359.5	329.0	349.0	246.0
1.000000:3R:-:ENSANGE00000034402	AAAGTAGTAGAAAATCTCCACAAACGATAGAAGACT	134.5	332.0	176.5	231.5	287.0	71.0	281.0	172.0	232.5	148.5
1.000000:2R:+:NonCoding	TCGGTAGATATTGCAATTGGTAACGCGGCAGCGGAG	146.5	561.0	160.0	375.0	258.5	66.5	469.5	166.5	349.0	210.5
1.000000:3L:+:NonCoding	TGAGGAAAATGCCACCAACAGCATTAACAGTGGGAG	185.5	405.5	228.5	437.0	207.0	88.5	369.0	312.5	475.5	186.0
1.000000:3R:+:ENSANGE00000082491	ACAAATTCTCGCCTTACTTGCTTACTCAGTTCTTCC	1164.5	1659.0	335.0	1260.5	363.5	527.5	1123.5	889.5	267.0	1209.5
1.000000:2L:+:ENSANGE00000076725	AAAGGCTGGCTGCGTTCACACCCGATGCATGGTTGC	296.0	520.0	290.5	509.5	282.5	231.5	364.0	460.0	257.0	618.5
[truncated: 92,470 more rows]
