# Supplementary material for: Detecting transcriptionally active regions using genomic tiling arrays
Source: Genome Biol. 2006 Jul 19;7(7):R59. doi: 10.1186/gb-2006-7-7-r59 (PMC1779562; doi:10.1186/gb-2006-7-7-r59)
Supplement: Additional date file 3 — Probe sequence and raw signal intensities for negative control probes [file gb-2006-7-7-r59-S3.gz › NCPs_sequence_and_intensity]

probe_identifier	probe_sequence	M(Cy3)19103	M(Cy3)19104	M(Cy5)19238	M(Cy5)19239	M(Cy5)19101	F(Cy5)19103	F(Cy5)19104 F(Cy3)19238	F(Cy3)19239	F(Cy3)19101
0.000000:N/A:N/A:NC_ID_234	GAGACCTGGCGCGGACGTATATCCCATGTCAGGACC	243.5	636.0	620.0	772.5	139.0	102.0	563.5	557.5	352.0	332.0
0.000000:N/A:N/A:NC_ID_951	TCGGGGAGTCCGCAGGCGCCTACGCCCTAGGTATCC	113.5	492.5	88.0	721.5	112.0	54.5	367.5	155.0	514.0	134.0
0.000000:N/A:N/A:NC_ID_451	TCCTCTAGGGTCTACGGACTATAGAGGACCTACGTC	142.5	385.0	103.5	734.0	154.5	69.0	345.5	132.0	391.0	128.5
0.000000:N/A:N/A:NC_ID_708	TGGTTACCTCCCTCTGAGGGGCTCTTACGGTATACC	151.0	484.5	536.5	995.0	143.5	64.5	457.5	1002.5	568.0	130.0
0.000000:N/A:N/A:NC_ID_752	AGGTTACCCCTAGACCCCATACTAGTGACTACCCGA	175.0	431.5	145.0	637.0	172.5	99.0	376.5	210.0	454.0	131.5
0.000000:N/A:N/A:NC_ID_797	TAGTCTCTGACCCTACTGAGGCCCTGAGTAAGCCTC	199.0	351.5	164.0	368.0	226.0	107.0	339.5	316.0	297.0	413.0
0.000000:N/A:N/A:NC_ID_249	AGGTTACCCCTAGGTCTAGAGCCTTAGGCCTACCTC	135.5	324.5	100.0	431.0	142.0	73.0	238.0	104.5	339.5	210.5
0.000000:N/A:N/A:NC_ID_72	GAGTGCAGTCTAAGGCGATCTCAGACTCGTCGGGCC	213.0	518.5	163.0	512.5	129.5	65.5	467.0	262.0	434.0	222.5
0.000000:N/A:N/A:NC_ID_148	AGGACTAGTCCCTAGGAGGTACCCCTAGTACGGCCC	112.0	441.0	104.5	585.5	85.5	70.0	532.0	128.0	341.5	70.5
0.000000:N/A:N/A:NC_ID_513	ACGTGGCCTCTTGGCGTAACCCTATAGGGACCTAGA	112.0	428.0	110.5	452.5	193.0	72.0	314.5	156.5	273.0	261.5
0.000000:N/A:N/A:NC_ID_360	CCTATAAGGTGCCCTCTAGGGTCCGATTAACCCCGA	135.5	477.5	98.5	762.0	141.0	59.5	449.0	130.0	472.0	123.0
0.000000:N/A:N/A:NC_ID_433	ATTGAGATAGCCCATAGAGGCCTCCGCGAGTCTACG	125.5	543.5	94.5	814.0	107.0	79.5	486.5	98.0	488.5	102.0
0.000000:N/A:N/A:NC_ID_61	GTTAGGACTCTGGGGTGAGACTCCAGGTCGGCCTAC	244.0	660.5	256.5	817.5	168.5	127.0	558.5	519.5	613.0	444.0
0.000000:N/A:N/A:NC_ID_355	CGAGTACCCTTAGTCTAGGGTCCTCGTCGAGACTCA	88.5	500.5	77.0	733.0	97.5	63.5	497.0	115.0	410.0	97.5
0.000000:N/A:N/A:NC_ID_833	GGTCCTGACATGCGCTTAGGGACCCCCTCTATAGGA	149.5	385.5	139.5	454.5	118.0	77.5	382.5	171.0	361.5	192.0
0.000000:N/A:N/A:NC_ID_207	GAGTCCGATAGGTCAGGGACTCTTGGCTAGGAGTCC	120.5	449.5	104.0	887.0	133.5	65.0	449.0	151.5	539.0	152.5
0.000000:N/A:N/A:NC_ID_942	CGTCACTATACGCCCTAAGAGTAGTGCGAGGCCGGT	138.5	531.5	148.0	961.0	121.0	61.5	511.5	139.5	597.5	94.0
0.000000:N/A:N/A:NC_ID_93	TCAGGGTCCAGAGCGTATACTAGGGGTCTAGAGCCT	327.5	375.0	167.5	581.0	250.0	140.0	402.0	338.5	418.5	343.0
0.000000:N/A:N/A:NC_ID_450	CGGCCTAGGGTCGGTCTCCTAGGTCGTAACTCCGCG	135.5	490.0	166.0	371.5	242.5	94.5	490.5	314.0	422.5	224.5
0.000000:N/A:N/A:NC_ID_971	CCTATGGACTCCGGTCTCCTAGGTCCTAGGATCGCT	128.0	405.5	103.0	482.5	164.5	85.5	353.5	162.5	263.5	266.0
0.000000:N/A:N/A:NC_ID_99	TAGGGTCACGTCCTCTGAGGGCCCGGTGTCTATACG	186.5	488.0	170.5	1096.0	126.5	111.5	509.5	225.5	627.5	224.5
0.000000:N/A:N/A:NC_ID_426	TCTATGGACCCGCGAAGACCCTGGCAGGGGGGTCAC	371.5	866.5	390.5	1001.0	136.5	141.0	700.5	446.5	1307.0	189.5
0.000000:N/A:N/A:NC_ID_555	TGACGGAGTAACTAGGGCGTAGTCCTAGGGGCTCAG	172.5	336.0	108.0	336.0	122.0	100.5	323.5	176.5	268.5	280.5
0.000000:N/A:N/A:NC_ID_649	TCCCTAGGTTAGACGTGGCCTCTTGGACTCAAGAGC	111.5	552.0	124.0	859.0	111.0	66.5	520.5	165.0	494.5	120.5
0.000000:N/A:N/A:NC_ID_928	CGTGTTATAGGGAGGGTCCTGAGTGACTAAGTCGGT	254.5	472.0	268.5	399.0	295.0	153.5	497.5	421.5	207.5	672.5
0.000000:N/A:N/A:NC_ID_24	ACTCTACGAGGCGCATAGGGTCCTAAAGTAGGGATC	120.5	459.5	155.0	608.5	139.0	52.0	420.0	128.0	421.0	135.0
0.000000:N/A:N/A:NC_ID_650	CATAGGCGAACTCCTATGGACTCCGTCCGCTATGAG	154.0	544.5	98.0	879.5	104.5	72.0	447.5	140.5	485.5	69.5
0.000000:N/A:N/A:NC_ID_327	TCAGGGACTCTTCGGGACTTAGCGTAGGGTACCCAC	162.0	411.5	119.5	428.5	351.5	64.5	416.0	145.5	359.5	196.0
0.000000:N/A:N/A:NC_ID_122	GCGACTCAGTCTAAAGTAGGGATCTATGAGGGGCCT	112.5	356.5	156.5	317.0	425.5	68.5	411.5	216.5	624.0	395.0
0.000000:N/A:N/A:NC_ID_158	ACCCTAGTAGACTCTACTGGCCTCACCTCTCCTAGG	166.0	283.0	113.0	824.0	114.5	72.5	302.5	315.5	428.0	116.5
0.000000:N/A:N/A:NC_ID_851	TCAGGGTCCCCAGGGGCAGACCAGCCGAAGGCCTAG	314.5	576.0	360.5	825.0	164.0	181.0	418.0	390.5	376.5	347.0
0.000000:N/A:N/A:NC_ID_615	GATAGGGTCCATATGGCCTCAGAGCGGAGACTAGAT	122.5	397.5	135.0	556.5	111.5	76.5	408.0	213.5	303.0	181.5
0.000000:N/A:N/A:NC_ID_470	CCAGGTATCTCCCCCTAGAATAGGCATGTCAGGACC	149.5	456.0	122.5	914.5	89.0	52.0	385.5	157.5	376.0	97.0
0.000000:N/A:N/A:NC_ID_956	GGACATGACTCCCGCTATAGACTAAGACTCCGCGGC	215.5	467.0	204.5	382.0	252.0	118.0	418.0	461.0	417.5	248.0
0.000000:N/A:N/A:NC_ID_932	TACTTAGGGTTCGCCTGGGGGCTCGGACTCCTGAGA	198.0	696.0	128.0	758.5	120.0	67.5	645.5	200.5	502.0	217.0
0.000000:N/A:N/A:NC_ID_129	CCTAGGGGGATTGACTAGCGGACCTACTAGGACCCG	204.0	606.5	111.0	573.5	114.5	64.5	263.0	129.5	444.5	139.0
0.000000:N/A:N/A:NC_ID_550	GACTAGCGGACCGTCCCCTAAGATGAGGGGTCTATA	191.5	549.5	206.0	836.0	104.5	80.5	373.5	234.5	493.0	150.0
0.000000:N/A:N/A:NC_ID_166	AGGGGTCCGTCATACGGACTATAGAGGACCCCTGGT	175.0	345.0	135.5	256.0	121.5	140.0	268.0	180.0	288.0	171.0
0.000000:N/A:N/A:NC_ID_922	TTATGTCCGCGGGGTATCCAGACCACCCTAGACTCG	155.0	493.5	101.5	755.0	426.0	63.5	503.0	176.5	444.5	311.0
0.000000:N/A:N/A:NC_ID_174	TAGCCCCCAGTCCTCCTATGATACAGCCCTAACCGT	358.5	643.5	295.0	1039.0	148.5	146.5	471.5	566.5	450.0	422.0
0.000000:N/A:N/A:NC_ID_176	GTTAACCCCCTAGCCAGACCTAGTGAATACGGGCTA	169.5	411.5	157.0	719.0	159.0	99.5	404.5	326.5	489.5	232.5
0.000000:N/A:N/A:NC_ID_266	ATAGCTAAGGGCCATAGGCGAACTTCTAAGATACCG	135.0	387.5	84.5	569.0	98.5	49.5	350.0	135.5	310.0	158.0
0.000000:N/A:N/A:NC_ID_465	GGTCCCGTTAGAAGCCCAGTTAGAGAGCTGGGTCTA	139.5	439.0	152.0	817.0	118.0	91.0	425.0	217.5	532.5	222.5
0.000000:N/A:N/A:NC_ID_527	CCCTAAGGGCCGCTGAGTATAGCGAGCTAGGGATCC	136.5	503.5	134.5	1030.5	107.0	79.5	509.0	177.5	450.0	146.0
0.000000:N/A:N/A:NC_ID_256	AGACCCTGAATTCGAGGTCCCCCTTCTGCGATAACC	100.5	401.5	103.5	1062.5	271.0	57.5	347.0	125.5	560.5	197.0
0.000000:N/A:N/A:NC_ID_533	CGTCGAGACTCAGACTAGCGGACCGTCCGCTATGAG	95.0	539.0	74.5	700.5	99.5	56.0	546.5	125.0	395.5	119.0
0.000000:N/A:N/A:NC_ID_690	TATGGTCCCGACCACGCCCTATGGAGGACCCCTGGT	216.5	486.0	435.5	1022.5	186.5	83.5	458.0	502.0	615.5	198.0
0.000000:N/A:N/A:NC_ID_350	AAGACCCGAGTCTAGTGAAGTCCAGTCGTCAGGACC	178.0	565.5	178.5	591.5	150.0	89.0	427.5	338.5	437.0	313.0
0.000000:N/A:N/A:NC_ID_587	GGATTACTAGTCTAGCCCCTAGGCTCTATACCCGCC	119.0	407.0	90.0	655.0	80.5	62.0	324.0	137.0	377.0	131.0
0.000000:N/A:N/A:NC_ID_156	TGGGTATACCCCAGAGACTCTAGGCGAGGATCTAGT	107.5	416.0	85.5	523.0	168.5	53.5	418.5	119.0	331.5	146.5
0.000000:N/A:N/A:NC_ID_97	ACCTGCACTTAGAGTCCCTCAGACTCGAGCCTATAG	126.0	467.5	111.5	440.0	91.5	67.0	385.0	103.0	229.5	107.5
0.000000:N/A:N/A:NC_ID_907	GACTCATAGGGCCAGTTACTGAGGAGGACCCTGAGT	235.5	389.0	206.0	518.0	240.5	96.5	380.0	266.5	369.0	202.5
0.000000:N/A:N/A:NC_ID_116	CGGGCTCTAGTGGTGAGACTCTATGACCTATTCCCT	306.0	427.0	407.5	729.0	144.5	106.5	428.5	475.0	455.5	369.5
0.000000:N/A:N/A:NC_ID_48	GGTCCCGTTAGATCTAGGGGTACCTAATACTCGGGG	95.5	153.0	99.0	770.5	92.5	63.0	161.5	133.5	495.5	91.0
0.000000:N/A:N/A:NC_ID_88	GTTAGGACTCTGAGTCGGGTACTCTTAGGGCCCGTA	115.5	468.0	106.0	823.0	102.0	59.0	460.5	162.5	477.5	140.0
0.000000:N/A:N/A:NC_ID_103	TACGGACTATAGGGGTAGTCACTACTATAGGTCTGG	135.0	337.5	115.0	699.5	87.5	54.5	396.5	164.0	457.5	77.0
0.000000:N/A:N/A:NC_ID_637	GGTGGGACTCCGGGTCTAAAGACTTCTATACCCGCC	142.5	396.0	152.0	426.5	282.0	82.5	481.0	217.0	517.5	372.5
0.000000:N/A:N/A:NC_ID_329	CTTAGTACCCCAGGGTATAGCCTAACCCTGACTAAG	115.5	364.0	71.0	581.0	84.5	64.5	361.5	105.5	432.5	152.5
0.000000:N/A:N/A:NC_ID_535	AGGTTACGCCTATAGTACTGACGTATAGGGATCCAG	92.0	405.0	67.0	755.5	91.5	50.5	334.0	85.0	367.5	81.5
0.000000:N/A:N/A:NC_ID_221	TGAGAACTAGGGCAAGGTCCCACTCCCTAGGTATCC	177.0	533.5	251.5	1018.0	136.0	87.0	410.5	284.0	474.5	126.0
0.000000:N/A:N/A:NC_ID_466	TCCTAGGTGCCCGACGGTCTACGTCGGGAACTTATA	72.5	314.5	115.5	975.0	90.0	49.5	325.5	129.5	527.5	97.5
0.000000:N/A:N/A:NC_ID_124	TGGGTCTAGACCCCGAAGGCCTAGCTAGTCAGGCTA	98.5	453.5	88.0	609.0	89.0	37.5	354.0	116.5	332.5	92.5
0.000000:N/A:N/A:NC_ID_870	TGAGGACTCAGACCTATGGACTCCTAGTCTCAGTAG	81.5	419.0	129.5	860.5	133.0	67.5	431.5	182.5	490.0	96.0
0.000000:N/A:N/A:NC_ID_586	TAGGGCCCAGACGGGGACCTATAGCGTCACTATACG	141.0	404.5	96.0	650.5	231.5	70.0	417.0	107.0	306.0	127.5
0.000000:N/A:N/A:NC_ID_875	GGCCAGAGTCTCGGCGGACCTATACTTAGGGTTACC	158.0	426.0	192.5	708.0	153.0	80.0	392.0	220.5	401.0	185.0
0.000000:N/A:N/A:NC_ID_292	ATCAGGACCCTTTCAGGACCTCTAACCTGAGTCTCG	135.0	178.5	141.5	1020.5	123.0	79.5	253.0	303.0	637.0	105.5
0.000000:N/A:N/A:NC_ID_159	GATAGGGTCCATCATAGGGATCCCCCTCTAGGGTCC	90.5	457.5	131.0	368.5	103.0	55.5	408.5	121.5	279.5	105.5
0.000000:N/A:N/A:NC_ID_807	AGGACCTACGTCGGCCTATGCCCCGCGGACTGAACT	184.0	345.5	125.5	497.5	150.0	108.5	348.5	147.0	317.0	185.5
0.000000:N/A:N/A:NC_ID_23	GCTTAACGTAGGAGGGACTATGTAGGGCTCTCATGC	201.5	509.0	130.0	827.0	172.0	88.5	404.0	253.0	519.0	144.5
0.000000:N/A:N/A:NC_ID_544	AGTCGTAACCCCATAGCTAAGGGCTACGTAACCTAG	122.5	451.0	114.5	549.5	95.0	70.5	461.0	207.0	342.5	91.0
0.000000:N/A:N/A:NC_ID_411	CCCTACTAGGCGGCTCATAGGACGCGGGTAACCTCG	148.5	544.5	122.5	621.0	154.0	86.0	499.5	208.5	472.0	175.0
0.000000:N/A:N/A:NC_ID_154	CGGGCTCTAGTGCTAAGAGTACAGCCCTCTTAGGGC	126.0	186.0	130.5	987.5	121.5	65.5	240.5	138.5	563.0	129.5
0.000000:N/A:N/A:NC_ID_662	CCACTATAGGCGGACCTCGGGTATCCCTAGGTCGGA	177.5	349.0	113.0	328.0	149.5	122.0	277.0	144.5	301.5	277.0
0.000000:N/A:N/A:NC_ID_855	GCGTCTAGACTCGGGACTTGTCAGACGTAGGTCGGA	116.5	482.5	100.5	1047.0	108.5	70.0	464.0	135.0	443.0	110.5
0.000000:N/A:N/A:NC_ID_55	TATAAGTAGGTCGCCTGGGGGCTCTCGGGGAGTCCG	147.5	731.5	140.5	706.0	377.0	90.5	754.5	265.5	817.0	283.0
0.000000:N/A:N/A:NC_ID_949	AACTTGGGTCTCCCTAGGGTGCGCGCGTCTAGACTC	138.5	519.0	162.5	570.0	394.0	84.0	474.0	234.0	424.0	212.0
0.000000:N/A:N/A:NC_ID_486	CGAAGACCCTGGGATAGGGTCCATGCGGACTGAACT	226.5	302.0	200.5	323.0	258.5	158.0	275.5	311.5	234.0	455.5
0.000000:N/A:N/A:NC_ID_534	CTATAGTCCTCCCTGACCTATAGGGTTATAGACGGA	175.0	321.5	149.0	369.5	192.5	145.5	274.0	155.5	301.5	354.5
0.000000:N/A:N/A:NC_ID_419	TCTATGGACCCGGTAGGACACTAGAGATAGCCCCAC	163.5	350.5	110.0	540.5	150.5	74.0	318.0	215.5	340.0	315.0
0.000000:N/A:N/A:NC_ID_860	ACCCTAGTAGACGTAAGTCCCTAGCGTCTGAACCCC	115.5	430.0	121.5	194.0	232.0	70.0	499.0	143.0	211.0	131.5
0.000000:N/A:N/A:NC_ID_165	GATCAGAGACCTGGTTACCCTGACTACTAGTCCGCG	191.5	449.5	232.5	787.0	149.5	101.5	429.0	379.0	575.0	199.5
0.000000:N/A:N/A:NC_ID_404	CACCTAGGTGTCCCTGGCTCTGACCGGAGACTAGAT	327.5	388.5	253.5	482.0	203.5	198.0	293.0	326.0	280.5	263.0
0.000000:N/A:N/A:NC_ID_569	CCGAGGTATCTACTATACGGAGCCAGAGACTCTAGG	155.0	647.5	139.5	686.0	120.5	73.5	417.5	166.5	355.0	156.0
0.000000:N/A:N/A:NC_ID_997	GGTTATCGCAGAGGCCTCAACCCCCTAGGTTGTCGG	121.0	458.0	109.0	658.5	91.5	59.0	523.0	147.5	402.5	113.0
0.000000:N/A:N/A:NC_ID_369	ATCCAGGGTTAGTAGGCGGGTACCACGCCCTAAGCG	197.0	392.5	237.0	471.5	186.5	163.0	328.0	413.5	343.0	477.0
0.000000:N/A:N/A:NC_ID_446	TTGTCAGGACCCTCAGACGACTAGCATAGGTCCTTG	227.5	380.5	168.0	530.5	159.5	107.5	298.0	204.0	434.0	458.5
0.000000:N/A:N/A:NC_ID_468	GGTTATCGCAGATGGACCCCTAGTGGGTCATGGCCT	128.5	437.0	141.0	916.0	85.5	71.5	433.0	128.0	430.5	97.0
0.000000:N/A:N/A:NC_ID_809	GTTAACCCCCTACCCATAGGGAATACCTAGGTCTGC	86.5	374.5	108.0	551.5	119.5	73.0	423.0	157.0	364.0	146.0
0.000000:N/A:N/A:NC_ID_523	TAGGAACCTGACGTAGCCCCCTATTGAGGGACCTAG	196.0	424.0	232.5	673.5	116.5	107.0	438.5	314.5	412.5	137.5
0.000000:N/A:N/A:NC_ID_225	GGTCCCGTTAGAGGGTTATCCTAGGGCCTACGGGTC	107.0	406.5	119.0	416.5	247.5	63.5	442.5	183.5	280.5	120.5
0.000000:N/A:N/A:NC_ID_205	CCCCCTTAGCGAAGGCACCTAGCGTGCGAGGCCGGT	151.5	554.0	105.5	843.0	67.5	70.5	561.0	188.5	491.0	110.0
0.000000:N/A:N/A:NC_ID_977	CCCTAGAATAGGTACGTCTCCTACTATAGCGGAGAC	89.0	395.0	75.0	770.0	85.5	56.0	382.5	96.0	439.5	74.0
0.000000:N/A:N/A:NC_ID_153	CCCCTAAGCGACGTAGGGACCCCTCCCTACTAGGCG	104.0	405.0	72.5	882.0	93.5	55.5	393.0	149.0	481.5	124.0
0.000000:N/A:N/A:NC_ID_472	GACGGGTACCTAGCCGGGGTCTTACCTCTAGACCGC	80.0	359.0	91.5	597.5	101.5	72.5	333.0	131.5	388.0	147.0
0.000000:N/A:N/A:NC_ID_261	GCCCCTCGGATATATCTAAGGGCCAACCGCCTAGGC	118.0	414.5	105.0	814.5	83.0	48.5	348.5	155.5	456.0	122.5
0.000000:N/A:N/A:NC_ID_935	TGGGGACTAGCCCTGGATACTCCCGGGTAGTCACTA	150.0	419.5	150.0	538.0	91.0	71.5	367.5	197.0	354.5	126.0
0.000000:N/A:N/A:NC_ID_462	GGGTATATAGTCTTGTCAGGACCCGTGACTACCCGA	134.5	337.5	124.0	579.0	105.0	72.5	331.0	204.5	306.5	192.0
0.000000:N/A:N/A:NC_ID_8	GGTATCCAGACCACCCCAAGGTCGAGGGCTAAGACC	275.5	442.0	296.0	872.0	137.5	172.5	406.0	462.5	397.0	203.5
0.000000:N/A:N/A:NC_ID_967	GACGCCTATGAGCCTCAAGCCTATTAGGGCGTAGTC	98.5	379.0	88.5	522.5	99.5	56.5	393.5	144.5	273.0	122.0
0.000000:N/A:N/A:NC_ID_748	GAACCCTAAGTACGTCTGAACCCCGTGAGACTCTAT	127.5	443.0	112.0	511.5	160.0	70.5	438.0	192.5	373.0	131.5
0.000000:N/A:N/A:NC_ID_131	AGGGTCTAAGACGAGCTGGGTCTACGTCACTATACG	677.5	578.0	402.0	403.5	320.0	262.0	434.0	1045.0	428.5	816.5
0.000000:N/A:N/A:NC_ID_401	AGGGACTATGTACCCCAGACTATGTGGCGAGGTACC	150.0	370.0	144.5	474.0	168.5	131.5	269.0	249.0	300.5	306.0
0.000000:N/A:N/A:NC_ID_863	CCTAGGATCGCTAGCCCTAAGTTCAGGCCTCTACGT	133.5	288.0	115.0	469.5	101.5	85.0	309.0	111.5	405.0	131.0
0.000000:N/A:N/A:NC_ID_761	TACAGGACCCCGCTCAGACCTAGGTACTAGTCCGCG	214.5	531.5	232.0	784.0	108.0	77.0	451.5	486.0	412.0	237.0
0.000000:N/A:N/A:NC_ID_648	GTAGGGGGCTCCAAGTTTAGACCCATCTAGGGTCCG	152.0	246.5	90.5	711.0	77.5	58.0	225.0	116.5	416.5	99.5
0.000000:N/A:N/A:NC_ID_835	GCCTGAGCATTCCACCTTATAGGACATATAGGCCGA	113.5	371.5	125.5	938.0	172.0	64.5	420.5	247.0	465.0	153.0
0.000000:N/A:N/A:NC_ID_584	AATCAGGACCCTTGGGTATACCCCGTCTATAAGCCC	154.5	410.0	91.5	839.0	92.5	78.0	367.0	149.0	583.5	105.5
0.000000:N/A:N/A:NC_ID_567	CCGACTAGGCCACGGGAGTCCATAAACCTATAGACC	210.0	303.5	198.0	529.0	154.0	71.5	285.5	334.0	343.5	321.0
0.000000:N/A:N/A:NC_ID_721	CTCAGACCTAGGGCCTCTAAGGATAGACTCCGCGGC	141.0	491.5	102.0	683.5	118.0	58.5	443.5	116.0	347.0	93.0
0.000000:N/A:N/A:NC_ID_438	GAATGAGGGTCCCATAGGGATCCCGTAACTCAGGTC	115.5	490.5	120.0	534.5	145.0	56.0	428.0	134.5	307.5	91.5
0.000000:N/A:N/A:NC_ID_941	ACGCGGACTTCGTAAGGGGCCTTACGGGCTATCTTA	133.5	458.5	98.0	1025.5	132.5	72.0	467.0	121.0	485.5	107.5
0.000000:N/A:N/A:NC_ID_167	TATCCGCGGATAGGGCCTAGTCAAGACTATGACCGG	196.0	271.5	129.0	291.0	159.0	136.0	271.0	138.5	253.5	248.0
0.000000:N/A:N/A:NC_ID_861	GCGTCTAGACTCCATAGGCGAACTGGGAGCCCCGAC	172.0	338.5	162.5	491.5	121.5	71.5	337.0	242.0	414.5	211.0
0.000000:N/A:N/A:NC_ID_416	GGGCTCTCATGCTAGGAACCTGACTAGGAGTCACGG	156.0	421.5	181.5	609.0	122.5	67.5	404.0	261.5	404.5	223.0
0.000000:N/A:N/A:NC_ID_789	ACGGCCTCATGAAGGGGTACCTGTTTATGTCCGCGG	103.5	409.5	138.5	906.0	138.5	59.0	380.0	194.5	427.0	117.0
0.000000:N/A:N/A:NC_ID_27	CCTAGGGGGCGACCTAGGGGGATTCGAGGTCCCCCT	139.5	254.0	76.0	320.0	88.0	51.5	288.5	109.5	341.0	87.5
0.000000:N/A:N/A:NC_ID_562	GAGACCTGGCGCCTGACCTATAGGCCTGAGTCGTTG	173.5	457.5	153.0	926.5	148.0	71.0	455.0	319.5	592.5	151.5
0.000000:N/A:N/A:NC_ID_812	TCTACTGGCCTCGCGACTCAGTCTACCTGAGTCTCG	113.5	436.5	140.5	893.5	134.0	75.5	488.5	142.5	637.5	227.0
0.000000:N/A:N/A:NC_ID_414	TCAGGGTCCAGAGCCTGGGGGCTCTAGGAGGTACCC	121.5	523.0	251.0	948.0	144.0	75.0	384.5	285.5	490.0	181.0
0.000000:N/A:N/A:NC_ID_706	GAGTCCGATAGGCCCTGAGTAGCGACCTGAGTCTCG	135.0	451.0	147.5	895.5	354.0	61.0	511.0	300.5	513.0	639.5
0.000000:N/A:N/A:NC_ID_902	ACCTTAGACGTCAGGCGATCTCAGGTCAGGACTCGC	146.5	501.5	118.0	957.0	128.0	69.5	413.0	160.0	496.5	130.5
0.000000:N/A:N/A:NC_ID_490	TGGGTCTAGACCCCCCAGACTATGGGGGACCTATAG	104.0	303.0	94.0	602.5	103.5	52.0	197.0	83.0	415.5	93.5
0.000000:N/A:N/A:NC_ID_868	TGTTAGGGTCCCGAGTCTGATCCTTGAGGACTCAGA	119.0	473.5	161.5	1048.5	123.5	66.0	418.0	134.5	528.5	101.5
0.000000:N/A:N/A:NC_ID_606	CTATACGGAGCCATTAACCTAGTCTGGTCTGACTAC	194.5	380.0	174.5	437.5	201.5	144.0	277.0	191.0	301.5	382.0
0.000000:N/A:N/A:NC_ID_520	CATAGGGATCCCGGTCGCTAAGAGGTGAGACTCTAT	132.0	362.0	148.5	549.5	143.5	84.0	357.0	217.0	357.0	243.0
0.000000:N/A:N/A:NC_ID_259	TATACTCCGCCGTAGGAGGTACCCGGTCACGTAGGG	121.0	425.0	77.5	617.0	95.5	61.5	322.5	112.0	328.5	102.5
0.000000:N/A:N/A:NC_ID_632	AGTCGGAGTCCCCGGGCTATAGACAAAGTAGGGATC	214.5	495.0	209.0	826.0	129.0	80.5	424.0	331.0	455.5	170.0
0.000000:N/A:N/A:NC_ID_467	TTTAGCCCTAGGCGGAGACTGAATGGGTATATAGTC	176.0	290.5	147.5	510.0	164.0	100.5	252.5	193.0	367.5	341.0
0.000000:N/A:N/A:NC_ID_640	TACTATAGGGCCCCTGGCTCTGACAGACTCCGCGGC	130.0	392.0	152.0	598.5	141.5	64.5	334.0	226.0	343.0	257.5
0.000000:N/A:N/A:NC_ID_799	AGGGACCTCTGACTAGGTATCGGCAGACTCAGGGAC	218.0	371.5	310.5	501.5	153.5	114.0	282.0	373.5	347.5	226.0
0.000000:N/A:N/A:NC_ID_255	TCAGGGTCCCCACTGGGGACTAACACGCCGAGTATA	97.0	536.5	137.0	268.5	154.5	66.5	520.0	196.5	228.0	135.5
0.000000:N/A:N/A:NC_ID_95	AGTTAGGCGACCAACTTGGGTCTCTTAGCGACCCCA	164.0	501.5	145.5	986.0	112.0	93.0	443.0	214.0	550.5	145.0
0.000000:N/A:N/A:NC_ID_683	CGACTTATAGAGCCCTCTTAGGGCTCAGGGTCCAGA	87.0	394.5	91.5	619.0	84.5	48.5	409.5	96.0	328.5	101.0
0.000000:N/A:N/A:NC_ID_286	CCGCTAAGTCTCTAAGGGCCTGAGGTAACTCAGGTC	132.0	351.5	108.5	711.5	111.5	66.0	356.0	130.5	518.5	134.0
0.000000:N/A:N/A:NC_ID_578	GGTCGCTAAGAGGGTCACGTAGGGAGGACCTACGTC	177.0	404.0	165.5	897.5	113.0	68.5	444.0	225.5	567.5	143.0
0.000000:N/A:N/A:NC_ID_692	CCGACACCCTAGGATCCCCTGACTCCTAGGGGGCGA	179.5	482.0	123.0	544.5	154.5	76.5	374.5	155.0	478.0	136.0
0.000000:N/A:N/A:NC_ID_974	GACCCAAGGCCGCTTAGGTCCCGGGGCGCTAGGCCC	159.0	520.5	110.5	766.5	158.0	76.0	514.0	174.5	472.0	143.0
0.000000:N/A:N/A:NC_ID_654	GTTATAGACGGAGAGGGGGTCCTGGACGCCTATGAG	144.0	363.0	129.5	464.5	96.5	59.5	287.5	196.5	337.0	166.0
0.000000:N/A:N/A:NC_ID_304	TAGGGCGTAGTCTACGGACTATAGGTACCCACTATA	80.0	367.0	78.5	746.5	106.0	51.5	358.5	99.0	436.5	116.5
0.000000:N/A:N/A:NC_ID_542	CGACTTATAGAGTAGGCCGAGTCATACGGACTCCTG	84.0	461.0	96.5	765.0	103.5	69.5	501.0	105.5	392.0	96.0
0.000000:N/A:N/A:NC_ID_34	GGTCTATCCGTACTCCTATGATACGGTCTCGGCTAA	123.0	389.5	91.5	789.5	98.5	53.0	413.5	141.0	424.0	85.0
0.000000:N/A:N/A:NC_ID_996	GACCCCATACTACATGTCAGGACCCATAGGTCCTTG	106.5	377.0	160.0	947.5	91.5	55.5	438.5	202.5	466.0	101.0
0.000000:N/A:N/A:NC_ID_602	GTCAGGAGGTCCTAGGACGAGACTGATCCCCGAATA	115.5	472.5	126.5	911.5	142.0	67.5	449.5	125.0	517.5	106.0
0.000000:N/A:N/A:NC_ID_881	GACCCGTAGTTAACGCGGACTTCGAGTCTAAGCGGG	135.0	302.0	127.0	445.0	113.0	103.0	281.5	107.5	307.5	119.0
0.000000:N/A:N/A:NC_ID_469	CGTGTTATAGGGCACAAGGTCCGTAGTCGGAGTCCC	234.0	2409.0	832.0	1653.5	309.0	55.5	938.5	482.5	800.5	372.0
0.000000:N/A:N/A:NC_ID_447	AGGGAGCACCTACTACTGAGGCCCCCCTATAAGCGC	338.0	486.5	235.5	1017.5	148.0	95.0	441.5	405.0	707.5	213.5
0.000000:N/A:N/A:NC_ID_268	AGGCCTCTACGTGGGACCCTAACAGCGGACTGAACT	177.0	388.5	166.5	920.0	128.5	76.0	398.5	264.0	590.0	142.5
0.000000:N/A:N/A:NC_ID_806	GTCTAGGGTCCTTACTAGTCCGCGTCCCTAGGTTAG	123.0	316.5	148.0	548.5	103.0	68.0	375.5	183.0	487.0	147.0
0.000000:N/A:N/A:NC_ID_781	CCTAGGGGGCGAGCCTAGGCGTCGTAGGAGTCACGG	298.0	728.5	140.5	828.5	223.5	74.0	835.0	144.0	1073.0	400.5
0.000000:N/A:N/A:NC_ID_35	GGGTCGATAGTCGTAGGGGGCTCCAGGCCTCTACGT	191.0	580.0	125.0	515.0	210.5	71.5	717.0	172.0	666.5	229.5
0.000000:N/A:N/A:NC_ID_322	CCCTATAAGCGCTATAGCCCCCAGCGAGTAAAGACC	142.0	327.5	130.0	433.0	131.0	75.5	272.0	106.0	282.5	182.5
0.000000:N/A:N/A:NC_ID_479	GTCTTATGGACCCCGACACCCTAGTGGTTACCTCCC	182.0	487.5	171.0	855.5	114.0	103.5	396.0	310.0	630.5	206.0
0.000000:N/A:N/A:NC_ID_76	GAGTCTGGTACCGACCTATAGGTCGGCGGTACCCTA	115.5	523.5	84.0	440.5	216.0	65.5	539.0	130.5	306.0	121.0
0.000000:N/A:N/A:NC_ID_735	GTAGTCTCTGACTAGGGCCCAGACCATAGGTCCTTG	132.0	359.0	141.5	545.5	128.5	56.0	303.5	171.5	355.5	176.5
0.000000:N/A:N/A:NC_ID_908	CTAGGGGCTCAGCTGAACCCTAGGTATACCAGGACC	108.0	352.0	99.0	543.0	86.0	62.0	315.5	114.5	304.0	129.5
0.000000:N/A:N/A:NC_ID_394	GGGGTCTAGACGAGGGCGGGGCTCTACGTAACCTAG	202.5	373.0	141.0	432.0	125.5	72.0	298.0	188.0	454.0	124.0
0.000000:N/A:N/A:NC_ID_380	TAGGGCGTAGTCCTCAGACCTAGGGCTAGGCCTATT	141.0	423.5	94.0	851.5	69.5	67.5	420.5	125.5	459.0	88.0
0.000000:N/A:N/A:NC_ID_183	AGGGCGGGGCTCCCTCAAGCCTATCTAAGTCCGGCT	143.5	396.5	126.0	651.0	101.5	85.5	297.5	168.5	473.5	110.5
0.000000:N/A:N/A:NC_ID_493	GGGACCTCTGACGAGTGCAGTCTATCAGGGTCCAGA	132.5	429.0	164.0	869.0	104.5	54.0	424.5	264.0	590.5	153.5
0.000000:N/A:N/A:NC_ID_877	CTTAGGTCCCGGCCAGACCTATAGCCCTACTAGGCG	258.5	302.0	145.0	394.5	123.5	144.5	234.0	166.5	338.0	247.0
0.000000:N/A:N/A:NC_ID_759	ACGCCGAGTATATAGGGTACCCACCGCGACTCCGTA	200.5	318.5	147.0	439.0	103.0	103.0	256.5	155.5	359.0	133.5
0.000000:N/A:N/A:NC_ID_208	TTAAGTGACCCGGGTCTAAAGACTCTAGGGGCTTAA	118.0	369.0	65.5	663.5	84.5	55.0	264.0	77.5	383.0	64.0
0.000000:N/A:N/A:NC_ID_343	GATCCCCGAATAGGTCTTAGCTAATATTAGGCCTCT	96.5	384.5	93.0	756.5	86.0	51.5	359.5	92.0	393.0	94.0
0.000000:N/A:N/A:NC_ID_397	TCGCTAAGGGTCTCAGGCCGCCACGCGACTCAGTCT	174.0	506.0	251.0	573.5	195.0	68.0	533.0	430.5	689.5	335.5
0.000000:N/A:N/A:NC_ID_379	GACTAGGTAGCCCGCTTAGGGACCGACCCCATACTA	141.5	355.0	121.5	862.0	93.0	69.0	372.0	165.5	550.0	121.5
0.000000:N/A:N/A:NC_ID_463	CCGCTAAGTCTCGGGTATATAGTCAGGCTCCTTATG	126.0	391.5	117.0	938.0	116.0	59.5	348.0	141.5	345.0	137.0
0.000000:N/A:N/A:NC_ID_914	GGCGTAGTACCTTCAGGGTCCCCAACGTGGCCTCTT	126.5	447.0	112.5	905.5	109.0	65.5	414.5	150.0	430.5	98.5
0.000000:N/A:N/A:NC_ID_989	TATTAGGCCTCTCTTAGGTCCCGGGTCGTCAGGACC	129.5	358.5	142.0	533.5	101.0	56.0	358.5	162.0	332.0	175.5
0.000000:N/A:N/A:NC_ID_698	TAGGGACCTAGAGGGCCTCTTATGATCTAGGGGGGT	119.5	220.5	92.5	399.5	84.0	65.5	170.0	109.5	288.5	129.5
0.000000:N/A:N/A:NC_ID_816	GCTTCTAGACTCGTAGGGACCCCTCGAGTACCCTTA	102.5	381.5	77.5	884.5	152.0	67.5	394.0	104.0	495.0	121.5
0.000000:N/A:N/A:NC_ID_529	AGTCTAAGCGGGGTCAGGACTCGCCGGAGACTGAAT	155.5	513.0	284.0	1072.5	164.5	99.5	671.5	428.0	773.5	204.5
0.000000:N/A:N/A:NC_ID_311	CCAGGTATCTCCCGGGATTACCTAGTCATAGAGGGC	89.0	369.5	81.5	814.0	109.5	51.5	343.5	97.5	398.5	92.5
0.000000:N/A:N/A:NC_ID_1000	TTACGGTATACCCGGGAGTCCATACTAGGACCCCAA	106.0	260.5	74.5	413.0	81.5	68.0	215.0	101.0	338.5	117.0
0.000000:N/A:N/A:NC_ID_778	GGGACCGCCTACTAGACTCCTACGTACCTGGGTTCA	182.5	347.0	221.5	509.5	127.0	88.0	301.5	218.5	452.0	181.0
0.000000:N/A:N/A:NC_ID_125	AGGTTACCCCTAAGCCCCTACGTAGACCTAAGTCTT	115.0	378.0	97.0	847.5	108.5	57.5	308.0	174.5	637.0	190.5
0.000000:N/A:N/A:NC_ID_271	TCTAGGGTGCGGTACTAGACTTGGTAGGACCCCTAG	283.0	408.0	228.5	608.0	148.5	108.5	385.0	448.5	409.5	280.0
0.000000:N/A:N/A:NC_ID_429	CTTAGTCTCGGAGGGCCCATATTCGTCTGGGTCCCG	134.5	405.0	106.0	884.0	134.5	56.0	426.0	161.5	471.5	199.5
0.000000:N/A:N/A:NC_ID_739	CTATACGGGCACTCAGAGTCCTAGGCCCCCACGTCT	151.0	535.0	119.0	457.5	242.5	67.0	510.0	144.0	371.5	140.0
0.000000:N/A:N/A:NC_ID_136	AGGGACTATGTATAAGTCGACTCTCAGGGGGGTCAC	167.5	258.0	113.0	498.5	149.0	73.0	187.0	199.0	373.0	110.0
0.000000:N/A:N/A:NC_ID_482	AGGCTCCTTATGGTAGGGATCCCCTAAGGGCATGGC	75.0	336.0	96.0	855.5	95.0	68.5	380.0	112.5	495.5	74.5
0.000000:N/A:N/A:NC_ID_280	CAGGCGCCTACGGGGCCTCTTATGCGTAACTCCGCG	103.5	411.0	61.5	872.0	124.0	53.5	441.5	97.0	559.0	111.0
0.000000:N/A:N/A:NC_ID_186	CGTCGAGACTCACCTACGTGCTTAAGACCAGGGTCG	133.5	519.0	116.5	435.0	194.0	64.5	512.5	119.5	383.0	135.5
0.000000:N/A:N/A:NC_ID_349	TGAGAACTAGGGATCAGGACCCTTCGGGCTCTAGTG	222.5	333.0	371.0	489.0	142.0	283.5	287.5	275.5	320.0	324.0
0.000000:N/A:N/A:NC_ID_764	TCTACTGGCCTCAACTTGGGTCTCTAAGGGCATGGC	135.5	384.0	194.0	617.5	116.5	75.0	359.0	244.0	428.0	221.0
0.000000:N/A:N/A:NC_ID_457	AGGCTCCTTATGCCCTAGGTATCCCCGCTAAGTCTC	112.5	484.0	112.5	786.5	90.5	65.5	368.5	130.0	429.0	102.0
0.000000:N/A:N/A:NC_ID_776	TCCTCTAGGGTCCCTAGGGGGATTCTATACGGAGCC	98.0	320.0	127.0	370.0	115.0	55.0	246.5	137.5	295.5	89.5
0.000000:N/A:N/A:NC_ID_661	CTGAGTATAGCGCGCGACTCCGTAGGACTCACTATA	94.5	407.0	97.0	804.0	110.5	47.0	408.5	105.5	407.0	125.0
0.000000:N/A:N/A:NC_ID_227	GTCCGCTATGAGTACTAGGACCCGCGCTTAGGGACC	123.5	529.0	125.5	400.0	221.0	74.0	430.5	119.0	290.5	147.0
0.000000:N/A:N/A:NC_ID_763	GTAGGGACCCCTGACGGGTACCTAGGGTAGTCCGCT	170.0	407.5	92.0	883.5	132.0	93.5	401.5	154.5	436.0	103.0
0.000000:N/A:N/A:NC_ID_973	CATAGGTCCTTGCCCTAGAATAGGACGTGGCCTCTT	87.0	455.5	136.5	644.5	93.5	54.5	443.0	185.0	430.5	110.0
0.000000:N/A:N/A:NC_ID_704	GGCCAGGTCTAGGCTACTCAAGGGATAGGGATCCAG	226.0	264.0	197.5	568.0	143.5	111.5	235.5	375.5	327.5	513.0
0.000000:N/A:N/A:NC_ID_673	GGTCCTGACATGCGGGGACTAGACGTCCCCTAAGAT	142.0	401.5	199.5	850.0	87.0	66.0	402.5	251.0	443.0	98.5
0.000000:N/A:N/A:NC_ID_785	GCCTGGGGGCTCCGCTTAGGGACCAACTTGGGTCTC	160.5	468.5	108.5	691.0	112.0	84.5	359.5	151.0	376.0	126.5
0.000000:N/A:N/A:NC_ID_820	TCGTAGACCCCATACTTAGGGTTCACCTAGCTAGGC	136.0	386.0	93.0	657.5	135.5	68.0	457.0	154.0	433.5	116.5
0.000000:N/A:N/A:NC_ID_585	GCGTCTAGACTCAACTTGGGTCTCTAGACCTCCACG	106.0	396.5	70.5	713.5	94.0	57.0	404.0	111.5	466.5	77.5
0.000000:N/A:N/A:NC_ID_930	GCTCCGCGAGGTTGACGGAGTAACGAATCCGGGTAT	157.0	295.5	162.0	508.0	116.5	67.5	287.0	204.5	301.5	165.5
0.000000:N/A:N/A:NC_ID_700	GCCTAGGCGTCGCCCTAGGAGTCCCTAGTCAGGCTA	113.5	388.0	76.0	598.5	89.0	66.5	290.5	114.0	420.5	117.0
0.000000:N/A:N/A:NC_ID_226	GTCGAGAATCCATAGTCTCAGTAGAAGACCCTATTC	138.5	417.5	92.0	592.5	68.0	65.0	330.5	141.0	347.0	92.0
0.000000:N/A:N/A:NC_ID_235	CGTGGGCCTAGTGACCCGGGCTTATAGCCCCCAGTC	302.5	358.5	210.5	463.0	182.5	100.5	315.0	214.0	348.0	272.0
0.000000:N/A:N/A:NC_ID_780	GGGTAGTCCGCTGTCCTAGAGACTGGGACCCTAGCT	156.5	480.5	197.0	663.0	138.0	70.0	475.5	401.5	471.0	219.5
0.000000:N/A:N/A:NC_ID_141	CCCTATGGCTAGAGCGCCCTAACTACCTTAGACGTC	126.5	489.0	123.0	447.0	150.0	67.5	506.5	148.0	320.5	120.0
0.000000:N/A:N/A:NC_ID_854	GGCCAGAGTCTCAGTATAGCGCGGCCCTAGTTGGAG	136.0	410.0	177.0	707.0	141.5	72.0	373.0	429.5	311.5	221.5
0.000000:N/A:N/A:NC_ID_516	CCTAGGGGGATTGGCGCGTATAGGAGCCCCTACGTA	179.5	310.5	134.0	542.5	116.5	63.0	279.5	208.0	433.0	128.0
0.000000:N/A:N/A:NC_ID_98	GGGCCTCTTATGTAGGACGAGACTTGCGAGGCCGGT	162.0	459.5	143.0	932.5	97.0	142.5	498.5	227.0	541.0	111.5
0.000000:N/A:N/A:NC_ID_675	AGGTCCCCACTCGGACTCTTGACCCCCGCCTAGTAT	187.5	540.5	222.0	958.5	101.5	92.5	412.5	154.0	680.0	163.0
0.000000:N/A:N/A:NC_ID_197	AGGTTACGCCTAGGGTTATCCTAGCCTATGTACGCG	102.0	519.0	95.5	683.0	67.5	54.0	461.5	117.5	377.5	73.5
0.000000:N/A:N/A:NC_ID_750	TCACGGCCTTATTCGCTAAGGGTCCTAGGACCCTAT	133.5	498.5	125.0	318.0	204.0	80.5	498.5	119.0	219.0	126.5
0.000000:N/A:N/A:NC_ID_975	TAGACCTCCACGGAGACCTGGCGCAGACTCCGCGGC	198.0	481.0	192.5	907.0	117.0	118.5	429.5	271.5	385.0	170.0
0.000000:N/A:N/A:NC_ID_966	ACGGCCTCATGAGGACGTATATCCAGGCTGGGACCC	112.0	446.0	87.0	823.5	111.0	67.0	393.0	98.5	508.0	119.0
0.000000:N/A:N/A:NC_ID_603	CATAGGCGAACTTACGGCCTAGAGCTAGGCCGCCGT	122.5	367.0	100.0	516.5	109.5	63.0	346.5	100.0	300.0	111.0
0.000000:N/A:N/A:NC_ID_666	TGAGTCCTGGTCGGGCCCTTAGTAGCTCCGCGAGGT	249.5	377.5	245.5	683.0	165.5	106.0	337.5	267.0	414.0	326.5
0.000000:N/A:N/A:NC_ID_392	AGGACCTACGTCCGGGCTATAGACAGCGAGGTACCC	101.0	502.5	125.0	574.0	84.5	57.5	488.5	163.0	345.5	131.0
0.000000:N/A:N/A:NC_ID_712	AATCAGGGCGTACTATGGATCCTCATCTAGGGGGGT	266.0	349.0	302.5	783.0	151.5	194.5	298.5	307.0	443.5	200.0
0.000000:N/A:N/A:NC_ID_40	GATAGGGTCCATCCCATAGATGCGGGACTCAAGAGC	112.5	510.5	223.5	748.5	117.0	80.5	451.0	276.5	449.5	92.5
0.000000:N/A:N/A:NC_ID_825	GGGGTCTAGACGCGAGTACCCTTATCCTACTTAGCC	121.0	444.5	148.5	473.5	143.0	57.0	338.0	161.0	331.0	119.0
0.000000:N/A:N/A:NC_ID_983	TATACTCCGCCGCAGACCTAGTCAAGGCCTCTACGT	85.0	415.5	87.0	653.0	106.5	60.5	429.5	139.5	482.5	124.0
0.000000:N/A:N/A:NC_ID_865	TAGTACTGACGTTCAGACGACTAGAGGCCTCTACGT	124.5	421.5	81.0	781.5	149.5	63.5	489.5	153.0	393.5	107.5
0.000000:N/A:N/A:NC_ID_440	GGGCCTCGTAGCTACTAGGACCCGACCCTAGTAGAC	117.5	440.5	118.0	558.0	101.0	69.0	359.5	146.5	365.0	147.5
0.000000:N/A:N/A:NC_ID_314	GGCTAGTAACCCTTGTCAGGACCCAAAGTAGGGATC	94.0	403.5	119.5	845.0	130.5	51.0	326.0	213.5	566.0	155.0
0.000000:N/A:N/A:NC_ID_460	TGGGACTCTGACAAGTCAGGGGACCTAGGCCGCCGT	118.5	398.5	177.0	804.5	114.5	68.5	474.5	301.5	447.0	137.0
0.000000:N/A:N/A:NC_ID_597	AAGACCCTATTCACGAGAGGACTAAGGTTACCCCTA	136.5	438.0	115.0	443.0	260.5	96.0	470.5	239.5	381.0	155.0
0.000000:N/A:N/A:NC_ID_51	CCCTATAGACGACACCTATAGGGTGCGACTGCCTAT	97.0	412.0	124.5	223.0	274.0	59.0	554.5	144.0	219.5	145.0
0.000000:N/A:N/A:NC_ID_431	TCCTAGGACGTCGGCCTCAACCCCGGACGTATATCC	138.5	379.0	163.0	564.0	88.0	83.5	348.5	222.5	334.5	148.0
0.000000:N/A:N/A:NC_ID_87	AGTGATACCCTAAGGTGACTCCGTGGCCCCTCAAGG	117.5	296.0	164.0	605.0	130.5	68.0	322.5	184.5	357.5	206.5
0.000000:N/A:N/A:NC_ID_589	GAGTATACCTGGAGGTTACGCCTACGGGGTCCTGTA	124.0	326.5	180.0	450.0	105.5	73.5	289.0	167.0	267.5	166.5
0.000000:N/A:N/A:NC_ID_879	AGTCGGGCTATAATCTAGGGTCCGAGAGACTCTAGG	102.0	338.5	194.5	560.5	84.5	64.5	310.5	192.5	305.0	123.5
0.000000:N/A:N/A:NC_ID_428	TCTAGGGGTACCGCTACTCAAGGGCGTGGACTCAGG	167.5	460.5	147.5	653.0	104.5	81.0	414.5	201.5	408.5	137.0
0.000000:N/A:N/A:NC_ID_978	GGCGGTACCCTAGAATCCGGGTATAAGTCAGGGGAC	122.0	418.0	98.0	733.5	118.5	61.5	351.0	153.5	399.5	95.0
0.000000:N/A:N/A:NC_ID_118	GTCCCCTAAGATGCCGGGGTCTTAAACCCAGGGTAT	117.5	349.0	120.0	789.0	104.5	62.0	422.0	132.5	457.0	105.0
0.000000:N/A:N/A:NC_ID_999	GTAGGGACCTAGCGACTAAGGTACTTAGGGCCCGTA	112.0	453.0	110.5	746.5	102.0	79.0	457.5	115.5	427.0	99.5
0.000000:N/A:N/A:NC_ID_798	TAAGCCCCCTCACCTATAAGGTGCGTCAGGAGGTCC	121.0	451.0	181.5	824.5	148.0	59.0	381.0	210.0	487.5	127.0
0.000000:N/A:N/A:NC_ID_14	GGTCGCTAAGAGGGAGCCTAGTCTGAATACGGGCTA	163.0	421.5	197.5	1012.5	200.5	91.5	340.0	286.5	370.5	264.5
0.000000:N/A:N/A:NC_ID_22	ACGGATATACCCCTAGTCAGGCTAGGCGGACCTATA	113.5	464.0	122.0	760.0	87.0	58.0	441.0	187.0	449.5	100.0
0.000000:N/A:N/A:NC_ID_894	ATACCTAGGTCCCCTCTAGGGTCCCTAGGCTGGACT	88.5	372.5	70.0	522.0	127.5	65.5	353.0	119.5	388.5	108.0
0.000000:N/A:N/A:NC_ID_496	CTGAACCCTAGGCTAAGTCCGGCTTAGGAGTCACGG	108.5	370.0	119.5	701.5	117.5	55.5	350.5	159.5	430.5	108.5
0.000000:N/A:N/A:NC_ID_170	ACTCTAGGGTCCGGGCCCATATTCTGGGTATACCCC	114.0	387.5	79.5	469.0	89.0	57.5	436.5	105.5	361.5	102.0
0.000000:N/A:N/A:NC_ID_580	TACGGACTATAGTAGGGCGTAGTCACCTAGGTCTGC	98.5	488.0	124.0	572.0	136.0	56.0	506.0	182.0	350.5	106.5
0.000000:N/A:N/A:NC_ID_864	GTCTTATGGACCCTATACGGGCACAGCCCAGTTAGA	71.0	338.5	132.5	591.5	111.5	49.0	281.0	129.0	388.5	96.0
0.000000:N/A:N/A:NC_ID_254	TGGCGAGGTACCCTAGGGGCTTAAAGAGGTCCGGAC	130.0	399.5	249.5	265.0	141.0	71.0	371.5	199.0	224.0	256.5
0.000000:N/A:N/A:NC_ID_921	GGCGCGGAGTCCCGTAACTCCGCGGGGGTAACCTCC	130.0	348.0	149.5	559.5	161.5	66.0	265.0	152.5	405.5	125.5
0.000000:N/A:N/A:NC_ID_577	ACCCTGACTAAGGGATTACTAGTCGGCGTATAGTCC	133.5	436.0	113.5	743.5	92.5	45.0	429.5	117.0	369.0	103.0
0.000000:N/A:N/A:NC_ID_18	AGTCTAAGCGGGGTAGTATAGTCCGGTCCTGACATG	135.5	455.5	105.0	699.5	226.0	75.0	506.5	190.5	669.5	233.5
0.000000:N/A:N/A:NC_ID_432	CTTAGTACCCCAGGGGCAGACCAGGGTCATGCGACC	206.0	395.5	253.0	1031.0	146.0	110.0	412.5	494.0	575.0	220.0
0.000000:N/A:N/A:NC_ID_391	CAAGGTCCCACTACCTGCACTTAGTACGGACTCCTG	170.0	421.5	168.0	842.5	107.5	69.0	393.0	269.5	463.5	149.0
0.000000:N/A:N/A:NC_ID_90	TAGCCAGGTTACCTAAGCCGTAGGTAGGAGTCACGG	112.0	403.5	204.5	695.5	133.5	70.0	380.5	192.0	335.5	231.0
0.000000:N/A:N/A:NC_ID_476	ACCTGAGTAGCCTATAGTCAGGGGTAGACCTCCACG	142.0	513.0	118.5	405.5	122.5	60.0	476.0	209.0	358.0	145.0
0.000000:N/A:N/A:NC_ID_821	CTAGGCCGCCGTTGGTCTGACTACAGGCGATCTCAG	158.0	401.5	166.5	929.0	100.0	81.5	370.5	250.5	364.0	116.0
0.000000:N/A:N/A:NC_ID_549	CTATGGATCCTCCCCTCTTAGGGCTAGGCGGGTACC	129.5	397.5	100.5	848.0	113.5	70.0	356.0	158.5	477.5	118.5
0.000000:N/A:N/A:NC_ID_556	CCGTATACGAGTAACCTAGGGAGCTAGGACGTATAG	114.5	394.0	104.0	819.0	147.0	60.5	373.5	117.0	434.0	189.0
0.000000:N/A:N/A:NC_ID_934	TAGGTCTCCGCATAGCCCCTAGGCGAATGAGGGTCC	197.0	285.0	190.0	361.0	127.5	94.0	471.0	388.0	369.0	168.5
0.000000:N/A:N/A:NC_ID_678	CTGAACCCTAGGTCGAAGTCCCTAGTGAGACTCTAT	151.0	164.5	200.0	241.0	151.5	111.5	177.5	197.5	243.5	230.0
0.000000:N/A:N/A:NC_ID_839	AGGACCCCTGGTGCTAGGCCTATTGGCTAGGAGTCC	151.5	323.5	231.0	577.5	111.5	79.0	334.0	359.0	355.0	177.0
0.000000:N/A:N/A:NC_ID_357	CTCCTATGATACTAGCCTATCTGAGTGAGACCCCGC	123.5	462.0	97.5	486.5	171.5	67.5	485.5	102.0	328.5	128.0
0.000000:N/A:N/A:NC_ID_464	GGGGTGTGACCCCTAAGTCGCGACCCCTGAGTAGCG	139.0	446.0	172.5	705.5	131.5	78.5	357.0	231.5	452.0	153.5
0.000000:N/A:N/A:NC_ID_434	GAGGGGGTCCTGAGCCCAGTTAGAGAGTAAGGTACC	240.5	362.5	295.0	674.5	155.0	99.5	278.0	419.0	527.5	199.0
0.000000:N/A:N/A:NC_ID_495	TCTAAGTCGGGCCCCTACTAGGCGGGTAACGCGGAC	155.5	523.0	111.0	776.5	122.5	47.0	512.0	143.0	511.5	141.0
0.000000:N/A:N/A:NC_ID_909	ACTAGATGCCCGGGTTACCCTGACCGCGAGTCTACG	147.0	502.5	117.5	781.0	132.5	71.0	535.0	187.5	451.5	170.5
0.000000:N/A:N/A:NC_ID_134	ATGGCCTCAGAGGGCTAGGAGTCCTGAGTATACTCC	90.0	480.0	116.0	669.0	147.0	70.0	452.0	184.5	421.5	122.5
0.000000:N/A:N/A:NC_ID_923	GGGGGTCAAGCTGCGGTATAGACCAGGTTACGCCTA	214.5	406.0	151.5	635.0	148.5	78.0	274.5	257.0	489.0	170.5
0.000000:N/A:N/A:NC_ID_45	ATCTAGGGTCCGCTAGGTTGTCGGAGCCCTAAGTTC	101.5	304.5	189.0	549.5	145.5	69.0	310.0	213.5	325.0	156.5
0.000000:N/A:N/A:NC_ID_822	CCTAGGTCTGAGTTATGTCCGCGGTCGAGGTCCCAT	140.0	534.0	305.5	813.5	156.0	62.5	420.0	335.5	538.5	268.0
0.000000:N/A:N/A:NC_ID_834	CATAGGCGAACTAGGACTAGTCCCACCCCAAGGTCG	112.5	398.5	177.5	849.0	101.5	67.0	408.0	106.5	448.5	101.0
0.000000:N/A:N/A:NC_ID_195	GGTGGGACTCCGGACCTATTCCCTGACCTGGGGGTA	320.0	655.5	219.5	765.5	152.5	105.5	468.5	271.0	545.5	189.0
0.000000:N/A:N/A:NC_ID_681	TAGGGCGTAGTCTAAGTCGTGGGCGAGTCTGATCCT	568.5	1932.5	1327.0	2130.5	337.0	1054.0	1731.5	1569.5	764.0	842.5
0.000000:N/A:N/A:NC_ID_157	ACTCTAGGGTCCGGCCTACGGGTCAGTCCGCCTATA	167.0	513.0	136.5	612.0	183.0	89.5	582.0	179.5	495.5	202.0
0.000000:N/A:N/A:NC_ID_133	CGTAGCCCCTATGGCCTCAGTAATACCTTAGACGTC	129.5	240.5	115.0	466.5	112.0	64.5	215.0	129.0	307.5	199.5
0.000000:N/A:N/A:NC_ID_70	GTCCTAGAGACTTTACTCGGGCCTAGGGTCTAAGAC	78.0	352.5	93.0	794.0	204.5	72.0	377.0	117.5	426.5	113.0
0.000000:N/A:N/A:NC_ID_605	ACAGGGTACTCTAGTCTCCCTGACCATAGGGATCCC	127.5	166.5	152.5	396.5	113.5	99.5	186.0	191.5	254.5	178.5
0.000000:N/A:N/A:NC_ID_294	TAGGACGAGACTCTAGGTATCGGCGGGTAGTCCGCT	141.0	270.0	272.0	411.5	147.5	152.0	292.5	315.5	441.0	303.0
0.000000:N/A:N/A:NC_ID_756	GTGAGACTCTATCAGGTAACCTCGTGAGGGACCTAG	108.0	431.0	172.5	544.5	110.5	52.5	297.5	170.0	304.0	105.0
0.000000:N/A:N/A:NC_ID_395	CCTGACCTTATAGCCCTATGAGTCGGTCTAAAGACT	109.5	464.0	124.5	330.0	231.5	62.5	422.0	157.5	334.5	144.0
0.000000:N/A:N/A:NC_ID_206	ATGCCTCATACGCTTGAGTACCCGCGGGGTCCTGTA	139.5	380.0	158.5	744.0	142.0	61.5	294.5	158.5	325.0	95.0
0.000000:N/A:N/A:NC_ID_178	AATCAGGGCGTACTAGGTCTCACGAGTCGTAACCCC	183.0	453.5	156.0	597.0	164.5	92.0	514.5	373.0	492.0	166.5
0.000000:N/A:N/A:NC_ID_491	GGAGCCCCTACCCCCTATAGACGATAGGCGGGTACC	256.5	177.5	254.5	390.0	160.5	132.0	187.5	456.5	342.0	488.5
0.000000:N/A:N/A:NC_ID_659	GGGTATAGCCTACCCTATAAGCGCCTAGGGGCTTAA	87.0	308.0	162.5	483.5	155.0	55.0	295.5	131.0	266.5	145.5
0.000000:N/A:N/A:NC_ID_172	GAGTGCAGTCTACGTAGCCCCTATAGACCCTGAATT	122.0	346.0	166.0	495.5	132.5	63.0	314.5	218.5	300.5	177.0
0.000000:N/A:N/A:NC_ID_725	AGGCTATTGCCTCGTGTTATAGGGCCTAGGCCGTAT	99.5	365.5	101.5	780.5	124.5	48.5	410.0	142.0	412.5	112.0
0.000000:N/A:N/A:NC_ID_772	AGGGCTAAGACCCGAGGTCCCCCTTGGTCATACCCC	140.0	324.5	93.5	717.5	161.5	58.5	351.5	120.0	429.0	97.5
0.000000:N/A:N/A:NC_ID_931	CCTATAAGGTGCCTAAGTCGCGACCGTCAGACCCGC	141.5	494.5	92.5	832.0	278.5	82.5	410.5	155.0	430.0	140.5
0.000000:N/A:N/A:NC_ID_78	GACCTATAGGTCGGGCTCTCATGCGTAAGTCCCTAG	96.0	403.0	208.5	886.5	225.5	93.0	420.5	278.5	522.0	175.5
0.000000:N/A:N/A:NC_ID_15	GGGTATATAGTCTAGTCTCAGTAGCTGAGTATAGCG	112.5	509.0	139.0	256.5	208.0	80.5	501.5	141.0	304.0	159.5
0.000000:N/A:N/A:NC_ID_508	ATTGAGATAGCCGATCCCCGAATAGGCCTACGGGTC	140.0	408.5	155.0	822.0	190.5	74.0	401.5	220.0	444.5	99.5
0.000000:N/A:N/A:NC_ID_732	CGGAGACTGAATATTGAGATAGCCCTATACGGGCAC	113.5	377.0	164.0	646.5	112.5	56.0	309.5	144.0	352.0	168.5
0.000000:N/A:N/A:NC_ID_362	CGGGCTATAGACAGTCGGAGTCCCCTAGACTAAGAC	251.5	200.5	190.0	457.0	228.0	168.5	184.5	223.0	263.0	383.0
0.000000:N/A:N/A:NC_ID_10	TCTGCGATAACCCACCTATAGGGTTAGGTCTCCGCA	133.5	287.0	102.0	413.0	81.0	59.5	259.0	108.5	273.0	113.0
0.000000:N/A:N/A:NC_ID_593	GTCGGGACCATACTAGGGTCGAACCTATAGGTCTGG	118.5	444.5	137.5	667.5	193.0	60.0	479.5	185.0	384.0	115.5
0.000000:N/A:N/A:NC_ID_217	TTACTCGGGCCTGCCTGGGGGCTCCTTGACGGAGAC	260.0	602.5	264.0	843.5	209.0	92.5	585.0	398.5	727.5	187.5
0.000000:N/A:N/A:NC_ID_697	CGAAGACCCTGGCGTCAGACCCGCCCGCGTTAAGTC	229.5	645.5	349.0	945.0	217.0	86.0	716.5	612.5	787.0	289.0
0.000000:N/A:N/A:NC_ID_161	CTCAGACCTAGGGACTCCTTACTCGGGCCTCTTATG	122.0	366.5	132.5	513.0	108.5	52.0	358.5	184.5	345.5	167.5
0.000000:N/A:N/A:NC_ID_393	TCAGGGTCCAGATCTAGGCCTACGGCCCTATGAGTC	133.5	444.0	145.0	654.5	205.5	63.5	514.0	264.5	391.5	160.5
0.000000:N/A:N/A:NC_ID_382	TTAGGGCCCGTAACCCTGACTAAGAGGGCTGAATAC	95.5	381.5	157.5	811.5	128.5	66.0	332.5	175.5	336.0	136.5
0.000000:N/A:N/A:NC_ID_326	AGCGCCCTAACTTAGGGTCACGTCGATCCTAGGTGA	108.0	327.5	144.0	806.0	124.5	59.0	370.0	185.5	369.0	122.0
0.000000:N/A:N/A:NC_ID_36	GCTACTCAAGGGGGTCTAGAGCCTGGGACCTCTGAC	165.5	434.5	271.5	702.0	87.0	86.0	267.0	276.0	540.5	113.5
0.000000:N/A:N/A:NC_ID_367	CCTGGCTCTGACACCTGAGTAGCCGGCTAGGAGTCC	146.0	519.0	212.0	758.0	123.0	69.5	549.5	551.0	443.0	114.0
0.000000:N/A:N/A:NC_ID_337	AGGCTATTGCCTCTAAGAGTACAGTACCTGGGTTCA	102.0	459.5	116.0	451.5	130.0	55.0	463.5	154.0	365.0	131.0
0.000000:N/A:N/A:NC_ID_347	AGCGAGGTACCCAAAGTAGGGATCCCCTATACGGAT	112.0	442.0	165.0	834.5	184.0	89.5	404.0	164.0	390.5	107.0
0.000000:N/A:N/A:NC_ID_731	AGCCCTAACCGTTGAGTATACTCCCATAGGTCCTTG	112.5	450.5	174.5	821.0	184.0	70.5	413.0	372.5	463.0	160.5
0.000000:N/A:N/A:NC_ID_792	GGGTAGTCCGCTGTAAGTCCCTAGCTTAGTCTCGGA	137.0	405.5	226.5	550.5	130.0	71.0	429.5	340.0	442.0	331.5
0.000000:N/A:N/A:NC_ID_857	GGGACCCTACTGGGGGGTCAAGCTTCCTAGGACGTC	147.0	220.0	91.0	159.5	128.0	65.5	188.0	101.5	292.5	143.5
0.000000:N/A:N/A:NC_ID_381	GGGAGCCCCGACCCCCCTTAGCGACCGAGGTATCTA	334.0	631.0	367.0	1322.0	144.5	129.0	676.0	698.5	913.5	218.0
0.000000:N/A:N/A:NC_ID_458	AGGGCTAAGACCGGTCTTAGCTAATAGGCCGAGTCA	124.0	387.5	93.5	468.0	81.5	62.0	342.0	100.5	317.0	116.5
0.000000:N/A:N/A:NC_ID_575	GATCTGGCCTGACGGAGCTCATAGATCTAGGGGGGT	232.5	434.0	219.5	797.0	139.5	96.0	276.5	302.0	506.0	195.5
0.000000:N/A:N/A:NC_ID_253	GCGACTAGTCTCGCCGGGGTCTTAAGTCTAAGCGGG	154.0	377.5	106.5	777.5	128.0	108.0	405.0	133.0	281.0	107.5
0.000000:N/A:N/A:NC_ID_238	GGGCCCATATTCCGAGTACCCTTATCCTCTAGGGTC	99.0	400.5	92.5	788.5	119.0	61.0	411.5	135.5	424.0	95.5
0.000000:N/A:N/A:NC_ID_545	GGCGGTACCCTAGGACTCAAGAGCAGGTCCCTAAGT	161.5	455.0	155.5	739.0	151.5	76.5	473.0	376.0	449.0	188.5
0.000000:N/A:N/A:NC_ID_427	AGTCGGGCTATATACCTGGGTTCATTATGTCCGCGG	149.0	333.0	215.5	854.0	89.5	71.5	389.0	298.5	575.5	145.0
0.000000:N/A:N/A:NC_ID_425	CTATAGGTCTGGGATCCTAGGTGACACCTTATAGGA	137.0	404.0	277.0	550.0	206.0	76.0	489.0	217.5	437.5	174.5
0.000000:N/A:N/A:NC_ID_223	GTAGCCCCCTATACTAGATGCCCGGGACCAGACTAG	121.0	434.5	284.5	782.5	116.5	72.5	413.0	334.5	330.5	140.5
0.000000:N/A:N/A:NC_ID_318	AGGACTAGTCCCCAGGGGGGTCACGAATACGGGCTA	105.0	259.0	106.5	249.5	107.5	52.5	266.5	111.5	491.0	148.0
0.000000:N/A:N/A:NC_ID_112	GGTCTAGAGCCTAGCCCCTACGTAAGAGACTCTAGG	153.5	361.0	211.5	498.0	159.0	59.0	294.0	284.5	436.5	228.0
0.000000:N/A:N/A:NC_ID_566	CCGCTAAGTCTCGACCTATAGGTCTATAGTCAGGGG	77.5	272.0	93.0	401.0	159.0	57.0	266.0	123.0	320.0	107.0
0.000000:N/A:N/A:NC_ID_370	GGCGTAACCCCCGGTCGCTAAGAGTAGACTCCTACG	133.5	425.5	107.5	374.5	192.5	69.0	357.5	168.0	304.0	136.5
0.000000:N/A:N/A:NC_ID_260	CGCGACTCCGTAGACCCGGGCTTAGATAGGGTCCAT	533.5	709.5	560.0	1004.0	207.5	201.5	526.0	547.0	530.0	213.5
0.000000:N/A:N/A:NC_ID_737	GGGTAGTCACTACTAGGTCCGCGGCCCTACTAGGCG	138.5	424.5	146.0	704.5	177.0	97.5	530.5	186.5	376.0	195.5
0.000000:N/A:N/A:NC_ID_664	TAGGGCCCAGACATAGCCTACGACTACGGCCTAGAG	128.5	469.0	189.5	813.5	145.5	77.0	447.5	240.0	479.5	119.0
0.000000:N/A:N/A:NC_ID_670	GACCCGTAGTTACAGGCGCCTACGAGATATCCCCTA	91.5	354.5	95.0	482.0	126.5	51.5	388.0	108.0	373.5	131.0
0.000000:N/A:N/A:NC_ID_623	TATCAGGCCCATTATCGACCTCAGGACCTAAGTCTT	159.0	318.0	233.0	520.5	112.0	61.0	288.0	307.5	344.5	164.0
0.000000:N/A:N/A:NC_ID_423	CCGACACCCTAGAGCCCAGTTAGAGGCCTATGCCCC	245.5	350.5	332.5	578.0	126.5	141.0	311.0	322.0	522.0	234.5
0.000000:N/A:N/A:NC_ID_903	AAGGTCCGCCTAATCCCTAGACTCGCGGTATAGACC	120.5	486.0	107.0	766.0	164.0	94.5	501.0	175.5	409.0	93.5
0.000000:N/A:N/A:NC_ID_443	TACTAGGACCCGGATTAACCCCGACGTCAGACCCGC	151.0	510.0	153.5	1030.5	135.5	72.0	467.0	245.5	550.0	125.5
0.000000:N/A:N/A:NC_ID_955	GCCTAGGACCGCCTCAGACCTAGGGCGGTATAGACC	117.5	406.5	159.0	415.5	237.5	78.5	522.5	205.5	257.5	122.0
0.000000:N/A:N/A:NC_ID_341	CGTGGGCCTAGTAGGCGATCTCAGAGTCTAAGCGGG	124.0	410.0	237.5	554.0	181.0	74.5	349.5	285.5	260.0	224.5
0.000000:N/A:N/A:NC_ID_187	TCAGGGACTCTTCGGGCTCTAGTGGGCCTAGTGCGA	126.0	465.0	183.0	904.5	146.0	77.5	447.5	575.5	664.5	160.0
0.000000:N/A:N/A:NC_ID_236	CAGGACCCTAGATAAGCCCCCTCAGTCGGGACCATA	131.5	507.5	166.0	575.0	181.5	82.0	530.0	407.0	460.5	179.0
0.000000:N/A:N/A:NC_ID_910	TCCTACTTAGCCTAGGGTACCCACAGGTCCGCTATA	130.0	407.0	87.5	705.0	138.0	94.5	361.5	103.5	378.5	112.0
0.000000:N/A:N/A:NC_ID_418	ATAGCCTACGACGACCTGGGGGTAAGGGGTCCGTCA	277.0	388.5	219.0	598.0	216.0	114.5	396.0	331.0	654.0	196.0
0.000000:N/A:N/A:NC_ID_957	GGTAATCGGCCTCGAGGTCCCCCTCTTAGTACCCCA	117.5	457.0	117.5	783.5	110.5	61.5	435.0	131.0	487.5	130.5
0.000000:N/A:N/A:NC_ID_558	TAGGGCGTAGTCCCCTATGGCTAGCCCTAGGTATCC	102.0	317.5	98.5	435.0	104.0	71.5	268.5	111.0	310.5	119.0
0.000000:N/A:N/A:NC_ID_378	CGTCGAGACTCACCCCACTAAGTCGAGTAGACTCGA	146.0	480.0	133.0	829.0	210.0	76.5	499.5	200.5	419.0	89.5
0.000000:N/A:N/A:NC_ID_832	CATGTCAGGACCCTATACGGGCACAGGCTCCTTATG	142.5	412.5	174.0	944.5	146.0	114.0	458.5	385.5	588.0	182.0
0.000000:N/A:N/A:NC_ID_762	TAGGGCGTAGTCATGTTACCTGACTACGTCTCCTAC	111.5	367.5	96.5	720.0	136.5	70.5	443.0	220.0	375.5	99.0
0.000000:N/A:N/A:NC_ID_878	ACCTGAGTCTCGGGTCATGCGACCCCTAGAGATGCG	116.5	454.0	142.0	459.5	127.5	66.5	530.5	187.0	287.0	123.0
0.000000:N/A:N/A:NC_ID_309	CCCTACTAGGCGGCGACTCAGTCTAGTTAGGCGACC	171.5	362.5	165.0	818.0	107.5	92.5	438.5	230.0	457.5	157.0
0.000000:N/A:N/A:NC_ID_497	ACCTAGGGTCCGGATTAACCCCGAAGTCTAGGGGCG	137.5	379.5	124.0	533.5	127.5	95.0	380.0	230.0	392.5	130.5
0.000000:N/A:N/A:NC_ID_75	CTATAGGTCTGGTGGACCCCTAGTTGGGGACTAGCC	262.5	290.0	274.0	430.0	220.0	185.5	203.5	424.5	304.5	618.0
0.000000:N/A:N/A:NC_ID_627	CTCAGACCTAGGTTACTCGGGCCTCTACAGGATACC	100.5	347.5	100.0	704.5	116.5	60.5	378.0	110.0	390.5	109.0
0.000000:N/A:N/A:NC_ID_119	CTAGGGGCTTAAGGCGTCACTTAGAGGACCCCTGGT	128.5	375.0	107.0	900.5	100.0	85.5	353.0	136.0	431.5	91.0
0.000000:N/A:N/A:NC_ID_528	AGGATCAGACTCGCCTGAGCATTCCTTACTGAGGGC	124.0	351.0	165.0	867.0	113.5	64.5	315.0	248.0	428.0	124.0
0.000000:N/A:N/A:NC_ID_147	CGTAGGGAGGTCTCGAAGTCCCTACTTAGGGCCCGC	119.5	436.5	193.0	296.0	149.5	71.5	465.5	267.0	276.5	149.5
0.000000:N/A:N/A:NC_ID_389	ACGCCGAGTATACCCTACTAGGCGCCTGAGTCGTTG	97.0	352.0	94.0	416.5	131.0	54.5	365.5	120.0	235.0	110.0
0.000000:N/A:N/A:NC_ID_69	TAGCCCCTAGGCGACCCAAGGCCGAGGCACCTAGCG	286.0	344.0	217.0	520.0	138.0	142.5	261.5	275.0	388.5	265.5
0.000000:N/A:N/A:NC_ID_291	CCCATAGGGAATCTATGGATCCTCGGCGACCTATCG	107.0	336.0	81.5	434.0	125.0	53.5	347.5	119.5	321.5	126.0
0.000000:N/A:N/A:NC_ID_177	ACCTGAGTAGCCACAGGGTACTCTGGGTGAGACTCC	112.0	442.0	140.5	722.0	143.0	70.5	383.0	153.0	327.0	122.0
0.000000:N/A:N/A:NC_ID_334	CTTAGGGCCCACGGCCAGGTCTAGAGGGATCCAGTC	531.5	398.0	183.0	805.0	88.0	138.5	371.5	170.5	418.0	147.5
0.000000:N/A:N/A:NC_ID_628	CTGAACCCTAGGACTCTAGGGTCCGCGGAGACCTAG	117.5	393.0	105.5	443.0	118.0	44.5	446.0	121.5	338.5	132.5
0.000000:N/A:N/A:NC_ID_430	GTACCCACTATACCCTTGAGTAGCAGTCTAAGCGGG	112.5	327.0	132.0	407.5	108.5	66.0	302.5	203.0	277.5	140.5
0.000000:N/A:N/A:NC_ID_783	TCACGGCCTTATAGTCTCCCTGACGTAACTCAGGTC	98.0	359.5	103.0	549.5	99.0	56.0	320.5	112.5	349.5	104.5
0.000000:N/A:N/A:NC_ID_937	CAAGGTCCCACTAGGGAGCACCTAGACCCCCCACAT	115.0	340.5	158.5	744.0	111.5	53.5	309.5	178.0	343.5	139.5
0.000000:N/A:N/A:NC_ID_724	CCCTAGAATAGGCGGAGACTAGATCCACTATAGGCG	86.0	415.5	149.5	731.0	111.5	62.0	471.0	295.0	327.0	107.5
0.000000:N/A:N/A:NC_ID_636	GGACATGACTCCGGGGCCTGACGTTACGGACTATAG	298.0	821.5	385.5	1249.0	433.0	200.0	965.5	393.5	1224.0	627.0
0.000000:N/A:N/A:NC_ID_906	ACCTAGGTCTGCATAGCTAAGGGCCGTGTTATAGGG	205.5	323.5	196.0	370.0	150.5	149.0	261.5	304.0	295.0	204.0
0.000000:N/A:N/A:NC_ID_180	GCCTAGGACCGCCCAGGATCCCTATCGAGGTCCCAT	208.5	376.0	236.0	397.0	164.5	128.0	282.0	202.5	294.5	318.0
0.000000:N/A:N/A:NC_ID_342	GCCTCTAAGGATCCCTGAGTAGCGTAAGCCCCCTCA	129.0	340.5	168.5	431.5	232.0	52.5	374.0	174.5	284.5	487.5
0.000000:N/A:N/A:NC_ID_252	GAGACCTGGCGCCCTAGGGTGCGCAACCGCCTAGGC	154.0	455.0	155.0	815.5	328.0	53.5	490.5	192.5	379.5	149.0
0.000000:N/A:N/A:NC_ID_629	GGGTTATCCTAGTGGGACTCTGACGTTAACCCCCTA	226.5	337.0	311.5	578.5	178.5	134.5	268.0	674.5	300.5	278.5
0.000000:N/A:N/A:NC_ID_66	GAATGAGGGTCCCCTCCTTAGACGGGGGGTCAAGCT	113.5	268.5	128.0	426.0	136.5	51.0	154.5	141.0	360.5	115.5
0.000000:N/A:N/A:NC_ID_114	AGTATAGCGCGGGGCCTCTATGCGTGCGAGGCCGGT	350.0	1073.0	394.5	1476.0	295.0	281.0	1751.5	979.0	963.0	283.5
0.000000:N/A:N/A:NC_ID_634	GGCGCGGAGTCCAGGACCTACGTCCCGCTAAGTCTC	135.0	416.0	165.0	767.0	183.5	56.5	493.0	192.5	537.5	168.5
0.000000:N/A:N/A:NC_ID_847	CTAGTAGTCGACGGCCTAGTGCGAAGCTAGGGATCC	94.5	446.0	138.0	437.5	103.0	50.0	385.5	148.0	283.0	120.0
0.000000:N/A:N/A:NC_ID_525	CTGAGTATAGCGACCTAGCTAGGCATCAGGACCCTT	100.5	386.0	124.5	480.5	88.0	57.0	330.0	156.5	216.0	104.0
0.000000:N/A:N/A:NC_ID_787	TTAAGCTACGTCCTACTGAGGCCCGCCTAGGACCGC	114.0	429.0	115.0	768.5	126.5	62.5	390.5	121.5	394.0	99.5
0.000000:N/A:N/A:NC_ID_993	CTAAGGGCTGCCGGGCCCATATTCCATATAGGCCGA	690.0	697.0	495.5	938.5	256.5	669.0	731.0	496.5	607.5	182.5
0.000000:N/A:N/A:NC_ID_247	TGGGGACTAGCCGGGACCTCTGACACGCGGACTTCG	256.0	465.5	317.0	871.0	213.0	108.5	472.0	477.5	493.5	176.0
0.000000:N/A:N/A:NC_ID_310	GACTATGACCGGTAGGAGTCACGGAGACCCCATGAG	110.5	337.5	169.5	442.5	221.5	58.5	294.0	259.5	329.0	186.5
0.000000:N/A:N/A:NC_ID_726	GAGTCTAGCCCTAGGGATCCAGTCCTATGGATCCTC	117.5	326.5	154.5	591.5	203.0	53.5	350.0	194.0	306.0	121.0
0.000000:N/A:N/A:NC_ID_933	ACCTAGCTAGGCGGGTTATCCTAGATAGACCAGGTC	121.5	387.0	120.0	715.5	242.5	93.5	330.5	188.0	356.0	133.0
0.000000:N/A:N/A:NC_ID_191	GGTATCCAGACCGACTAGGTAGCCCGCCAGGTCTTA	198.5	433.5	235.5	676.0	217.0	100.5	452.5	222.0	446.0	156.0
0.000000:N/A:N/A:NC_ID_351	AGGACTAGTCCCGGCCTATGCCCCAGGCCTAATGCG	116.5	454.5	176.0	368.5	213.5	84.5	538.0	210.0	268.0	137.5
0.000000:N/A:N/A:NC_ID_435	GGGCTATCAGCCGAGTAAGGTACCCCCATAGGGAAT	121.0	484.0	118.5	248.5	167.5	69.5	457.5	159.5	230.0	112.0
0.000000:N/A:N/A:NC_ID_668	GAGTCTGGTACCGAGGGGTCTATAGATTAACCCCGA	167.5	322.5	215.0	425.5	263.5	88.0	305.0	264.0	300.0	201.0
0.000000:N/A:N/A:NC_ID_986	AGGGAGCACCTAGTACCCACTATAGCCGGGGTCTTA	213.5	331.0	114.5	1006.0	161.5	102.0	344.5	434.5	691.5	178.5
0.000000:N/A:N/A:NC_ID_796	CTATGGATCCTCGCCTAGGACCGCCGTGGGCCTAGT	1045.0	771.5	389.5	507.5	290.0	93.5	440.5	271.0	342.5	245.0
0.000000:N/A:N/A:NC_ID_192	CTAGTCTCAGTAAGGTCCGCTATAAGGTACCTCGCG	109.5	373.0	152.0	656.5	125.5	63.5	382.5	178.5	333.5	144.0
0.000000:N/A:N/A:NC_ID_424	AGGTCCCTAAGTCGCAAGTCCAGAGGTCCCGTTAGA	243.0	557.0	578.0	1084.5	201.5	286.0	444.5	720.0	454.0	202.0
0.000000:N/A:N/A:NC_ID_840	AGTCGGTACCTCTACTAGACTTGGCATAGTCCAGTC	65.5	515.0	143.0	754.5	147.5	50.5	394.0	171.5	387.5	101.0
0.000000:N/A:N/A:NC_ID_437	TCCTAGGTGCCCTAGGGTCCTAGCTATCAGGCCCAT	126.0	313.5	163.5	464.0	159.5	68.0	308.0	113.0	335.5	113.0
0.000000:N/A:N/A:NC_ID_312	GCTCCGCGAGGTTAGGGACCTAGAAGGGGTCCGTCA	124.5	486.0	165.0	534.0	289.5	79.5	545.0	216.5	418.5	149.5
0.000000:N/A:N/A:NC_ID_723	AAGTTTAGACCCTAGGCGGGTACCGGGGCCTGACGT	142.5	373.5	205.0	452.5	161.0	100.5	273.5	193.5	310.5	231.0
0.000000:N/A:N/A:NC_ID_599	CCTAGTCTATCGTCGCTAAGGGTCGTCTATCCCACT	114.5	456.5	145.0	621.0	138.5	95.0	411.0	195.0	361.5	131.5
0.000000:N/A:N/A:NC_ID_687	TAAGGGCCTGAGCCTCAAGCCTATGCGGACTGAACT	99.5	398.0	159.5	778.0	150.5	74.0	408.0	151.5	404.5	140.5
0.000000:N/A:N/A:NC_ID_852	AGACCAGGGTCGGCCCTATGAGTCGAATACGGGCTA	108.0	436.0	178.0	863.5	189.0	56.5	483.0	279.0	508.5	177.0
0.000000:N/A:N/A:NC_ID_546	ACGCCGAGTATACCTAGGGTGCGCCTCAGACCTAGG	133.5	576.0	158.5	322.5	251.0	63.5	627.0	183.0	301.5	121.5
0.000000:N/A:N/A:NC_ID_110	CAGACCTAGTCACCTCAGCCTAGTGCCCCCACGTCT	199.0	418.5	209.5	495.5	106.5	70.0	352.5	353.5	482.5	192.0
0.000000:N/A:N/A:NC_ID_686	TCGCTAAGGGTCTAAGGGCCTGAGAGGTAGGGGCCT	152.0	466.0	153.5	797.0	207.0	95.5	555.5	241.0	627.0	233.5
0.000000:N/A:N/A:NC_ID_841	GATCCCCTGACTCTCAGACCTAGGTCATAAGGACCC	187.0	322.5	285.5	466.0	176.0	158.5	239.5	330.5	290.5	473.0
0.000000:N/A:N/A:NC_ID_643	GTCTAGGGTCCTCTAAGTCGCGACTAGTACTGACGT	129.5	364.5	203.0	483.0	125.0	70.5	342.0	268.0	377.5	97.5
0.000000:N/A:N/A:NC_ID_58	GTGGGCCTATAACTAAGCCCGTCTTAAGTCGTGGGC	130.0	339.0	244.0	484.0	108.5	66.0	366.0	304.5	360.0	114.5
0.000000:N/A:N/A:NC_ID_924	GTCCGGGCCTAGACGTAGGTCGGACTAGGGGCTTAA	103.0	441.5	113.0	673.0	151.5	67.0	452.0	138.0	501.0	156.0
0.000000:N/A:N/A:NC_ID_782	GACGCCTATGAGAACCCAGGGTATCCTACGTGCTTA	114.5	352.0	155.0	392.0	131.5	53.0	276.5	213.0	321.5	135.5
0.000000:N/A:N/A:NC_ID_135	TGCCGGGGTCCTGGTCCCGTTAGATACTATAGGGCC	238.5	349.5	363.5	890.0	119.5	154.5	357.0	352.0	549.5	148.5
0.000000:N/A:N/A:NC_ID_929	GTCAGGACTCGCTACGTAACCTAGCGGGCTACTAGG	119.0	406.0	155.5	895.0	99.0	64.0	427.0	151.0	392.0	116.5
0.000000:N/A:N/A:NC_ID_940	TGGGTCTAGACCCATAGAGGCCTCACTCTAGGGTCC	69.0	456.0	117.0	689.5	125.0	57.5	371.0	111.5	327.5	119.0
0.000000:N/A:N/A:NC_ID_633	GACGGTCTACGTCTAGGTCCGCGGACTAGATGCCCG	115.5	433.5	156.0	765.5	97.0	76.0	433.5	150.0	329.0	112.0
0.000000:N/A:N/A:NC_ID_16	ACCTGAGTCTCGTGAGACTTAGGGGACTCCTTACTC	102.5	375.5	140.0	168.0	94.0	51.5	374.0	130.0	196.5	89.5
0.000000:N/A:N/A:NC_ID_115	GGAGCCTAGTCTGTTAACCCCCTACCCTATACGGAT	120.5	367.5	174.0	755.5	166.5	81.0	355.0	165.0	434.5	227.5
0.000000:N/A:N/A:NC_ID_685	GGCCAGAGTCTCAGACCCTGAATTCCCTAGGTCGGA	139.5	536.5	218.0	566.5	240.0	75.5	498.5	146.0	428.0	121.5
0.000000:N/A:N/A:NC_ID_652	GGGTATATAGTCAGTCTTGACGGCAGTCTTGACGGC	98.0	370.0	122.0	721.5	161.0	56.0	338.5	133.0	299.0	112.5
0.000000:N/A:N/A:NC_ID_251	CGTGGACTCAGGCGCTATAGACTACAGGGGGGTCAC	319.5	370.5	266.0	650.5	216.0	173.5	274.5	560.0	290.5	514.0
0.000000:N/A:N/A:NC_ID_755	GTCGCCCATAGGCCTACGTGCTTATGAGGGACCTAG	93.0	346.5	172.0	496.5	91.5	50.5	321.0	146.0	333.5	109.0
0.000000:N/A:N/A:NC_ID_94	CCCTACTAGGCGAGACTCAGGGACGACTAAGGTAGC	155.5	530.0	168.0	897.5	137.0	125.0	484.0	160.5	483.5	169.5
0.000000:N/A:N/A:NC_ID_60	TACGGACTATAGCAGGTAACCTCGCTCAGACCTAGG	255.0	336.0	186.0	264.0	159.0	147.5	219.5	211.0	228.5	321.0
0.000000:N/A:N/A:NC_ID_676	CGAAGACCCTGGGGACTCCTGAGACGCCAGGTCTTA	146.5	404.0	252.0	496.0	131.5	93.0	365.5	351.0	312.5	203.0
0.000000:N/A:N/A:NC_ID_43	CATAGGGATCCCAAGGTCCGCCTAAGGGACCTCTGA	99.5	395.5	148.5	692.0	128.5	48.5	385.5	123.0	406.0	114.5
0.000000:N/A:N/A:NC_ID_164	ACCTCTCCTAGGTGAGTATACTCCGGACTCACTATA	110.0	382.0	101.0	628.5	146.5	54.0	331.0	103.0	312.0	95.0
0.000000:N/A:N/A:NC_ID_258	GCGACTGCCTATAGGCGATCTCAGACCCTGACTAAG	109.0	392.0	130.5	558.0	134.5	67.5	398.0	103.0	336.0	82.0
0.000000:N/A:N/A:NC_ID_911	ACCTGAGTCTCGGGGTAGTCCGCTGCCCGACTTAGA	208.5	484.0	234.5	468.0	176.5	96.0	532.5	434.5	323.0	275.5
0.000000:N/A:N/A:NC_ID_718	GGGGTCTAGACGGACTAGCGGACCGTGACTACCCGA	691.5	1374.5	296.5	1240.5	123.5	89.5	379.0	228.0	566.5	141.0
0.000000:N/A:N/A:NC_ID_943	GGCCTATGCCCCGTTAACCCCCTATAATACTCGGGG	219.0	317.5	253.0	409.0	139.0	106.0	269.0	227.0	352.0	220.0
0.000000:N/A:N/A:NC_ID_73	TGGCTAACTCCCACGCGGACTTCGTAGGAGTCACGG	141.0	353.0	168.5	595.0	93.5	72.0	382.0	187.0	375.5	95.0
0.000000:N/A:N/A:NC_ID_768	AGGGCGGGGCTCTAGGGCCCAGACGTCTGGGTCCCG	124.5	447.5	113.0	435.5	127.5	66.5	424.0	143.5	355.0	102.0
0.000000:N/A:N/A:NC_ID_553	GTAGGACACTAGCGAGGTACCTTGTGGTCTGACTAC	99.5	337.5	228.5	487.0	143.5	62.5	228.5	373.0	546.0	256.0
0.000000:N/A:N/A:NC_ID_67	GACGCCTATGAGCCTCTAGACCGCAGGCTGGGACCC	127.0	431.5	191.0	544.0	114.5	70.0	388.5	208.0	441.5	165.0
0.000000:N/A:N/A:NC_ID_888	GGCCTCTATGCGTGCGAGGCCGGTCACCTATAGGGT	205.0	454.0	239.0	778.0	155.0	107.0	415.0	412.0	523.0	158.5
0.000000:N/A:N/A:NC_ID_736	GATTACGTGGGATGGTTACCTCCCGGTCGCCTAACT	147.5	467.0	320.0	885.5	105.5	83.0	386.0	421.5	456.5	120.0
0.000000:N/A:N/A:NC_ID_919	GACTTCGCGGGTCGTCGAGACTCACAGGGGGGTCAC	234.5	910.5	252.5	761.5	216.0	106.0	1008.5	351.5	404.0	358.5
0.000000:N/A:N/A:NC_ID_473	CCCTAGTCTGTACTAAGAGTACAGGGTTATCGCAGA	81.0	330.0	126.0	329.0	133.5	52.5	291.0	118.5	291.0	101.5
0.000000:N/A:N/A:NC_ID_760	GGTTACCCTGACTTATGTCCGCGGTATAAGCCTAGG	117.5	405.0	130.5	534.0	102.5	62.5	367.0	132.0	316.0	105.0
0.000000:N/A:N/A:NC_ID_920	GTAGGGACCCCTCCAGGTATCTCCCTAAGAGTACAG	117.5	389.0	150.5	770.0	154.5	61.5	313.0	143.0	370.5	140.0
0.000000:N/A:N/A:NC_ID_353	GATCAGGCCTCTCGGCCTAGGGTCAGGTTACGCCTA	123.5	316.5	161.5	435.5	108.0	68.0	260.0	226.0	304.0	221.5
0.000000:N/A:N/A:NC_ID_323	CTAAGAGTACAGACCTGCACTTAGCGGGTAACCTCG	111.0	400.0	175.5	475.0	167.0	85.0	323.5	249.0	329.5	278.5
0.000000:N/A:N/A:NC_ID_774	GGATTACTAGTCACCAGGACTGAGGTCTATCCCACT	142.0	359.5	127.5	761.0	113.5	91.5	356.5	204.5	340.0	119.5
0.000000:N/A:N/A:NC_ID_278	CCCTAAGAGTAGTACAGGACCCCGTAGTCTCTGACC	145.5	329.5	199.0	698.0	86.0	68.5	340.0	289.0	384.0	104.0
0.000000:N/A:N/A:NC_ID_398	AGGTCCGCTATAGCCTGGGGGCTCGGCCAGGTCTAG	168.0	377.0	141.5	628.0	140.5	74.0	314.0	213.0	336.5	105.0
0.000000:N/A:N/A:NC_ID_946	GGCGTCACTTAGGTCCCCTAAGATGCGGAGACCTAG	116.0	461.5	134.0	793.5	101.0	78.5	422.0	180.5	420.0	92.5
0.000000:N/A:N/A:NC_ID_579	TATAGTCAGGGGCCTCTAGGGTCCCTTAGGGCCCGC	107.5	404.5	150.5	468.0	153.5	50.0	364.0	179.0	279.0	222.0
0.000000:N/A:N/A:NC_ID_111	ACTAGATGCCCGGGGCCTCTTATGAGGACTAGTCCC	89.0	328.5	103.5	552.0	151.5	65.5	262.5	141.0	330.0	101.0
0.000000:N/A:N/A:NC_ID_953	GTGAGACTCTATGTAGGGACCCCTTGAGGGACCTAG	108.0	413.0	126.5	736.5	118.5	61.5	316.0	171.0	431.5	101.0
0.000000:N/A:N/A:NC_ID_889	TACGTAACCTAGTCGAGGTCCCATTTACTCGGGCCT	115.5	375.5	110.5	672.5	114.5	71.5	408.0	122.0	319.0	94.5
0.000000:N/A:N/A:NC_ID_190	AAGACCGACGTAAGGACCTACGTCAGGGAGCACCTA	157.0	362.0	230.0	433.5	285.0	122.0	333.0	298.5	396.5	770.5
0.000000:N/A:N/A:NC_ID_622	AACCCAGGGTATTCTAAGTCGGGCGTAGGGATCCCC	112.0	425.5	141.0	675.0	143.5	73.5	337.5	169.0	433.0	218.0
0.000000:N/A:N/A:NC_ID_140	TGGACCCCTAGTGGTTATCGCAGAGGCGTATAGTCC	83.5	386.5	107.5	704.5	112.0	63.0	397.5	138.0	391.5	164.0
0.000000:N/A:N/A:NC_ID_925	AACCCAGGGTATCCCTAGTCTGTACATAGGTCCTTG	106.5	364.5	102.0	643.5	101.0	59.5	460.5	107.5	362.5	93.5
0.000000:N/A:N/A:NC_ID_679	CCACCTATGGAGGGGCCTCTTATGTACGGACTATAG	109.0	291.0	128.5	679.5	113.0	52.0	279.0	157.5	356.0	112.0
0.000000:N/A:N/A:NC_ID_173	TCCTAGGTGCCCGCCCCCACGTCTGGCCCCTCAAGG	373.0	765.0	420.0	1505.0	232.5	171.5	581.0	563.5	1018.5	266.5
0.000000:N/A:N/A:NC_ID_644	GCTACTCAAGGGGGGCTCTCATGCTCGTAGACCCCA	136.0	354.0	122.5	227.5	101.5	61.5	241.5	148.0	264.0	118.0
0.000000:N/A:N/A:NC_ID_709	GGGCTCTCATGCCTGACCTATAGGAGAGACTCTAGG	129.5	361.0	176.0	454.5	125.0	69.0	296.5	178.5	303.0	142.0
0.000000:N/A:N/A:NC_ID_801	AGGGCTGAATACCCCCCTTAGCGAAGACCAGGGTCG	148.5	394.0	234.5	675.5	134.5	78.5	326.5	564.0	345.0	174.5
0.000000:N/A:N/A:NC_ID_757	TATACTCCGCCGGACTCCTTACTCGACTAGCGGACC	97.0	386.0	139.0	610.5	95.5	62.0	395.0	159.5	361.0	106.5
0.000000:N/A:N/A:NC_ID_171	TAGGCCTACCTCAAGGTCCGCCTACCGTATACGAGT	108.0	317.0	140.5	576.5	115.5	61.0	280.0	155.0	299.5	103.0
0.000000:N/A:N/A:NC_ID_998	GAGTAGACTCGAATAGGCGGACCTGACGGGTACCTA	199.0	374.5	249.0	493.0	171.5	142.5	332.0	351.0	266.0	228.5
0.000000:N/A:N/A:NC_ID_137	AAGACCCTATTCTCCTAGGACGTCGAGGTACCTTAG	91.5	374.5	188.0	852.5	135.0	72.0	367.0	206.0	437.0	105.0
0.000000:N/A:N/A:NC_ID_688	CCGCTAAGTCTCAAAGTAGGGATCGAATCCGGGTAT	121.5	394.5	151.0	542.5	266.0	75.0	429.5	229.5	339.0	214.0
0.000000:N/A:N/A:NC_ID_489	TACGGACCCTAAGCTTATGAGGGGTACTAGTCCGCG	108.0	512.0	152.0	259.0	147.5	61.0	393.0	141.5	201.5	104.5
0.000000:N/A:N/A:NC_ID_274	TAAGTCGTGGGCAGCGCCCTAACTTCAGGACCTCTA	103.0	509.0	190.0	465.5	261.5	75.0	472.5	218.0	343.5	169.5
0.000000:N/A:N/A:NC_ID_638	TAAGTCGACTCTTTATGTCCGCGGAGTCGGAGTCCC	118.0	468.5	149.5	371.5	133.0	62.5	409.0	246.5	252.5	153.5
0.000000:N/A:N/A:NC_ID_224	AGTATAGCGCGGGGTCCCGTTAGAGGGGGTCAAGCT	168.0	522.0	189.5	454.5	268.5	66.0	962.5	196.0	567.0	278.5
0.000000:N/A:N/A:NC_ID_100	GGGTATATAGTCTGACGGAGTAACGTCAGGAGGTCC	159.5	341.0	306.0	718.5	162.5	83.0	389.5	312.0	384.5	103.0
0.000000:N/A:N/A:NC_ID_976	CCGACACCCTAGCATAGGTCCTTGTATAAGTAGGTC	72.5	315.0	209.5	363.0	125.0	56.5	316.0	152.5	321.5	104.5
0.000000:N/A:N/A:NC_ID_758	TGGACCCCTAGTCGTCGAGACTCAGGCTAGGAGTCC	95.5	419.5	136.5	614.0	128.0	64.0	519.0	167.0	331.5	105.5
0.000000:N/A:N/A:NC_ID_237	CTTAGGGCCCACGCTTAACGTAGGGGGGTAACCTCC	145.0	248.5	104.0	281.5	98.0	81.5	138.0	142.5	243.5	221.5
0.000000:N/A:N/A:NC_ID_179	CCCTGAGTAGCGAGGGTCTAAGACCTCAGACCTAGG	129.5	353.5	210.5	649.0	97.5	64.5	401.5	208.0	337.0	157.0
0.000000:N/A:N/A:NC_ID_885	CGAGTAAAGACCTGAGACTTAGGGCAGACCTAGTCA	203.0	378.0	198.5	448.5	170.0	140.0	356.5	380.5	254.5	263.0
0.000000:N/A:N/A:NC_ID_143	ACCTTAGACGTCAGGGTCCTGAGTAGCCTATGACTC	109.0	418.0	160.5	611.5	114.0	57.5	323.5	269.5	299.0	118.0
0.000000:N/A:N/A:NC_ID_895	CCGCTAAGTCTCGGTTATCCGCGTTACTAGGACCCG	138.0	317.5	108.5	676.0	94.0	61.0	388.0	141.0	346.0	96.5
0.000000:N/A:N/A:NC_ID_716	AACCTATAGACCCTCTGAGGGCCCTACTAGACTTGG	128.5	417.0	190.5	750.0	96.0	84.5	407.0	184.5	342.5	81.0
0.000000:N/A:N/A:NC_ID_653	AGACCCTGAATTCGCGAGTCTACGGAACCCTAAGTA	126.0	407.5	224.5	728.5	91.5	121.5	357.5	240.5	349.5	95.0
0.000000:N/A:N/A:NC_ID_415	ACGTGGCCTCTTACCCCAAGGTCGGGCGAGCTCCCT	221.0	518.5	137.0	893.0	184.0	163.5	608.0	447.0	516.5	173.5
0.000000:N/A:N/A:NC_ID_295	GGTAATCGGCCTCCAGACCTATAGTATCAGGCCCAT	218.5	336.5	312.5	364.0	197.5	175.0	251.0	433.0	247.5	521.0
0.000000:N/A:N/A:NC_ID_272	TCTAGGCCTACGATAGCTAAGGGCGGCCAGAGTCTC	218.5	440.5	222.0	393.0	141.0	132.5	308.5	280.0	379.0	278.0
0.000000:N/A:N/A:NC_ID_811	CCTCAAGCCTATCAGGGGGGTCACCCGACACCCTAG	145.0	225.0	103.5	319.5	88.0	58.0	188.0	134.5	322.0	98.5
0.000000:N/A:N/A:NC_ID_332	GACCCCCCACATCTCACGTCTATAATAGGGGATCCC	302.5	439.5	164.0	1117.5	151.0	238.5	386.0	204.0	824.5	162.0
0.000000:N/A:N/A:NC_ID_265	TAGGCCGAGTCACAAGGTCCCACTAGTCGGGCTATA	228.5	360.5	323.5	506.5	225.0	126.5	335.5	355.5	382.5	415.5
0.000000:N/A:N/A:NC_ID_113	GGTAACGCGGACAGAGACTCTAGGGGGACCCTAGCT	233.5	338.0	280.0	539.0	124.0	86.0	301.0	438.0	370.5	210.5
0.000000:N/A:N/A:NC_ID_152	GATCTGGCCTGACGGGATTACCTACTTAGTCTCGGA	194.5	337.5	264.5	888.0	138.0	113.5	357.5	414.5	467.0	187.0
0.000000:N/A:N/A:NC_ID_773	TGGGGACTAGCCTAAGGGGCCTTAGCTTCTAGACTC	86.0	240.5	121.5	536.5	103.5	58.0	233.5	125.0	326.0	102.0
0.000000:N/A:N/A:NC_ID_965	CTAGGTCCGCGGGCCTAGACCCCGAGTGATACCCTA	111.5	313.0	162.0	456.0	114.5	68.5	273.5	152.5	295.5	121.0
0.000000:N/A:N/A:NC_ID_145	GACTAGCGGACCTTAAGTGACCCGCGTCAGACCCGC	737.0	1195.0	1433.5	772.5	127.5	70.0	398.5	257.0	364.0	98.5
0.000000:N/A:N/A:NC_ID_572	TATCGACCTCAGAGGACTAGTCCCACCCTAGTAGAC	99.5	325.0	95.0	642.5	140.0	56.0	414.5	95.0	322.0	97.5
0.000000:N/A:N/A:NC_ID_287	GGCCTCAACCCCGACTCCTTACTCACCTCTCCTAGG	339.5	458.5	310.0	1026.5	178.0	196.5	358.0	560.0	807.5	291.5
0.000000:N/A:N/A:NC_ID_209	GACCCGGGCTTATGAGTCCTGGTCGAGACCTGGCGC	132.0	377.0	154.0	387.0	145.5	61.5	301.5	175.5	321.0	145.0
0.000000:N/A:N/A:NC_ID_630	TATGAGGGGCCTGCCAGACCTAGTGTCGGGACCATA	110.5	313.5	179.5	615.0	104.0	83.0	283.0	243.0	436.0	113.5
0.000000:N/A:N/A:NC_ID_612	AACTTGGGTCTCCATAACTAGTCGCGTGTTATAGGG	128.5	374.5	211.5	813.0	129.5	110.5	339.5	173.5	450.5	109.0
0.000000:N/A:N/A:NC_ID_610	GGGACCCTAACAAACCTAGGGAGCTATCAGGCCCAT	147.5	302.5	188.5	424.5	138.5	125.0	233.5	310.5	320.0	226.0
0.000000:N/A:N/A:NC_ID_905	GGCGACCTATCGTAGGACCCCTAGCGGGAGTCCATA	122.5	371.0	161.5	443.0	237.5	66.0	405.0	223.0	357.0	344.0
0.000000:N/A:N/A:NC_ID_409	GAATCCGGGTATGCTCCGCGAGGTGAGACCTGGCGC	122.0	438.5	178.5	566.5	136.0	58.5	427.5	249.5	445.0	156.0
0.000000:N/A:N/A:NC_ID_89	TAGTCTCTGACCTATGAGGGGCCTGGGGGCGTAACC	122.5	274.5	136.5	343.5	200.5	87.0	128.0	194.5	367.0	141.5
0.000000:N/A:N/A:NC_ID_245	CAGGACCCTAGACGTGTTATAGGGTCTACTGGCCTC	114.5	368.5	183.0	601.5	133.5	64.0	307.0	243.0	374.5	114.0
0.000000:N/A:N/A:NC_ID_402	CCCTAAGGGCCGGGTCTTAGCTAACAGGCGCCTACG	101.0	325.0	144.5	699.0	139.0	56.5	332.5	151.0	386.0	97.0
0.000000:N/A:N/A:NC_ID_994	TACAGGACCCCGATAGGGATCCAGGAGTCTAGCCCT	93.0	296.5	164.0	638.5	185.0	67.0	269.5	176.0	355.0	105.0
0.000000:N/A:N/A:NC_ID_845	CCTCAAGCCTATGTCGCCCATAGGGGGCCTAACTGA	157.5	348.0	104.5	685.5	259.5	74.0	244.0	113.0	412.5	113.5
0.000000:N/A:N/A:NC_ID_126	TCGGGGAGTCCGTAACTAGGAGTCGGCGAGCTCCCT	206.5	475.5	236.0	395.0	167.0	171.5	394.0	269.0	372.5	220.0
0.000000:N/A:N/A:NC_ID_52	GTACCCACTATAGCCAGACCTAGTGCTAGGCCTATT	151.5	336.0	196.0	417.0	158.0	80.5	320.5	218.5	341.0	202.5
0.000000:N/A:N/A:NC_ID_452	CCCTATAGACGATCTATGGACCCGCGTCTGAACCCC	141.5	424.0	169.0	331.0	107.0	59.0	330.5	214.5	251.0	134.5
0.000000:N/A:N/A:NC_ID_307	AGCCCAGTTAGACATAGTCCAGTCCTAGACTAAGAC	121.5	302.5	190.5	578.0	125.0	64.0	280.5	287.5	350.5	132.5
0.000000:N/A:N/A:NC_ID_990	CCTATAAGGTGCGGGTCGATAGTCATAGGGTCCCGG	330.5	739.0	1129.5	1534.5	545.0	337.0	1174.0	1385.5	730.0	789.0
0.000000:N/A:N/A:NC_ID_565	TAACTAGGAGTCGGTGGGACTCCGGGTCTCGGCTAA	186.5	708.5	193.5	1114.0	447.5	115.0	1544.5	196.0	957.0	620.5
0.000000:N/A:N/A:NC_ID_483	ACCTAGGGATCTGTCGTCAGGACCAGATAGCCCCAC	154.0	357.0	127.0	803.5	123.5	117.0	376.0	127.0	411.5	106.5
0.000000:N/A:N/A:NC_ID_211	TGGGTATACCCCCAGTTACTGAGGGGACTCACTATA	91.5	378.0	138.0	257.5	208.5	69.0	340.0	119.5	192.0	179.0
0.000000:N/A:N/A:NC_ID_988	ATAGGGATCCAGAGGGCTAAGACCGGTGTCTATACG	164.0	345.0	303.5	633.5	128.5	95.0	340.0	360.5	414.0	222.0
0.000000:N/A:N/A:NC_ID_790	CCCCCTTAGCGAGTCGCCCCCTATAGACTCCGCGGC	125.5	420.5	119.5	777.5	88.5	87.0	488.5	160.0	317.5	75.0
0.000000:N/A:N/A:NC_ID_611	TAGGTAATCCCGGTCCTAGAGACTGAACCCTAAGTA	164.5	309.0	133.5	750.5	101.0	133.5	387.5	353.0	483.0	112.0
0.000000:N/A:N/A:NC_ID_819	CTAGTCAGGCTACGCGACTCCGTATCGCTAAGGGTC	178.0	312.0	205.0	457.5	138.0	153.0	266.0	279.5	300.0	187.5
0.000000:N/A:N/A:NC_ID_987	GGGACCCTAGCTCTTAGTACCCCAGTGAGACTCTAT	103.0	290.5	201.5	848.5	128.0	71.0	354.5	275.5	445.0	165.5
0.000000:N/A:N/A:NC_ID_667	AGTCTTGACGGCCTATACGGAGCCGGCCCCTCAAGG	88.5	319.5	132.5	672.0	97.0	60.0	334.0	144.5	343.5	91.5
0.000000:N/A:N/A:NC_ID_352	AGGGGTACCTGTGAATGAGGGTCCGGTCGCCTAACT	389.5	498.5	304.5	886.5	135.0	149.0	507.0	504.0	638.5	183.0
0.000000:N/A:N/A:NC_ID_775	TAGGGTACCCACGACCCCCCACATGGGTCGATAGTC	116.5	288.0	110.5	678.0	92.0	62.5	335.0	160.0	359.5	93.5
0.000000:N/A:N/A:NC_ID_522	TCCCTAGGTTAGAGTCTTGACGGCCACAAGGTCCGT	130.5	363.0	155.0	730.0	130.5	58.0	343.5	133.5	308.0	110.5
0.000000:N/A:N/A:NC_ID_293	TAACTAGGAGTCTACGGACCCTAATTATGTCCGCGG	112.0	371.5	145.0	674.5	83.5	57.0	386.0	164.5	342.5	80.5
0.000000:N/A:N/A:NC_ID_505	TAGTATAGGCCTACCTGAGTAGCCGGCTAGGAGTCC	104.0	294.0	83.5	533.5	90.5	65.5	350.0	110.0	330.5	69.0
0.000000:N/A:N/A:NC_ID_651	GTAACTCAGGTCGGTCCTGACATGAGGCGATCTCAG	125.0	361.0	111.5	741.0	132.5	69.0	400.5	138.5	388.0	64.0
0.000000:N/A:N/A:NC_ID_521	TGAGACTTAGGGGGCGCTAGGCCCTAGGGTCCTAGC	90.5	326.5	118.5	336.5	126.5	82.5	235.5	124.5	291.5	86.5
0.000000:N/A:N/A:NC_ID_818	CGTCTGAACCCCCTAGACTAAGACTAGACTCCTACG	163.5	315.0	127.0	802.0	98.5	71.5	280.0	237.5	424.5	121.0
0.000000:N/A:N/A:NC_ID_49	CTAGTCTCAGTAGACTAAGGTAGCAGCCTAGAGACT	129.0	274.0	126.0	675.0	87.0	70.0	256.5	172.5	297.5	108.5
0.000000:N/A:N/A:NC_ID_540	GTAACTCAGGTCCGGGGACTAGACGTCTAGGGTCCT	111.0	355.0	177.0	769.0	115.0	75.0	369.5	191.5	481.0	136.0
0.000000:N/A:N/A:NC_ID_596	CTAGGACCCCAACGGGAACTTATAATAGGGTCCCGG	110.5	357.0	123.5	674.5	136.0	78.0	310.0	145.0	378.5	98.5
0.000000:N/A:N/A:NC_ID_827	CTTAGTCCTCGCGACGCCTATGAGCACAAGGTCCGT	160.0	332.0	130.0	467.5	182.0	125.0	278.0	179.5	219.5	198.0
0.000000:N/A:N/A:NC_ID_405	TAGGACGAGACTACGTAGGTCGGACTTAGGGCCCAC	92.0	313.0	108.5	637.5	128.0	152.5	371.5	390.0	374.0	183.0
0.000000:N/A:N/A:NC_ID_241	TCTACTGGCCTCTACGTAACCTAGCTATGGATCCTC	194.5	294.0	274.0	686.5	103.5	89.0	275.5	317.5	443.5	150.5
0.000000:N/A:N/A:NC_ID_445	TACTAGTCCGCGGGACTCCTGAGAATAGGGGATCCC	102.5	230.5	92.5	623.5	140.0	47.0	264.0	118.0	344.0	103.0
0.000000:N/A:N/A:NC_ID_28	TAGGGCCCAGACGGTTATCGCAGATATCGACCTCAG	153.5	384.5	133.0	773.0	136.5	104.0	407.0	172.5	385.0	108.0
0.000000:N/A:N/A:NC_ID_413	TATTAGGCCTCTACCCTAGTAGACGACCTCGGGTAT	98.5	370.5	114.5	618.5	88.5	53.0	294.0	112.0	282.0	94.0
0.000000:N/A:N/A:NC_ID_743	TAGGTAATCCCGTCCCTAGGTTAGGTGAGTAGCCCC	123.5	389.5	105.0	735.0	157.0	65.0	346.5	137.0	463.0	127.5
0.000000:N/A:N/A:NC_ID_613	AGGCGATCTCAGACTCGTCGGGCCTAGGGTCACGTC	188.0	443.5	273.0	518.5	147.5	104.0	398.5	269.0	349.5	161.5
0.000000:N/A:N/A:NC_ID_779	CCACCTATGGAGTAGGAACCTGACAGGACCCCTGGT	122.0	379.0	166.0	880.5	137.5	83.0	296.5	185.0	396.5	137.0
0.000000:N/A:N/A:NC_ID_830	CTTAGGGTTACCCGGGCTACTAGGTATAGCGGAGAC	112.5	433.5	99.0	704.5	94.0	75.0	352.5	116.0	386.5	92.5
0.000000:N/A:N/A:NC_ID_600	CTAAGAGTACAGGGGGTAACCTCCCATAGGGATCCC	97.5	259.0	124.5	231.5	103.0	69.5	174.5	130.5	243.0	72.0
0.000000:N/A:N/A:NC_ID_288	GTCCGCTATGAGCCGAGGTATCTAAAGTTTAGACCC	115.5	439.0	107.0	669.5	97.0	74.0	345.5	119.5	399.5	94.5
0.000000:N/A:N/A:NC_ID_375	AGGGCGGGGCTCGTAGTCTCTGACGCTTATGAGGGG	203.0	303.5	175.0	534.0	104.5	85.5	254.0	255.5	439.0	122.5
0.000000:N/A:N/A:NC_ID_862	CCGAGGTATCTACTTGACGGAGACCCTAGGTCTGAG	117.0	355.5	126.0	721.0	107.0	61.5	342.0	149.5	351.0	93.0
0.000000:N/A:N/A:NC_ID_891	GTCCGGGCCTAGTAAGGGGCCTTAGATTAACCCCGA	84.0	281.5	134.5	719.0	175.0	77.0	301.0	169.5	447.0	182.5
0.000000:N/A:N/A:NC_ID_711	CCTGGCTCTGACTAGGGTCCTAGCTACTGGTCCCCG	194.0	330.5	145.0	935.0	110.0	110.5	322.5	261.0	455.5	118.0
0.000000:N/A:N/A:NC_ID_795	GTCCCCTAAGATCCCTATGGCTAGTGCGAGGCCGGT	358.0	278.0	190.5	459.0	198.0	104.5	254.0	244.5	303.0	364.5
0.000000:N/A:N/A:NC_ID_139	GGCCCCTCAAGGGCCTCTAAGGATCAGGCGCCTACG	126.0	353.5	103.0	351.0	113.0	65.0	253.0	93.5	265.5	96.5
0.000000:N/A:N/A:NC_ID_102	GGGCCTAACTGACCTGACCTTATATACCTAGGTCCG	156.0	332.5	331.5	918.5	113.5	115.5	295.0	635.5	497.5	125.5
0.000000:N/A:N/A:NC_ID_660	TAGGAGTCACGGCCGTATACGAGTACGTGAGTCCCG	110.0	351.5	136.0	328.0	89.5	75.5	287.0	128.0	244.5	107.5
0.000000:N/A:N/A:NC_ID_581	TACAGGACCCCGTCAGGGTCCCCAACGTGGCCTCTT	93.5	312.0	86.0	399.0	132.0	52.5	314.0	148.0	320.5	99.0
0.000000:N/A:N/A:NC_ID_500	CTAAGGGCTGCCTCATAAGGACCCCCCCCTTAGCGA	141.5	321.0	176.5	740.5	106.0	64.0	306.0	232.5	357.5	132.5
0.000000:N/A:N/A:NC_ID_995	TACTAGGACCCGGACCTAAGTCTTGTCGCCCCCTAT	135.0	324.0	198.5	587.0	129.0	79.0	299.0	189.0	304.0	132.5
0.000000:N/A:N/A:NC_ID_346	AATCAGGGCGTAGCTTAACGTAGGACGGCCTCATGA	143.5	350.0	197.0	321.5	104.5	75.0	276.0	175.0	266.0	120.5
0.000000:N/A:N/A:NC_ID_246	CTATAGTCCTCCTCGCTAAGGGTCGTACCCGCTAGG	145.0	346.5	162.5	357.0	87.5	76.5	270.5	227.0	319.5	102.5
0.000000:N/A:N/A:NC_ID_694	TAAGGGCCTGAGGGCGTCACTTAGTAGGGACCTAGA	184.0	372.0	394.5	838.0	301.5	109.5	320.0	589.0	400.5	269.5
0.000000:N/A:N/A:NC_ID_601	CGTGTTATAGGGTCTAAGTCGGGCGTCTATAAGCCC	131.5	473.0	286.0	597.5	238.0	85.0	384.5	324.0	353.5	158.0
0.000000:N/A:N/A:NC_ID_44	TCAGGGTCCAGAAATCAGGGCGTATACGGACTCCTG	99.5	308.0	450.5	830.5	130.5	71.0	276.0	626.0	502.5	185.5
0.000000:N/A:N/A:NC_ID_590	AGGCGATCTCAGTGAGAACTAGGGAAGACCCGAGTC	147.0	360.5	188.0	488.0	121.0	107.0	327.5	186.0	230.5	231.5
0.000000:N/A:N/A:NC_ID_837	CTCAGTCCTGACCTAGGGGCTCAGCTTAGGGCCCAC	126.0	291.5	251.0	430.5	98.0	87.5	301.5	283.0	272.5	125.5
0.000000:N/A:N/A:NC_ID_859	GTCGCCCATAGGTAAGTCGTGGGCCTAGGTCCGCGG	141.0	504.0	189.5	633.0	179.0	69.0	685.5	264.5	584.0	234.0
0.000000:N/A:N/A:NC_ID_582	GATCCCCGAATAAGTATAGCGCGGGACGGTCTACGT	142.0	352.0	122.5	695.5	160.5	78.0	290.0	147.5	360.0	99.5
0.000000:N/A:N/A:NC_ID_263	GGATCCCCACGTGTGAGTAGCCCCCTCAGTCCTGAC	134.5	278.0	227.0	510.0	151.0	80.5	274.0	290.5	327.0	291.0
0.000000:N/A:N/A:NC_ID_992	CGCTATAGACTAGACTATGACCGGGCCTGAGCATTC	139.0	371.5	151.5	613.0	108.0	66.0	302.5	182.5	338.5	105.5
0.000000:N/A:N/A:NC_ID_898	CATAGGTCCTTGCTGGATACTCCCGGTATCCCCAGA	160.0	325.0	167.5	450.0	132.5	96.5	297.5	171.5	197.0	186.5
0.000000:N/A:N/A:NC_ID_285	AACCTAGGGAGCGAGTAAGGTACCGGTCATGCGACC	137.0	321.0	134.0	392.0	98.5	119.0	290.0	189.5	293.0	136.0
0.000000:N/A:N/A:NC_ID_883	AGTCGGAGTCCCTATGGTCCCGACGAGGGGGTCCTG	159.5	265.0	230.0	397.0	129.5	86.5	250.5	293.0	401.0	130.5
0.000000:N/A:N/A:NC_ID_9	ACCTCTCCTAGGTGAGTCCTGGTCTAGTCTCTGACC	230.0	325.0	171.5	778.5	113.5	110.5	304.0	222.5	443.0	123.0
0.000000:N/A:N/A:NC_ID_340	AGGGAGCACCTAGGGTAGTCCGCTCTAGGTTGTCGG	169.5	362.0	315.5	923.0	149.0	94.5	347.0	243.5	458.0	138.5
0.000000:N/A:N/A:NC_ID_279	CTAAGAGTACAGCGAAGACCCTGGCCCTATGGCTAG	219.0	276.0	314.0	471.5	196.5	144.0	283.0	403.0	254.0	335.5
0.000000:N/A:N/A:NC_ID_354	CTGGGGACTAACACGGATATACCCCGTGTTATAGGG	110.0	289.5	214.0	312.5	113.0	96.0	269.5	212.5	281.0	120.0
0.000000:N/A:N/A:NC_ID_536	GGGCTGTAGTCTTATAGTCAGGGGTCTGAGGGGCTC	296.5	411.5	507.0	727.5	189.5	115.5	361.0	613.5	661.5	230.0
0.000000:N/A:N/A:NC_ID_387	GACCTATTCCCTGTCAGGACTCGCCCTAGGGTGCGC	127.0	359.0	151.5	670.0	126.0	64.0	310.5	179.5	398.0	102.5
0.000000:N/A:N/A:NC_ID_313	TAGGAGGTACCCGTAGGGATCCCCAGTCTTGACGGC	136.0	396.5	148.5	713.0	112.0	80.0	337.0	146.5	378.0	131.0
0.000000:N/A:N/A:NC_ID_842	CCCTAGTTGGAGCTATAGGTCTGGCTGGGCCCATAT	319.0	317.5	261.5	479.0	302.5	191.5	311.0	475.0	294.0	717.0
0.000000:N/A:N/A:NC_ID_734	CGTCAGTACTAGTGAGGGACCTAGCTCACGTCTATA	145.5	294.0	201.0	390.5	212.0	143.5	244.0	251.5	244.0	435.5
0.000000:N/A:N/A:NC_ID_384	GGGGGCGTAACCCTGGGGACTAACCCCTATGGCTAG	143.0	311.0	151.5	533.5	150.0	77.5	221.0	247.5	411.0	140.0
0.000000:N/A:N/A:NC_ID_37	TGGTTACCTCCCCCTCCTTAGACGTTAAGTGACCCG	184.5	288.0	176.0	399.5	108.0	107.0	263.5	241.0	312.5	164.0
0.000000:N/A:N/A:NC_ID_144	GCCTAGACCCCGCCCTATAAGCGCAGAGCCCTACCT	240.5	421.5	361.0	679.0	137.5	100.5	366.5	504.0	430.5	201.5
0.000000:N/A:N/A:NC_ID_823	CATGTCAGGACCTAGGACCCCTAGTTACGGTATACC	140.5	345.0	179.5	740.5	89.5	86.5	275.5	303.5	363.5	116.5
0.000000:N/A:N/A:NC_ID_331	CGGCCTAGGGTCCCCCTAAGCGACCGGAGACTGAAT	147.0	348.5	127.5	719.5	122.5	59.5	291.5	123.0	360.0	115.0
0.000000:N/A:N/A:NC_ID_216	CTGAGTATAGCGATAGCCCGCCTAGTCCGCTATGAG	112.5	353.5	146.5	249.0	70.0	74.5	240.5	119.5	210.5	79.5
0.000000:N/A:N/A:NC_ID_620	GGGAGCCCCGACCGGGATTACCTATTACGGTATACC	160.0	436.5	334.5	874.5	163.5	70.0	295.0	285.0	395.5	140.5
0.000000:N/A:N/A:NC_ID_257	CTAGGTTGTCGGGTGAGACCCCGCCGTAGCCCCTAT	203.5	345.0	293.5	769.5	132.5	77.0	335.0	301.5	427.5	150.5
0.000000:N/A:N/A:NC_ID_106	TGGGTCTAGACCGTTAGGACTCTGACCTAGGTCTGC	103.0	437.5	137.0	553.0	237.5	69.5	402.5	162.5	355.5	104.5
0.000000:N/A:N/A:NC_ID_961	GGTCGCTAAGAGAGCCCAGTTAGAGCTTCTAGACTC	236.5	316.5	187.5	392.0	196.5	136.0	263.5	257.5	334.5	506.0
0.000000:N/A:N/A:NC_ID_229	AGGGGTACCTGTCTCCTATGATACTAGGACCCCTAG	162.5	443.5	230.0	719.5	86.5	76.5	299.5	219.0	412.0	89.5
0.000000:N/A:N/A:NC_ID_616	GGCCTCAACCCCGGCCTCAACCCCGGGCCTCGTAGC	640.0	564.5	544.0	826.0	265.5	328.5	423.5	641.5	647.0	559.5
0.000000:N/A:N/A:NC_ID_441	GGGGCAGACCAGTAGCCCCTAGGCGACCCGGGCTTA	190.5	308.5	277.5	422.5	151.5	107.5	245.5	303.0	301.5	176.5
0.000000:N/A:N/A:NC_ID_91	AGTTAGGCGACCGGCCAGGTCTAGGGTATCCCCAGA	315.0	387.0	446.0	483.0	131.0	173.0	326.0	385.5	359.0	159.0
0.000000:N/A:N/A:NC_ID_984	CGTCTGAACCCCTGCGAGGCCGGTGGTTATCCGCGT	374.5	547.5	425.5	974.5	175.0	195.0	484.5	228.5	603.0	387.5
0.000000:N/A:N/A:NC_ID_372	GAACCCTAAGTACCTCTAGGGTCCCAGGGGGGTCAC	106.5	191.0	83.0	274.5	101.0	49.0	167.5	119.5	297.5	81.0
0.000000:N/A:N/A:NC_ID_800	CCAGGATCCCTAGGGAAACCTAGTCGCGAGTCTACG	117.5	293.0	100.5	616.5	91.0	55.5	348.5	107.0	370.0	81.0
0.000000:N/A:N/A:NC_ID_282	TATTAGGCCTCTCTATACGGGCACCCCCACTAAGTC	143.0	383.5	156.0	421.0	152.5	57.5	373.0	167.5	324.0	140.5
0.000000:N/A:N/A:NC_ID_503	GATTAACCCCGACGGGCTCTAGTGACTCTAGGGTCC	193.5	283.5	229.5	442.5	170.0	207.5	286.5	377.5	434.0	421.0
0.000000:N/A:N/A:NC_ID_948	CTAGTCTCAGTACCGCCCCTATAGAGGGCGGGGCTC	119.0	303.5	114.5	600.5	97.5	61.0	253.5	162.0	359.0	103.0
0.000000:N/A:N/A:NC_ID_896	GGGGTGTGACCCACGTAGGTCGGAAGTATAGCGCGG	198.5	469.0	206.0	619.0	132.0	107.5	399.0	262.5	482.0	134.5
0.000000:N/A:N/A:NC_ID_127	GACGCCTATGAGGGCCAGGTCTAGCTAAGTCCGGCT	130.5	313.5	387.5	873.0	134.0	88.0	329.5	392.5	506.5	148.0
0.000000:N/A:N/A:NC_ID_517	GCTCATAGGACGGGACTCACTATAGGTCCTGACATG	141.5	512.0	236.5	859.0	80.5	91.5	353.5	250.5	417.5	74.0
0.000000:N/A:N/A:NC_ID_185	TCCTAGGACGTCACCTAGCTAGGCCTTAGGGCCCGC	140.5	250.0	104.5	403.5	93.5	85.5	243.0	135.5	232.5	135.0
0.000000:N/A:N/A:NC_ID_645	GGCGAGCTCCCTGGGGTCTAGACGGAGTAGACTCGA	159.0	345.5	158.5	822.5	98.5	88.5	331.0	237.0	519.0	129.5
0.000000:N/A:N/A:NC_ID_918	CGAGGTACCTTGGCCCGACTTAGAGACTAGGTAGCC	141.5	308.0	120.5	611.5	79.0	70.5	285.5	161.0	340.5	77.0
0.000000:N/A:N/A:NC_ID_672	ATAGGTCGCCGCGGTCCTGACATGGGTCGCTAAGAG	644.5	556.5	908.5	945.0	200.5	2163.0	748.5	2148.0	723.0	656.5
0.000000:N/A:N/A:NC_ID_242	GGTCTAGAGCCTCACCTAGGTGTCTAGACTCCTACG	104.5	472.5	159.0	629.0	127.5	55.5	355.5	173.5	375.0	79.5
0.000000:N/A:N/A:NC_ID_972	TAGGGCGTAGTCCCCATAGGGAATTATACTCCGCCG	121.5	358.0	109.5	698.5	66.5	59.5	289.0	133.0	352.0	85.5
0.000000:N/A:N/A:NC_ID_917	GGCGCTAGGCCCTATAGCCCCCAGAGGCGATCTCAG	150.5	308.0	134.0	360.5	131.0	96.0	255.5	184.0	270.0	211.0
0.000000:N/A:N/A:NC_ID_591	GAGGGGTCTATATACTTAGGGTTCGTAGTCTCTGAC	149.5	303.0	169.5	563.0	85.0	76.5	249.0	245.5	455.5	133.0
0.000000:N/A:N/A:NC_ID_363	TACTAGACTTGGAAGACCCGAGTCGTAGGGGGCTCC	136.0	307.0	131.5	393.5	119.0	63.0	217.5	189.5	353.5	106.5
0.000000:N/A:N/A:NC_ID_916	AGGGACTATGTAGATCTGGCCTGACGGGTAACCTCG	182.0	349.0	289.5	867.5	121.0	95.5	380.5	397.5	559.0	162.5
0.000000:N/A:N/A:NC_ID_742	AGTCGGGCTATAAAGTTTAGACCCCCTACGTGCTTA	112.0	324.0	121.0	564.5	116.5	82.0	285.0	150.0	370.0	97.5
0.000000:N/A:N/A:NC_ID_461	CGACTTATAGAGCGCCAGGTCTTATAGCCCCCAGTC	98.5	276.0	371.5	616.5	347.0	55.0	333.0	281.0	307.5	279.5
0.000000:N/A:N/A:NC_ID_6	GACCCGTAGTTAGGTAATTAGCCCGACGCCTATGAG	108.0	318.0	128.5	753.5	113.0	68.0	301.0	163.5	383.5	107.0
0.000000:N/A:N/A:NC_ID_368	GCTTCTAGACTCACGCCGAGTATAGTAGGGACCCCT	169.5	255.5	99.0	329.0	107.5	79.0	210.0	172.5	257.5	145.0
0.000000:N/A:N/A:NC_ID_25	CAGACCTAGTCAGTAGACCTAGGGTATCTAAGGGCC	142.5	231.0	146.5	373.5	108.0	108.5	224.0	197.0	245.0	108.5
0.000000:N/A:N/A:NC_ID_328	CGACTAAGGTACAGGTACCTCGCGACCTGCACTTAG	129.5	328.0	99.0	345.5	87.5	74.0	249.0	171.5	317.0	102.0
0.000000:N/A:N/A:NC_ID_588	TTAGGGCCCGTACGGGGACTAGACAGTCGTAACCCC	188.5	359.5	166.0	357.0	188.0	74.0	647.5	291.0	233.5	209.0
0.000000:N/A:N/A:NC_ID_897	AGCCCAGTTAGATAGAGTCAGATCCCCCTAAGCGAC	159.0	296.0	232.5	455.5	147.0	105.5	235.0	453.0	366.5	210.0
0.000000:N/A:N/A:NC_ID_358	CGGTACCCTAGCCCCATAGATGCGGTAGTATAGTCC	152.0	383.0	212.5	649.0	99.5	53.0	247.0	230.5	342.0	127.5
0.000000:N/A:N/A:NC_ID_684	GACTTCGCGGGTCTTAGGTCCCGGAGTCTTGACGGC	117.0	372.0	193.0	650.0	189.0	66.0	483.0	194.5	384.0	136.0
0.000000:N/A:N/A:NC_ID_33	TATACCAGGACCGACTATGACCGGGACCTATTCCCT	192.0	489.0	349.5	869.5	121.0	140.5	339.5	325.5	523.0	186.0
0.000000:N/A:N/A:NC_ID_856	CCCTCTATAGGATTTAGCCCTAGGAGGTAGGGGCCT	103.0	403.5	117.5	262.5	124.0	62.0	323.5	153.0	265.5	109.5
0.000000:N/A:N/A:NC_ID_284	GCCTAGACCCCGAGGGACCTCTGAGGCCTATGCCCC	151.5	303.0	227.5	359.0	79.5	107.5	253.0	267.0	240.5	116.5
0.000000:N/A:N/A:NC_ID_269	AGTCTAGGGGCGTACAGGACCCCGGGCCTACGGGTC	177.0	350.5	156.5	832.5	93.5	122.5	348.0	271.5	388.0	93.5
0.000000:N/A:N/A:NC_ID_84	CGGAGACTGAATGACGGTCTACGTTCTGCGATAACC	156.5	284.5	244.5	555.5	98.0	91.0	258.0	348.5	390.0	99.5
0.000000:N/A:N/A:NC_ID_598	GACCCCCCACATATGGCCTCAGAGATAGGGATCCAG	145.0	256.5	188.0	492.0	101.0	86.5	252.0	285.0	313.0	163.5
0.000000:N/A:N/A:NC_ID_826	TAGCCCCTAGGCGGACGTATATCCTACAGGACCCCG	143.5	239.5	145.5	336.0	99.5	127.5	214.5	128.0	188.5	164.0
0.000000:N/A:N/A:NC_ID_944	GACGACCCTAGTGTAAGTCCCTAGGCCCCCACGTCT	167.0	200.0	192.0	486.0	182.5	126.0	217.5	279.5	287.0	441.5
0.000000:N/A:N/A:NC_ID_671	GAACCCTAAGTACTGACCTATAGGTATAGCCCCCAG	165.5	260.5	130.0	371.5	114.5	82.5	261.0	193.0	292.0	180.0
0.000000:N/A:N/A:NC_ID_515	TAGGGTACCCACGGTTACCCTGACATGTTACCTGAC	129.0	326.5	190.0	583.0	122.5	62.0	300.5	154.0	356.0	92.5
0.000000:N/A:N/A:NC_ID_212	CACAAGGTCCGTGTGGGGGCTAAGCGCTTAGGGACC	190.5	293.0	194.0	350.5	162.0	88.5	205.5	255.5	392.5	388.0
0.000000:N/A:N/A:NC_ID_656	CCTCTAGACCGCGAGTCCGATAGGTAGGCCTACCTC	143.0	365.0	192.0	831.5	134.0	73.0	442.0	180.5	443.5	124.0
0.000000:N/A:N/A:NC_ID_29	CTAGGACCCTATATCTAGGGGGGTGTGGGGGCTAAG	203.5	263.5	163.5	363.0	71.0	101.5	195.0	155.0	327.5	113.5
0.000000:N/A:N/A:NC_ID_213	CCCTAGTTGGAGGATTAACCCCGACACCTTATAGGA	166.5	268.5	159.0	347.5	78.5	108.5	246.5	206.0	300.5	104.0
0.000000:N/A:N/A:NC_ID_552	GCCTCTAAGGATTACGTCTCCTACGCGACTCAGTCT	127.0	301.0	190.0	664.0	267.0	62.5	474.5	263.5	552.5	383.5
0.000000:N/A:N/A:NC_ID_504	GGGTTATCCTAGGGGGTGTGACCCAGGGCTAATGAC	177.5	318.5	168.5	760.0	98.0	89.0	254.5	285.5	536.0	140.5
0.000000:N/A:N/A:NC_ID_297	CGTGTTATAGGGGGTCTCCTAGGTTATTAGGCCTCT	149.0	191.0	127.0	316.5	101.0	61.5	148.0	166.5	276.5	95.5
0.000000:N/A:N/A:NC_ID_151	TAGCCCCTAGGCGGCGCGGAGTCCCTCAGTCCTGAC	321.5	423.0	334.0	766.0	110.5	231.0	353.0	487.5	503.5	151.0
0.000000:N/A:N/A:NC_ID_201	GACTAGCGGACCGGTCTCGGCTAAGGATCCCCACGT	180.0	398.5	122.0	869.0	109.0	83.5	397.5	128.0	412.0	83.0
0.000000:N/A:N/A:NC_ID_890	CGCGACTCCGTAACGAGAGGACTAGACGGGTACCTA	401.0	455.5	605.0	834.5	221.5	201.0	449.0	725.5	871.5	339.0
0.000000:N/A:N/A:NC_ID_210	TGGTCTGACTACAGGTTACGCCTAGCGACTAGTCTC	126.5	253.5	206.0	674.5	90.0	124.0	263.5	232.0	443.5	103.0
0.000000:N/A:N/A:NC_ID_494	ACGAGAGGACTAGGCTATCTCAGGAGGGCTGAATAC	253.5	379.5	565.5	874.5	112.5	235.0	285.5	453.0	508.5	121.0
0.000000:N/A:N/A:NC_ID_674	GTACTAGTAACCTACGTCTCCTACGTACCCACTATA	126.0	517.0	114.5	209.0	86.5	64.0	335.0	150.0	196.5	108.0
0.000000:N/A:N/A:NC_ID_41	GTGAGACCCCGCCCCCCTTAGCGATCTAAGATACCG	424.5	550.5	782.0	1067.5	259.0	266.0	376.0	862.5	653.0	442.0
0.000000:N/A:N/A:NC_ID_385	GCCCCTCGGATATGGTTACCTCCCTGGCTAACTCCC	112.0	427.0	164.0	437.5	130.0	82.0	307.5	366.5	327.0	100.5
0.000000:N/A:N/A:NC_ID_365	TGGCTAACTCCCGCGACTAGTCTCCCCTAGAATAGG	144.0	280.0	266.5	549.0	99.5	80.5	309.0	232.5	386.5	137.5
0.000000:N/A:N/A:NC_ID_474	TATAAGTAGGTCAGGTTACCCCTAGCCCGACTTAGA	116.0	345.0	178.0	773.0	114.0	87.0	300.0	174.0	469.5	123.5
0.000000:N/A:N/A:NC_ID_475	CTATAGGTCTGGTAGCCCCTCATGTCTGTAGAGGTC	187.5	253.0	366.5	533.0	213.5	151.0	214.0	672.5	321.5	581.5
0.000000:N/A:N/A:NC_ID_194	CCGAAGGCCTAGTCAGACGACTAGATCCAGGGTTAG	113.5	303.0	159.5	703.0	76.5	67.5	313.5	159.5	334.5	98.5
0.000000:N/A:N/A:NC_ID_770	CATAACTAGTCGGGTTATCGCAGAACGGCCTCATGA	178.5	237.5	185.5	391.0	100.0	99.0	196.0	204.5	329.5	108.0
0.000000:N/A:N/A:NC_ID_639	AATAGGCCAGGGCTAGGCCGCCGTTCTGTAGAGGTC	129.5	318.0	235.5	653.0	93.0	97.5	291.5	244.0	376.0	109.0
0.000000:N/A:N/A:NC_ID_456	GGTAATTAGCCCCGACTAAGGTACCCTGGCTCTGAC	189.0	241.5	197.0	434.0	166.5	138.0	183.5	201.0	276.5	330.5
0.000000:N/A:N/A:NC_ID_371	CGGGAGTCCATAATCCAGGGTTAGCTCAGACCTAGG	163.0	246.0	266.0	437.5	121.5	113.5	259.5	398.5	269.0	138.5
0.000000:N/A:N/A:NC_ID_532	GGACTCTTGACCGGCGCGGAGTCCTAGACTCCTACG	172.5	335.0	132.5	831.0	88.5	123.5	285.5	205.0	365.0	125.0
0.000000:N/A:N/A:NC_ID_17	CATATAGGCCGACCCCTAAGCGACATCTAGGGGGGT	230.5	539.5	326.5	841.0	137.0	86.0	349.5	304.5	655.0	217.5
0.000000:N/A:N/A:NC_ID_448	CAAGGTCCCACTGGACCCTACACTACCCTAGACTCG	209.5	206.5	211.5	375.0	183.5	163.0	218.5	247.5	237.0	366.5
0.000000:N/A:N/A:NC_ID_232	CGTGGACTCAGGGATCCCCGAATAGATTACGTGGGA	162.5	275.0	248.5	465.5	140.0	121.5	231.5	304.0	260.0	318.0
0.000000:N/A:N/A:NC_ID_46	GTAGTATAGTCCACCTCTCCTAGGGTCAGGACTCGC	163.0	238.5	228.0	443.5	91.0	116.5	206.0	237.5	251.5	127.5
0.000000:N/A:N/A:NC_ID_300	GCCGGGGTCTTAGACCTCGGGTATCTCCTATGATAC	99.0	326.5	99.0	608.5	92.0	65.5	241.5	140.0	332.5	59.5
0.000000:N/A:N/A:NC_ID_449	GGTCTAGAGCCTCAAGGTCCCACTCTTGAGTACCCG	131.0	267.0	166.0	741.0	86.0	68.5	266.0	165.0	420.5	97.0
0.000000:N/A:N/A:NC_ID_904	AGTCCGCCTATATAGCCCCTAGGCCGGGACTTAGCG	83.5	296.0	131.0	797.0	81.5	80.5	286.0	129.5	361.0	80.5
0.000000:N/A:N/A:NC_ID_277	TAGACTCCTACGGATCCTAGGTGACCCTATAAGCGC	144.5	269.0	104.5	406.5	85.0	103.0	186.5	119.5	287.0	98.0
0.000000:N/A:N/A:NC_ID_960	GTACCCGCTAGGGTCATAGAGGGCTCAGGGTCCAGA	228.0	281.5	178.0	462.5	109.5	120.0	268.5	367.0	268.5	254.5
0.000000:N/A:N/A:NC_ID_624	AGGGCTAAGACCAAGTCAGGGGACTCCTAGGTGCCC	186.0	253.5	217.5	402.5	138.5	123.0	215.0	346.0	304.5	293.0
0.000000:N/A:N/A:NC_ID_488	GGCGACCTATCGGTGGGGGCTAAGATAGGGGATCCC	140.5	259.0	100.5	526.0	119.0	72.5	233.0	131.5	377.0	137.0
0.000000:N/A:N/A:NC_ID_526	CCTAGGGTGCGCACCAGGACTGAGCGACTAAGGTAC	138.5	311.5	165.0	813.0	109.0	73.5	267.5	151.5	440.5	121.0
0.000000:N/A:N/A:NC_ID_614	TAAGGCTGTGGGGGTCACGTAGGGAAGTTTAGACCC	257.5	478.5	240.0	645.5	196.0	145.5	385.0	561.5	930.5	363.5
0.000000:N/A:N/A:NC_ID_831	TACTAGGACCCGCTCAGACCTAGGGGCGCTAGGCCC	162.5	310.5	210.0	668.5	65.0	78.0	275.0	349.0	323.5	108.5
0.000000:N/A:N/A:NC_ID_985	CCCGCTAGGTTAGGGGTCTAGCTAACCTGAGTAGCC	152.5	226.5	128.0	317.5	136.0	93.0	201.0	189.5	284.0	287.0
0.000000:N/A:N/A:NC_ID_592	GAGTCCGATAGGGTCGGGACCATAGACTTCGCGGGT	123.5	320.5	117.5	738.5	159.5	109.0	316.0	242.5	400.0	200.0
0.000000:N/A:N/A:NC_ID_730	GTGAGACTCTATTCTAGGGTGCGGGGCGTAGTACCT	140.5	657.0	264.0	411.5	179.5	96.5	518.5	261.5	470.0	189.0
0.000000:N/A:N/A:NC_ID_204	GGTCTAGAGCCTGGACCAGACTAGACCCTAGACTCG	258.5	243.5	255.5	447.0	185.5	150.0	221.5	421.0	282.0	574.5
0.000000:N/A:N/A:NC_ID_132	GTGGGCCTATAATAGGACGTATAGCTAGGTTGTCGG	174.0	299.5	181.0	404.5	99.5	118.5	275.5	208.5	346.0	171.0
0.000000:N/A:N/A:NC_ID_693	TTACTCGGGCCTCGTGGACTCAGGCACGCCCTATGG	175.0	288.5	153.5	513.5	96.5	172.5	233.0	196.5	357.5	130.0
0.000000:N/A:N/A:NC_ID_511	GGACTCCTGAGACGTGGGCCTAGTGGGGGTCAAGCT	271.0	811.5	396.5	613.0	202.5	309.5	1994.0	929.0	1160.5	326.0
0.000000:N/A:N/A:NC_ID_808	GGGGTGTGACCCGACTAAGTCGGTAGGGCTGAATAC	225.0	337.0	221.5	442.0	131.0	122.0	290.0	283.5	460.5	170.0
0.000000:N/A:N/A:NC_ID_947	TCTAGGGTGCGGGGTCCCTAGGACAGGCGATCTCAG	265.0	523.5	245.0	963.0	167.0	444.0	435.0	457.5	601.0	212.0
0.000000:N/A:N/A:NC_ID_838	CGGGCTCTAGTGGGTCCCGTTAGATCGTAGACCCCA	137.5	296.0	325.0	671.0	110.0	135.5	208.0	435.5	335.0	145.0
0.000000:N/A:N/A:NC_ID_507	TCTGAGGGGCTCTGGCTAACTCCCGATCCTAGGTGA	340.0	298.5	508.5	1058.0	136.0	302.0	325.5	737.0	653.5	219.5
0.000000:N/A:N/A:NC_ID_514	AGGACCCCTGGTAGGTATCTGCGAGGCGTAACCCCC	274.0	269.5	418.5	798.5	150.5	157.5	356.5	447.5	526.5	216.5
0.000000:N/A:N/A:NC_ID_199	GACGGGTACCTATAGGTCTCCGCATCAGGGACTCTT	90.5	309.5	117.0	670.5	103.5	80.0	310.0	160.5	317.0	90.0
0.000000:N/A:N/A:NC_ID_641	GCCCCTCGGATAAGGTCCCTAAGTAGACCCTGAATT	114.0	291.0	83.0	650.0	91.0	93.0	230.0	111.5	351.0	88.5
0.000000:N/A:N/A:NC_ID_155	CCCTCTTAGGGCTGGCTAACTCCCGGGCCCATATTC	198.5	283.5	323.0	919.0	102.0	165.0	250.0	639.0	376.0	179.0
0.000000:N/A:N/A:NC_ID_912	CTCAGACCTAGGTCTAGGGTGCGGAGGGATCCAGTC	233.5	355.0	138.5	343.5	220.5	148.5	363.5	256.5	244.5	427.5
0.000000:N/A:N/A:NC_ID_239	CTAGTACGGCCCGTCAGGACTCGCCCCTAGGAGTCC	120.0	383.5	175.0	633.0	128.0	97.5	359.0	170.0	352.0	97.5
0.000000:N/A:N/A:NC_ID_230	AGATATCCCCTAGGCTAGGAGTCCCAGGTAACCTCG	145.0	482.5	131.0	405.5	188.5	95.0	317.5	238.5	394.5	116.0
0.000000:N/A:N/A:NC_ID_56	TTGTCAGGACCCCGGAGCTCATAGGTGAGACTCTAT	241.5	280.0	280.5	435.0	146.5	183.0	232.0	451.5	285.0	162.0
0.000000:N/A:N/A:NC_ID_243	AGTGATACCCTAGTGACTACCCGAGTGGGGGCTAAG	166.5	247.0	198.5	657.5	100.5	88.5	196.0	242.5	386.0	119.5
0.000000:N/A:N/A:NC_ID_189	CGGGGTCCTGTACAGTTACTGAGGAGATATCCCCTA	210.0	273.0	270.0	370.0	112.0	174.5	205.5	309.0	305.0	173.0
0.000000:N/A:N/A:NC_ID_705	GTCTAAGCTCAGCCCTATAAGCGCAGCCTAGAGACT	92.5	376.5	183.5	723.0	74.5	87.5	259.0	216.5	366.5	78.0
0.000000:N/A:N/A:NC_ID_524	GACTAGGTAGCCTACTATAGGGCCACGAGAGGACTA	150.5	305.5	171.5	637.5	88.0	138.5	318.0	246.0	323.5	97.0
0.000000:N/A:N/A:NC_ID_62	ATACCTAGGTCCTACGGACTATAGCGACTAAGGTAC	151.5	381.5	123.5	701.5	92.0	73.0	207.0	135.0	316.0	97.0
0.000000:N/A:N/A:NC_ID_850	CCTAGTTACGCTGTCTGGGTCCCGGACTTCGCGGGT	195.0	324.5	225.0	519.0	288.0	171.0	300.0	262.0	397.5	363.0
0.000000:N/A:N/A:NC_ID_621	ACGTGGCCTCTTGTGGGGGCTAAGTGAGTCCTGGTC	217.5	485.5	315.5	480.5	109.0	169.5	475.0	425.0	476.5	204.5
0.000000:N/A:N/A:NC_ID_305	CGACTAAGGTACTCGAGGTCCCATCTAGGCTGGACT	157.5	312.0	118.5	381.5	76.5	102.5	208.0	131.5	220.5	98.5
0.000000:N/A:N/A:NC_ID_509	AGGGGTCCGTCAGGACATGACTCCGATCCCCGAATA	188.5	412.0	134.5	717.0	94.5	98.5	242.5	172.5	335.5	86.0
0.000000:N/A:N/A:NC_ID_810	GAACCCTAAGTAGGGTCATGGCCTACCCTAGACTCG	137.5	233.5	133.0	250.0	121.5	117.5	192.5	124.5	249.5	153.5
0.000000:N/A:N/A:NC_ID_57	AGGACCCCTGGTCGACTTATAGAGCCGACTAGGCCA	146.5	361.5	259.5	517.0	106.5	81.0	296.5	203.5	372.5	101.5
0.000000:N/A:N/A:NC_ID_769	CCCCACTAAGTCTCCTAGGACGTCCATGTCAGGACC	88.5	335.5	110.0	654.5	62.0	66.5	297.5	131.5	364.5	75.0
0.000000:N/A:N/A:NC_ID_744	ACGAGAGGACTACTTAGGTCCCGGAGGGCTAATGAC	103.5	323.5	131.5	829.0	137.0	93.0	269.0	245.0	405.5	179.5
0.000000:N/A:N/A:NC_ID_303	GGGTCATGGCCTGGGAGCCCCGACGTCGAGAATCCA	513.5	635.5	344.0	473.0	312.0	282.5	325.0	808.0	389.0	663.0
0.000000:N/A:N/A:NC_ID_583	AGTCCCTCAGACGGCCTACGGGTCCTAGGTCTCACG	161.0	289.5	163.5	322.5	130.0	118.0	229.0	204.5	282.5	193.5
0.000000:N/A:N/A:NC_ID_181	TATCTAAGGGCCCTTAGGTCCCGGAGGTAGGGGCCT	100.0	301.0	105.5	445.0	179.5	83.5	255.5	125.5	368.5	261.0
0.000000:N/A:N/A:NC_ID_64	GACCCGGGCTTACGGGTAACCTCGCTTGAGTACCCG	176.0	264.5	105.5	340.0	130.0	107.5	207.5	120.5	230.0	159.5
0.000000:N/A:N/A:NC_ID_74	CGTCAGACCCGCATACCTAGGTCCCGGGCTACTAGG	192.0	316.0	209.5	451.0	99.0	102.5	253.5	339.0	300.5	146.0
0.000000:N/A:N/A:NC_ID_196	AGGGCGGGGCTCGGGGTCTAGCTATAGGACGAGACT	303.0	663.0	326.0	654.5	130.5	277.0	530.0	469.5	595.0	170.5
0.000000:N/A:N/A:NC_ID_11	GGGACTTGTCAGTTACGGTATACCGATCCCTAGACT	135.5	432.0	120.5	365.5	157.5	72.5	293.5	202.0	256.5	106.0
0.000000:N/A:N/A:NC_ID_162	CTAAGTCGCGACGACTATGACCGGTCTAAGATACCG	144.5	487.5	108.5	455.0	105.5	64.5	326.0	134.0	297.0	93.0
0.000000:N/A:N/A:NC_ID_570	GGGACCCTACTGGCCTAGGCGTCGGTACCCACTATA	211.5	258.0	154.0	421.0	145.5	151.0	275.5	222.5	251.5	293.5
0.000000:N/A:N/A:NC_ID_846	GTTAACCCCCTATATAGCCCCCAGGTTATAGACGGA	140.0	262.0	188.5	611.0	104.5	96.0	221.5	206.0	411.0	144.5
0.000000:N/A:N/A:NC_ID_713	AGGACCTACGTCGGGCTCTCATGCCACCTATAGGGT	117.0	327.5	178.5	714.0	89.0	114.5	276.5	189.5	450.0	119.5
0.000000:N/A:N/A:NC_ID_571	CTTAGGTCCCGGCGAGTAAAGACCCCTAGGGGGCGA	192.0	376.5	252.5	612.5	129.0	116.5	398.5	384.0	609.0	204.5
0.000000:N/A:N/A:NC_ID_374	TCTAGGCCTACGCGTCAGTACTAGGACCTATTCCCT	70.0	274.5	107.0	671.5	69.0	66.5	244.5	145.5	324.0	69.5
0.000000:N/A:N/A:NC_ID_915	TCATAAGGACCCACCCTAGTAGACCGGTACCCTAGC	273.0	248.5	235.0	346.5	260.0	198.5	196.5	298.0	323.5	644.0
0.000000:N/A:N/A:NC_ID_793	ACCTAACTCCGTGAATGAGGGTCCTCCTACTTAGCC	145.0	258.5	149.5	378.5	97.5	131.5	186.0	215.5	272.5	129.5
0.000000:N/A:N/A:NC_ID_747	CTAGTCAGGCTACTAGTCTCAGTAAGGACCGCCTAG	129.5	283.5	327.5	752.5	83.5	90.5	243.5	286.0	397.5	105.0
0.000000:N/A:N/A:NC_ID_492	GGGTAGTCCGCTACAGGGTACTCTGGGACCGCCTAC	161.5	327.5	193.0	723.0	95.0	112.0	296.5	275.0	368.0	101.5
0.000000:N/A:N/A:NC_ID_836	AGGCTATTGCCTTCTATGGACCCGGACTAAGTCGGT	151.0	360.0	153.0	630.5	83.5	85.0	269.0	161.0	326.5	68.0
0.000000:N/A:N/A:NC_ID_538	GCGACTAGTCTCACGTAGGTCGGAAACTTGGGTCTC	100.5	411.5	121.0	760.0	84.5	67.0	269.0	131.0	372.5	76.5
0.000000:N/A:N/A:NC_ID_104	CGGGGTCCTGTATAGCCAGGTTACGATCCTAGGTGA	226.0	281.0	370.5	770.0	101.5	169.5	220.0	419.0	479.5	186.0
0.000000:N/A:N/A:NC_ID_886	CCTAGGATCGCTTGGGACTCTGACGACCCGTAGTTA	206.5	413.0	277.5	656.5	146.0	141.5	447.5	527.0	840.5	316.5
0.000000:N/A:N/A:NC_ID_202	GACTCATAGGGCCTGAGTATAGCGCCTAGGGGGCGA	178.5	214.5	160.0	322.5	81.0	119.5	177.5	223.0	427.0	98.5
0.000000:N/A:N/A:NC_ID_936	CTAGTAGTCGACACTCTACGAGGCGCGTCTAGACTC	162.5	435.5	129.5	813.0	94.5	84.5	242.0	131.0	343.0	97.5
0.000000:N/A:N/A:NC_ID_829	GCCCCTCGGATAGGTCCTGACATGGACTAAGGTAGC	132.5	395.5	210.0	900.5	84.5	76.5	211.5	262.0	472.5	92.5
0.000000:N/A:N/A:NC_ID_130	TCCTAGGACGTCGTCCGGGCCTAGGGACATGACTCC	134.0	379.0	166.0	845.5	109.5	81.0	315.0	210.0	373.0	115.0
0.000000:N/A:N/A:NC_ID_646	CTGACCTATAGGGTAGCCCCCTATACGTGAGTCCCG	138.0	458.5	163.0	376.5	116.0	87.0	346.5	189.5	252.0	91.5
0.000000:N/A:N/A:NC_ID_13	AGGGATCCAGTCGTGAGACTCTATAAGACCCTATTC	192.0	238.0	177.5	243.0	139.5	129.0	216.0	220.0	275.5	312.0
0.000000:N/A:N/A:NC_ID_2	CTGACCTATAGGTGTTAGGGTCCCACCTAGGTCTGC	140.0	265.0	150.5	368.5	129.0	104.0	228.5	182.0	222.5	227.0
0.000000:N/A:N/A:NC_ID_436	CGGGACTTAGCGAGACCCTGAATTTACAGGACCCCG	147.0	343.5	178.0	365.0	102.5	117.0	281.0	252.0	307.0	126.0
0.000000:N/A:N/A:NC_ID_848	TCTAGGGGTACCAGGACCGCCTAGTAGCCTATCTGA	204.0	369.5	409.5	801.0	101.0	150.0	272.5	376.0	345.0	191.5
0.000000:N/A:N/A:NC_ID_530	AGTCCGCCTATATCTAGGGTGCGGGAATCCGGGTAT	137.5	257.5	146.0	393.5	226.0	134.0	241.0	195.5	314.0	295.0
0.000000:N/A:N/A:NC_ID_767	CTAGGTATCGGCCGCTTAGGGACCGACCCCCCACAT	138.5	277.0	173.5	761.5	105.0	119.5	291.0	209.0	345.5	110.5
0.000000:N/A:N/A:NC_ID_815	CTAAGGGACTCCGCTCATAGGACGATGCCTCATACG	142.0	333.5	159.0	700.0	106.0	89.0	282.0	238.0	318.5	116.5
0.000000:N/A:N/A:NC_ID_573	ATACCTAGGTCCAGCTAGGGATCCAGGCCTAATGCG	185.5	349.5	164.0	637.5	101.0	98.5	307.0	176.5	406.5	84.5
0.000000:N/A:N/A:NC_ID_531	CCGCCCCTATAGAGTCTCCCTGACTCTGAGGGGCTC	127.5	371.0	103.5	597.5	94.0	73.0	258.0	186.0	294.0	77.5
0.000000:N/A:N/A:NC_ID_805	GACTAGGTAGCCTAAGGGCCTGAGAATCAGGGCGTA	96.0	324.0	188.0	789.5	86.0	112.0	305.0	268.5	421.0	100.0
0.000000:N/A:N/A:NC_ID_47	AAGTTTAGACCCAGCCCCTACGTAGACTTCGCGGGT	288.0	823.5	164.5	521.0	172.5	172.5	344.5	448.5	487.5	256.0
0.000000:N/A:N/A:NC_ID_625	CTAGTCTCAGTAGTCGAGAATCCACGGGGACTAGAC	236.0	673.0	318.0	423.0	257.0	113.5	296.0	351.0	307.0	270.0
0.000000:N/A:N/A:NC_ID_302	GGGACTTGTCAGAGCCCTAACCGTGGCCTACGGGTC	243.5	311.5	301.5	379.5	196.0	119.5	240.5	224.5	239.5	327.5
0.000000:N/A:N/A:NC_ID_682	AGGTAGGGGCCTGGTGTCTATACGGACTATGACCGG	380.5	337.5	615.0	745.0	221.0	320.0	272.0	305.5	790.0	544.5
0.000000:N/A:N/A:NC_ID_388	CACCTAGGTGTCAGGGCTGAATACACCTAGCTAGGC	153.5	320.5	296.0	613.0	108.5	148.0	236.5	414.0	393.5	218.5
0.000000:N/A:N/A:NC_ID_892	AGCCTAGAGACTCGTCAGACCCGCGGCGGACCTATA	161.5	353.0	210.5	752.5	102.5	138.0	318.5	242.5	386.0	96.0
0.000000:N/A:N/A:NC_ID_54	CGTGGGCCTAGTTCAGGGACTCTTGGTATCCCCAGA	201.5	298.5	252.0	468.5	171.5	126.5	259.5	245.5	398.0	286.5
0.000000:N/A:N/A:NC_ID_873	GCCAGACCTAGTACGCCGAGTATACTAGGGGCTTAA	171.0	262.5	156.5	389.0	105.0	126.5	150.5	191.0	352.5	185.5
0.000000:N/A:N/A:NC_ID_344	GGCCAGAGTCTCGCTTATGAGGGGCCTAGGGGGCGA	198.5	376.0	258.0	654.0	126.5	130.5	430.0	380.5	604.5	223.5
0.000000:N/A:N/A:NC_ID_968	CCTCTAGGGTCCTGGGTATACCCCGACGGGTACCTA	206.0	288.5	209.5	395.0	141.0	121.5	232.5	218.0	341.5	106.5
0.000000:N/A:N/A:NC_ID_361	TACGTAACCTAGTACCTGGGTTCAGATCAGGCCTCT	157.0	329.5	166.0	651.5	94.0	91.0	226.5	154.5	375.0	132.0
0.000000:N/A:N/A:NC_ID_146	GGGACCTCTGACCTAAGAGTACAGATACTCTATAGG	168.0	244.5	215.0	334.0	82.5	126.5	263.5	403.0	294.5	130.5
0.000000:N/A:N/A:NC_ID_31	CCCTACTAGGCGTAGCCAGGTTACGGTCTATCCGTA	131.0	265.0	116.0	731.0	87.5	81.5	234.5	129.0	505.0	110.5
0.000000:N/A:N/A:NC_ID_471	TATCAGGCCCATCTTAGGGTTACCGACTAGGTAGCC	155.5	276.0	149.5	866.5	90.0	86.0	269.5	161.5	356.0	95.5
0.000000:N/A:N/A:NC_ID_882	ACGCCCTAAGCGGATCCCCGAATATGAGTAAGCCTC	153.0	255.0	125.5	332.5	94.0	91.0	180.0	126.5	256.5	130.5
0.000000:N/A:N/A:NC_ID_741	GGTCTCGGCTAACACGCCCTATGGTGGACCCCTAGT	243.5	248.0	248.5	364.0	172.5	131.5	244.5	307.0	194.5	379.0
0.000000:N/A:N/A:NC_ID_665	CCTGAGTCGTTGTAAGGGGCCTTAATAGACCAGGTC	192.0	331.5	203.0	591.5	88.5	110.5	246.5	262.5	446.5	98.5
0.000000:N/A:N/A:NC_ID_502	TGAGTAAGCCTCACCCTAGTAGACGACCCCATACTA	168.5	333.0	281.5	541.5	118.0	133.5	211.5	313.0	340.5	116.0
0.000000:N/A:N/A:NC_ID_200	TCCCTAGGTTAGGGAGCCCCTACCTGGGTCTAGACC	156.0	262.5	91.5	292.0	89.0	83.0	241.5	158.0	217.5	129.5
0.000000:N/A:N/A:NC_ID_766	GGTCTAGAGCCTGGAGCCCCTACCCGTCAGACCCGC	430.0	530.5	399.0	1264.5	215.5	196.0	519.0	888.0	931.0	294.0
0.000000:N/A:N/A:NC_ID_270	CATAGGTCCTTGCGGGCTATAGACTCCTCTAGGGTC	173.0	274.5	184.5	270.5	152.5	137.0	175.0	192.0	267.5	232.5
0.000000:N/A:N/A:NC_ID_455	AGGCTCCTTATGCACGCCCTATGGCATAGGCGAACT	117.5	412.5	153.0	396.5	196.0	66.5	347.5	167.5	242.0	195.5
0.000000:N/A:N/A:NC_ID_39	GCCCGTAACTTACTTAGTCCTCGCACCAGGACTGAG	95.5	381.5	171.0	300.5	142.5	61.5	293.5	206.0	276.5	95.5
0.000000:N/A:N/A:NC_ID_539	GGGACCGCCTACGGGGACCTATAGAGTCTCCCTGAC	172.5	282.0	119.0	337.5	131.5	108.5	180.5	155.0	289.5	154.0
0.000000:N/A:N/A:NC_ID_359	AGGTATCTGCGACCTCCTTAGACGAGACCCTGAATT	227.0	340.5	276.5	763.0	107.5	157.0	261.0	327.5	469.5	154.5
0.000000:N/A:N/A:NC_ID_618	GCTTCTAGACTCGGGACCGCCTACGGGACCGCCTAC	396.0	502.0	481.0	868.0	116.5	155.5	381.0	332.5	565.5	111.5
0.000000:N/A:N/A:NC_ID_336	AACCTATAGACCCGGGAGTCCATAAACCTATAGACC	158.5	337.0	229.5	758.0	84.5	115.5	255.5	232.5	376.5	104.0
0.000000:N/A:N/A:NC_ID_900	CTAGGCCGCCGTTATAAGCCTAGGGGGAAACCTAGT	192.5	305.0	148.5	325.0	156.0	137.0	195.0	203.5	336.5	271.0
0.000000:N/A:N/A:NC_ID_3	CTAAGCCGTAGGGGAGCCCCTACCGACTAGCGGACC	122.5	324.5	126.0	536.0	85.5	104.5	292.5	179.5	375.0	95.0
0.000000:N/A:N/A:NC_ID_981	GGCGGACCTATAAGGTTACCCCTAGGATTACTAGTC	171.0	259.5	108.0	375.5	108.5	109.0	211.0	172.5	311.0	122.0
0.000000:N/A:N/A:NC_ID_727	CTCTGAGGGCCCAGCCCAGTTAGATAAGGGGCCTTA	131.0	308.0	216.5	656.5	77.5	111.5	214.0	222.0	382.0	115.5
0.000000:N/A:N/A:NC_ID_926	TCAGGCCGCCACTCAGGCCGCCACCCCCACTAAGTC	412.0	709.0	527.5	563.0	254.5	398.0	469.5	576.0	567.5	515.0
0.000000:N/A:N/A:NC_ID_20	GGGCCTAGTCAATCGCTAAGGGTCGGCGACCTATCG	142.0	349.5	172.0	906.0	95.5	102.5	254.5	306.5	511.0	149.5
0.000000:N/A:N/A:NC_ID_710	GTCATAGAGGGCCTAGGGGCTTAACTCCTATGATAC	173.0	306.0	138.0	500.5	82.5	141.0	310.5	228.0	348.5	106.5
0.000000:N/A:N/A:NC_ID_53	CCCTAAGGGCCGGACGGTCTACGTGAGCTGGGTCTA	209.5	530.0	262.0	815.0	121.5	220.5	553.0	345.5	532.5	210.0
0.000000:N/A:N/A:NC_ID_86	GTAGGGGGCTCCTAGTCTCAGTAGTATCAGGCCCAT	215.5	319.5	136.0	508.0	150.0	99.0	236.0	194.5	367.0	142.0
0.000000:N/A:N/A:NC_ID_858	CCTCAAGCCTATCCTATAAGGTGCACTAGATGCCCG	104.5	391.0	106.5	703.0	94.5	97.5	288.0	118.5	326.0	92.5
0.000000:N/A:N/A:NC_ID_872	GTACCCGCTAGGTAGAGTCAGATCAATCAGGGCGTA	130.5	307.5	161.5	758.5	138.0	77.5	196.0	262.5	397.5	120.0
0.000000:N/A:N/A:NC_ID_71	GGGTTATCCTAGCAGTTACTGAGGCCCTAGTTGGAG	139.0	284.5	163.0	860.5	95.0	64.0	238.0	328.5	417.0	158.0
0.000000:N/A:N/A:NC_ID_339	TACTAGTCCGCGGGCGTAGTACCTTAGGTAATCCCG	172.5	264.0	93.5	462.5	79.5	140.0	209.5	132.0	253.0	126.0
0.000000:N/A:N/A:NC_ID_604	ATTAACCTAGTCTATACTCCGCCGCGTAGCCCCTAT	157.0	250.0	142.0	283.0	144.0	92.5	233.5	162.5	217.5	159.0
0.000000:N/A:N/A:NC_ID_754	CACCTAGGTGTCGGACTCAAGAGCGTAGGGATCCCC	186.0	403.5	126.0	479.0	134.0	104.0	254.5	185.5	292.5	173.0
0.000000:N/A:N/A:NC_ID_607	CTAGTCAGGCTAGATCCCCTGACTAGCCCCTACGTA	142.0	386.5	163.0	651.5	97.5	94.5	244.5	164.5	328.5	114.0
0.000000:N/A:N/A:NC_ID_198	TCAGGGTCCAGAACCTGAGTAGCCGTAGCCCCCTAT	189.5	335.0	178.5	795.5	120.5	124.5	285.0	461.5	554.0	181.0
0.000000:N/A:N/A:NC_ID_188	GGTCCCTAGGACCCCGCTAGGTTACCCTAGGTATCC	102.0	486.0	103.5	582.5	133.0	67.0	225.5	112.5	379.0	104.0
0.000000:N/A:N/A:NC_ID_150	CGGGTAACCTCGCGCTTAGGGACCCTACAGGATACC	120.0	296.0	105.5	724.0	105.5	66.0	222.5	144.0	400.0	126.5
0.000000:N/A:N/A:NC_ID_958	CCCTATAGACGATCTAGGCCTACGGAGACCTGGCGC	134.0	278.5	126.5	440.0	107.5	110.5	216.5	160.5	287.5	132.5
0.000000:N/A:N/A:NC_ID_400	ACCTAACTCCGTGTAGGACACTAGGGGCCCTTAGTA	120.5	351.5	95.0	361.0	76.0	79.5	227.0	149.5	248.5	94.5
0.000000:N/A:N/A:NC_ID_560	CTTACTGAGGGCTAGGACGAGACTACGCCGAGTATA	207.5	338.5	371.5	486.0	137.5	177.5	703.0	676.5	451.5	219.0
0.000000:N/A:N/A:NC_ID_377	TATACTCCGCCGGAGGGGGTCCTGGTTAACCCCCTA	122.5	300.0	179.0	397.0	95.5	86.5	133.0	155.5	310.5	87.0
0.000000:N/A:N/A:NC_ID_982	CTATAGGTCTGGTTACGGTATACCTTGTCAGGACCC	175.5	309.5	153.5	918.0	75.0	135.5	213.5	292.0	565.0	106.5
0.000000:N/A:N/A:NC_ID_396	GGCTATCTCAGGTGAGACTAGGGGCCGCTAAGTCTC	210.0	320.5	153.0	838.0	165.0	99.0	297.0	310.0	593.0	122.5
0.000000:N/A:N/A:NC_ID_788	GTAGACCTAGGGGACTAAGGTAGCATAGGCGGACCT	157.0	251.5	222.5	421.0	206.5	104.5	212.5	255.0	256.0	292.5
0.000000:N/A:N/A:NC_ID_408	GGACATGACTCCGGGAAACCTAGTGGTCATGCGACC	147.0	294.5	328.0	897.0	167.0	135.5	240.5	394.5	538.0	193.0
0.000000:N/A:N/A:NC_ID_715	CCAGGATCCCTAGAATACGGGCTAGGATCCCCACGT	149.5	452.5	113.5	610.0	77.0	73.5	352.5	149.0	371.0	83.0
0.000000:N/A:N/A:NC_ID_220	CAGACCTAGTCAAACCCAGGGTATGGGCCTAACTGA	143.0	540.5	210.0	630.5	101.5	93.5	326.5	253.0	417.0	131.5
0.000000:N/A:N/A:NC_ID_954	GACCTATAGGTCAGGGCTAATGACAGGTTACCCCTA	159.5	326.5	226.5	789.5	92.5	140.0	259.5	376.5	432.0	121.5
0.000000:N/A:N/A:NC_ID_373	GTAGGGACCTAGCCCTGAGTAGCGCTAAGTCGCGAC	139.5	285.5	175.5	632.0	93.0	98.0	271.5	278.5	386.5	122.5
0.000000:N/A:N/A:NC_ID_849	TAGCCTATCTGAATAGCCCGCCTAAATAGGCCAGGG	101.0	463.0	161.5	725.5	97.5	88.5	270.0	177.0	358.0	76.0
0.000000:N/A:N/A:NC_ID_50	TATAGTCAGGGGGTCTGGGTCCCGCTACAGGATACC	275.5	307.5	285.0	849.0	109.0	152.0	169.0	350.5	523.5	142.0
0.000000:N/A:N/A:NC_ID_720	CCAGGTATCTCCCTAAGGGACTCCCCTATGTACGCG	116.0	254.0	199.5	815.5	81.0	81.5	204.0	174.5	487.5	70.5
0.000000:N/A:N/A:NC_ID_32	AGTCTCCCTGACGCCCGTAACTTAGAGTCTAGCCCT	206.5	260.5	273.0	419.5	135.5	187.0	216.0	426.5	256.0	340.0
0.000000:N/A:N/A:NC_ID_728	AGGACCTACGTCGGGTCGATAGTCAGTCGGTACCTC	165.5	428.0	226.0	819.0	125.0	109.5	242.5	238.0	388.5	178.5
0.000000:N/A:N/A:NC_ID_283	GCCCTGGACTCCGGGTTATCCTAGAAGACCCTATTC	190.0	307.0	246.5	752.0	145.5	121.0	201.5	228.5	471.5	269.5
0.000000:N/A:N/A:NC_ID_740	AGAGACTCTAGGAGGATCAGACTCAACTTGGGTCTC	107.5	313.0	148.0	878.0	84.0	88.5	205.5	175.0	468.0	122.0
0.000000:N/A:N/A:NC_ID_498	AGGGATCCAGTCTAGGCCGAGTCAGTAGGGACCTAG	248.0	312.0	214.0	529.5	111.5	174.0	237.5	384.0	402.0	215.5
0.000000:N/A:N/A:NC_ID_714	CCCTAAGAGTAGGGGACCCTAGCTCGAAGACCCTGG	133.5	348.5	143.0	386.5	103.0	91.5	198.5	138.5	306.0	126.0
0.000000:N/A:N/A:NC_ID_128	GTGGGACCTCTAGTCTTATGGACCTCGCTAAGGGTC	187.0	389.0	235.5	464.0	111.0	115.0	228.5	269.0	271.0	120.0
0.000000:N/A:N/A:NC_ID_501	GTCCGGGCCTAGTATGGTCCCGACCTAGTACGGCCC	150.5	351.0	139.0	785.0	108.5	72.0	287.0	192.5	439.5	89.0
0.000000:N/A:N/A:NC_ID_945	GGCCAGGTCTAGCCGAAGGCCTAGCGAGTACCCTTA	156.5	522.0	168.0	648.0	87.0	122.0	446.5	233.5	439.5	111.5
0.000000:N/A:N/A:NC_ID_691	CCTAGGGGGATTATAGGTCGCCGCGTAGGACACTAG	271.0	321.5	172.0	564.0	139.5	193.0	464.5	236.0	547.0	184.0
0.000000:N/A:N/A:NC_ID_444	GATCCCTAGACTGGGAGCCCCGACCGGGGACTAGAC	264.5	521.5	277.5	606.5	78.5	133.0	315.5	315.0	423.0	113.5
0.000000:N/A:N/A:NC_ID_120	TAAGGGCCTGAGTTTAGCCCTAGGCACCTATAGGGT	157.0	405.5	139.5	396.0	131.5	126.5	246.5	169.5	220.5	126.0
0.000000:N/A:N/A:NC_ID_722	CGGGAACTTATACGGCCTAGGGTCGTCTAGGGTCCT	169.5	519.0	204.0	613.0	111.5	90.5	376.0	256.5	421.0	132.5
0.000000:N/A:N/A:NC_ID_105	GATCAGGCCTCTGGATTACTAGTCAGAGCCCTACCT	172.5	388.5	248.0	748.0	92.0	100.5	247.0	292.5	386.0	99.5
0.000000:N/A:N/A:NC_ID_543	CTATACGGGCACCTAGGACCCTATCCGCCCCTATAG	145.5	364.0	225.0	810.0	88.0	92.0	206.0	311.5	439.0	97.0
0.000000:N/A:N/A:NC_ID_991	GGCGTAACCCCCCGAGGATCTAGTACCTGCACTTAG	237.0	390.5	186.5	429.5	192.0	135.0	245.5	210.5	365.5	272.0
0.000000:N/A:N/A:NC_ID_420	CAGTTACTGAGGTAGTCTCTGACCGTAGGTGAGGAC	160.5	267.0	305.0	295.5	140.5	140.5	174.0	401.5	314.0	160.5
0.000000:N/A:N/A:NC_ID_619	GTAGGTGAGGACGGACTCCTGAGACGGAGACTAGAT	323.0	425.0	300.5	971.0	214.0	404.0	370.0	528.5	560.5	379.0
0.000000:N/A:N/A:NC_ID_771	TCAGGACCTCTATGAGTATACTCCACCCCAAGGTCG	117.0	390.0	148.5	686.0	95.0	93.0	179.0	169.0	398.5	108.0
0.000000:N/A:N/A:NC_ID_561	TGGTCATACCCCCTAGGGGCTTAAAGACTCCGCGGC	166.5	493.5	104.0	592.5	92.5	91.0	422.0	126.5	412.0	71.5
0.000000:N/A:N/A:NC_ID_658	TAGCCAGGTTACCTGACCTATAGGTAAGTCGTGGGC	122.0	406.0	178.5	710.5	115.0	101.0	257.5	200.5	345.0	117.5
0.000000:N/A:N/A:NC_ID_203	ACTAGATGCCCGCTAGGTTGTCGGCGCAAGTCCAGA	194.5	295.5	220.0	881.0	110.0	114.5	298.5	142.0	417.0	133.5
0.000000:N/A:N/A:NC_ID_969	GACCCAAGGCCGCGGGACTTAGCGAGATATCCCCTA	133.0	555.5	154.5	321.0	175.0	88.5	386.0	191.5	226.5	163.0
0.000000:N/A:N/A:NC_ID_853	CCTCTAGGGTCCAGGTCCGCTATACCTAGGCCGTAT	249.5	1236.5	898.5	475.0	251.0	165.5	2533.5	2407.5	1003.5	299.0
0.000000:N/A:N/A:NC_ID_938	TCATAAGGACCCAGGGGTACCTGTTGAGACTAGGGG	200.5	410.0	261.5	365.5	182.5	121.0	211.0	304.0	350.0	280.0
0.000000:N/A:N/A:NC_ID_695	AGCCTATGACTCGAGACCTGGCGCCGCTTAGGGACC	179.0	357.5	140.5	715.0	162.0	86.0	275.5	131.5	409.5	124.5
0.000000:N/A:N/A:NC_ID_867	GTAGCCCCCTATTAGGACCCCTAGAGTCGGAGTCCC	212.0	314.0	324.5	450.0	200.0	164.5	304.0	396.5	302.5	193.5
0.000000:N/A:N/A:NC_ID_386	ACGAGAGGACTACCGCCCCTATAGGGTCTCCTAGGT	166.5	350.0	161.0	477.0	143.5	130.0	207.5	250.0	310.5	225.0
0.000000:N/A:N/A:NC_ID_745	AGATATCCCCTATAGTGAAGTCCATAGGAGGTACCC	564.0	302.0	385.0	931.0	128.0	655.0	260.5	523.0	1114.5	181.0
0.000000:N/A:N/A:NC_ID_168	CCCTATACGGATTCAGGGTCCAGATAGGTCTCCGCA	170.5	375.0	221.0	472.0	195.0	131.5	238.0	261.0	292.0	216.0
0.000000:N/A:N/A:NC_ID_330	TAGGACGAGACTGACCCGTAGTTACCCTAGGTCGGA	147.5	330.5	246.0	972.0	153.0	214.0	238.0	214.0	565.0	190.5
0.000000:N/A:N/A:NC_ID_828	GACCTATTCCCTTGAGAACTAGGGCGCGACTCCGTA	144.0	410.0	141.5	743.0	98.5	114.0	224.5	133.0	439.0	99.5
0.000000:N/A:N/A:NC_ID_410	ATGGGACCTCGAAGTCGGAGTCCCCCAGGTATCTCC	148.5	381.0	310.5	488.0	103.5	117.0	289.5	293.0	368.5	120.5
0.000000:N/A:N/A:NC_ID_753	AGGTACCTCGCGGGGGCAGACCAGACGGATATACCC	225.0	290.0	173.0	559.5	98.5	142.0	172.5	172.5	488.0	131.5
0.000000:N/A:N/A:NC_ID_96	TGGGTATACCCCGACGGGTACCTAGTATCCGCGCTA	97.5	334.0	142.0	643.0	74.0	88.5	251.5	138.0	355.5	78.0
0.000000:N/A:N/A:NC_ID_506	GTCGCCCATAGGAGCCCAGTTAGACGTAGGGAGGTC	168.0	358.0	209.5	1040.5	163.0	116.5	205.0	812.0	648.5	163.5
0.000000:N/A:N/A:NC_ID_149	GTCTTATGGACCAGCCCTAAGTTCCCCTAGTTGGAG	136.0	345.5	136.0	557.5	200.5	88.0	182.5	224.0	491.5	183.5
0.000000:N/A:N/A:NC_ID_262	GCGGAGACCTAGTTATGTCCGCGGTTAGGGCCCGTA	179.0	348.0	170.0	528.5	132.0	100.5	290.0	192.0	330.5	161.5
0.000000:N/A:N/A:NC_ID_79	ATGTTACCTGACAGGCACCTAGCGGGTCATGCGACC	182.5	267.5	212.5	879.5	143.0	97.5	228.5	254.0	443.0	118.0
0.000000:N/A:N/A:NC_ID_817	CTAGTAGTCGACCCTTAGAGGTCTGGTCTCGGCTAA	159.5	343.5	234.0	765.5	106.5	124.0	226.0	284.5	401.5	104.0
0.000000:N/A:N/A:NC_ID_631	TCAGGACCTCTATGGCGAGGTACCTAGGGCCCAGAC	155.0	301.0	150.0	341.5	113.5	109.5	262.0	203.0	267.5	212.5
0.000000:N/A:N/A:NC_ID_101	GTGGGCCTATAATTAGCGACCCCATAATACTCGGGG	144.0	276.5	211.5	629.5	79.5	110.5	145.0	211.5	384.5	135.5
0.000000:N/A:N/A:NC_ID_802	GCCCCCACGTCTCGGCCTAGGGTCCCTAGGCCGTAT	168.5	358.5	178.0	501.0	140.5	112.5	280.0	284.5	447.0	262.0
0.000000:N/A:N/A:NC_ID_901	GAGTAGACTCGAAACTCAGGGGGCTATTAGGCCTCT	149.5	241.0	104.0	553.5	88.5	66.0	143.0	165.0	345.5	107.0
0.000000:N/A:N/A:NC_ID_275	TCAGGCCGCCACAGGGACTATCGGGTCAGGACTCGC	277.5	395.0	359.0	685.5	188.5	352.0	371.5	594.0	357.5	329.0
0.000000:N/A:N/A:NC_ID_324	AAGGTCCGCCTAACTCTAGGGTCCAGACCAGGGTCG	191.0	433.0	209.0	723.5	147.5	152.0	269.5	371.5	313.5	182.5
0.000000:N/A:N/A:NC_ID_123	CTCAGACCTAGGTAGGGACCTAGACCTAGAGATGCG	128.5	336.5	138.0	794.0	128.0	95.5	188.0	190.0	408.5	127.5
0.000000:N/A:N/A:NC_ID_290	TACGGACCCTAAATAGGGATCCAGGAGGGGTCTATA	140.5	293.0	105.5	675.0	91.5	85.0	140.5	172.5	360.0	92.5
0.000000:N/A:N/A:NC_ID_484	AGTCGGAGTCCCTAGCCCCTAGGCAGAGCCCTACCT	204.0	328.0	375.5	1007.5	181.0	118.0	233.0	369.0	626.0	184.5
0.000000:N/A:N/A:NC_ID_707	GAGTCTGATCCTCTAGGGTCGAACAGCCCTAAGTTC	183.0	299.0	180.0	369.0	175.5	158.0	249.5	222.5	284.5	336.0
0.000000:N/A:N/A:NC_ID_970	ATAGGCGGACCTCCGACTAGGCCATAAGTCGACTCT	138.5	295.0	185.5	357.5	88.0	83.5	309.5	194.5	257.0	149.5
0.000000:N/A:N/A:NC_ID_442	GTTATAGACGGATGAGTCCTGGTCTCTATGGACCCG	144.5	321.0	165.0	735.0	91.5	135.5	213.0	268.5	387.0	105.0
0.000000:N/A:N/A:NC_ID_454	GCCCTATGAGTCATTAACCTAGTCCCTAGGCCGTAT	122.0	345.0	113.0	675.5	112.0	85.5	182.5	126.5	372.5	100.0
0.000000:N/A:N/A:NC_ID_12	GGTTACCCTGACAACCCAGGGTATTAGGTCTCCGCA	162.0	266.5	143.5	753.0	93.5	109.0	248.5	251.5	393.0	113.0
0.000000:N/A:N/A:NC_ID_412	GGCCCCTCAAGGTAGTCTCTGACCGACGCCTATGAG	144.0	320.5	192.5	829.5	97.5	104.0	165.5	188.0	473.5	130.0
0.000000:N/A:N/A:NC_ID_647	CTTAGGGTTACCCGGTACCCTAGCCTAGTAGTCGAC	147.0	523.5	134.5	299.5	127.0	73.0	236.5	174.5	208.0	108.0
0.000000:N/A:N/A:NC_ID_874	GCGTATACTAGGATCTAGGGGGGTATAGCTAAGGGC	113.5	369.5	130.0	245.5	92.0	70.0	128.0	137.0	176.0	96.5
0.000000:N/A:N/A:NC_ID_163	GCTAGGCCTATTGTGGGACCTCTACCCTAAGAGTAG	184.0	310.0	180.5	820.0	100.5	105.0	244.5	156.5	292.5	105.5
0.000000:N/A:N/A:NC_ID_843	AGACCCTGAATTCCTGACCTTATAGGTCTCGGCTAA	169.5	245.0	131.0	690.5	106.5	73.0	165.5	118.5	343.0	96.5
0.000000:N/A:N/A:NC_ID_26	CCTAGGATCGCTACGTAGGTCGGAGGCCTAGTGCGA	124.0	350.0	209.5	746.0	121.0	105.0	191.5	187.5	433.0	142.5
0.000000:N/A:N/A:NC_ID_564	CTAAGGGACTCCAGGCACCTAGCGGGATTACTAGTC	184.0	317.0	392.5	754.5	102.5	98.0	248.0	467.5	409.0	132.0
0.000000:N/A:N/A:NC_ID_487	ACCTAGGTCTGCGACTAAGTCGGTTTACGGTATACC	149.0	302.5	131.5	528.5	120.5	101.0	227.0	176.5	330.0	169.0
0.000000:N/A:N/A:NC_ID_7	ACCCTAGTAGACGGCGCTAGGCCCGCGACTAGTCTC	159.0	297.0	137.0	722.5	104.0	94.5	231.5	158.0	378.5	136.0
0.000000:N/A:N/A:NC_ID_824	CTATAGGTCTGGCGTGGGCCTAGTGCCGGGGTCTTA	819.5	1210.0	565.0	1660.0	299.0	806.0	1385.0	1001.0	1375.5	651.5
0.000000:N/A:N/A:NC_ID_777	GGTATCCAGACCTACGGCCTAGAGATACTCTATAGG	119.0	342.0	153.5	304.5	164.0	120.5	222.5	229.5	256.5	119.0
0.000000:N/A:N/A:NC_ID_107	TTGTCAGGACCCGCGTATACTAGGTGAGTCCTGGTC	172.5	332.5	156.5	599.0	93.0	96.0	298.0	260.0	499.5	109.5
0.000000:N/A:N/A:NC_ID_325	CCTAGAGATGCGATAGGGGATCCCCCGCGTTAAGTC	172.0	285.0	146.5	719.0	107.0	108.0	235.0	165.5	468.0	105.5
0.000000:N/A:N/A:NC_ID_962	TGGACCCCTAGTACCTAGGGATCTGACCTAAGTCTT	133.5	242.5	156.5	741.0	72.5	79.5	125.5	188.5	359.0	109.0
0.000000:N/A:N/A:NC_ID_273	AGTCTTGACGGCGCATAGGGTCCTGATCTGGCCTGA	223.5	394.5	211.0	633.5	179.0	147.0	251.5	314.0	386.0	323.0
0.000000:N/A:N/A:NC_ID_417	TAGGACCCCTAGTCCTCTAGGGTCCTACAGGATACC	136.0	360.0	111.5	740.0	83.0	97.5	199.5	103.5	333.0	99.0
0.000000:N/A:N/A:NC_ID_876	GACTAGCGGACCCCGAAGGCCTAGGACTCCTTACTC	206.0	390.0	203.0	632.5	102.5	111.5	272.5	263.0	471.5	157.0
0.000000:N/A:N/A:NC_ID_142	GACGGTCTACGTTACGCGTAGCCCGATCAGAGACCT	129.0	283.5	91.0	810.0	103.5	80.5	152.0	121.5	411.0	109.0
0.000000:N/A:N/A:NC_ID_42	TCAGGGACTCTTGGTCTAGAGCCTGGTCTAAAGACT	157.5	472.0	287.5	341.0	102.0	182.5	221.0	406.5	383.5	149.0
0.000000:N/A:N/A:NC_ID_551	GGCCTAGTGCGACAGACCTAGTCACTTAGGGCCCAC	149.0	292.0	166.5	614.5	129.5	104.0	218.0	236.5	346.0	198.0
0.000000:N/A:N/A:NC_ID_92	GGTCTAAAGACTAGTCGGGTACTCGTAGGTGAGGAC	119.0	367.0	117.5	763.0	74.5	88.0	207.5	160.5	306.0	105.0
0.000000:N/A:N/A:NC_ID_510	TAGACTCCTACGGGACGTATATCCTAGAGTCAGATC	84.0	301.0	110.5	778.5	114.5	101.0	147.5	130.5	386.5	89.5
0.000000:N/A:N/A:NC_ID_364	GAGTCTAGCCCTGTCTTATGGACCGGCCTCAGGTTA	165.0	440.5	139.0	529.0	114.0	102.5	226.0	319.5	384.0	179.5
0.000000:N/A:N/A:NC_ID_703	ACGTGAGTCCCGCTATAGGTCTGGGACGACCCTAGT	204.5	283.0	158.5	488.5	87.0	113.5	229.0	206.5	444.5	208.0
0.000000:N/A:N/A:NC_ID_117	GCCTGGGGGCTCCTTACTGAGGGCTGGGACTCTGAC	416.0	707.0	496.0	667.5	196.5	302.5	540.5	676.0	518.0	651.5
0.000000:N/A:N/A:NC_ID_980	TAGGGCGTAGTCCGACTAAGGTACCGAGGATCTAGT	135.5	438.5	94.5	620.0	94.0	103.0	250.5	151.5	432.5	85.5
0.000000:N/A:N/A:NC_ID_866	GGCGGTACCCTACTAGGGGCTCAGGGCCTCAGTAAT	147.5	427.5	117.5	856.5	215.0	105.0	170.5	189.5	487.0	168.0
0.000000:N/A:N/A:NC_ID_184	AAAGTAGGGATCGGTCGCCTAACTGATCAGAGACCT	171.0	415.0	171.0	672.0	119.5	173.5	286.5	274.0	407.5	123.0
0.000000:N/A:N/A:NC_ID_699	GGCGTAACCCCCCACAAGGTCCGTGGCGACCTATCG	205.5	324.0	143.5	1032.5	166.5	201.5	163.0	199.5	570.0	210.0
0.000000:N/A:N/A:NC_ID_228	GCCCCCACGTCTAGGGACTATGTAAGGGACCTCTGA	135.0	351.0	410.0	574.5	951.0	82.0	259.5	324.5	353.5	533.5
0.000000:N/A:N/A:NC_ID_626	AGGTTACCCCTAAACCGCCTAGGCCTAGGCGCCCAG	142.0	466.5	139.0	257.5	159.5	84.5	204.0	138.0	289.0	127.5
0.000000:N/A:N/A:NC_ID_594	TCAGGACCTCTATATTAGGCCTCTGCTTCTAGACTC	178.0	456.0	123.0	468.5	151.5	105.5	220.0	159.5	304.0	389.5
0.000000:N/A:N/A:NC_ID_478	GTCAGGAGGTCCGACCTGGGGGTAAGGCCTCTACGT	215.0	477.0	216.0	807.5	95.0	154.0	227.5	297.0	452.0	180.0
0.000000:N/A:N/A:NC_ID_563	AGGGATCCAGTCTGAGGGACCTAGGGACCAGACTAG	204.5	369.5	183.0	804.0	84.0	143.0	213.0	359.0	386.0	178.0
0.000000:N/A:N/A:NC_ID_480	CTAGTAGTCGACCTAGGCCGCCGTAGTCTCCCTGAC	178.5	425.5	152.0	376.5	123.0	117.0	305.0	218.0	237.5	224.0
0.000000:N/A:N/A:NC_ID_899	CATGTCAGGACCAGGCGATCTCAGCCCTAAGGGCCG	273.5	349.5	303.5	732.5	120.5	136.0	313.0	527.5	532.0	356.5
0.000000:N/A:N/A:NC_ID_321	GACTATGACCGGTAGACTCCTACGGTAGGGATCCCC	163.5	462.5	134.0	505.0	105.5	82.5	226.5	127.0	346.0	112.5
0.000000:N/A:N/A:NC_ID_298	TGGTCATACCCCCGGAGACTGAATCCGAGGTATCTA	160.0	389.0	206.0	238.0	139.0	132.5	189.5	312.0	270.0	233.5
0.000000:N/A:N/A:NC_ID_481	TAGCCCCTCATGCTAAGTCGCGACGAGTCTAGCCCT	132.0	486.0	193.0	533.5	144.0	105.0	281.5	242.5	342.5	261.5
0.000000:N/A:N/A:NC_ID_950	TCTATGGACCCGTAGGGCCCAGACCGTAGGGAGGTC	136.0	377.5	176.0	274.5	173.0	92.0	228.5	189.5	236.5	128.5
0.000000:N/A:N/A:NC_ID_231	GGCCTACGGGTCCGTCACTATACGCGGGATTACCTA	192.0	378.5	193.5	293.0	235.5	114.0	305.5	326.5	272.0	441.5
0.000000:N/A:N/A:NC_ID_791	CTAGGTCTCACGAGTCGGGTACTCTTAAGCTACGTC	128.0	341.0	116.0	694.5	87.0	112.5	236.5	152.0	378.0	104.0
0.000000:N/A:N/A:NC_ID_609	AGTCGGGCTATAGGCCCCTCAAGGCGTCTGAACCCC	141.0	288.5	92.0	752.5	88.5	72.0	177.0	106.5	394.0	113.0
0.000000:N/A:N/A:NC_ID_617	GGGTTATCCTAGCCCCTAAGCGACTAAGTCGTGGGC	138.0	341.5	133.0	317.0	123.5	102.5	287.5	191.5	253.0	198.5
0.000000:N/A:N/A:NC_ID_5	TAGGCCGAGTCAAACCTAGGGAGCGTCTGGGTCCCG	285.5	309.0	160.5	827.0	157.5	165.5	185.0	201.0	455.0	226.0
0.000000:N/A:N/A:NC_ID_4	CACCTAGGTGTCTACTAGGACCCGTCGAAGTCCCTA	143.5	324.5	125.5	536.0	123.0	96.0	228.5	167.5	319.5	127.0
0.000000:N/A:N/A:NC_ID_952	GTCCTAGAGACTTGGCGAGGTACCATCTAGGGGGGT	167.5	280.5	228.0	543.0	100.0	123.0	186.0	229.0	424.0	143.0
0.000000:N/A:N/A:NC_ID_281	GGATTACTAGTCGACTAGGGCCCAAGTCTCCCTGAC	168.5	371.5	81.0	253.0	108.0	92.5	241.5	114.0	214.0	160.5
0.000000:N/A:N/A:NC_ID_77	AGGCACCTAGCGGTCGAGAATCCAGTAGTCTCTGAC	210.5	358.0	222.0	579.5	162.0	140.0	227.5	346.0	449.0	206.0
0.000000:N/A:N/A:NC_ID_729	GTGGGGGCTAAGTACGTAACCTAGGTCTAGGGTCCT	156.5	311.0	123.0	358.5	70.5	91.0	179.0	144.0	343.5	99.5
0.000000:N/A:N/A:NC_ID_308	CTGAACCCTAGGGAGTCTGATCCTGGACATGACTCC	192.5	418.5	175.5	723.0	77.5	101.0	170.5	161.0	441.5	104.5
0.000000:N/A:N/A:NC_ID_320	CTTAGGGCCCGCTCTAGGGTGCGGAGGCTATTGCCT	223.0	346.5	194.5	817.5	106.5	169.5	247.0	201.5	442.5	161.0
0.000000:N/A:N/A:NC_ID_193	ATACCTAGGTCCACGTGGCCTCTTCTAGTCAGGCTA	115.0	292.0	77.5	651.5	102.5	74.5	158.5	109.0	378.5	98.0
0.000000:N/A:N/A:NC_ID_175	GGCGTAACCCCCGGACTCACTATATACCTGGGTTCA	189.0	376.0	148.5	811.5	103.5	135.5	211.5	166.5	595.5	131.0
0.000000:N/A:N/A:NC_ID_485	TGAGACTTAGGGTCGAGGTCCCATTAGGAACCTGAC	149.5	334.0	241.5	838.0	90.0	92.0	142.5	375.0	456.5	109.0
0.000000:N/A:N/A:NC_ID_595	GTCCGCTATGAGGTAGGGATCCCCTCAGAGTCCTAG	186.5	482.0	141.5	728.5	70.5	71.5	220.5	149.5	299.5	68.5
0.000000:N/A:N/A:NC_ID_813	AAAGTAGGGATCGACCCGTAGTTATCATAAGGACCC	147.5	331.5	149.0	768.0	87.5	83.0	156.5	189.0	435.5	91.0
0.000000:N/A:N/A:NC_ID_403	CCTCAAGCCTATGAACCCTAAGTAGCCCTGGACTCC	167.0	294.5	207.0	293.0	116.5	107.5	237.0	283.5	254.0	220.0
0.000000:N/A:N/A:NC_ID_306	GCGTATACTAGGTAGACTCCTACGTGGACCCCTAGT	287.5	445.0	458.0	580.5	160.0	550.5	435.0	1110.0	507.5	314.5
0.000000:N/A:N/A:NC_ID_541	GTCTATAAGCCCGTCAGGACTCGCATAGGGATCCAG	207.5	286.5	105.5	598.5	71.0	79.5	261.5	138.5	367.5	108.0
0.000000:N/A:N/A:NC_ID_979	ACCTAGGGTCCGAGTCGGAGTCCCGCGGACTGAACT	200.5	373.5	208.0	851.5	102.0	151.5	264.5	215.5	411.0	126.0
0.000000:N/A:N/A:NC_ID_319	CCTAGTTACGCTTTAGGGCCCGTAAGGACCTACGTC	127.5	345.5	101.0	493.0	88.5	72.0	220.0	88.0	273.5	123.5
0.000000:N/A:N/A:NC_ID_421	TATGGTCCCGACGAGGTACCTTAGCTATACGGGCAC	189.0	442.5	131.5	527.0	103.5	107.5	232.5	158.0	233.5	184.5
0.000000:N/A:N/A:NC_ID_512	TAATACTCGGGGTCCTAGGTGCCCTCTGAGGGGCTC	178.0	313.5	131.0	599.0	215.0	101.5	230.0	190.5	454.0	307.5
0.000000:N/A:N/A:NC_ID_233	CTAGGTCTCACGTCAGGGTCCAGAGGGCCCTTAGTA	169.5	387.5	409.5	1010.0	108.5	121.5	197.5	365.5	576.0	144.5
0.000000:N/A:N/A:NC_ID_315	CGCTATAGACTAGGTCCCGTTAGAGACTCCTTACTC	119.5	427.5	111.5	850.5	99.0	82.5	137.5	163.0	456.5	92.0
0.000000:N/A:N/A:NC_ID_345	GGGGGTCAAGCTAGGTGACTCCGTCTATAGGTCTGG	163.0	357.5	201.0	805.5	118.5	119.0	220.5	297.5	522.5	137.5
0.000000:N/A:N/A:NC_ID_366	AACCTATAGACCGGCCAGGTCTAGTGGCTAACTCCC	113.0	324.0	110.0	622.0	70.0	113.0	192.0	139.5	374.5	103.5
0.000000:N/A:N/A:NC_ID_289	CTATGGATCCTCTAGCCCCTAGGCATCAGGACCCTT	198.0	390.0	163.5	670.0	99.5	116.0	253.5	214.5	380.5	104.5
0.000000:N/A:N/A:NC_ID_108	AAGACCGACGTAGCCCTATGAGTCTAGCCCCTAGGC	269.0	429.5	220.5	553.5	230.5	125.0	318.5	307.5	458.5	256.5
0.000000:N/A:N/A:NC_ID_519	GGCCAGAGTCTCTAGGGTGAAGCCCTAAGCCCGTCT	191.0	410.5	202.0	1020.5	217.5	116.5	252.5	302.0	556.5	375.5
0.000000:N/A:N/A:NC_ID_576	TAGGCGGGTACCTAGGAGTCACGGGCCTAGGACCGC	181.5	363.0	180.5	759.0	100.5	128.5	198.0	201.0	521.5	128.0
0.000000:N/A:N/A:NC_ID_264	GACCTGGGGGTAACGCCGAGTATAGGCCAGAGTCTC	190.0	428.0	214.5	261.0	133.0	110.0	237.0	277.5	270.0	195.5
0.000000:N/A:N/A:NC_ID_751	TCATAAGGACCCGTAAGTCCCTAGGGTCCCTAGGAC	110.5	298.5	143.5	889.5	89.0	66.0	130.5	112.5	473.5	106.5
0.000000:N/A:N/A:NC_ID_301	GGGGCAGACCAGGTCTTATGGACCATGGGACCTCGA	372.0	423.5	390.5	365.5	201.5	141.0	253.5	377.0	359.0	436.0
0.000000:N/A:N/A:NC_ID_803	CTAGGGGCTCAGGGGCCCATATTCTCGAGCCTATAG	137.5	415.0	151.0	513.5	138.5	95.5	259.5	159.0	329.5	133.5
0.000000:N/A:N/A:NC_ID_406	GTCTAGGGTCCTGGGCCCATATTCGGCGCGTATAGG	244.0	372.0	193.0	1091.0	121.0	137.5	191.0	335.0	545.5	211.5
0.000000:N/A:N/A:NC_ID_557	ATGGGACCTCGAAAGTTTAGACCCGACTCATAGGGC	125.0	374.5	169.0	849.0	115.5	89.5	199.5	123.5	461.5	170.5
0.000000:N/A:N/A:NC_ID_701	TGAGGACTCAGATGAGGGACCTAGCTATGGATCCTC	195.5	363.5	185.5	875.5	100.5	121.5	225.0	215.0	476.0	130.0
0.000000:N/A:N/A:NC_ID_568	GACTAAGTCGGTTCTGAGGGGCTCTAGACTCCTACG	178.0	390.0	181.0	646.5	205.5	89.0	198.5	231.5	590.5	224.5
0.000000:N/A:N/A:NC_ID_160	CGGGCTATAGACATAGGCGGACCTCTTAGGGCCCGC	148.5	589.5	149.0	289.5	194.5	74.0	169.0	210.0	232.5	148.5
0.000000:N/A:N/A:NC_ID_68	AGGTACCTCGCGGCTCCGCGAGGTTACCTGGGTTCA	167.5	315.0	142.0	673.0	123.5	126.5	233.5	166.5	363.5	135.0
0.000000:N/A:N/A:NC_ID_869	TACAGGACCCCGGGAGCCTAGTCTGAGGGGTCTATA	572.0	536.5	657.5	775.0	137.5	107.5	242.5	288.0	481.5	175.5
0.000000:N/A:N/A:NC_ID_59	TAGTCTCTGACCACCTAGGTCTGCAGGCTCCTTATG	146.5	398.5	125.0	834.5	85.5	116.0	170.0	120.5	453.5	121.0
0.000000:N/A:N/A:NC_ID_219	GTAGGGGGCTCCATAGGTCGCCGCGGACCCTACACT	181.0	430.0	169.5	314.5	117.5	118.5	309.5	237.0	358.5	190.0
0.000000:N/A:N/A:NC_ID_383	GAGTGCAGTCTACCTGAGTCGTTGCCCCTAAGCGAC	246.5	412.5	241.0	474.5	202.5	134.5	286.5	481.0	609.0	459.5
0.000000:N/A:N/A:NC_ID_765	TATAGTCAGGGGCGGAGACTGAATGTAGTATAGTCC	196.0	400.5	243.5	527.0	198.0	144.5	250.5	370.0	524.5	387.5
0.000000:N/A:N/A:NC_ID_356	GACGGTCTACGTGACTAGCGGACCTACCTGGGTTCA	133.5	273.5	179.5	611.5	147.5	118.5	224.5	206.0	421.0	260.0
0.000000:N/A:N/A:NC_ID_63	ACGTGAGTCCCGACTCGTCGGGCCTAAGCCCCCTCA	202.5	341.5	190.5	728.5	128.0	94.0	208.0	176.5	371.0	117.0
0.000000:N/A:N/A:NC_ID_964	TCAGGGTCCCCACTAGTAGTCGACGGCCCCTCAAGG	166.5	250.0	171.0	678.0	106.0	140.0	221.5	192.0	359.0	159.5
0.000000:N/A:N/A:NC_ID_477	CGACTAAGGTACTAGGGTCACGTCCGAGGATCTAGT	112.0	262.5	126.5	1000.0	166.0	90.0	167.5	300.0	499.5	169.0
0.000000:N/A:N/A:NC_ID_784	CCCGCCTAGTATGAGTAGACTCGACTAGTCTCAGTA	107.5	533.0	117.0	399.5	138.0	91.5	163.0	157.5	272.5	102.5
0.000000:N/A:N/A:NC_ID_316	CAGGACCCTAGAAACCGCCTAGGCGCCCCCACGTCT	193.5	447.5	161.5	826.5	109.5	111.5	266.5	205.5	506.5	142.0
0.000000:N/A:N/A:NC_ID_109	GGCGAGCTCCCTTAATACTCGGGGGGGCCTCTTATG	130.0	386.5	90.5	257.5	115.5	77.0	97.5	110.0	307.5	79.5
0.000000:N/A:N/A:NC_ID_804	AATAGGCCAGGGCCTACGTGCTTAGGTAATCGGCCT	148.0	281.5	181.5	621.5	79.5	97.5	230.5	223.5	373.0	104.5
0.000000:N/A:N/A:NC_ID_559	AGTATAGCGCGGTTAAGTGACCCGTGGACCCCTAGT	850.0	571.0	1337.5	1790.0	159.0	98.0	382.5	354.0	627.0	202.5
0.000000:N/A:N/A:NC_ID_689	CCCATAGATGCGTTACTCGGGCCTGTCCTAGAGACT	161.0	290.0	178.5	1061.0	122.5	110.5	127.0	256.5	523.0	133.5
0.000000:N/A:N/A:NC_ID_696	TAGGACGTATAGGTGAGACTCTATCAGTTACTGAGG	173.5	263.0	174.0	708.5	129.5	95.5	121.5	264.0	401.5	177.5
0.000000:N/A:N/A:NC_ID_30	CCCTATAAGCGCGCCCCCACGTCTGGTGTCTATACG	161.5	300.5	181.0	888.0	120.0	110.0	206.5	153.5	521.0	152.0
0.000000:N/A:N/A:NC_ID_407	GTAGGACACTAGATAGGGGATCCCGGCCTCAGTAAT	182.0	337.0	187.5	601.5	229.5	101.0	211.0	294.5	537.5	242.5
0.000000:N/A:N/A:NC_ID_439	TAGTGAAGTCCAGGTCGCCTAACTGGTCGCCTAACT	221.5	239.0	256.0	598.0	168.5	228.0	226.5	456.0	476.0	432.5
0.000000:N/A:N/A:NC_ID_250	CCAGACCTATAGGCCGGGGTCTTACGCTATAGACTA	128.5	236.5	105.5	598.5	94.5	101.5	180.5	137.5	318.0	99.0
0.000000:N/A:N/A:NC_ID_717	AGACTCCGCGGCAGGGTCCTGAGTTACTATAGGGCC	212.5	403.5	290.5	923.5	171.5	153.5	365.5	406.5	609.0	225.5
0.000000:N/A:N/A:NC_ID_733	GTCGCCCCCTATCGGGCTCTAGTGTCTAGGGTGCGG	177.5	542.0	198.5	561.5	198.5	111.5	205.0	330.5	325.0	202.0
0.000000:N/A:N/A:NC_ID_215	ACCTAGCTAGGCTGCCGGGGTCCTGGTCGCTAAGAG	536.0	752.5	521.5	1082.0	362.5	330.0	494.5	627.5	603.0	337.5
0.000000:N/A:N/A:NC_ID_871	GTCGGGACCATACGGGCTATCTTATAGGGCGTAGTC	157.5	410.5	231.5	910.0	90.5	118.0	130.5	292.5	549.0	161.5
0.000000:N/A:N/A:NC_ID_459	GGGGTCTAGCTAGGTATCCCCAGAGGTCCCTAGGAC	189.0	359.5	208.5	929.5	89.5	95.5	114.5	287.0	529.5	200.0
0.000000:N/A:N/A:NC_ID_574	TACGGACTATAGTATGAGGGGCCTCGGAGACTGAAT	131.5	646.5	184.0	301.0	167.0	64.5	178.5	219.5	259.5	134.5
0.000000:N/A:N/A:NC_ID_893	TCTGAGGGGCTCGGGTGAGACTCCCCCTGAGTAGCG	290.0	357.5	234.5	626.5	164.5	148.5	260.0	405.5	538.0	323.0
0.000000:N/A:N/A:NC_ID_214	GCGACTAGTCTCGACTTCGCGGGTCCCTAAGTCCGG	145.5	523.5	124.5	856.0	85.0	98.5	254.5	179.0	451.0	100.5
0.000000:N/A:N/A:NC_ID_296	GGGAGCCCCGACCTAGGACCCTATCTGACCTATAGG	289.5	543.5	348.5	947.5	120.5	169.0	316.0	237.5	617.0	196.0
0.000000:N/A:N/A:NC_ID_749	TAGTGAAGTCCAGTTAGGACTCTGCCTTAGAGGTCT	135.5	622.5	215.5	346.5	154.0	90.0	140.0	237.0	317.5	167.5
0.000000:N/A:N/A:NC_ID_663	GATCCCTAGACTTACAGGACCCCGCAGGCGCCTACG	185.5	440.5	183.5	720.0	106.5	167.5	265.5	220.5	375.5	98.0
0.000000:N/A:N/A:NC_ID_422	TCGAGCCTATAGGCGGTATAGACCACCTTAGACGTC	126.0	485.0	111.5	513.0	119.0	71.5	148.0	193.5	270.5	109.0
0.000000:N/A:N/A:NC_ID_518	AGTCTCCCTGACACGCGGACTTCGTAGGAACCTGAC	225.5	382.0	176.5	936.0	69.0	158.5	211.0	265.0	484.0	158.5
0.000000:N/A:N/A:NC_ID_884	GTAGTATAGTCCCCCTTGAGTAGCCCCTAGAATAGG	175.5	309.0	182.5	850.5	101.0	107.5	133.0	164.0	527.5	101.0
0.000000:N/A:N/A:NC_ID_182	GATAGGGTCCATTGGGGACTAGCCTGGCTAACTCCC	199.0	597.0	336.5	497.0	130.0	121.0	139.5	324.5	364.0	167.0
0.000000:N/A:N/A:NC_ID_655	ACGTGGCCTCTTGGACCAGACTAGACCCCAAGGTCG	161.0	309.5	230.0	993.0	202.5	104.5	154.5	445.0	606.0	455.0
0.000000:N/A:N/A:NC_ID_547	TACGTCTCCTACGCATAGGGTCCTTAGGCCGAGTCA	127.0	243.5	177.0	323.0	117.0	99.0	206.0	185.5	254.0	139.5
0.000000:N/A:N/A:NC_ID_376	TATTAGGCCTCTGGGGACCTATAGAACTCAGGGGGC	176.0	250.5	122.5	566.5	70.0	93.5	138.0	151.5	428.5	117.5
0.000000:N/A:N/A:NC_ID_121	TTACTCGGGCCTGGACTCACTATATATTAGGCCTCT	258.5	255.0	309.0	1086.0	174.0	132.0	163.0	480.0	563.0	271.0
0.000000:N/A:N/A:NC_ID_82	TTAGCGACCCCAGCCTGAGCATTCCTAGGTCCGCGG	260.0	417.5	218.5	680.5	166.5	177.0	149.0	595.5	553.0	284.0
0.000000:N/A:N/A:NC_ID_81	ACCCTAGTAGACTATCCGCGGATAGATTACGTGGGA	157.0	354.5	93.5	787.0	84.5	100.0	189.5	106.5	442.5	68.0
0.000000:N/A:N/A:NC_ID_719	ATCCAGGGTTAGCCTAGGGGGCGATATCAGGCCCAT	208.0	417.5	218.0	453.0	187.5	150.5	244.0	420.0	354.0	168.5
0.000000:N/A:N/A:NC_ID_669	TCGCTAAGGGTCGGCTAGGAGTCCGGGACCCTAACA	278.0	469.0	299.5	982.5	149.5	154.5	343.5	352.0	661.0	265.0
0.000000:N/A:N/A:NC_ID_702	AGGCTGGGACCCTAGACCTCCACGGTCTATAAGCCC	251.0	334.0	322.5	971.0	155.5	116.0	135.0	365.5	574.5	373.5
0.000000:N/A:N/A:NC_ID_83	GTAGGACACTAGGCGGACTGAACTAGAGCCCTACCT	208.0	467.0	314.5	814.5	186.0	148.0	216.5	625.5	588.5	270.0
0.000000:N/A:N/A:NC_ID_537	GATCTGGCCTGAAGAGACTCTAGGAGCCTAGAGACT	198.5	381.0	286.0	723.0	143.5	154.0	221.0	337.5	445.5	225.0
0.000000:N/A:N/A:NC_ID_85	CGGGAGTCCATAGGTCCCTAGGACAGGTGACTCCGT	166.5	312.5	223.5	694.5	81.5	89.0	184.0	204.0	421.0	126.0
0.000000:N/A:N/A:NC_ID_880	ACGGATATACCCGGCGTAACCCTATAAGGCTGTGGG	122.5	322.0	126.5	683.0	87.5	114.0	178.5	170.5	344.0	100.5
0.000000:N/A:N/A:NC_ID_335	GCGACTCAGTCTGTTAGGACTCTGTGGCTAACTCCC	218.0	310.5	204.5	471.5	275.5	114.0	237.5	423.5	416.5	645.5
0.000000:N/A:N/A:NC_ID_240	TAGGACGAGACTCCGCTAAGTCTCAGGTATCTGCGA	149.5	270.5	194.0	729.5	108.5	157.5	218.0	266.5	320.5	206.5
0.000000:N/A:N/A:NC_ID_138	CGCGAGTCTACGACTAGATGCCCGGGCGTATAGTCC	338.5	344.5	311.5	856.0	101.0	1234.5	276.5	815.0	413.5	356.0
0.000000:N/A:N/A:NC_ID_548	GAGGGGTCTATAAGGTCCGCTATAAGACCAGGGTCG	214.0	305.0	190.0	499.5	171.5	137.5	215.0	325.5	360.0	420.0
0.000000:N/A:N/A:NC_ID_276	GGCGTAGTACCTGGGACTTGTCAGGGTCGCCTAACT	223.0	309.0	202.0	824.5	133.0	110.0	177.0	299.5	395.5	144.5
0.000000:N/A:N/A:NC_ID_844	ACCTCTTAAGTTGGGGTCTAGACGTAGCCCCTAGGC	190.5	241.0	161.0	739.0	97.0	112.5	178.0	181.0	503.0	140.5
0.000000:N/A:N/A:NC_ID_218	GACTATGACCGGTGGTTACCTCCCGCTTCTAGACTC	154.0	292.5	179.5	808.5	124.5	80.5	215.0	233.5	414.0	143.5
0.000000:N/A:N/A:NC_ID_348	GGGCTATCAGCCGAGTCCGATAGGGGCGTAACCCTA	204.5	339.5	157.5	872.5	200.5	191.5	180.5	326.0	574.0	310.0
0.000000:N/A:N/A:NC_ID_786	TAGCCCCTAGGCTACCTAGGTCCGGGCCTAGTGCGA	86.0	412.0	99.5	864.5	92.5	76.0	131.0	132.0	460.5	94.5
0.000000:N/A:N/A:NC_ID_963	AGCCCTAAGTTCATCTAGGGGGGTCCTAGGGGGCGA	149.5	291.0	88.0	184.0	108.5	76.0	154.5	129.5	390.0	213.0
0.000000:N/A:N/A:NC_ID_814	CTAGGGTCGAACTCACGGCCTTATAGGACCCTGAGT	155.0	270.5	140.5	766.5	90.0	139.0	145.0	147.5	559.0	94.5
0.000000:N/A:N/A:NC_ID_959	CGTGTTATAGGGCGAGGTCCCCCTGGCGTAGTACCT	271.5	371.0	267.5	911.5	115.0	303.0	244.5	426.0	591.5	239.0
0.000000:N/A:N/A:NC_ID_333	AACTTGGGTCTCATGGCCTCAGAGTAGGACGTATAG	164.0	224.5	214.5	760.5	158.5	100.0	204.0	402.5	407.5	621.0
0.000000:N/A:N/A:NC_ID_267	GACCCCCCACATGCCTGGGGGCTCAGGACCCTGAGT	230.5	317.5	190.0	889.0	73.0	138.5	179.0	304.0	526.5	88.5
0.000000:N/A:N/A:NC_ID_399	GGGTCGATAGTCGATAGGGTCCATCCCTCTATAGGA	162.5	275.5	183.5	879.0	430.0	90.0	181.0	370.0	534.5	1684.0
0.000000:N/A:N/A:NC_ID_244	CTCTGAGGGCCCCCTAGTTACGCTGGGTGAGACTCC	169.0	332.5	239.0	876.5	106.0	124.0	229.5	195.5	424.0	116.5
0.000000:N/A:N/A:NC_ID_299	AGGCTCCTTATGAGGCCTAATGCGCCCCACTAAGTC	124.5	263.0	146.5	824.0	84.0	87.0	123.5	127.0	503.0	96.5
0.000000:N/A:N/A:NC_ID_65	GACCTCGGGTATTCAGGGACTCTTATCAGGACCCTT	137.0	253.0	176.0	815.5	153.0	95.5	181.5	268.5	494.0	377.0
0.000000:N/A:N/A:NC_ID_680	TCTATGGACCCGCTAGGGTCGAACGGGTAGTCACTA	172.5	280.0	113.5	936.0	108.5	108.5	215.5	131.5	573.0	161.5
0.000000:N/A:N/A:NC_ID_554	GTGGGGGCTAAGGGACTCACTATACCTCAGCCTAGT	228.5	335.5	206.0	586.5	106.0	141.0	194.0	237.0	523.0	180.5
0.000000:N/A:N/A:NC_ID_677	ATACTCTATAGGCCCTAGAATAGGACCCCAAGGTCG	153.0	247.0	137.5	906.0	140.5	83.5	199.0	189.5	480.0	195.5
0.000000:N/A:N/A:NC_ID_499	GGGTAGTCCGCTCCTAGGATCGCTTAGCCCCTCATG	198.5	319.0	138.0	970.0	90.5	106.0	248.5	187.5	518.0	143.0
0.000000:N/A:N/A:NC_ID_338	GGTCATGCGACCGTCTATCCCACTTCTAAGATACCG	168.0	280.5	175.5	655.0	117.0	127.0	147.5	306.0	369.0	220.5
0.000000:N/A:N/A:NC_ID_642	GGCGTCACTTAGGTCATAGAGGGCGAGTAGACTCGA	191.5	307.5	269.5	1015.5	208.5	183.0	222.5	464.5	544.5	654.5
0.000000:N/A:N/A:NC_ID_19	TTAGGGCCCGTATAGTCTCTGACCAGCCCCTACGTA	172.5	310.0	175.5	879.0	123.5	114.5	194.5	299.5	435.0	162.0
0.000000:N/A:N/A:NC_ID_927	TCCTCTAGGGTCGAGTCTGGTACCAGATATCCCCTA	158.0	237.0	226.0	969.0	114.0	118.0	166.0	243.0	548.0	113.5
0.000000:N/A:N/A:NC_ID_794	ACGTGAGTCCCGGCGACTGCCTATCATAACTAGTCG	212.0	503.0	297.5	830.0	130.5	189.0	302.5	276.5	458.0	159.5
0.000000:N/A:N/A:NC_ID_657	TGAGACTTAGGGTAGGAGGTACCCTATTAGGCCTCT	200.0	218.0	257.5	640.0	245.5	124.0	183.0	365.0	350.0	995.0
0.000000:N/A:N/A:NC_ID_738	GAGTCCGATAGGGGGGACCTATAGCGGGAGTCCATA	172.0	261.5	113.5	412.0	123.5	81.5	157.0	184.0	532.5	170.0
0.000000:N/A:N/A:NC_ID_80	CCTATGTACGCGAGGGACTATGTATGGTTACCTCCC	158.0	388.0	180.5	246.5	136.5	86.5	166.5	330.0	252.5	159.5
0.000000:N/A:N/A:NC_ID_38	CTTAGGGCCCGCCGGAGCTCATAGATCTAGGGTCCG	160.5	303.0	102.0	981.5	76.5	130.0	228.5	156.5	582.5	100.5
0.000000:N/A:N/A:NC_ID_169	TAAGGGCCTGAGCCCTAGTCTGTATCAGACGACTAG	119.0	301.5	145.0	585.0	77.5	88.0	116.5	132.0	305.0	87.5
0.000000:N/A:N/A:NC_ID_635	GAGGGGTCTATATAGTGAAGTCCAAGCGAGGTACCC	561.0	401.5	299.5	1035.0	207.0	593.5	430.5	840.5	825.0	669.5
0.000000:N/A:N/A:NC_ID_222	CAGGACCCTAGACTTAGGGCCCGCTCTATGGACCCG	124.0	276.0	147.0	737.5	145.0	100.0	146.5	178.0	361.5	166.5
0.000000:N/A:N/A:NC_ID_317	AGAGCCCTACCTGGGAAACCTAGTTCTGAGGGGCTC	234.0	309.0	448.5	829.0	436.0	99.0	178.0	245.0	443.0	986.5
0.000000:N/A:N/A:NC_ID_887	GGGCCTCGTAGCCTAAGAGTACAGGAATACGGGCTA	190.0	324.5	201.0	442.0	165.5	119.0	218.0	227.5	424.5	213.0
0.000000:N/A:N/A:NC_ID_248	TAGACCTCCACGTAGGACGAGACTCTGAGTATAGCG	180.5	273.5	300.5	706.0	292.5	136.0	262.5	384.0	511.5	417.5
0.000000:N/A:N/A:NC_ID_746	TATCGACCTCAGGCGACTGCCTATCTCAGACCTAGG	156.0	343.5	119.5	896.0	123.0	92.0	225.5	142.0	546.5	119.5
0.000000:N/A:N/A:NC_ID_1	CATAGGCGAACTAGGGTCTAAGACCCGCGTTAAGTC	143.0	329.5	109.5	993.5	103.0	85.5	212.0	108.5	540.0	92.0
0.000000:N/A:N/A:NC_ID_21	AGACTCAGGGACCGGCCTAGGGTCCACCTATAGGGT	171.0	344.5	188.0	848.5	125.0	91.0	191.5	295.5	401.5	218.0
0.000000:N/A:N/A:NC_ID_453	AGGGAGCACCTAAGGGCTGAATACGACCTATTCCCT	192.5	328.0	251.0	811.0	181.0	133.5	193.5	440.0	440.0	325.5
0.000000:N/A:N/A:NC_ID_913	ATAGCTAAGGGCGGGTAGTCCGCTATGGCCTCAGAG	142.5	467.5	113.5	765.5	137.0	86.0	210.0	221.0	407.0	146.5
0.000000:N/A:N/A:NC_ID_939	TACGCGTAGCCCCCCATAGGGAATTGAGACTTAGGG	162.5	222.0	872.0	784.5	1758.0	97.0	240.0	528.0	548.0	806.0
0.000000:N/A:N/A:NC_ID_608	TCGTAGACCCCAGGGACCCTACTGAGGTAGGGGCCT	186.5	253.0	210.0	1018.0	156.5	100.5	225.5	507.0	551.0	547.5
0.000000:N/A:N/A:NC_ID_390	GGGGTAACCTCCGGGCCTCTTATGATGGCCTCAGAG	195.5	332.5	966.5	489.0	174.0	105.5	176.5	350.5	399.0	241.5
