# Supplementary material for: Detecting transcriptionally active regions using genomic tiling arrays
Source: Genome Biol. 2006 Jul 19;7(7):R59. doi: 10.1186/gb-2006-7-7-r59 (PMC1779562; doi:10.1186/gb-2006-7-7-r59)
Supplement: Additional date file 4 — Genomic coordinates for regions measured by exon probes [file gb-2006-7-7-r59-S4.gz › EPs_mapped.gff]

chrom	'exon'	'probe'	Start_pos	End_pos	.	strand	.	probe_identifier
2L	exon	probe	10021146	10021111	.	-	.	100010_1.000000:2L:+:ENSANGE00000011254
2L	exon	probe	3935059	3935094	.	+	.	100024_1.000000:2L:-:ENSANGE00000003133
2L	exon	probe	46278436	46278401	.	-	.	100027_1.000000:2L:+:ENSANGE00000032640
2L	exon	probe	9684828	9684863	.	+	.	100033_1.000000:2L:-:ENSANGE00000034621
2L	exon	probe	29884967	29884932	.	-	.	100039_1.000000:2L:+:ENSANGE00000045421
2L	exon	probe	27643056	27643091	.	+	.	100045_1.000000:2L:-:ENSANGE00000073337
2L	exon	probe	44694105	44694070	.	-	.	100046_1.000000:2L:+:ENSANGE00000055111
2L	exon	probe	2295741	2295706	.	-	.	100049_1.000000:2L:+:ENSANGE00000082739
2L	exon	probe	37613727	37613762	.	+	.	100050_1.000000:2L:-:ENSANGE00000069810
2L	exon	probe	13810094	13810129	.	+	.	100052_1.000000:2L:-:ENSANGE00000072507
2L	exon	probe	8222003	8222038	.	+	.	100057_1.000000:2L:-:ENSANGE00000080073
2L	exon	probe	16099195	16099160	.	-	.	100058_1.000000:2L:+:ENSANGE00000072940
2L	exon	probe	32265474	32265439	.	-	.	100059_1.000000:2L:+:ENSANGE00000047157
2L	exon	probe	21962290	21962325	.	+	.	100064_1.000000:2L:-:ENSANGE00000014574
2L	exon	probe	2897104	2897139	.	+	.	100065_1.000000:2L:-:ENSANGE00000037580
2L	exon	probe	47077878	47077843	.	-	.	100067_1.000000:2L:+:ENSANGE00000032447
2L	exon	probe	23849839	23849804	.	-	.	100071_1.000000:2L:+:ENSANGE00000019234
2L	exon	probe	39925723	39925688	.	-	.	100086_1.000000:2L:+:ENSANGE00000081607
2L	exon	probe	43241678	43241643	.	-	.	100111_1.000000:2L:+:ENSANGE00000025652
2L	exon	probe	4056084	4056049	.	-	.	100118_1.000000:2L:+:ENSANGE00000002968
2L	exon	probe	31114572	31114607	.	+	.	100123_1.000000:2L:-:ENSANGE00000070287
2L	exon	probe	23529943	23529978	.	+	.	100144_1.000000:2L:-:ENSANGE00000077214
2L	exon	probe	17377176	17377211	.	+	.	100147_1.000000:2L:-:ENSANGE00000075288
2L	exon	probe	47794283	47794318	.	+	.	100157_1.000000:2L:-:ENSANGE00000038484
2L	exon	probe	39648175	39648210	.	+	.	100159_1.000000:2L:-:ENSANGE00000075298
2L	exon	probe	48568440	48568475	.	+	.	100161_1.000000:2L:-:ENSANGE00000071533
2L	exon	probe	34064978	34065013	.	+	.	100177_1.000000:2L:-:ENSANGE00000040136
2L	exon	probe	39640368	39640403	.	+	.	100192_1.000000:2L:-:ENSANGE00000074624
2L	exon	probe	27099163	27099198	.	+	.	100195_1.000000:2L:-:ENSANGE00000058735
2L	exon	probe	22556565	22556600	.	+	.	100210_1.000000:2L:-:ENSANGE00000080903
2L	exon	probe	48368213	48368248	.	+	.	100217_1.000000:2L:-:ENSANGE00000032050
2L	exon	probe	8460637	8460602	.	-	.	100228_1.000000:2L:+:ENSANGE00000075194
2L	exon	probe	40464891	40464926	.	+	.	100229_1.000000:2L:-:ENSANGE00000052061
2L	exon	probe	38460242	38460207	.	-	.	100231_1.000000:2L:+:ENSANGE00000019221
2L	exon	probe	7024296	7024261	.	-	.	100234_1.000000:2L:+:ENSANGE00000040059
2L	exon	probe	11713761	11713796	.	+	.	100244_1.000000:2L:-:ENSANGE00000036429
2L	exon	probe	42481351	42481386	.	+	.	100246_1.000000:2L:-:ENSANGE00000025814
2L	exon	probe	27936455	27936420	.	-	.	100249_1.000000:2L:+:ENSANGE00000070998
2L	exon	probe	27945670	27945635	.	-	.	100250_1.000000:2L:+:ENSANGE00000070955
2L	exon	probe	25071957	25071992	.	+	.	100269_1.000000:2L:-:ENSANGE00000043546
2L	exon	probe	12561218	12561183	.	-	.	100311_1.000000:2L:+:ENSANGE00000054298
2L	exon	probe	19953006	19953041	.	+	.	100324_1.000000:2L:-:ENSANGE00000064222
2L	exon	probe	3718383	3718348	.	-	.	100327_1.000000:2L:+:ENSANGE00000045832
2L	exon	probe	23991761	23991726	.	-	.	100336_1.000000:2L:+:ENSANGE00000037345
2L	exon	probe	29375715	29375680	.	-	.	100340_1.000000:2L:+:ENSANGE00000013436
2L	exon	probe	5708966	5709001	.	+	.	100341_1.000000:2L:-:ENSANGE00000076614
2L	exon	probe	19981301	19981336	.	+	.	100344_1.000000:2L:-:ENSANGE00000064655
2L	exon	probe	26871191	26871226	.	+	.	100347_1.000000:2L:-:ENSANGE00000061018
2L	exon	probe	41325130	41325165	.	+	.	100360_1.000000:2L:-:ENSANGE00000026044
2L	exon	probe	36120998	36120963	.	-	.	100369_1.000000:2L:+:ENSANGE00000007441
2L	exon	probe	40474053	40474018	.	-	.	100371_1.000000:2L:+:ENSANGE00000081911
2L	exon	probe	41314807	41314772	.	-	.	100379_1.000000:2L:+:ENSANGE00000074071
2L	exon	probe	38767044	38767009	.	-	.	100380_1.000000:2L:+:ENSANGE00000044784
2L	exon	probe	12557627	12557662	.	+	.	100385_1.000000:2L:-:ENSANGE00000012108
2L	exon	probe	36861986	36862021	.	+	.	100393_1.000000:2L:-:ENSANGE00000069676
2L	exon	probe	45658107	45658072	.	-	.	100407_1.000000:2L:+:ENSANGE00000063545
2L	exon	probe	44660394	44660359	.	-	.	100410_1.000000:2L:+:ENSANGE00000033002
2L	exon	probe	46083297	46083262	.	-	.	100414_1.000000:2L:+:ENSANGE00000065794
2L	exon	probe	13350470	13350505	.	+	.	100437_1.000000:2L:-:ENSANGE00000067563
2L	exon	probe	23097745	23097710	.	-	.	100439_1.000000:2L:+:ENSANGE00000047481
2L	exon	probe	16780354	16780319	.	-	.	100440_1.000000:2L:+:ENSANGE00000061208
2L	exon	probe	40723107	40723072	.	-	.	100443_1.000000:2L:+:ENSANGE00000052292
2L	exon	probe	14700778	14700813	.	+	.	100447_1.000000:2L:-:ENSANGE00000023821
2L	exon	probe	22070873	22070908	.	+	.	100456_1.000000:2L:-:ENSANGE00000060036
2L	exon	probe	9585910	9585875	.	-	.	100464_1.000000:2L:+:ENSANGE00000037095
2L	exon	probe	9195015	9194980	.	-	.	100474_1.000000:2L:+:ENSANGE00000010561
2L	exon	probe	8110869	8110904	.	+	.	100485_1.000000:2L:-:ENSANGE00000010285
2L	exon	probe	36064752	36064787	.	+	.	100495_1.000000:2L:-:ENSANGE00000072573
2L	exon	probe	27990100	27990065	.	-	.	100498_1.000000:2L:+:ENSANGE00000070895
2L	exon	probe	37598028	37598063	.	+	.	100506_1.000000:2L:-:ENSANGE00000069936
2L	exon	probe	8603469	8603504	.	+	.	100508_1.000000:2L:-:ENSANGE00000010474
2L	exon	probe	12097570	12097605	.	+	.	100510_1.000000:2L:-:ENSANGE00000054895
2L	exon	probe	48367125	48367160	.	+	.	100512_1.000000:2L:-:ENSANGE00000032032
2L	exon	probe	48512469	48512434	.	-	.	100514_1.000000:2L:+:ENSANGE00000032004
2L	exon	probe	48487124	48487159	.	+	.	100528_1.000000:2L:-:ENSANGE00000071391
2L	exon	probe	36545531	36545566	.	+	.	100531_1.000000:2L:-:ENSANGE00000078171
2L	exon	probe	13248271	13248306	.	+	.	100583_1.000000:2L:-:ENSANGE00000011658
2L	exon	probe	43340280	43340245	.	-	.	100595_1.000000:2L:+:ENSANGE00000064936
2L	exon	probe	28432316	28432351	.	+	.	100605_1.000000:2L:-:ENSANGE00000074748
2L	exon	probe	13702805	13702840	.	+	.	100632_1.000000:2L:-:ENSANGE00000023549
2L	exon	probe	33344274	33344239	.	-	.	100637_1.000000:2L:+:ENSANGE00000013970
2L	exon	probe	15720535	15720570	.	+	.	100646_1.000000:2L:-:ENSANGE00000072842
2L	exon	probe	46652585	46652550	.	-	.	100651_1.000000:2L:+:ENSANGE00000032516
2L	exon	probe	34179259	34179224	.	-	.	100661_1.000000:2L:+:ENSANGE00000040079
2L	exon	probe	48655768	48655803	.	+	.	100686_1.000000:2L:-:ENSANGE00000031893
2L	exon	probe	41574211	41574246	.	+	.	100689_1.000000:2L:-:ENSANGE00000078722
2L	exon	probe	47198679	47198644	.	-	.	100700_1.000000:2L:+:ENSANGE00000037574
2L	exon	probe	47278433	47278468	.	+	.	100708_1.000000:2L:-:ENSANGE00000032373
2L	exon	probe	37550028	37550063	.	+	.	100712_1.000000:2L:-:ENSANGE00000069549
2L	exon	probe	27664983	27664948	.	-	.	100718_1.350000:2L:+:ENSANGE00000070667
2L	exon	probe	24972542	24972507	.	-	.	100726_1.000000:2L:+:ENSANGE00000043534
2L	exon	probe	28072519	28072554	.	+	.	100727_1.000000:2L:-:ENSANGE00000080313
2L	exon	probe	11630407	11630442	.	+	.	100738_1.000000:2L:-:ENSANGE00000035906
2L	exon	probe	38784687	38784722	.	+	.	100774_1.000000:2L:-:ENSANGE00000077030
2L	exon	probe	16095362	16095397	.	+	.	100780_1.000000:2L:-:ENSANGE00000072894
2L	exon	probe	8076365	8076400	.	+	.	100783_1.000000:2L:-:ENSANGE00000010226
2L	exon	probe	41661583	41661618	.	+	.	100791_1.000000:2L:-:ENSANGE00000073960
2L	exon	probe	29954020	29954055	.	+	.	100793_1.000000:2L:-:ENSANGE00000045562
2L	exon	probe	8250718	8250683	.	-	.	100799_1.000000:2L:+:ENSANGE00000075427
2L	exon	probe	3919661	3919626	.	-	.	100802_1.000000:2L:+:ENSANGE00000044278
2L	exon	probe	2549979	2550014	.	+	.	100811_1.000000:2L:-:ENSANGE00000037193
2L	exon	probe	19628730	19628765	.	+	.	100813_1.000000:2L:-:ENSANGE00000064635
2L	exon	probe	14278578	14278613	.	+	.	100814_1.000000:2L:-:ENSANGE00000074554
2L	exon	probe	13588109	13588144	.	+	.	100816_1.000000:2L:-:ENSANGE00000023487
2L	exon	probe	14594731	14594766	.	+	.	100817_1.000000:2L:-:ENSANGE00000049031
2L	exon	probe	3933841	3933876	.	+	.	100827_1.000000:2L:-:ENSANGE00000003133
2L	exon	probe	44699220	44699185	.	-	.	100832_1.000000:2L:+:ENSANGE00000055209
2L	exon	probe	3932131	3932166	.	+	.	100839_1.000000:2L:-:ENSANGE00000003143
2L	exon	probe	29953286	29953321	.	+	.	100850_1.000000:2L:-:ENSANGE00000045564
2L	exon	probe	19786968	19787003	.	+	.	100855_1.000000:2L:-:ENSANGE00000048253
2L	exon	probe	34838412	34838447	.	+	.	100870_1.000000:2L:-:ENSANGE00000039549
2L	exon	probe	42233285	42233320	.	+	.	100880_1.000000:2L:-:ENSANGE00000038990
2L	exon	probe	17987190	17987225	.	+	.	100891_1.000000:2L:-:ENSANGE00000075306
2L	exon	probe	21719970	21719935	.	-	.	100911_1.050000:2L:+:ENSANGE00000014517
2L	exon	probe	39915527	39915562	.	+	.	100919_1.000000:2L:-:ENSANGE00000052524
2L	exon	probe	2794151	2794186	.	+	.	100937_1.000000:2L:-:ENSANGE00000037925
2L	exon	probe	42554142	42554177	.	+	.	100940_1.000000:2L:-:ENSANGE00000025784
2L	exon	probe	17783440	17783405	.	-	.	100941_1.000000:2L:+:ENSANGE00000074725
2L	exon	probe	47654275	47654240	.	-	.	100948_1.000000:2L:+:ENSANGE00000037782
2L	exon	probe	11636534	11636569	.	+	.	100949_1.000000:2L:-:ENSANGE00000035904
2L	exon	probe	15698998	15699033	.	+	.	100958_1.000000:2L:-:ENSANGE00000083952
2L	exon	probe	5595608	5595643	.	+	.	100969_1.000000:2L:-:ENSANGE00000078701
2L	exon	probe	23378206	23378171	.	-	.	100972_1.000000:2L:+:ENSANGE00000037305
2L	exon	probe	38720590	38720555	.	-	.	101013_1.000000:2L:+:ENSANGE00000019149
2L	exon	probe	11577436	11577401	.	-	.	101032_1.000000:2L:+:ENSANGE00000036029
2L	exon	probe	39457734	39457699	.	-	.	101034_1.000000:2L:+:ENSANGE00000074580
2L	exon	probe	10717514	10717549	.	+	.	101037_1.000000:2L:-:ENSANGE00000011454
2L	exon	probe	9540876	9540841	.	-	.	101048_1.000000:2L:+:ENSANGE00000034351
2L	exon	probe	25104778	25104813	.	+	.	101052_1.000000:2L:-:ENSANGE00000043673
2L	exon	probe	8184734	8184699	.	-	.	101054_1.000000:2L:+:ENSANGE00000075213
2L	exon	probe	43043912	43043947	.	+	.	101060_1.000000:2L:-:ENSANGE00000065131
2L	exon	probe	39912186	39912221	.	+	.	101072_1.000000:2L:-:ENSANGE00000026255
2L	exon	probe	38459850	38459815	.	-	.	101074_1.000000:2L:+:ENSANGE00000019221
2L	exon	probe	21523371	21523406	.	+	.	101092_1.000000:2L:-:ENSANGE00000059805
2L	exon	probe	7086836	7086801	.	-	.	101099_1.000000:2L:+:ENSANGE00000037609
2L	exon	probe	12798331	12798366	.	+	.	101103_1.000000:2L:-:ENSANGE00000054589
2L	exon	probe	24052536	24052571	.	+	.	101115_1.000000:2L:-:ENSANGE00000082658
2L	exon	probe	30475465	30475430	.	-	.	101116_1.000000:2L:+:ENSANGE00000070538
2L	exon	probe	21251649	21251614	.	-	.	101128_1.000000:2L:+:ENSANGE00000036004
2L	exon	probe	46705999	46705964	.	-	.	101136_1.000000:2L:+:ENSANGE00000065887
2L	exon	probe	15765071	15765036	.	-	.	101140_1.000000:2L:+:ENSANGE00000074699
2L	exon	probe	31190686	31190721	.	+	.	101143_1.000000:2L:-:ENSANGE00000072482
2L	exon	probe	13619172	13619207	.	+	.	101147_1.000000:2L:-:ENSANGE00000023515
2L	exon	probe	39917782	39917747	.	-	.	101150_1.000000:2L:+:ENSANGE00000026245
2L	exon	probe	17526464	17526499	.	+	.	101156_1.000000:2L:-:ENSANGE00000074660
2L	exon	probe	6935665	6935700	.	+	.	101157_1.000000:2L:-:ENSANGE00000077597
2L	exon	probe	39506394	39506429	.	+	.	101159_1.000000:2L:-:ENSANGE00000075079
2L	exon	probe	30444497	30444462	.	-	.	101176_1.000000:2L:+:ENSANGE00000070401
2L	exon	probe	34200646	34200611	.	-	.	101182_1.000000:2L:+:ENSANGE00000040076
2L	exon	probe	25560302	25560267	.	-	.	101183_1.000000:2L:+:ENSANGE00000080205
2L	exon	probe	9353901	9353866	.	-	.	101189_1.000000:2L:+:ENSANGE00000034407
2L	exon	probe	9631053	9631018	.	-	.	101190_1.000000:2L:+:ENSANGE00000034364
2L	exon	probe	5143092	5143127	.	+	.	101191_1.000000:2L:-:ENSANGE00000073783
2L	exon	probe	41595130	41595165	.	+	.	101192_1.000000:2L:-:ENSANGE00000074029
2L	exon	probe	17726490	17726455	.	-	.	101193_1.000000:2L:+:ENSANGE00000075227
2L	exon	probe	17357063	17357028	.	-	.	101203_1.000000:2L:+:ENSANGE00000060656
2L	exon	probe	20385343	20385378	.	+	.	101205_1.000000:2L:-:ENSANGE00000014367
2L	exon	probe	28082363	28082398	.	+	.	101212_1.000000:2L:-:ENSANGE00000070720
2L	exon	probe	47913205	47913170	.	-	.	101218_1.000000:2L:+:ENSANGE00000074273
2L	exon	probe	33199954	33199919	.	-	.	101225_1.000000:2L:+:ENSANGE00000013953
2L	exon	probe	22637084	22637049	.	-	.	101226_1.000000:2L:+:ENSANGE00000047496
2L	exon	probe	12960671	12960706	.	+	.	101227_1.000000:2L:-:ENSANGE00000067161
2L	exon	probe	12937910	12937875	.	-	.	101228_1.000000:2L:+:ENSANGE00000067583
2L	exon	probe	23509691	23509726	.	+	.	101231_1.000000:2L:-:ENSANGE00000037259
2L	exon	probe	19593258	19593223	.	-	.	101232_1.000000:2L:+:ENSANGE00000014159
2L	exon	probe	38468897	38468932	.	+	.	101237_1.000000:2L:-:ENSANGE00000046761
2L	exon	probe	46574429	46574394	.	-	.	101238_1.000000:2L:+:ENSANGE00000065605
2L	exon	probe	14153395	14153360	.	-	.	101247_1.000000:2L:+:ENSANGE00000072592
2L	exon	probe	16082055	16082020	.	-	.	101250_1.000000:2L:+:ENSANGE00000073155
2L	exon	probe	21063819	21063784	.	-	.	101267_1.000000:2L:+:ENSANGE00000036320
2L	exon	probe	27230605	27230640	.	+	.	101272_1.000000:2L:-:ENSANGE00000079265
2L	exon	probe	19431964	19431929	.	-	.	101278_1.000000:2L:+:ENSANGE00000048256
2L	exon	probe	13665004	13665039	.	+	.	101280_1.000000:2L:-:ENSANGE00000072869
2L	exon	probe	48354192	48354227	.	+	.	101287_1.000000:2L:-:ENSANGE00000074296
2L	exon	probe	32112484	32112519	.	+	.	101292_1.000000:2L:-:ENSANGE00000013819
2L	exon	probe	29390945	29390910	.	-	.	101294_1.000000:2L:+:ENSANGE00000013463
2L	exon	probe	9409009	9409044	.	+	.	101295_1.000000:2L:-:ENSANGE00000034615
2L	exon	probe	47898542	47898507	.	-	.	101305_1.000000:2L:+:ENSANGE00000074200
2L	exon	probe	14264021	14264056	.	+	.	101313_1.000000:2L:-:ENSANGE00000072620
2L	exon	probe	2483344	2483379	.	+	.	101325_1.000000:2L:-:ENSANGE00000010918
2L	exon	probe	46190997	46191032	.	+	.	101330_1.000000:2L:-:ENSANGE00000065777
2L	exon	probe	11116184	11116149	.	-	.	101340_1.000000:2L:+:ENSANGE00000077812
2L	exon	probe	43494809	43494844	.	+	.	101347_1.000000:2L:-:ENSANGE00000064987
2L	exon	probe	42474495	42474460	.	-	.	101356_1.000000:2L:+:ENSANGE00000039259
2L	exon	probe	3550444	3550479	.	+	.	101357_1.900000:2L:-:ENSANGE00000080593
2L	exon	probe	16375386	16375351	.	-	.	101362_1.000000:2L:+:ENSANGE00000063159
2L	exon	probe	47233449	47233414	.	-	.	101368_1.000000:2L:+:ENSANGE00000038245
2L	exon	probe	18101017	18100982	.	-	.	101379_1.000000:2L:+:ENSANGE00000075405
2L	exon	probe	33730317	33730352	.	+	.	101391_1.000000:2L:-:ENSANGE00000007202
2L	exon	probe	16049091	16049126	.	+	.	101404_1.000000:2L:-:ENSANGE00000073020
2L	exon	probe	28666501	28666466	.	-	.	101410_1.000000:2L:+:ENSANGE00000048073
2L	exon	probe	18641894	18641929	.	+	.	101412_1.000000:2L:-:ENSANGE00000054824
2L	exon	probe	5612934	5612899	.	-	.	101416_1.000000:2L:+:ENSANGE00000076691
2L	exon	probe	45790306	45790341	.	+	.	101417_1.000000:2L:-:ENSANGE00000061714
2L	exon	probe	18708292	18708327	.	+	.	101424_1.000000:2L:-:ENSANGE00000056727
2L	exon	probe	41599379	41599414	.	+	.	101432_1.000000:2L:-:ENSANGE00000073944
2L	exon	probe	25100526	25100561	.	+	.	101433_1.000000:2L:-:ENSANGE00000043710
2L	exon	probe	13307339	13307304	.	-	.	101436_1.000000:2L:+:ENSANGE00000067421
2L	exon	probe	31114772	31114807	.	+	.	101440_1.000000:2L:-:ENSANGE00000070287
2L	exon	probe	8054739	8054704	.	-	.	101441_1.000000:2L:+:ENSANGE00000075296
2L	exon	probe	16374586	16374551	.	-	.	101449_1.000000:2L:+:ENSANGE00000073001
2L	exon	probe	2234564	2234599	.	+	.	101478_1.000000:2L:-:ENSANGE00000060883
2L	exon	probe	44151070	44151035	.	-	.	101481_1.000000:2L:+:ENSANGE00000054931
2L	exon	probe	38302332	38302297	.	-	.	101485_1.000000:2L:+:ENSANGE00000046198
2L	exon	probe	44439808	44439843	.	+	.	101486_1.000000:2L:-:ENSANGE00000057510
2L	exon	probe	46281158	46281123	.	-	.	101499_1.000000:2L:+:ENSANGE00000032636
2L	exon	probe	2400719	2400684	.	-	.	101513_1.000000:2L:+:ENSANGE00000061149
2L	exon	probe	47200535	47200500	.	-	.	101525_1.000000:2L:+:ENSANGE00000037978
2L	exon	probe	18850446	18850481	.	+	.	101529_1.000000:2L:-:ENSANGE00000014058
2L	exon	probe	28011430	28011395	.	-	.	101531_1.000000:2L:+:ENSANGE00000071011
2L	exon	probe	21250623	21250588	.	-	.	101534_1.000000:2L:+:ENSANGE00000036006
2L	exon	probe	46967301	46967336	.	+	.	101545_1.000000:2L:-:ENSANGE00000037494
2L	exon	probe	30457640	30457675	.	+	.	101546_1.000000:2L:-:ENSANGE00000072657
2L	exon	probe	15480551	15480516	.	-	.	101555_1.000000:2L:+:ENSANGE00000074867
2L	exon	probe	33638010	33637975	.	-	.	101560_1.000000:2L:+:ENSANGE00000078867
2L	exon	probe	47496496	47496531	.	+	.	101583_1.000000:2L:-:ENSANGE00000032338
2L	exon	probe	40440156	40440191	.	+	.	101593_1.000000:2L:-:ENSANGE00000052643
2L	exon	probe	46416949	46416984	.	+	.	101601_1.000000:2L:-:ENSANGE00000032600
2L	exon	probe	31902769	31902734	.	-	.	101611_1.000000:2L:+:ENSANGE00000013779
2L	exon	probe	3731604	3731639	.	+	.	101615_1.000000:2L:-:ENSANGE00000045822
2L	exon	probe	8088353	8088388	.	+	.	101618_1.000000:2L:-:ENSANGE00000010249
2L	exon	probe	46691276	46691241	.	-	.	101626_1.000000:2L:+:ENSANGE00000065688
2L	exon	probe	44438027	44438062	.	+	.	101635_1.000000:2L:-:ENSANGE00000055180
2L	exon	probe	41661782	41661817	.	+	.	101640_1.000000:2L:-:ENSANGE00000073960
2L	exon	probe	41324653	41324688	.	+	.	101643_1.000000:2L:-:ENSANGE00000080045
2L	exon	probe	47070598	47070563	.	-	.	101644_1.000000:2L:+:ENSANGE00000084815
2L	exon	probe	45690685	45690720	.	+	.	101646_1.000000:2L:-:ENSANGE00000061628
2L	exon	probe	21854166	21854131	.	-	.	101655_1.000000:2L:+:ENSANGE00000060210
2L	exon	probe	8054456	8054421	.	-	.	101656_1.000000:2L:+:ENSANGE00000083245
2L	exon	probe	23033389	23033424	.	+	.	101660_1.000000:2L:-:ENSANGE00000014737
2L	exon	probe	22139942	22139907	.	-	.	101662_1.000000:2L:+:ENSANGE00000014636
2L	exon	probe	38113672	38113707	.	+	.	101680_1.000000:2L:-:ENSANGE00000046475
2L	exon	probe	33343516	33343481	.	-	.	101687_1.000000:2L:+:ENSANGE00000013968
2L	exon	probe	29057154	29057189	.	+	.	101702_1.000000:2L:-:ENSANGE00000048110
2L	exon	probe	36134510	36134545	.	+	.	101738_1.000000:2L:-:ENSANGE00000071919
2L	exon	probe	19981109	19981144	.	+	.	101739_1.000000:2L:-:ENSANGE00000064655
2L	exon	probe	39837319	39837284	.	-	.	101747_1.000000:2L:+:ENSANGE00000051979
2L	exon	probe	46310167	46310202	.	+	.	101749_1.000000:2L:-:ENSANGE00000065616
2L	exon	probe	30720455	30720420	.	-	.	101763_1.000000:2L:+:ENSANGE00000070529
2L	exon	probe	41314604	41314569	.	-	.	101784_1.000000:2L:+:ENSANGE00000074071
2L	exon	probe	8056888	8056853	.	-	.	101792_1.000000:2L:+:ENSANGE00000075295
2L	exon	probe	6027237	6027272	.	+	.	101805_1.000000:2L:-:ENSANGE00000076737
2L	exon	probe	47772760	47772795	.	+	.	101810_1.000000:2L:-:ENSANGE00000038160
2L	exon	probe	42217437	42217472	.	+	.	101815_1.000000:2L:-:ENSANGE00000038773
2L	exon	probe	6330693	6330658	.	-	.	101817_1.000000:2L:+:ENSANGE00000082973
2L	exon	probe	6329116	6329081	.	-	.	101818_1.000000:2L:+:ENSANGE00000082980
2L	exon	probe	17767499	17767464	.	-	.	101819_1.000000:2L:+:ENSANGE00000024815
2L	exon	probe	23087429	23087394	.	-	.	101824_1.000000:2L:+:ENSANGE00000014760
2L	exon	probe	44412849	44412814	.	-	.	101834_1.000000:2L:+:ENSANGE00000055159
2L	exon	probe	13466832	13466867	.	+	.	101836_1.000000:2L:-:ENSANGE00000072173
2L	exon	probe	28135730	28135765	.	+	.	101839_1.000000:2L:-:ENSANGE00000071141
2L	exon	probe	17382609	17382644	.	+	.	101844_1.000000:2L:-:ENSANGE00000078034
2L	exon	probe	6026619	6026654	.	+	.	101846_1.000000:2L:-:ENSANGE00000076737
2L	exon	probe	16477157	16477122	.	-	.	101858_1.000000:2L:+:ENSANGE00000061558
2L	exon	probe	19942882	19942847	.	-	.	101864_1.100000:2L:+:ENSANGE00000078697
2L	exon	probe	39917028	39916993	.	-	.	101865_1.000000:2L:+:ENSANGE00000081598
2L	exon	probe	27665183	27665148	.	-	.	101869_1.000000:2L:+:ENSANGE00000070667
2L	exon	probe	31805795	31805760	.	-	.	101888_1.000000:2L:+:ENSANGE00000049004
2L	exon	probe	17484829	17484864	.	+	.	101898_1.000000:2L:-:ENSANGE00000074592
2L	exon	probe	17554111	17554076	.	-	.	101899_1.000000:2L:+:ENSANGE00000024789
2L	exon	probe	15790665	15790630	.	-	.	101920_1.050000:2L:+:ENSANGE00000083336
2L	exon	probe	2485385	2485420	.	+	.	101924_1.000000:2L:-:ENSANGE00000080255
2L	exon	probe	17381392	17381427	.	+	.	101925_1.000000:2L:-:ENSANGE00000078034
2L	exon	probe	44192672	44192637	.	-	.	101932_1.000000:2L:+:ENSANGE00000057050
2L	exon	probe	39944821	39944856	.	+	.	101954_1.000000:2L:-:ENSANGE00000052024
2L	exon	probe	41712298	41712333	.	+	.	101961_1.000000:2L:-:ENSANGE00000073963
2L	exon	probe	34181663	34181628	.	-	.	101962_1.000000:2L:+:ENSANGE00000040005
2L	exon	probe	34828081	34828046	.	-	.	101965_1.000000:2L:+:ENSANGE00000039609
2L	exon	probe	46330671	46330636	.	-	.	101969_1.000000:2L:+:ENSANGE00000066041
2L	exon	probe	9740519	9740554	.	+	.	101970_1.050000:2L:-:ENSANGE00000034401
2L	exon	probe	45286324	45286289	.	-	.	101976_1.000000:2L:+:ENSANGE00000061501
2L	exon	probe	46187156	46187191	.	+	.	101994_1.000000:2L:-:ENSANGE00000065774
2L	exon	probe	12124653	12124688	.	+	.	102001_1.000000:2L:-:ENSANGE00000054570
2L	exon	probe	46797770	46797735	.	-	.	102002_1.000000:2L:+:ENSANGE00000038048
2L	exon	probe	36568391	36568356	.	-	.	102017_1.050000:2L:+:ENSANGE00000084809
2L	exon	probe	12948620	12948585	.	-	.	102023_1.000000:2L:+:ENSANGE00000067130
2L	exon	probe	15558354	15558319	.	-	.	102029_1.000000:2L:+:ENSANGE00000075201
2L	exon	probe	19929820	19929785	.	-	.	102030_1.000000:2L:+:ENSANGE00000064672
2L	exon	probe	13689787	13689822	.	+	.	102031_1.000000:2L:-:ENSANGE00000023536
2L	exon	probe	13443412	13443447	.	+	.	102046_1.000000:2L:-:ENSANGE00000072742
2L	exon	probe	11970084	11970119	.	+	.	102050_1.000000:2L:-:ENSANGE00000055000
2L	exon	probe	36136383	36136348	.	-	.	102056_1.000000:2L:+:ENSANGE00000072159
2L	exon	probe	17772062	17772097	.	+	.	102059_1.000000:2L:-:ENSANGE00000077914
2L	exon	probe	12619237	12619202	.	-	.	102079_1.000000:2L:+:ENSANGE00000012127
2L	exon	probe	9553383	9553418	.	+	.	102093_1.000000:2L:-:ENSANGE00000010766
2L	exon	probe	23031774	23031809	.	+	.	102097_1.000000:2L:-:ENSANGE00000014737
2L	exon	probe	25101321	25101356	.	+	.	102108_1.000000:2L:-:ENSANGE00000043710
2L	exon	probe	26853548	26853583	.	+	.	102141_1.000000:2L:-:ENSANGE00000061189
2L	exon	probe	45686490	45686525	.	+	.	102148_1.000000:2L:-:ENSANGE00000061629
2L	exon	probe	36121899	36121864	.	-	.	102151_1.000000:2L:+:ENSANGE00000007441
2L	exon	probe	10808031	10808066	.	+	.	102162_1.000000:2L:-:ENSANGE00000054164
2L	exon	probe	23118962	23118927	.	-	.	102164_1.000000:2L:+:ENSANGE00000049420
2L	exon	probe	26428119	26428154	.	+	.	102179_1.000000:2L:-:ENSANGE00000058951
2L	exon	probe	13615206	13615241	.	+	.	102183_1.000000:2L:-:ENSANGE00000023504
2L	exon	probe	28362712	28362747	.	+	.	102185_1.000000:2L:-:ENSANGE00000020031
2L	exon	probe	754678	754713	.	+	.	102187_1.000000:2L:-:ENSANGE00000071242
2L	exon	probe	44134689	44134654	.	-	.	102188_1.000000:2L:+:ENSANGE00000055087
2L	exon	probe	9401457	9401422	.	-	.	102195_1.000000:2L:+:ENSANGE00000034684
2L	exon	probe	21257411	21257446	.	+	.	102222_1.000000:2L:-:ENSANGE00000035958
2L	exon	probe	13157664	13157699	.	+	.	102228_1.000000:2L:-:ENSANGE00000067097
2L	exon	probe	6921052	6921017	.	-	.	102233_1.000000:2L:+:ENSANGE00000037632
2L	exon	probe	2101897	2101862	.	-	.	102237_1.000000:2L:+:ENSANGE00000060380
2L	exon	probe	18818302	18818267	.	-	.	102250_1.000000:2L:+:ENSANGE00000056759
2L	exon	probe	2516450	2516485	.	+	.	102256_1.000000:2L:-:ENSANGE00000010772
2L	exon	probe	15487028	15486993	.	-	.	102259_1.000000:2L:+:ENSANGE00000074861
2L	exon	probe	14283630	14283665	.	+	.	102262_1.000000:2L:-:ENSANGE00000072480
2L	exon	probe	3285222	3285257	.	+	.	102267_1.000000:2L:-:ENSANGE00000010256
2L	exon	probe	36722606	36722571	.	-	.	102269_1.000000:2L:+:ENSANGE00000019086
2L	exon	probe	22040496	22040461	.	-	.	102272_1.000000:2L:+:ENSANGE00000059898
2L	exon	probe	9680748	9680783	.	+	.	102273_1.000000:2L:-:ENSANGE00000034442
2L	exon	probe	38709696	38709731	.	+	.	102274_1.000000:2L:-:ENSANGE00000046087
2L	exon	probe	3326951	3326986	.	+	.	102284_1.000000:2L:-:ENSANGE00000082978
2L	exon	probe	26450013	26449978	.	-	.	102285_1.000000:2L:+:ENSANGE00000060994
2L	exon	probe	46872132	46872097	.	-	.	102286_1.000000:2L:+:ENSANGE00000037463
2L	exon	probe	42251846	42251811	.	-	.	102293_1.000000:2L:+:ENSANGE00000039284
2L	exon	probe	22655942	22655907	.	-	.	102295_1.000000:2L:+:ENSANGE00000047271
2L	exon	probe	38576124	38576089	.	-	.	102297_1.000000:2L:+:ENSANGE00000046114
2L	exon	probe	8226073	8226108	.	+	.	102305_1.300000:2L:-:ENSANGE00000075075
2L	exon	probe	31690327	31690362	.	+	.	102315_1.000000:2L:-:ENSANGE00000047162
2L	exon	probe	8632269	8632234	.	-	.	102325_1.000000:2L:+:ENSANGE00000075371
2L	exon	probe	33635868	33635903	.	+	.	102329_1.000000:2L:-:ENSANGE00000040084
2L	exon	probe	6974662	6974697	.	+	.	102333_1.000000:2L:-:ENSANGE00000037423
2L	exon	probe	24896540	24896505	.	-	.	102339_1.000000:2L:+:ENSANGE00000043496
2L	exon	probe	41631869	41631904	.	+	.	102340_1.000000:2L:-:ENSANGE00000073854
2L	exon	probe	44423617	44423582	.	-	.	102342_1.000000:2L:+:ENSANGE00000054951
2L	exon	probe	12626323	12626358	.	+	.	102349_1.000000:2L:-:ENSANGE00000054428
2L	exon	probe	46435955	46435920	.	-	.	102351_1.000000:2L:+:ENSANGE00000065883
2L	exon	probe	48576466	48576501	.	+	.	102365_1.000000:2L:-:ENSANGE00000071535
2L	exon	probe	46277971	46277936	.	-	.	102368_1.000000:2L:+:ENSANGE00000032645
2L	exon	probe	38857576	38857611	.	+	.	102370_1.000000:2L:-:ENSANGE00000075206
2L	exon	probe	30472485	30472520	.	+	.	102375_1.000000:2L:-:ENSANGE00000013616
2L	exon	probe	23078050	23078085	.	+	.	102377_1.000000:2L:-:ENSANGE00000047456
2L	exon	probe	47919952	47919917	.	-	.	102389_1.000000:2L:+:ENSANGE00000032178
2L	exon	probe	16110365	16110400	.	+	.	102395_1.000000:2L:-:ENSANGE00000024318
2L	exon	probe	6784651	6784616	.	-	.	102402_1.000000:2L:+:ENSANGE00000040243
2L	exon	probe	35926037	35926002	.	-	.	102410_1.000000:2L:+:ENSANGE00000072208
2L	exon	probe	14100911	14100946	.	+	.	102411_1.000000:2L:-:ENSANGE00000072180
2L	exon	probe	13017001	13016966	.	-	.	102413_1.000000:2L:+:ENSANGE00000011283
2L	exon	probe	39712665	39712630	.	-	.	102425_1.000000:2L:+:ENSANGE00000074548
2L	exon	probe	14267897	14267862	.	-	.	102429_1.000000:2L:+:ENSANGE00000072321
2L	exon	probe	26391455	26391490	.	+	.	102440_1.000000:2L:-:ENSANGE00000058936
2L	exon	probe	24951921	24951886	.	-	.	102442_1.150000:2L:+:ENSANGE00000077525
2L	exon	probe	45984540	45984505	.	-	.	102448_1.000000:2L:+:ENSANGE00000065906
2L	exon	probe	8111395	8111430	.	+	.	102449_1.000000:2L:-:ENSANGE00000010291
2L	exon	probe	47919741	47919706	.	-	.	102454_1.000000:2L:+:ENSANGE00000032178
2L	exon	probe	3868484	3868519	.	+	.	102460_1.000000:2L:-:ENSANGE00000078358
2L	exon	probe	43240151	43240116	.	-	.	102463_1.000000:2L:+:ENSANGE00000025645
2L	exon	probe	27655719	27655754	.	+	.	102464_1.000000:2L:-:ENSANGE00000073285
2L	exon	probe	42736651	42736616	.	-	.	102470_1.000000:2L:+:ENSANGE00000039008
2L	exon	probe	34237663	34237698	.	+	.	102473_1.000000:2L:-:ENSANGE00000038227
2L	exon	probe	16123998	16124033	.	+	.	102477_1.000000:2L:-:ENSANGE00000075165
2L	exon	probe	46544556	46544591	.	+	.	102479_1.000000:2L:-:ENSANGE00000065539
2L	exon	probe	23473705	23473740	.	+	.	102480_1.000000:2L:-:ENSANGE00000037546
2L	exon	probe	16060963	16060998	.	+	.	102482_1.000000:2L:-:ENSANGE00000073015
2L	exon	probe	31225518	31225483	.	-	.	102496_1.000000:2L:+:ENSANGE00000072488
2L	exon	probe	34840587	34840622	.	+	.	102502_1.000000:2L:-:ENSANGE00000039547
2L	exon	probe	22078770	22078805	.	+	.	102505_1.000000:2L:-:ENSANGE00000060012
2L	exon	probe	18191273	18191238	.	-	.	102509_1.850000:2L:+:ENSANGE00000075043
2L	exon	probe	31847677	31847642	.	-	.	102513_1.000000:2L:+:ENSANGE00000047133
2L	exon	probe	46194198	46194233	.	+	.	102533_1.000000:2L:-:ENSANGE00000065777
2L	exon	probe	23466898	23466863	.	-	.	102537_1.000000:2L:+:ENSANGE00000078215
2L	exon	probe	46652785	46652750	.	-	.	102540_1.000000:2L:+:ENSANGE00000032516
2L	exon	probe	4055295	4055260	.	-	.	102549_1.000000:2L:+:ENSANGE00000002972
2L	exon	probe	21719684	21719649	.	-	.	102554_1.000000:2L:+:ENSANGE00000080022
2L	exon	probe	16766532	16766567	.	+	.	102572_1.000000:2L:-:ENSANGE00000061386
2L	exon	probe	6037560	6037595	.	+	.	102574_1.000000:2L:-:ENSANGE00000076663
2L	exon	probe	36048484	36048449	.	-	.	102582_1.000000:2L:+:ENSANGE00000071984
2L	exon	probe	25062428	25062393	.	-	.	102583_1.000000:2L:+:ENSANGE00000043680
2L	exon	probe	11849025	11848990	.	-	.	102592_1.000000:2L:+:ENSANGE00000011849
2L	exon	probe	32123789	32123824	.	+	.	102600_1.000000:2L:-:ENSANGE00000013827
2L	exon	probe	17380386	17380421	.	+	.	102602_1.000000:2L:-:ENSANGE00000078046
2L	exon	probe	44427061	44427026	.	-	.	102605_1.000000:2L:+:ENSANGE00000054942
2L	exon	probe	30442431	30442396	.	-	.	102611_1.000000:2L:+:ENSANGE00000070404
2L	exon	probe	42463442	42463477	.	+	.	102620_1.000000:2L:-:ENSANGE00000038967
2L	exon	probe	14260690	14260655	.	-	.	102636_1.000000:2L:+:ENSANGE00000072839
2L	exon	probe	2833190	2833225	.	+	.	102644_1.000000:2L:-:ENSANGE00000010548
2L	exon	probe	48368013	48368048	.	+	.	102645_1.000000:2L:-:ENSANGE00000032050
2L	exon	probe	4971894	4971929	.	+	.	102674_1.000000:2L:-:ENSANGE00000073458
2L	exon	probe	39642213	39642248	.	+	.	102681_1.000000:2L:-:ENSANGE00000074621
2L	exon	probe	19851694	19851729	.	+	.	102696_1.000000:2L:-:ENSANGE00000014282
2L	exon	probe	47539855	47539890	.	+	.	102698_1.000000:2L:-:ENSANGE00000037923
2L	exon	probe	4260001	4260036	.	+	.	102706_1.000000:2L:-:ENSANGE00000002849
2L	exon	probe	3952259	3952294	.	+	.	102709_1.000000:2L:-:ENSANGE00000046178
2L	exon	probe	16262363	16262328	.	-	.	102723_1.000000:2L:+:ENSANGE00000075003
2L	exon	probe	36570800	36570835	.	+	.	102724_1.000000:2L:-:ENSANGE00000074431
2L	exon	probe	40724153	40724118	.	-	.	102727_1.000000:2L:+:ENSANGE00000052292
2L	exon	probe	3975871	3975836	.	-	.	102728_1.000000:2L:+:ENSANGE00000044242
2L	exon	probe	23144333	23144368	.	+	.	102730_1.000000:2L:-:ENSANGE00000047367
2L	exon	probe	3859406	3859441	.	+	.	102743_1.000000:2L:-:ENSANGE00000046248
2L	exon	probe	16286505	16286540	.	+	.	102750_1.000000:2L:-:ENSANGE00000074816
2L	exon	probe	13611448	13611483	.	+	.	102751_1.000000:2L:-:ENSANGE00000023502
2L	exon	probe	42986266	42986231	.	-	.	102752_1.000000:2L:+:ENSANGE00000065024
2L	exon	probe	24001343	24001378	.	+	.	102761_1.000000:2L:-:ENSANGE00000037432
2L	exon	probe	40428691	40428656	.	-	.	102763_1.000000:2L:+:ENSANGE00000050621
2L	exon	probe	19836279	19836244	.	-	.	102782_1.000000:2L:+:ENSANGE00000014264
2L	exon	probe	38793812	38793777	.	-	.	102784_1.000000:2L:+:ENSANGE00000019102
2L	exon	probe	48566738	48566703	.	-	.	102788_1.000000:2L:+:ENSANGE00000074170
2L	exon	probe	6666157	6666192	.	+	.	102792_1.000000:2L:-:ENSANGE00000039954
2L	exon	probe	38743386	38743351	.	-	.	102794_1.000000:2L:+:ENSANGE00000077329
2L	exon	probe	25068602	25068637	.	+	.	102806_1.000000:2L:-:ENSANGE00000043772
2L	exon	probe	1956234	1956269	.	+	.	102817_1.000000:2L:-:ENSANGE00000060936
2L	exon	probe	28135955	28135990	.	+	.	102824_1.000000:2L:-:ENSANGE00000071141
2L	exon	probe	26441318	26441283	.	-	.	102826_1.000000:2L:+:ENSANGE00000058952
2L	exon	probe	40022244	40022279	.	+	.	102830_1.000000:2L:-:ENSANGE00000052263
2L	exon	probe	36846485	36846450	.	-	.	102831_1.000000:2L:+:ENSANGE00000069874
2L	exon	probe	8582536	8582501	.	-	.	102839_1.450000:2L:+:ENSANGE00000077621
2L	exon	probe	31704499	31704464	.	-	.	102841_1.000000:2L:+:ENSANGE00000013761
2L	exon	probe	15404464	15404429	.	-	.	102843_1.000000:2L:+:ENSANGE00000073027
2L	exon	probe	48014028	48013993	.	-	.	102846_1.000000:2L:+:ENSANGE00000071353
2L	exon	probe	18128287	18128322	.	+	.	102849_1.000000:2L:-:ENSANGE00000074678
2L	exon	probe	47689548	47689513	.	-	.	102865_1.000000:2L:+:ENSANGE00000032255
2L	exon	probe	24002255	24002290	.	+	.	102871_1.000000:2L:-:ENSANGE00000037430
2L	exon	probe	41313449	41313414	.	-	.	102874_1.000000:2L:+:ENSANGE00000074068
2L	exon	probe	37168103	37168138	.	+	.	102876_1.000000:2L:-:ENSANGE00000069686
2L	exon	probe	13901814	13901779	.	-	.	102881_1.000000:2L:+:ENSANGE00000072485
2L	exon	probe	8254481	8254446	.	-	.	102883_1.050000:2L:+:ENSANGE00000075274
2L	exon	probe	21267078	21267113	.	+	.	102886_1.000000:2L:-:ENSANGE00000036086
2L	exon	probe	13100859	13100894	.	+	.	102887_1.000000:2L:-:ENSANGE00000083862
2L	exon	probe	26868589	26868554	.	-	.	102889_1.000000:2L:+:ENSANGE00000019885
2L	exon	probe	20008836	20008801	.	-	.	102891_1.000000:2L:+:ENSANGE00000064191
2L	exon	probe	30272928	30272893	.	-	.	102895_1.000000:2L:+:ENSANGE00000045690
2L	exon	probe	36574849	36574814	.	-	.	102903_1.000000:2L:+:ENSANGE00000074526
2L	exon	probe	7043754	7043789	.	+	.	102906_1.000000:2L:-:ENSANGE00000006795
2L	exon	probe	47912197	47912162	.	-	.	102914_1.000000:2L:+:ENSANGE00000074274
2L	exon	probe	39633688	39633723	.	+	.	102919_1.000000:2L:-:ENSANGE00000083927
2L	exon	probe	42485956	42485921	.	-	.	102931_1.000000:2L:+:ENSANGE00000039118
2L	exon	probe	45992831	45992796	.	-	.	102948_1.000000:2L:+:ENSANGE00000068199
2L	exon	probe	12427458	12427493	.	+	.	102960_1.000000:2L:-:ENSANGE00000083132
2L	exon	probe	7083619	7083584	.	-	.	102965_1.000000:2L:+:ENSANGE00000037609
2L	exon	probe	13016267	13016232	.	-	.	102969_1.000000:2L:+:ENSANGE00000011288
2L	exon	probe	3228559	3228524	.	-	.	102972_1.000000:2L:+:ENSANGE00000037655
2L	exon	probe	40162999	40163034	.	+	.	102979_1.000000:2L:-:ENSANGE00000026179
2L	exon	probe	26324120	26324085	.	-	.	102993_1.000000:2L:+:ENSANGE00000070194
2L	exon	probe	35096805	35096770	.	-	.	102997_1.000000:2L:+:ENSANGE00000039637
2L	exon	probe	14329670	14329635	.	-	.	102999_1.000000:2L:+:ENSANGE00000072721
2L	exon	probe	23169946	23169981	.	+	.	103004_1.000000:2L:-:ENSANGE00000047368
2L	exon	probe	23466636	23466601	.	-	.	103008_1.000000:2L:+:ENSANGE00000037329
2L	exon	probe	21866906	21866871	.	-	.	103012_1.000000:2L:+:ENSANGE00000059846
2L	exon	probe	41633359	41633394	.	+	.	103023_1.000000:2L:-:ENSANGE00000073956
2L	exon	probe	11786503	11786538	.	+	.	103032_1.000000:2L:-:ENSANGE00000036135
2L	exon	probe	46773088	46773053	.	-	.	103039_1.000000:2L:+:ENSANGE00000065639
2L	exon	probe	45991024	45990989	.	-	.	103043_1.000000:2L:+:ENSANGE00000065903
2L	exon	probe	38746807	38746772	.	-	.	103044_1.000000:2L:+:ENSANGE00000077299
2L	exon	probe	12402064	12402029	.	-	.	103053_1.000000:2L:+:ENSANGE00000054854
2L	exon	probe	26321977	26321942	.	-	.	103056_1.000000:2L:+:ENSANGE00000070199
2L	exon	probe	31167482	31167517	.	+	.	103057_1.000000:2L:-:ENSANGE00000083775
2L	exon	probe	48213101	48213136	.	+	.	103069_1.000000:2L:-:ENSANGE00000071453
2L	exon	probe	31711351	31711316	.	-	.	103070_1.000000:2L:+:ENSANGE00000013763
2L	exon	probe	2553266	2553301	.	+	.	103079_1.000000:2L:-:ENSANGE00000037383
2L	exon	probe	4338796	4338761	.	-	.	103083_1.000000:2L:+:ENSANGE00000046026
2L	exon	probe	19649935	19649970	.	+	.	103084_1.000000:2L:-:ENSANGE00000063849
2L	exon	probe	9203280	9203245	.	-	.	103089_1.000000:2L:+:ENSANGE00000010573
2L	exon	probe	42472185	42472220	.	+	.	103092_1.000000:2L:-:ENSANGE00000039292
2L	exon	probe	7298648	7298683	.	+	.	103096_1.000000:2L:-:ENSANGE00000040068
2L	exon	probe	22603922	22603887	.	-	.	103100_1.000000:2L:+:ENSANGE00000049344
2L	exon	probe	31217172	31217207	.	+	.	103109_1.000000:2L:-:ENSANGE00000070299
2L	exon	probe	16102757	16102792	.	+	.	103115_1.000000:2L:-:ENSANGE00000024330
2L	exon	probe	45720799	45720834	.	+	.	103116_1.000000:2L:-:ENSANGE00000061719
2L	exon	probe	46676978	46677013	.	+	.	103119_1.000000:2L:-:ENSANGE00000068185
2L	exon	probe	19647069	19647104	.	+	.	103126_1.000000:2L:-:ENSANGE00000063848
2L	exon	probe	42736466	42736431	.	-	.	103127_1.000000:2L:+:ENSANGE00000039008
2L	exon	probe	47543141	47543176	.	+	.	103142_1.000000:2L:-:ENSANGE00000038539
2L	exon	probe	38321786	38321751	.	-	.	103153_1.000000:2L:+:ENSANGE00000046449
2L	exon	probe	14155909	14155874	.	-	.	103154_1.000000:2L:+:ENSANGE00000072737
2L	exon	probe	45988034	45988069	.	+	.	103155_1.000000:2L:-:ENSANGE00000032698
2L	exon	probe	6692212	6692177	.	-	.	103161_1.000000:2L:+:ENSANGE00000006693
2L	exon	probe	8637084	8637049	.	-	.	103162_1.000000:2L:+:ENSANGE00000075368
2L	exon	probe	16280617	16280582	.	-	.	103168_1.000000:2L:+:ENSANGE00000075150
2L	exon	probe	13227030	13226995	.	-	.	103177_1.000000:2L:+:ENSANGE00000067509
2L	exon	probe	7021104	7021069	.	-	.	103178_1.000000:2L:+:ENSANGE00000006769
2L	exon	probe	40492209	40492244	.	+	.	103181_1.000000:2L:-:ENSANGE00000052214
2L	exon	probe	47782137	47782172	.	+	.	103184_1.000000:2L:-:ENSANGE00000037652
2L	exon	probe	46333694	46333659	.	-	.	103190_1.000000:2L:+:ENSANGE00000066040
2L	exon	probe	16461476	16461441	.	-	.	103201_1.000000:2L:+:ENSANGE00000061363
2L	exon	probe	31117165	31117130	.	-	.	103204_1.000000:2L:+:ENSANGE00000070518
2L	exon	probe	34178744	34178709	.	-	.	103208_1.000000:2L:+:ENSANGE00000040080
2L	exon	probe	36111426	36111391	.	-	.	103224_1.000000:2L:+:ENSANGE00000072414
2L	exon	probe	36526401	36526436	.	+	.	103240_1.000000:2L:-:ENSANGE00000074458
2L	exon	probe	16304107	16304142	.	+	.	103245_1.000000:2L:-:ENSANGE00000073082
2L	exon	probe	5271713	5271678	.	-	.	103250_1.000000:2L:+:ENSANGE00000006454
2L	exon	probe	39688812	39688847	.	+	.	103253_2.000000:2L:-:ENSANGE00000075101
2L	exon	probe	13911754	13911789	.	+	.	103264_1.000000:2L:-:ENSANGE00000072735
2L	exon	probe	17484635	17484670	.	+	.	103265_1.000000:2L:-:ENSANGE00000074592
2L	exon	probe	8182810	8182775	.	-	.	103279_1.000000:2L:+:ENSANGE00000075212
2L	exon	probe	19952806	19952841	.	+	.	103303_1.000000:2L:-:ENSANGE00000064222
2L	exon	probe	48755180	48755215	.	+	.	103316_1.000000:2L:-:ENSANGE00000031847
2L	exon	probe	45685498	45685533	.	+	.	103324_1.000000:2L:-:ENSANGE00000061630
2L	exon	probe	47735499	47735464	.	-	.	103332_1.000000:2L:+:ENSANGE00000037716
2L	exon	probe	10073053	10073018	.	-	.	103340_1.000000:2L:+:ENSANGE00000011270
2L	exon	probe	39911142	39911177	.	+	.	103343_1.000000:2L:-:ENSANGE00000026257
2L	exon	probe	40492009	40492044	.	+	.	103364_1.000000:2L:-:ENSANGE00000052214
2L	exon	probe	47043039	47043004	.	-	.	103366_1.000000:2L:+:ENSANGE00000037530
2L	exon	probe	7087431	7087396	.	-	.	103373_1.000000:2L:+:ENSANGE00000037609
2L	exon	probe	2972326	2972361	.	+	.	103376_1.000000:2L:-:ENSANGE00000037896
2L	exon	probe	34127954	34127919	.	-	.	103395_1.000000:2L:+:ENSANGE00000007252
2L	exon	probe	42223247	42223282	.	+	.	103408_1.000000:2L:-:ENSANGE00000038772
2L	exon	probe	2518856	2518891	.	+	.	103427_1.000000:2L:-:ENSANGE00000010774
2L	exon	probe	48686736	48686701	.	-	.	103431_1.000000:2L:+:ENSANGE00000071607
2L	exon	probe	38295720	38295755	.	+	.	103437_1.000000:2L:-:ENSANGE00000046047
2L	exon	probe	33437382	33437347	.	-	.	103445_1.000000:2L:+:ENSANGE00000040038
2L	exon	probe	45652828	45652863	.	+	.	103448_1.000000:2L:-:ENSANGE00000063496
2L	exon	probe	43933672	43933637	.	-	.	103453_1.000000:2L:+:ENSANGE00000033132
2L	exon	probe	36129005	36128970	.	-	.	103454_1.000000:2L:+:ENSANGE00000007443
2L	exon	probe	39639973	39640008	.	+	.	103456_1.000000:2L:-:ENSANGE00000074624
2L	exon	probe	39682771	39682736	.	-	.	103458_1.000000:2L:+:ENSANGE00000074646
2L	exon	probe	45987161	45987196	.	+	.	103461_1.000000:2L:-:ENSANGE00000032699
2L	exon	probe	43185332	43185367	.	+	.	103483_1.000000:2L:-:ENSANGE00000065139
2L	exon	probe	31706040	31706005	.	-	.	103487_1.150000:2L:+:ENSANGE00000081636
2L	exon	probe	31041374	31041409	.	+	.	103494_1.000000:2L:-:ENSANGE00000070557
2L	exon	probe	12949910	12949875	.	-	.	103502_1.000000:2L:+:ENSANGE00000067130
2L	exon	probe	7080429	7080394	.	-	.	103511_1.000000:2L:+:ENSANGE00000037609
2L	exon	probe	27696454	27696489	.	+	.	103522_1.000000:2L:-:ENSANGE00000071067
2L	exon	probe	39973588	39973553	.	-	.	103532_1.000000:2L:+:ENSANGE00000052584
2L	exon	probe	27980305	27980270	.	-	.	103536_1.000000:2L:+:ENSANGE00000019953
2L	exon	probe	46872960	46872925	.	-	.	103538_1.000000:2L:+:ENSANGE00000037463
2L	exon	probe	39604576	39604541	.	-	.	103550_1.000000:2L:+:ENSANGE00000075082
2L	exon	probe	7216195	7216230	.	+	.	103555_1.000000:2L:-:ENSANGE00000037847
2L	exon	probe	5870973	5871008	.	+	.	103563_1.000000:2L:-:ENSANGE00000006580
2L	exon	probe	32492765	32492730	.	-	.	103565_1.000000:2L:+:ENSANGE00000034914
2L	exon	probe	17525640	17525675	.	+	.	103577_1.000000:2L:-:ENSANGE00000074662
2L	exon	probe	48445282	48445317	.	+	.	103585_1.000000:2L:-:ENSANGE00000071600
2L	exon	probe	12141610	12141575	.	-	.	103589_1.000000:2L:+:ENSANGE00000054998
2L	exon	probe	4159479	4159444	.	-	.	103591_1.000000:2L:+:ENSANGE00000046203
2L	exon	probe	24103335	24103370	.	+	.	103593_1.000000:2L:-:ENSANGE00000019432
2L	exon	probe	23849441	23849406	.	-	.	103595_1.000000:2L:+:ENSANGE00000019237
2L	exon	probe	27909963	27909998	.	+	.	103600_1.000000:2L:-:ENSANGE00000070620
2L	exon	probe	40459816	40459851	.	+	.	103616_1.000000:2L:-:ENSANGE00000052304
2L	exon	probe	16096320	16096355	.	+	.	103629_1.000000:2L:-:ENSANGE00000072894
2L	exon	probe	8422074	8422039	.	-	.	103632_1.000000:2L:+:ENSANGE00000010429
2L	exon	probe	43294774	43294739	.	-	.	103642_1.000000:2L:+:ENSANGE00000066923
2L	exon	probe	11967599	11967564	.	-	.	103650_1.000000:2L:+:ENSANGE00000054595
2L	exon	probe	7769690	7769655	.	-	.	103656_1.650000:2L:+:ENSANGE00000052858
2L	exon	probe	21523709	21523744	.	+	.	103661_1.000000:2L:-:ENSANGE00000059807
2L	exon	probe	12097376	12097411	.	+	.	103663_1.000000:2L:-:ENSANGE00000054895
2L	exon	probe	16034948	16034983	.	+	.	103666_1.000000:2L:-:ENSANGE00000075059
2L	exon	probe	19768968	19768933	.	-	.	103670_1.000000:2L:+:ENSANGE00000014222
2L	exon	probe	12559074	12559109	.	+	.	103672_1.000000:2L:-:ENSANGE00000012111
2L	exon	probe	27673024	27673059	.	+	.	103674_1.000000:2L:-:ENSANGE00000070802
2L	exon	probe	48318739	48318774	.	+	.	103677_1.000000:2L:-:ENSANGE00000074293
2L	exon	probe	32316355	32316320	.	-	.	103688_1.000000:2L:+:ENSANGE00000049109
2L	exon	probe	44694305	44694270	.	-	.	103701_1.000000:2L:+:ENSANGE00000055111
2L	exon	probe	17447451	17447486	.	+	.	103713_1.000000:2L:-:ENSANGE00000074776
2L	exon	probe	26062015	26062050	.	+	.	103717_1.200000:2L:-:ENSANGE00000077461
2L	exon	probe	15239814	15239779	.	-	.	103723_1.000000:2L:+:ENSANGE00000049871
2L	exon	probe	22056066	22056101	.	+	.	103736_1.000000:2L:-:ENSANGE00000059810
2L	exon	probe	19462240	19462275	.	+	.	103741_1.000000:2L:-:ENSANGE00000064582
2L	exon	probe	27945299	27945264	.	-	.	103744_1.000000:2L:+:ENSANGE00000070950
2L	exon	probe	37078203	37078168	.	-	.	103759_1.000000:2L:+:ENSANGE00000069681
2L	exon	probe	9206824	9206789	.	-	.	103760_1.000000:2L:+:ENSANGE00000010583
2L	exon	probe	10205555	10205590	.	+	.	103768_1.000000:2L:-:ENSANGE00000054220
2L	exon	probe	44688799	44688764	.	-	.	103773_1.000000:2L:+:ENSANGE00000082285
2L	exon	probe	45639864	45639829	.	-	.	103778_1.000000:2L:+:ENSANGE00000032786
2L	exon	probe	7811016	7810981	.	-	.	103788_1.000000:2L:+:ENSANGE00000052987
2L	exon	probe	47600356	47600321	.	-	.	103792_1.000000:2L:+:ENSANGE00000032280
2L	exon	probe	45436340	45436375	.	+	.	103793_1.000000:2L:-:ENSANGE00000084808
2L	exon	probe	17307415	17307450	.	+	.	103797_1.000000:2L:-:ENSANGE00000024684
2L	exon	probe	28029757	28029722	.	-	.	103798_1.000000:2L:+:ENSANGE00000070747
2L	exon	probe	36382842	36382877	.	+	.	103803_1.000000:2L:-:ENSANGE00000007457
2L	exon	probe	26148639	26148604	.	-	.	103815_1.000000:2L:+:ENSANGE00000069981
2L	exon	probe	21296785	21296750	.	-	.	103825_1.000000:2L:+:ENSANGE00000079342
2L	exon	probe	44856749	44856714	.	-	.	103833_1.000000:2L:+:ENSANGE00000063841
2L	exon	probe	43180887	43180922	.	+	.	103835_1.000000:2L:-:ENSANGE00000066980
2L	exon	probe	42486375	42486340	.	-	.	103850_1.000000:2L:+:ENSANGE00000039118
2L	exon	probe	41587674	41587709	.	+	.	103854_1.000000:2L:-:ENSANGE00000073992
2L	exon	probe	48179995	48179960	.	-	.	103870_1.000000:2L:+:ENSANGE00000032098
2L	exon	probe	48438608	48438643	.	+	.	103872_1.000000:2L:-:ENSANGE00000071459
2L	exon	probe	48644040	48644075	.	+	.	103877_1.000000:2L:-:ENSANGE00000031903
2L	exon	probe	41646585	41646620	.	+	.	103882_1.000000:2L:-:ENSANGE00000074051
2L	exon	probe	39941892	39941857	.	-	.	103893_1.000000:2L:+:ENSANGE00000050569
2L	exon	probe	21749058	21749093	.	+	.	103900_1.000000:2L:-:ENSANGE00000079301
2L	exon	probe	3989799	3989834	.	+	.	103907_1.000000:2L:-:ENSANGE00000003023
2L	exon	probe	2797791	2797756	.	-	.	103909_1.000000:2L:+:ENSANGE00000037235
2L	exon	probe	22039888	22039853	.	-	.	103917_1.000000:2L:+:ENSANGE00000059898
2L	exon	probe	38703768	38703733	.	-	.	103919_1.000000:2L:+:ENSANGE00000044791
2L	exon	probe	21855823	21855788	.	-	.	103929_1.000000:2L:+:ENSANGE00000060143
2L	exon	probe	41990285	41990320	.	+	.	103930_1.000000:2L:-:ENSANGE00000038885
2L	exon	probe	6662145	6662180	.	+	.	103957_1.000000:2L:-:ENSANGE00000006635
2L	exon	probe	31893832	31893797	.	-	.	103960_1.000000:2L:+:ENSANGE00000046959
2L	exon	probe	36083273	36083238	.	-	.	103961_1.000000:2L:+:ENSANGE00000071880
2L	exon	probe	11720050	11720015	.	-	.	103968_1.000000:2L:+:ENSANGE00000035876
2L	exon	probe	3908717	3908682	.	-	.	103970_1.000000:2L:+:ENSANGE00000044295
2L	exon	probe	31225546	31225511	.	-	.	103971_1.100000:2L:+:ENSANGE00000083595
2L	exon	probe	537397	537362	.	-	.	104004_1.000000:2L:+:ENSANGE00000071312
2L	exon	probe	28043525	28043560	.	+	.	104005_1.000000:2L:-:ENSANGE00000070797
2L	exon	probe	2504814	2504779	.	-	.	104006_1.000000:2L:+:ENSANGE00000060993
2L	exon	probe	15240406	15240371	.	-	.	104010_1.000000:2L:+:ENSANGE00000049871
2L	exon	probe	26463165	26463200	.	+	.	104011_1.000000:2L:-:ENSANGE00000058861
2L	exon	probe	16871327	16871292	.	-	.	104012_1.000000:2L:+:ENSANGE00000083518
2L	exon	probe	28133634	28133669	.	+	.	104028_1.000000:2L:-:ENSANGE00000071142
2L	exon	probe	2947433	2947468	.	+	.	104029_1.000000:2L:-:ENSANGE00000037914
2L	exon	probe	9903838	9903803	.	-	.	104032_1.000000:2L:+:ENSANGE00000034545
2L	exon	probe	44648907	44648872	.	-	.	104044_1.000000:2L:+:ENSANGE00000032993
2L	exon	probe	48015672	48015637	.	-	.	104045_1.000000:2L:+:ENSANGE00000071353
2L	exon	probe	29703134	29703169	.	+	.	104069_1.000000:2L:-:ENSANGE00000013499
2L	exon	probe	37347284	37347249	.	-	.	104073_1.000000:2L:+:ENSANGE00000070139
2L	exon	probe	32119158	32119193	.	+	.	104083_1.000000:2L:-:ENSANGE00000013813
2L	exon	probe	34297536	34297571	.	+	.	104091_1.000000:2L:-:ENSANGE00000038126
2L	exon	probe	39969987	39970022	.	+	.	104103_1.000000:2L:-:ENSANGE00000026213
2L	exon	probe	43009769	43009734	.	-	.	104108_1.000000:2L:+:ENSANGE00000067006
2L	exon	probe	3868604	3868639	.	+	.	104112_1.000000:2L:-:ENSANGE00000044402
2L	exon	probe	1012180	1012215	.	+	.	104129_1.000000:2L:-:ENSANGE00000011513
2L	exon	probe	48633615	48633650	.	+	.	104131_1.000000:2L:-:ENSANGE00000031917
2L	exon	probe	42496293	42496258	.	-	.	104137_1.000000:2L:+:ENSANGE00000039096
2L	exon	probe	6673221	6673256	.	+	.	104142_1.000000:2L:-:ENSANGE00000006671
2L	exon	probe	22104523	22104558	.	+	.	104151_1.000000:2L:-:ENSANGE00000057966
2L	exon	probe	44442460	44442425	.	-	.	104153_1.000000:2L:+:ENSANGE00000080513
2L	exon	probe	31125252	31125217	.	-	.	104194_1.000000:2L:+:ENSANGE00000084396
2L	exon	probe	48380274	48380309	.	+	.	104202_1.000000:2L:-:ENSANGE00000071614
2L	exon	probe	38601961	38601926	.	-	.	104209_1.000000:2L:+:ENSANGE00000046594
2L	exon	probe	4151116	4151151	.	+	.	104215_1.000000:2L:-:ENSANGE00000044267
2L	exon	probe	48371390	48371425	.	+	.	104223_1.000000:2L:-:ENSANGE00000032033
2L	exon	probe	4984695	4984730	.	+	.	104227_1.000000:2L:-:ENSANGE00000073730
2L	exon	probe	38444897	38444862	.	-	.	104241_1.000000:2L:+:ENSANGE00000019225
2L	exon	probe	45075266	45075301	.	+	.	104244_1.000000:2L:-:ENSANGE00000077852
2L	exon	probe	3955277	3955312	.	+	.	104255_1.000000:2L:-:ENSANGE00000046179
2L	exon	probe	20329043	20329078	.	+	.	104256_1.000000:2L:-:ENSANGE00000014354
2L	exon	probe	38451586	38451551	.	-	.	104259_1.000000:2L:+:ENSANGE00000019229
2L	exon	probe	36521611	36521646	.	+	.	104260_1.000000:2L:-:ENSANGE00000074556
2L	exon	probe	39547190	39547225	.	+	.	104262_1.000000:2L:-:ENSANGE00000075089
2L	exon	probe	33361308	33361343	.	+	.	104266_1.000000:2L:-:ENSANGE00000034796
2L	exon	probe	32115692	32115727	.	+	.	104280_1.000000:2L:-:ENSANGE00000013815
2L	exon	probe	9662471	9662506	.	+	.	104294_1.000000:2L:-:ENSANGE00000034359
2L	exon	probe	14859456	14859491	.	+	.	104299_1.000000:2L:-:ENSANGE00000049334
2L	exon	probe	10830837	10830802	.	-	.	104353_1.000000:2L:+:ENSANGE00000054124
2L	exon	probe	29964540	29964575	.	+	.	104362_1.000000:2L:-:ENSANGE00000079984
2L	exon	probe	23031371	23031406	.	+	.	104363_1.000000:2L:-:ENSANGE00000014735
2L	exon	probe	46535624	46535589	.	-	.	104368_1.000000:2L:+:ENSANGE00000032574
2L	exon	probe	41636583	41636618	.	+	.	104378_1.000000:2L:-:ENSANGE00000074057
2L	exon	probe	13086599	13086564	.	-	.	104385_1.000000:2L:+:ENSANGE00000067231
2L	exon	probe	10228380	10228415	.	+	.	104405_1.000000:2L:-:ENSANGE00000054196
2L	exon	probe	20468230	20468265	.	+	.	104410_1.000000:2L:-:ENSANGE00000035986
2L	exon	probe	4509472	4509437	.	-	.	104416_1.000000:2L:+:ENSANGE00000002733
2L	exon	probe	32731105	32731140	.	+	.	104423_1.000000:2L:-:ENSANGE00000034639
2L	exon	probe	13461613	13461578	.	-	.	104424_1.000000:2L:+:ENSANGE00000023436
2L	exon	probe	45653228	45653263	.	+	.	104439_1.000000:2L:-:ENSANGE00000063496
2L	exon	probe	44495686	44495721	.	+	.	104445_1.000000:2L:-:ENSANGE00000033037
2L	exon	probe	10031470	10031435	.	-	.	104446_1.000000:2L:+:ENSANGE00000054176
2L	exon	probe	20652911	20652946	.	+	.	104447_1.000000:2L:-:ENSANGE00000035998
2L	exon	probe	27945099	27945064	.	-	.	104451_1.000000:2L:+:ENSANGE00000070950
2L	exon	probe	47796268	47796303	.	+	.	104457_1.000000:2L:-:ENSANGE00000032214
2L	exon	probe	24621185	24621220	.	+	.	104465_1.650000:2L:-:ENSANGE00000079286
2L	exon	probe	9632494	9632459	.	-	.	104481_1.000000:2L:+:ENSANGE00000034366
2L	exon	probe	36129612	36129577	.	-	.	104482_1.000000:2L:+:ENSANGE00000007440
2L	exon	probe	8253688	8253653	.	-	.	104496_1.050000:2L:+:ENSANGE00000079009
2L	exon	probe	2657191	2657156	.	-	.	104511_1.000000:2L:+:ENSANGE00000037703
2L	exon	probe	31120488	31120453	.	-	.	104514_1.000000:2L:+:ENSANGE00000072526
2L	exon	probe	16466241	16466276	.	+	.	104527_1.000000:2L:-:ENSANGE00000061510
2L	exon	probe	35893667	35893702	.	+	.	104529_1.000000:2L:-:ENSANGE00000072549
2L	exon	probe	37343178	37343143	.	-	.	104540_1.000000:2L:+:ENSANGE00000069649
2L	exon	probe	45683804	45683839	.	+	.	104572_1.000000:2L:-:ENSANGE00000061620
2L	exon	probe	13454449	13454484	.	+	.	104586_1.000000:2L:-:ENSANGE00000072303
2L	exon	probe	45070257	45070222	.	-	.	104587_1.000000:2L:+:ENSANGE00000063191
2L	exon	probe	10717904	10717939	.	+	.	104588_1.000000:2L:-:ENSANGE00000011454
2L	exon	probe	24204419	24204384	.	-	.	104605_1.000000:2L:+:ENSANGE00000037255
2L	exon	probe	38767282	38767247	.	-	.	104607_1.000000:2L:+:ENSANGE00000044777
2L	exon	probe	45701794	45701829	.	+	.	104609_1.000000:2L:-:ENSANGE00000061631
2L	exon	probe	17505367	17505402	.	+	.	104644_1.000000:2L:-:ENSANGE00000024745
2L	exon	probe	17267054	17267019	.	-	.	104645_1.000000:2L:+:ENSANGE00000024669
2L	exon	probe	6930628	6930663	.	+	.	104649_1.000000:2L:-:ENSANGE00000077702
2L	exon	probe	16853895	16853930	.	+	.	104652_1.000000:2L:-:ENSANGE00000060975
2L	exon	probe	31687288	31687323	.	+	.	104666_1.000000:2L:-:ENSANGE00000080400
2L	exon	probe	39932344	39932379	.	+	.	104680_1.000000:2L:-:ENSANGE00000051965
2L	exon	probe	48687495	48687460	.	-	.	104687_1.000000:2L:+:ENSANGE00000071606
2L	exon	probe	23984007	23983972	.	-	.	104692_1.000000:2L:+:ENSANGE00000037938
2L	exon	probe	26911135	26911100	.	-	.	104693_1.000000:2L:+:ENSANGE00000082457
2L	exon	probe	15405631	15405596	.	-	.	104699_1.000000:2L:+:ENSANGE00000073028
2L	exon	probe	38617443	38617408	.	-	.	104702_2.000000:2L:+:ENSANGE00000019189
2L	exon	probe	8205370	8205405	.	+	.	104714_1.000000:2L:-:ENSANGE00000075257
2L	exon	probe	34175417	34175452	.	+	.	104723_1.000000:2L:-:ENSANGE00000040160
2L	exon	probe	19608709	19608744	.	+	.	104728_1.000000:2L:-:ENSANGE00000064391
2L	exon	probe	45720381	45720416	.	+	.	104730_1.000000:2L:-:ENSANGE00000061719
2L	exon	probe	47690658	47690623	.	-	.	104731_1.000000:2L:+:ENSANGE00000032249
2L	exon	probe	29917319	29917284	.	-	.	104742_1.000000:2L:+:ENSANGE00000045520
2L	exon	probe	46891527	46891492	.	-	.	104754_1.000000:2L:+:ENSANGE00000032463
2L	exon	probe	15479583	15479548	.	-	.	104760_1.000000:2L:+:ENSANGE00000074866
2L	exon	probe	19786590	19786625	.	+	.	104762_1.000000:2L:-:ENSANGE00000048255
2L	exon	probe	29884372	29884337	.	-	.	104770_1.000000:2L:+:ENSANGE00000045421
2L	exon	probe	28029573	28029538	.	-	.	104773_1.000000:2L:+:ENSANGE00000070747
2L	exon	probe	20395967	20396002	.	+	.	104781_1.000000:2L:-:ENSANGE00000014377
2L	exon	probe	39954034	39954069	.	+	.	104786_1.000000:2L:-:ENSANGE00000052602
2L	exon	probe	43804843	43804878	.	+	.	104792_1.000000:2L:-:ENSANGE00000033140
2L	exon	probe	36065860	36065895	.	+	.	104796_1.000000:2L:-:ENSANGE00000007424
2L	exon	probe	26078962	26078927	.	-	.	104799_1.000000:2L:+:ENSANGE00000070351
2L	exon	probe	17368121	17368086	.	-	.	104803_1.000000:2L:+:ENSANGE00000024712
2L	exon	probe	11561719	11561684	.	-	.	104804_1.000000:2L:+:ENSANGE00000011581
2L	exon	probe	48380060	48380095	.	+	.	104809_1.000000:2L:-:ENSANGE00000071614
2L	exon	probe	24427299	24427334	.	+	.	104815_1.000000:2L:-:ENSANGE00000043920
2L	exon	probe	30480374	30480409	.	+	.	104817_1.000000:2L:-:ENSANGE00000072547
2L	exon	probe	28454151	28454186	.	+	.	104821_1.000000:2L:-:ENSANGE00000048113
2L	exon	probe	11798870	11798905	.	+	.	104850_1.000000:2L:-:ENSANGE00000036129
2L	exon	probe	11815856	11815891	.	+	.	104851_1.000000:2L:-:ENSANGE00000011826
2L	exon	probe	19223173	19223208	.	+	.	104868_1.000000:2L:-:ENSANGE00000054839
2L	exon	probe	12558294	12558329	.	+	.	104875_1.000000:2L:-:ENSANGE00000012111
2L	exon	probe	22599586	22599551	.	-	.	104880_1.000000:2L:+:ENSANGE00000046897
2L	exon	probe	48347221	48347256	.	+	.	104882_1.000000:2L:-:ENSANGE00000074295
2L	exon	probe	17150444	17150409	.	-	.	104883_1.000000:2L:+:ENSANGE00000063168
2L	exon	probe	23285156	23285121	.	-	.	104886_1.000000:2L:+:ENSANGE00000047400
2L	exon	probe	39713828	39713793	.	-	.	104887_1.000000:2L:+:ENSANGE00000074549
2L	exon	probe	46965702	46965667	.	-	.	104888_1.000000:2L:+:ENSANGE00000038396
2L	exon	probe	38779504	38779539	.	+	.	104890_1.000000:2L:-:ENSANGE00000019109
2L	exon	probe	28084196	28084231	.	+	.	104894_1.000000:2L:-:ENSANGE00000070717
2L	exon	probe	29932991	29932956	.	-	.	104895_1.000000:2L:+:ENSANGE00000045454
2L	exon	probe	39838213	39838178	.	-	.	104900_1.000000:2L:+:ENSANGE00000051983
2L	exon	probe	19727082	19727047	.	-	.	104902_1.000000:2L:+:ENSANGE00000064056
2L	exon	probe	13689169	13689204	.	+	.	104904_1.000000:2L:-:ENSANGE00000023536
2L	exon	probe	16377777	16377742	.	-	.	104909_1.000000:2L:+:ENSANGE00000063161
2L	exon	probe	33639049	33639014	.	-	.	104910_1.000000:2L:+:ENSANGE00000039982
2L	exon	probe	8050015	8050050	.	+	.	104916_1.000000:2L:-:ENSANGE00000075156
2L	exon	probe	34113564	34113529	.	-	.	104920_1.000000:2L:+:ENSANGE00000007243
2L	exon	probe	42228661	42228626	.	-	.	104933_1.000000:2L:+:ENSANGE00000038880
2L	exon	probe	39628121	39628086	.	-	.	104938_1.000000:2L:+:ENSANGE00000026312
2L	exon	probe	18640873	18640908	.	+	.	104946_1.000000:2L:-:ENSANGE00000054823
2L	exon	probe	12946491	12946456	.	-	.	104951_1.000000:2L:+:ENSANGE00000067129
2L	exon	probe	39912871	39912906	.	+	.	104957_1.000000:2L:-:ENSANGE00000026256
2L	exon	probe	15484502	15484467	.	-	.	104960_1.000000:2L:+:ENSANGE00000074868
2L	exon	probe	29057582	29057617	.	+	.	104962_1.000000:2L:-:ENSANGE00000048110
2L	exon	probe	20031415	20031450	.	+	.	104978_1.000000:2L:-:ENSANGE00000064665
2L	exon	probe	39618320	39618285	.	-	.	104981_1.000000:2L:+:ENSANGE00000074499
2L	exon	probe	36860011	36860046	.	+	.	105000_1.000000:2L:-:ENSANGE00000069678
2L	exon	probe	30358496	30358531	.	+	.	105011_1.000000:2L:-:ENSANGE00000045436
2L	exon	probe	27896978	27897013	.	+	.	105012_1.000000:2L:-:ENSANGE00000081338
2L	exon	probe	21053749	21053784	.	+	.	105020_1.000000:2L:-:ENSANGE00000036230
2L	exon	probe	23461463	23461428	.	-	.	105023_1.000000:2L:+:ENSANGE00000037791
2L	exon	probe	3461401	3461436	.	+	.	105029_1.000000:2L:-:ENSANGE00000037522
2L	exon	probe	46622826	46622861	.	+	.	105038_1.000000:2L:-:ENSANGE00000068180
2L	exon	probe	27690865	27690830	.	-	.	105046_1.000000:2L:+:ENSANGE00000071122
2L	exon	probe	27251366	27251331	.	-	.	105049_1.000000:2L:+:ENSANGE00000059062
2L	exon	probe	47465147	47465182	.	+	.	105052_1.000000:2L:-:ENSANGE00000037753
2L	exon	probe	22911668	22911633	.	-	.	105053_1.000000:2L:+:ENSANGE00000047205
2L	exon	probe	16867226	16867191	.	-	.	105062_1.000000:2L:+:ENSANGE00000083534
2L	exon	probe	39953024	39953059	.	+	.	105065_1.000000:2L:-:ENSANGE00000052601
2L	exon	probe	39648366	39648401	.	+	.	105071_1.000000:2L:-:ENSANGE00000075298
2L	exon	probe	47918901	47918866	.	-	.	105073_1.000000:2L:+:ENSANGE00000032168
2L	exon	probe	34103479	34103444	.	-	.	105076_1.000000:2L:+:ENSANGE00000040498
2L	exon	probe	12774615	12774650	.	+	.	105085_1.000000:2L:-:ENSANGE00000055027
2L	exon	probe	44152325	44152290	.	-	.	105087_1.000000:2L:+:ENSANGE00000054930
2L	exon	probe	4259680	4259715	.	+	.	105090_1.000000:2L:-:ENSANGE00000002870
2L	exon	probe	11617038	11617073	.	+	.	105102_1.000000:2L:-:ENSANGE00000036452
2L	exon	probe	36734884	36734919	.	+	.	105107_1.000000:2L:-:ENSANGE00000074470
2L	exon	probe	3933439	3933474	.	+	.	105116_1.000000:2L:-:ENSANGE00000003133
2L	exon	probe	10339825	10339790	.	-	.	105118_1.000000:2L:+:ENSANGE00000053935
2L	exon	probe	10200092	10200127	.	+	.	105138_1.000000:2L:-:ENSANGE00000054032
2L	exon	probe	1906672	1906637	.	-	.	105149_1.000000:2L:+:ENSANGE00000082690
2L	exon	probe	36549720	36549755	.	+	.	105156_1.000000:2L:-:ENSANGE00000019036
2L	exon	probe	13503343	13503308	.	-	.	105171_1.000000:2L:+:ENSANGE00000072169
2L	exon	probe	10839695	10839660	.	-	.	105176_1.000000:2L:+:ENSANGE00000054059
2L	exon	probe	21864315	21864350	.	+	.	105184_1.000000:2L:-:ENSANGE00000059913
2L	exon	probe	32238398	32238363	.	-	.	105188_1.000000:2L:+:ENSANGE00000013862
2L	exon	probe	46269863	46269828	.	-	.	105196_1.000000:2L:+:ENSANGE00000065741
2L	exon	probe	8078238	8078273	.	+	.	105203_1.000000:2L:-:ENSANGE00000010221
2L	exon	probe	24972939	24972904	.	-	.	105206_1.000000:2L:+:ENSANGE00000043534
2L	exon	probe	29943822	29943787	.	-	.	105208_1.000000:2L:+:ENSANGE00000045607
2L	exon	probe	48777951	48777916	.	-	.	105212_1.000000:2L:+:ENSANGE00000071399
2L	exon	probe	26315800	26315765	.	-	.	105224_1.000000:2L:+:ENSANGE00000019764
2L	exon	probe	15510564	15510529	.	-	.	105236_1.000000:2L:+:ENSANGE00000074730
2L	exon	probe	33641742	33641707	.	-	.	105237_1.000000:2L:+:ENSANGE00000078882
2L	exon	probe	44196991	44197026	.	+	.	105238_1.000000:2L:-:ENSANGE00000033096
2L	exon	probe	10613913	10613948	.	+	.	105244_1.000000:2L:-:ENSANGE00000011397
2L	exon	probe	48280038	48280003	.	-	.	105249_1.000000:2L:+:ENSANGE00000032067
2L	exon	probe	27897577	27897612	.	+	.	105255_1.000000:2L:-:ENSANGE00000081345
2L	exon	probe	4986397	4986432	.	+	.	105268_1.000000:2L:-:ENSANGE00000073734
2L	exon	probe	32099817	32099782	.	-	.	105289_1.000000:2L:+:ENSANGE00000046920
2L	exon	probe	3940543	3940578	.	+	.	105292_1.000000:2L:-:ENSANGE00000003136
2L	exon	probe	13473563	13473528	.	-	.	105295_1.000000:2L:+:ENSANGE00000023443
2L	exon	probe	15493600	15493635	.	+	.	105304_1.000000:2L:-:ENSANGE00000024079
2L	exon	probe	36135624	36135589	.	-	.	105321_1.000000:2L:+:ENSANGE00000072156
2L	exon	probe	44528467	44528502	.	+	.	105323_1.000000:2L:-:ENSANGE00000055478
2L	exon	probe	23911251	23911216	.	-	.	105330_1.000000:2L:+:ENSANGE00000037534
2L	exon	probe	44758710	44758745	.	+	.	105334_1.000000:2L:-:ENSANGE00000057670
2L	exon	probe	47943265	47943300	.	+	.	105339_1.000000:2L:-:ENSANGE00000074234
2L	exon	probe	42995392	42995357	.	-	.	105349_1.000000:2L:+:ENSANGE00000025706
2L	exon	probe	5270942	5270907	.	-	.	105350_1.000000:2L:+:ENSANGE00000006453
2L	exon	probe	35592848	35592883	.	+	.	105361_1.000000:2L:-:ENSANGE00000072466
2L	exon	probe	14979683	14979648	.	-	.	105363_1.000000:2L:+:ENSANGE00000049308
2L	exon	probe	34048621	34048586	.	-	.	105364_1.000000:2L:+:ENSANGE00000038278
2L	exon	probe	16307259	16307294	.	+	.	105365_1.000000:2L:-:ENSANGE00000072927
2L	exon	probe	29925076	29925041	.	-	.	105369_1.000000:2L:+:ENSANGE00000045678
2L	exon	probe	2900803	2900768	.	-	.	105377_1.000000:2L:+:ENSANGE00000037495
2L	exon	probe	27349095	27349060	.	-	.	105381_1.000000:2L:+:ENSANGE00000060939
2L	exon	probe	1912016	1911981	.	-	.	105386_1.000000:2L:+:ENSANGE00000060356
2L	exon	probe	38119286	38119321	.	+	.	105389_1.000000:2L:-:ENSANGE00000046016
2L	exon	probe	2897413	2897448	.	+	.	105394_1.000000:2L:-:ENSANGE00000037583
2L	exon	probe	40020665	40020630	.	-	.	105403_1.000000:2L:+:ENSANGE00000052448
2L	exon	probe	16533035	16533070	.	+	.	105404_1.000000:2L:-:ENSANGE00000024535
2L	exon	probe	21719484	21719449	.	-	.	105405_1.000000:2L:+:ENSANGE00000080022
2L	exon	probe	14086037	14086002	.	-	.	105415_1.000000:2L:+:ENSANGE00000079105
2L	exon	probe	11821799	11821834	.	+	.	105416_1.000000:2L:-:ENSANGE00000011827
2L	exon	probe	43189251	43189286	.	+	.	105427_1.000000:2L:-:ENSANGE00000065119
2L	exon	probe	3609173	3609138	.	-	.	105437_1.000000:2L:+:ENSANGE00000045824
2L	exon	probe	16840978	16840943	.	-	.	105442_1.000000:2L:+:ENSANGE00000060857
2L	exon	probe	13669257	13669222	.	-	.	105451_1.000000:2L:+:ENSANGE00000072436
2L	exon	probe	27971660	27971625	.	-	.	105454_1.000000:2L:+:ENSANGE00000071053
2L	exon	probe	23418737	23418702	.	-	.	105461_1.000000:2L:+:ENSANGE00000037552
2L	exon	probe	11585065	11585030	.	-	.	105464_1.000000:2L:+:ENSANGE00000011646
2L	exon	probe	45689177	45689212	.	+	.	105470_1.000000:2L:-:ENSANGE00000061636
2L	exon	probe	31709330	31709295	.	-	.	105471_1.000000:2L:+:ENSANGE00000081611
2L	exon	probe	14766052	14766087	.	+	.	105474_1.000000:2L:-:ENSANGE00000023826
2L	exon	probe	26191383	26191348	.	-	.	105492_1.000000:2L:+:ENSANGE00000069989
2L	exon	probe	13611006	13611041	.	+	.	105499_1.000000:2L:-:ENSANGE00000023502
2L	exon	probe	20624378	20624413	.	+	.	105500_1.000000:2L:-:ENSANGE00000036216
2L	exon	probe	15405831	15405796	.	-	.	105505_1.000000:2L:+:ENSANGE00000073028
2L	exon	probe	21958787	21958822	.	+	.	105515_1.000000:2L:-:ENSANGE00000014565
2L	exon	probe	4069256	4069291	.	+	.	105525_1.000000:2L:-:ENSANGE00000045704
2L	exon	probe	8823782	8823747	.	-	.	105534_1.000000:2L:+:ENSANGE00000074786
2L	exon	probe	38612198	38612163	.	-	.	105535_1.000000:2L:+:ENSANGE00000078418
2L	exon	probe	24966718	24966683	.	-	.	105550_1.000000:2L:+:ENSANGE00000043554
2L	exon	probe	47223469	47223504	.	+	.	105556_1.000000:2L:-:ENSANGE00000040090
2L	exon	probe	26894569	26894534	.	-	.	105559_1.000000:2L:+:ENSANGE00000058871
2L	exon	probe	37078405	37078370	.	-	.	105560_1.000000:2L:+:ENSANGE00000069681
2L	exon	probe	42495684	42495649	.	-	.	105564_1.000000:2L:+:ENSANGE00000039096
2L	exon	probe	12340168	12340133	.	-	.	105565_1.000000:2L:+:ENSANGE00000054571
2L	exon	probe	43794358	43794393	.	+	.	105578_1.000000:2L:-:ENSANGE00000083785
2L	exon	probe	9898389	9898424	.	+	.	105582_1.000000:2L:-:ENSANGE00000083756
2L	exon	probe	39953416	39953451	.	+	.	105592_1.000000:2L:-:ENSANGE00000052601
2L	exon	probe	10807831	10807866	.	+	.	105613_1.000000:2L:-:ENSANGE00000054164
2L	exon	probe	5237310	5237275	.	-	.	105618_1.000000:2L:+:ENSANGE00000073693
2L	exon	probe	4510696	4510661	.	-	.	105619_1.000000:2L:+:ENSANGE00000002688
2L	exon	probe	15624156	15624191	.	+	.	105623_1.000000:2L:-:ENSANGE00000073100
2L	exon	probe	23986123	23986088	.	-	.	105639_1.000000:2L:+:ENSANGE00000037936
2L	exon	probe	48632108	48632143	.	+	.	105640_1.000000:2L:-:ENSANGE00000031916
2L	exon	probe	13408057	13408092	.	+	.	105652_1.000000:2L:-:ENSANGE00000071994
2L	exon	probe	23279896	23279861	.	-	.	105666_1.000000:2L:+:ENSANGE00000047036
2L	exon	probe	9717770	9717805	.	+	.	105692_1.000000:2L:-:ENSANGE00000034345
2L	exon	probe	4417604	4417639	.	+	.	105695_1.000000:2L:-:ENSANGE00000002790
2L	exon	probe	4175501	4175466	.	-	.	105699_1.000000:2L:+:ENSANGE00000002908
2L	exon	probe	11622268	11622303	.	+	.	105703_1.000000:2L:-:ENSANGE00000036161
2L	exon	probe	16114833	16114868	.	+	.	105714_1.000000:2L:-:ENSANGE00000024278
2L	exon	probe	2484924	2484959	.	+	.	105719_1.000000:2L:-:ENSANGE00000080226
2L	exon	probe	36861591	36861626	.	+	.	105725_1.000000:2L:-:ENSANGE00000069676
2L	exon	probe	48245238	48245203	.	-	.	105743_1.000000:2L:+:ENSANGE00000074198
2L	exon	probe	45790896	45790931	.	+	.	105747_1.000000:2L:-:ENSANGE00000061714
2L	exon	probe	19202068	19202103	.	+	.	105748_1.000000:2L:-:ENSANGE00000014115
2L	exon	probe	23116774	23116809	.	+	.	105753_1.000000:2L:-:ENSANGE00000047376
2L	exon	probe	29929196	29929161	.	-	.	105763_1.000000:2L:+:ENSANGE00000045386
2L	exon	probe	15245479	15245444	.	-	.	105773_1.000000:2L:+:ENSANGE00000049678
2L	exon	probe	46075900	46075935	.	+	.	105783_1.000000:2L:-:ENSANGE00000032694
2L	exon	probe	27989698	27989663	.	-	.	105799_1.000000:2L:+:ENSANGE00000070896
2L	exon	probe	42988852	42988817	.	-	.	105800_1.000000:2L:+:ENSANGE00000025714
2L	exon	probe	43003475	43003510	.	+	.	105806_1.000000:2L:-:ENSANGE00000025701
2L	exon	probe	46893705	46893670	.	-	.	105812_1.000000:2L:+:ENSANGE00000032473
2L	exon	probe	46419323	46419358	.	+	.	105816_1.000000:2L:-:ENSANGE00000032597
2L	exon	probe	36860186	36860221	.	+	.	105836_1.000000:2L:-:ENSANGE00000069675
2L	exon	probe	44190338	44190373	.	+	.	105837_1.000000:2L:-:ENSANGE00000055034
2L	exon	probe	8824466	8824431	.	-	.	105843_1.000000:2L:+:ENSANGE00000074790
2L	exon	probe	27641962	27641997	.	+	.	105849_1.000000:2L:-:ENSANGE00000070676
2L	exon	probe	44428137	44428102	.	-	.	105852_1.350000:2L:+:ENSANGE00000054946
2L	exon	probe	45633791	45633826	.	+	.	105861_1.000000:2L:-:ENSANGE00000063217
2L	exon	probe	22141778	22141743	.	-	.	105867_1.000000:2L:+:ENSANGE00000014639
2L	exon	probe	34839554	34839589	.	+	.	105872_1.000000:2L:-:ENSANGE00000039554
2L	exon	probe	47270906	47270941	.	+	.	105881_1.000000:2L:-:ENSANGE00000081626
2L	exon	probe	16509740	16509705	.	-	.	105889_1.000000:2L:+:ENSANGE00000061368
2L	exon	probe	28005727	28005762	.	+	.	105897_1.000000:2L:-:ENSANGE00000019959
2L	exon	probe	26148439	26148404	.	-	.	105906_1.000000:2L:+:ENSANGE00000069981
2L	exon	probe	38709079	38709114	.	+	.	105922_1.000000:2L:-:ENSANGE00000046088
2L	exon	probe	4242826	4242861	.	+	.	105924_1.000000:2L:-:ENSANGE00000045683
2L	exon	probe	43796183	43796218	.	+	.	105933_1.000000:2L:-:ENSANGE00000083785
2L	exon	probe	29876351	29876316	.	-	.	105945_1.000000:2L:+:ENSANGE00000045555
2L	exon	probe	13901150	13901115	.	-	.	105957_1.000000:2L:+:ENSANGE00000072483
2L	exon	probe	981204	981239	.	+	.	105958_2.000000:2L:-:ENSANGE00000071212
2L	exon	probe	22639793	22639758	.	-	.	105961_1.500000:2L:+:ENSANGE00000079217
2L	exon	probe	12659629	12659664	.	+	.	105964_1.000000:2L:-:ENSANGE00000012183
2L	exon	probe	23997789	23997824	.	+	.	105965_1.000000:2L:-:ENSANGE00000037774
2L	exon	probe	44151722	44151687	.	-	.	105967_1.000000:2L:+:ENSANGE00000054928
2L	exon	probe	48701100	48701135	.	+	.	105984_1.000000:2L:-:ENSANGE00000074308
2L	exon	probe	19847416	19847451	.	+	.	105998_1.000000:2L:-:ENSANGE00000014283
2L	exon	probe	36108888	36108923	.	+	.	106004_1.000000:2L:-:ENSANGE00000072092
2L	exon	probe	36109088	36109123	.	+	.	106008_1.000000:2L:-:ENSANGE00000072092
2L	exon	probe	46076642	46076607	.	-	.	106013_1.000000:2L:+:ENSANGE00000065803
2L	exon	probe	28136155	28136190	.	+	.	106022_1.000000:2L:-:ENSANGE00000071141
2L	exon	probe	6694202	6694167	.	-	.	106028_1.000000:2L:+:ENSANGE00000006690
2L	exon	probe	17236857	17236822	.	-	.	106033_1.150000:2L:+:ENSANGE00000063088
2L	exon	probe	47457172	47457137	.	-	.	106040_1.000000:2L:+:ENSANGE00000080047
2L	exon	probe	30473091	30473126	.	+	.	106054_1.000000:2L:-:ENSANGE00000013616
2L	exon	probe	47520831	47520866	.	+	.	106063_1.000000:2L:-:ENSANGE00000038416
2L	exon	probe	31150519	31150554	.	+	.	106094_1.000000:2L:-:ENSANGE00000013360
2L	exon	probe	22074815	22074850	.	+	.	106096_1.000000:2L:-:ENSANGE00000060256
2L	exon	probe	19594759	19594724	.	-	.	106113_1.000000:2L:+:ENSANGE00000014163
2L	exon	probe	25064500	25064535	.	+	.	106121_1.000000:2L:-:ENSANGE00000084477
2L	exon	probe	36553229	36553264	.	+	.	106142_1.000000:2L:-:ENSANGE00000019047
2L	exon	probe	37184246	37184281	.	+	.	106153_1.000000:2L:-:ENSANGE00000069891
2L	exon	probe	42487524	42487489	.	-	.	106154_1.000000:2L:+:ENSANGE00000039123
2L	exon	probe	34189087	34189122	.	+	.	106157_1.000000:2L:-:ENSANGE00000040123
2L	exon	probe	16105017	16105052	.	+	.	106159_1.000000:2L:-:ENSANGE00000024325
2L	exon	probe	21504699	21504734	.	+	.	106160_1.000000:2L:-:ENSANGE00000060054
2L	exon	probe	6938909	6938944	.	+	.	106170_1.000000:2L:-:ENSANGE00000037396
2L	exon	probe	48268884	48268849	.	-	.	106179_1.000000:2L:+:ENSANGE00000032070
2L	exon	probe	24895721	24895686	.	-	.	106183_1.000000:2L:+:ENSANGE00000043497
2L	exon	probe	44528067	44528102	.	+	.	106191_1.000000:2L:-:ENSANGE00000055478
2L	exon	probe	48771895	48771930	.	+	.	106199_1.000000:2L:-:ENSANGE00000071584
2L	exon	probe	11552639	11552604	.	-	.	106209_1.000000:2L:+:ENSANGE00000011607
2L	exon	probe	5698059	5698094	.	+	.	106226_1.000000:2L:-:ENSANGE00000076703
2L	exon	probe	43339872	43339837	.	-	.	106228_1.000000:2L:+:ENSANGE00000064936
2L	exon	probe	16303707	16303742	.	+	.	106237_1.000000:2L:-:ENSANGE00000073082
2L	exon	probe	47195550	47195585	.	+	.	106258_1.000000:2L:-:ENSANGE00000037693
2L	exon	probe	46612643	46612608	.	-	.	106262_1.000000:2L:+:ENSANGE00000032534
2L	exon	probe	14614039	14614074	.	+	.	106278_1.000000:2L:-:ENSANGE00000049315
2L	exon	probe	46773480	46773445	.	-	.	106287_1.000000:2L:+:ENSANGE00000065639
2L	exon	probe	25074667	25074632	.	-	.	106288_1.000000:2L:+:ENSANGE00000043963
2L	exon	probe	48522034	48522069	.	+	.	106292_1.000000:2L:-:ENSANGE00000071374
2L	exon	probe	4485301	4485266	.	-	.	106300_1.000000:2L:+:ENSANGE00000002686
2L	exon	probe	10838405	10838370	.	-	.	106307_1.000000:2L:+:ENSANGE00000054060
2L	exon	probe	45073822	45073857	.	+	.	106315_1.150000:2L:-:ENSANGE00000032921
2L	exon	probe	5597519	5597484	.	-	.	106318_1.000000:2L:+:ENSANGE00000076740
2L	exon	probe	3864503	3864538	.	+	.	106351_1.000000:2L:-:ENSANGE00000044415
2L	exon	probe	38109721	38109686	.	-	.	106357_1.000000:2L:+:ENSANGE00000046333
2L	exon	probe	23992029	23991994	.	-	.	106373_1.000000:2L:+:ENSANGE00000037346
2L	exon	probe	31623305	31623340	.	+	.	106377_1.000000:2L:-:ENSANGE00000013733
2L	exon	probe	3977430	3977395	.	-	.	106385_1.000000:2L:+:ENSANGE00000045735
2L	exon	probe	2831967	2832002	.	+	.	106390_1.000000:2L:-:ENSANGE00000010547
2L	exon	probe	14155324	14155289	.	-	.	106394_1.000000:2L:+:ENSANGE00000072737
2L	exon	probe	7084422	7084387	.	-	.	106395_1.000000:2L:+:ENSANGE00000037609
2L	exon	probe	39652618	39652653	.	+	.	106396_1.000000:2L:-:ENSANGE00000026292
2L	exon	probe	3343324	3343359	.	+	.	106398_1.000000:2L:-:ENSANGE00000037719
2L	exon	probe	35891462	35891497	.	+	.	106402_1.000000:2L:-:ENSANGE00000072538
2L	exon	probe	31786159	31786124	.	-	.	106406_1.000000:2L:+:ENSANGE00000049123
2L	exon	probe	24953875	24953840	.	-	.	106420_1.000000:2L:+:ENSANGE00000077533
2L	exon	probe	3978152	3978117	.	-	.	106435_1.000000:2L:+:ENSANGE00000045732
2L	exon	probe	25370040	25370075	.	+	.	106443_1.000000:2L:-:ENSANGE00000019615
2L	exon	probe	28219183	28219218	.	+	.	106444_1.000000:2L:-:ENSANGE00000073227
2L	exon	probe	39609365	39609400	.	+	.	106445_1.000000:2L:-:ENSANGE00000026332
2L	exon	probe	38347764	38347729	.	-	.	106492_1.000000:2L:+:ENSANGE00000044806
2L	exon	probe	48504744	48504779	.	+	.	106493_1.000000:2L:-:ENSANGE00000071457
2L	exon	probe	18631253	18631288	.	+	.	106513_1.000000:2L:-:ENSANGE00000054892
2L	exon	probe	19852134	19852169	.	+	.	106522_1.000000:2L:-:ENSANGE00000014285
2L	exon	probe	36110195	36110230	.	+	.	106537_1.000000:2L:-:ENSANGE00000072091
2L	exon	probe	46080528	46080493	.	-	.	106547_1.000000:2L:+:ENSANGE00000065798
2L	exon	probe	18802638	18802603	.	-	.	106557_1.000000:2L:+:ENSANGE00000054983
2L	exon	probe	28666271	28666236	.	-	.	106577_1.000000:2L:+:ENSANGE00000048073
2L	exon	probe	21868577	21868542	.	-	.	106578_1.000000:2L:+:ENSANGE00000059848
2L	exon	probe	46623869	46623904	.	+	.	106582_1.000000:2L:-:ENSANGE00000068180
2L	exon	probe	22856683	22856648	.	-	.	106594_1.000000:2L:+:ENSANGE00000014717
2L	exon	probe	26018074	26018109	.	+	.	106614_1.000000:2L:-:ENSANGE00000070116
2L	exon	probe	33536158	33536123	.	-	.	106620_1.000000:2L:+:ENSANGE00000080085
2L	exon	probe	23849224	23849189	.	-	.	106622_1.000000:2L:+:ENSANGE00000019237
2L	exon	probe	34183708	34183673	.	-	.	106636_1.000000:2L:+:ENSANGE00000040062
2L	exon	probe	9190367	9190332	.	-	.	106639_1.000000:2L:+:ENSANGE00000034826
2L	exon	probe	9682739	9682704	.	-	.	106641_1.000000:2L:+:ENSANGE00000034875
2L	exon	probe	45510820	45510785	.	-	.	106643_1.000000:2L:+:ENSANGE00000063776
2L	exon	probe	36579522	36579487	.	-	.	106644_1.000000:2L:+:ENSANGE00000084560
2L	exon	probe	39546780	39546815	.	+	.	106645_1.000000:2L:-:ENSANGE00000075089
2L	exon	probe	14852869	14852834	.	-	.	106663_1.000000:2L:+:ENSANGE00000049683
2L	exon	probe	9675958	9675923	.	-	.	106664_1.000000:2L:+:ENSANGE00000034379
2L	exon	probe	21721499	21721464	.	-	.	106690_1.000000:2L:+:ENSANGE00000014516
2L	exon	probe	19827624	19827589	.	-	.	106695_1.000000:2L:+:ENSANGE00000014252
2L	exon	probe	14884459	14884494	.	+	.	106708_1.000000:2L:-:ENSANGE00000049346
2L	exon	probe	16061178	16061213	.	+	.	106709_1.000000:2L:-:ENSANGE00000073015
2L	exon	probe	27902860	27902895	.	+	.	106714_1.000000:2L:-:ENSANGE00000070873
2L	exon	probe	3462001	3462036	.	+	.	106715_1.000000:2L:-:ENSANGE00000037522
2L	exon	probe	7617671	7617636	.	-	.	106721_1.000000:2L:+:ENSANGE00000052991
2L	exon	probe	12368919	12368884	.	-	.	106727_1.000000:2L:+:ENSANGE00000054708
2L	exon	probe	34147958	34147923	.	-	.	106744_1.000000:2L:+:ENSANGE00000038116
2L	exon	probe	6034914	6034949	.	+	.	106750_1.000000:2L:-:ENSANGE00000076641
2L	exon	probe	40457296	40457261	.	-	.	106770_1.000000:2L:+:ENSANGE00000052678
2L	exon	probe	17597643	17597608	.	-	.	106772_1.000000:2L:+:ENSANGE00000075457
2L	exon	probe	19951175	19951140	.	-	.	106776_1.000000:2L:+:ENSANGE00000064372
2L	exon	probe	11816279	11816314	.	+	.	106779_1.000000:2L:-:ENSANGE00000011826
2L	exon	probe	17784746	17784711	.	-	.	106786_1.000000:2L:+:ENSANGE00000077365
2L	exon	probe	48429996	48429961	.	-	.	106787_1.000000:2L:+:ENSANGE00000032027
2L	exon	probe	34308273	34308308	.	+	.	106788_1.000000:2L:-:ENSANGE00000084631
2L	exon	probe	26392354	26392389	.	+	.	106790_1.000000:2L:-:ENSANGE00000058935
2L	exon	probe	27902672	27902707	.	+	.	106804_1.000000:2L:-:ENSANGE00000070873
2L	exon	probe	19953205	19953240	.	+	.	106835_1.000000:2L:-:ENSANGE00000064222
2L	exon	probe	10717287	10717322	.	+	.	106840_1.000000:2L:-:ENSANGE00000011451
2L	exon	probe	36090953	36090988	.	+	.	106844_1.000000:2L:-:ENSANGE00000072434
2L	exon	probe	10161785	10161820	.	+	.	106849_1.000000:2L:-:ENSANGE00000054109
2L	exon	probe	14804788	14804753	.	-	.	106878_1.000000:2L:+:ENSANGE00000049049
2L	exon	probe	43928705	43928670	.	-	.	106890_1.000000:2L:+:ENSANGE00000033122
2L	exon	probe	2287371	2287406	.	+	.	106896_1.000000:2L:-:ENSANGE00000011005
2L	exon	probe	39426905	39426940	.	+	.	106898_1.000000:2L:-:ENSANGE00000074930
2L	exon	probe	29985959	29985924	.	-	.	106900_1.000000:2L:+:ENSANGE00000045470
2L	exon	probe	14344178	14344213	.	+	.	106905_1.000000:2L:-:ENSANGE00000072029
2L	exon	probe	15973264	15973299	.	+	.	106913_1.000000:2L:-:ENSANGE00000072964
2L	exon	probe	12659829	12659864	.	+	.	106918_1.000000:2L:-:ENSANGE00000012183
2L	exon	probe	16109369	16109404	.	+	.	106922_1.000000:2L:-:ENSANGE00000024297
2L	exon	probe	11788971	11788936	.	-	.	106929_1.000000:2L:+:ENSANGE00000011768
2L	exon	probe	19021930	19021895	.	-	.	106939_1.000000:2L:+:ENSANGE00000056737
2L	exon	probe	10833198	10833163	.	-	.	106947_1.000000:2L:+:ENSANGE00000054119
2L	exon	probe	34996851	34996886	.	+	.	106950_1.000000:2L:-:ENSANGE00000039601
2L	exon	probe	28155293	28155328	.	+	.	106952_1.000000:2L:-:ENSANGE00000070989
2L	exon	probe	39590559	39590524	.	-	.	106953_1.000000:2L:+:ENSANGE00000074830
2L	exon	probe	18943854	18943819	.	-	.	106973_1.000000:2L:+:ENSANGE00000084056
2L	exon	probe	35138867	35138832	.	-	.	106982_1.000000:2L:+:ENSANGE00000039543
2L	exon	probe	48742392	48742357	.	-	.	106989_1.000000:2L:+:ENSANGE00000074195
2L	exon	probe	15680389	15680354	.	-	.	107003_1.000000:2L:+:ENSANGE00000074833
2L	exon	probe	7086236	7086201	.	-	.	107011_1.000000:2L:+:ENSANGE00000037609
2L	exon	probe	47233625	47233590	.	-	.	107026_1.000000:2L:+:ENSANGE00000038244
2L	exon	probe	26886919	26886884	.	-	.	107037_1.000000:2L:+:ENSANGE00000061306
2L	exon	probe	36863533	36863568	.	+	.	107044_1.000000:2L:-:ENSANGE00000069677
2L	exon	probe	45415230	45415195	.	-	.	107050_1.000000:2L:+:ENSANGE00000061481
2L	exon	probe	12625916	12625951	.	+	.	107051_1.000000:2L:-:ENSANGE00000054428
2L	exon	probe	7080629	7080594	.	-	.	107059_1.000000:2L:+:ENSANGE00000037609
2L	exon	probe	14805949	14805984	.	+	.	107068_1.000000:2L:-:ENSANGE00000049471
2L	exon	probe	40338148	40338113	.	-	.	107071_1.000000:2L:+:ENSANGE00000082996
2L	exon	probe	34172752	34172717	.	-	.	107073_1.000000:2L:+:ENSANGE00000040197
2L	exon	probe	24894191	24894226	.	+	.	107076_1.000000:2L:-:ENSANGE00000044134
2L	exon	probe	19854249	19854284	.	+	.	107078_1.000000:2L:-:ENSANGE00000014279
2L	exon	probe	4258277	4258312	.	+	.	107082_1.000000:2L:-:ENSANGE00000002858
2L	exon	probe	38804492	38804457	.	-	.	107096_1.000000:2L:+:ENSANGE00000074562
2L	exon	probe	5275282	5275247	.	-	.	107106_1.000000:2L:+:ENSANGE00000073768
2L	exon	probe	26531672	26531707	.	+	.	107107_1.000000:2L:-:ENSANGE00000059015
2L	exon	probe	24127287	24127322	.	+	.	107109_1.000000:2L:-:ENSANGE00000019464
2L	exon	probe	23074769	23074734	.	-	.	107110_1.000000:2L:+:ENSANGE00000049216
2L	exon	probe	26393263	26393298	.	+	.	107116_1.000000:2L:-:ENSANGE00000080564
2L	exon	probe	29951643	29951678	.	+	.	107123_1.050000:2L:-:ENSANGE00000045566
2L	exon	probe	3622060	3622025	.	-	.	107140_1.000000:2L:+:ENSANGE00000003300
2L	exon	probe	47245473	47245508	.	+	.	107148_1.000000:2L:-:ENSANGE00000037457
2L	exon	probe	13880199	13880234	.	+	.	107150_1.000000:2L:-:ENSANGE00000072571
2L	exon	probe	47236792	47236827	.	+	.	107163_1.000000:2L:-:ENSANGE00000037485
2L	exon	probe	47001380	47001345	.	-	.	107170_1.000000:2L:+:ENSANGE00000038498
2L	exon	probe	7069988	7070023	.	+	.	107186_1.000000:2L:-:ENSANGE00000039965
2L	exon	probe	23074294	23074259	.	-	.	107192_1.000000:2L:+:ENSANGE00000049215
2L	exon	probe	23997589	23997624	.	+	.	107195_1.000000:2L:-:ENSANGE00000037774
2L	exon	probe	17245527	17245492	.	-	.	107200_1.000000:2L:+:ENSANGE00000063090
2L	exon	probe	46137708	46137673	.	-	.	107229_1.000000:2L:+:ENSANGE00000032687
2L	exon	probe	33651160	33651195	.	+	.	107233_1.000000:2L:-:ENSANGE00000007157
2L	exon	probe	12098853	12098888	.	+	.	107237_1.000000:2L:-:ENSANGE00000054894
2L	exon	probe	23084963	23084928	.	-	.	107259_1.000000:2L:+:ENSANGE00000014767
2L	exon	probe	4497819	4497784	.	-	.	107261_1.000000:2L:+:ENSANGE00000002672
2L	exon	probe	17259189	17259154	.	-	.	107268_1.000000:2L:+:ENSANGE00000063074
2L	exon	probe	42482159	42482194	.	+	.	107270_1.000000:2L:-:ENSANGE00000025814
2L	exon	probe	29940697	29940662	.	-	.	107273_1.000000:2L:+:ENSANGE00000045482
2L	exon	probe	27950739	27950704	.	-	.	107278_1.000000:2L:+:ENSANGE00000071042
2L	exon	probe	12796989	12797024	.	+	.	107287_1.000000:2L:-:ENSANGE00000054591
2L	exon	probe	2234922	2234957	.	+	.	107293_1.000000:2L:-:ENSANGE00000060884
2L	exon	probe	27305263	27305298	.	+	.	107296_1.000000:2L:-:ENSANGE00000059051
2L	exon	probe	1911227	1911192	.	-	.	107297_1.000000:2L:+:ENSANGE00000082729
2L	exon	probe	36066060	36066095	.	+	.	107330_1.100000:2L:-:ENSANGE00000007424
2L	exon	probe	21067059	21067024	.	-	.	107336_1.000000:2L:+:ENSANGE00000014440
2L	exon	probe	2527130	2527165	.	+	.	107337_1.000000:2L:-:ENSANGE00000077688
2L	exon	probe	28074350	28074385	.	+	.	107348_1.000000:2L:-:ENSANGE00000070885
2L	exon	probe	15825769	15825804	.	+	.	107355_1.000000:2L:-:ENSANGE00000082553
2L	exon	probe	31710771	31710736	.	-	.	107357_1.000000:2L:+:ENSANGE00000013754
2L	exon	probe	8062007	8062042	.	+	.	107362_1.000000:2L:-:ENSANGE00000075174
2L	exon	probe	39608579	39608614	.	+	.	107365_1.000000:2L:-:ENSANGE00000026332
2L	exon	probe	38782515	38782550	.	+	.	107368_1.000000:2L:-:ENSANGE00000019108
2L	exon	probe	10717704	10717739	.	+	.	107374_1.000000:2L:-:ENSANGE00000011454
2L	exon	probe	22094959	22094994	.	+	.	107378_1.000000:2L:-:ENSANGE00000057969
2L	exon	probe	38805720	38805685	.	-	.	107379_1.000000:2L:+:ENSANGE00000074560
2L	exon	probe	22064264	22064229	.	-	.	107386_1.000000:2L:+:ENSANGE00000059800
2L	exon	probe	33375247	33375212	.	-	.	107396_1.000000:2L:+:ENSANGE00000007071
2L	exon	probe	31581912	31581877	.	-	.	107412_1.000000:2L:+:ENSANGE00000046927
2L	exon	probe	38741080	38741045	.	-	.	107415_1.000000:2L:+:ENSANGE00000077407
2L	exon	probe	38106941	38106906	.	-	.	107418_1.000000:2L:+:ENSANGE00000046888
2L	exon	probe	42987720	42987685	.	-	.	107424_1.000000:2L:+:ENSANGE00000025715
2L	exon	probe	7215788	7215823	.	+	.	107428_1.000000:2L:-:ENSANGE00000037847
2L	exon	probe	4155024	4155059	.	+	.	107430_1.000000:2L:-:ENSANGE00000044271
2L	exon	probe	3255951	3255916	.	-	.	107434_1.000000:2L:+:ENSANGE00000010331
2L	exon	probe	16022151	16022186	.	+	.	107440_1.000000:2L:-:ENSANGE00000073128
2L	exon	probe	45785195	45785160	.	-	.	107441_1.000000:2L:+:ENSANGE00000063188
2L	exon	probe	42557709	42557744	.	+	.	107446_1.000000:2L:-:ENSANGE00000025766
2L	exon	probe	21864040	21864075	.	+	.	107453_1.000000:2L:-:ENSANGE00000059907
2L	exon	probe	44167051	44167086	.	+	.	107462_1.000000:2L:-:ENSANGE00000057544
2L	exon	probe	23019905	23019870	.	-	.	107464_1.000000:2L:+:ENSANGE00000047395
2L	exon	probe	39687046	39687081	.	+	.	107469_1.950000:2L:-:ENSANGE00000075100
2L	exon	probe	10217125	10217160	.	+	.	107472_1.000000:2L:-:ENSANGE00000054192
2L	exon	probe	3725851	3725886	.	+	.	107474_1.000000:2L:-:ENSANGE00000045817
2L	exon	probe	31963974	31963939	.	-	.	107475_1.000000:2L:+:ENSANGE00000049012
2L	exon	probe	37077378	37077343	.	-	.	107480_1.000000:2L:+:ENSANGE00000070089
2L	exon	probe	7043336	7043371	.	+	.	107481_1.000000:2L:-:ENSANGE00000006795
2L	exon	probe	47213620	47213655	.	+	.	107506_1.000000:2L:-:ENSANGE00000037312
2L	exon	probe	41823402	41823367	.	-	.	107509_1.000000:2L:+:ENSANGE00000082133
2L	exon	probe	5697859	5697894	.	+	.	107511_1.000000:2L:-:ENSANGE00000076703
2L	exon	probe	48574526	48574561	.	+	.	107513_1.000000:2L:-:ENSANGE00000071537
2L	exon	probe	9920084	9920049	.	-	.	107539_1.000000:2L:+:ENSANGE00000034579
2L	exon	probe	2900403	2900368	.	-	.	107556_1.000000:2L:+:ENSANGE00000037495
2L	exon	probe	9347645	9347610	.	-	.	107562_1.000000:2L:+:ENSANGE00000079820
2L	exon	probe	39180207	39180242	.	+	.	107565_1.000000:2L:-:ENSANGE00000082807
2L	exon	probe	42451609	42451574	.	-	.	107593_1.000000:2L:+:ENSANGE00000025821
2L	exon	probe	4176013	4175978	.	-	.	107604_1.000000:2L:+:ENSANGE00000002913
2L	exon	probe	11695840	11695875	.	+	.	107619_1.000000:2L:-:ENSANGE00000036427
2L	exon	probe	46966890	46966925	.	+	.	107624_1.000000:2L:-:ENSANGE00000037494
2L	exon	probe	41818684	41818649	.	-	.	107629_1.000000:2L:+:ENSANGE00000038821
2L	exon	probe	40171562	40171597	.	+	.	107630_1.000000:2L:-:ENSANGE00000026189
2L	exon	probe	14154103	14154068	.	-	.	107634_1.000000:2L:+:ENSANGE00000072591
2L	exon	probe	14643324	14643289	.	-	.	107646_1.000000:2L:+:ENSANGE00000049699
2L	exon	probe	4435914	4435879	.	-	.	107648_1.000000:2L:+:ENSANGE00000046380
2L	exon	probe	39006059	39006094	.	+	.	107649_1.000000:2L:-:ENSANGE00000074504
2L	exon	probe	47735099	47735064	.	-	.	107651_1.000000:2L:+:ENSANGE00000037716
2L	exon	probe	3967316	3967281	.	-	.	107653_1.000000:2L:+:ENSANGE00000045872
2L	exon	probe	16028574	16028609	.	+	.	107657_1.000000:2L:-:ENSANGE00000073131
2L	exon	probe	42010528	42010493	.	-	.	107658_1.000000:2L:+:ENSANGE00000039156
2L	exon	probe	48321390	48321425	.	+	.	107662_1.000000:2L:-:ENSANGE00000074313
2L	exon	probe	44425701	44425666	.	-	.	107664_1.400000:2L:+:ENSANGE00000054943
2L	exon	probe	12677013	12677048	.	+	.	107680_1.000000:2L:-:ENSANGE00000054261
2L	exon	probe	48316296	48316261	.	-	.	107682_1.000000:2L:+:ENSANGE00000071349
2L	exon	probe	23020440	23020405	.	-	.	107689_1.000000:2L:+:ENSANGE00000047396
2L	exon	probe	39241629	39241594	.	-	.	107698_1.000000:2L:+:ENSANGE00000074772
2L	exon	probe	34210600	34210635	.	+	.	107699_1.000000:2L:-:ENSANGE00000040241
2L	exon	probe	46677378	46677413	.	+	.	107700_1.000000:2L:-:ENSANGE00000068185
2L	exon	probe	22073056	22073021	.	-	.	107701_1.000000:2L:+:ENSANGE00000060263
2L	exon	probe	46435471	46435436	.	-	.	107702_1.000000:2L:+:ENSANGE00000065883
2L	exon	probe	23469362	23469327	.	-	.	107706_1.000000:2L:+:ENSANGE00000078185
2L	exon	probe	48279517	48279482	.	-	.	107710_1.000000:2L:+:ENSANGE00000032064
2L	exon	probe	13911563	13911598	.	+	.	107713_1.000000:2L:-:ENSANGE00000072735
2L	exon	probe	23977415	23977380	.	-	.	107717_1.000000:2L:+:ENSANGE00000037939
2L	exon	probe	47035076	47035041	.	-	.	107723_1.000000:2L:+:ENSANGE00000037893
2L	exon	probe	27955985	27955950	.	-	.	107724_1.000000:2L:+:ENSANGE00000070900
2L	exon	probe	47476162	47476127	.	-	.	107728_1.000000:2L:+:ENSANGE00000037355
2L	exon	probe	45980587	45980552	.	-	.	107737_1.000000:2L:+:ENSANGE00000065721
2L	exon	probe	25489625	25489660	.	+	.	107754_1.000000:2L:-:ENSANGE00000081043
2L	exon	probe	25560629	25560594	.	-	.	107774_1.000000:2L:+:ENSANGE00000070606
2L	exon	probe	20913118	20913083	.	-	.	107778_1.000000:2L:+:ENSANGE00000014416
2L	exon	probe	44079718	44079753	.	+	.	107791_1.000000:2L:-:ENSANGE00000055366
2L	exon	probe	19084723	19084758	.	+	.	107797_1.000000:2L:-:ENSANGE00000054921
2L	exon	probe	34828714	34828679	.	-	.	107801_1.000000:2L:+:ENSANGE00000039611
2L	exon	probe	46139533	46139498	.	-	.	107809_1.000000:2L:+:ENSANGE00000032688
2L	exon	probe	4470448	4470483	.	+	.	107835_1.000000:2L:-:ENSANGE00000044506
2L	exon	probe	11907809	11907774	.	-	.	107839_1.000000:2L:+:ENSANGE00000035869
2L	exon	probe	15807196	15807161	.	-	.	107842_1.000000:2L:+:ENSANGE00000075189
2L	exon	probe	27953776	27953741	.	-	.	107844_1.000000:2L:+:ENSANGE00000071045
2L	exon	probe	13613094	13613129	.	+	.	107851_1.000000:2L:-:ENSANGE00000023502
2L	exon	probe	9442992	9443027	.	+	.	107853_1.000000:2L:-:ENSANGE00000034512
2L	exon	probe	42796822	42796857	.	+	.	107854_1.000000:2L:-:ENSANGE00000065109
2L	exon	probe	35081006	35080971	.	-	.	107857_1.000000:2L:+:ENSANGE00000039488
2L	exon	probe	33398913	33398878	.	-	.	107864_1.000000:2L:+:ENSANGE00000007081
2L	exon	probe	28451274	28451239	.	-	.	107868_1.000000:2L:+:ENSANGE00000074703
2L	exon	probe	42892081	42892046	.	-	.	107874_1.000000:2L:+:ENSANGE00000064951
2L	exon	probe	43190221	43190256	.	+	.	107875_1.000000:2L:-:ENSANGE00000077378
2L	exon	probe	17514119	17514084	.	-	.	107876_1.000000:2L:+:ENSANGE00000074798
2L	exon	probe	7809700	7809735	.	+	.	107883_1.000000:2L:-:ENSANGE00000052868
2L	exon	probe	23069930	23069965	.	+	.	107889_1.000000:2L:-:ENSANGE00000047511
2L	exon	probe	38009887	38009852	.	-	.	107905_1.000000:2L:+:ENSANGE00000046463
2L	exon	probe	44203806	44203841	.	+	.	107908_1.000000:2L:-:ENSANGE00000057063
2L	exon	probe	23767526	23767491	.	-	.	107909_1.000000:2L:+:ENSANGE00000037387
2L	exon	probe	8088958	8088993	.	+	.	107936_1.000000:2L:-:ENSANGE00000010259
2L	exon	probe	45137680	45137715	.	+	.	107937_1.000000:2L:-:ENSANGE00000063530
2L	exon	probe	40718215	40718250	.	+	.	107945_1.000000:2L:-:ENSANGE00000052510
2L	exon	probe	38295121	38295156	.	+	.	107955_1.000000:2L:-:ENSANGE00000046047
2L	exon	probe	19953405	19953440	.	+	.	107959_1.000000:2L:-:ENSANGE00000064222
2L	exon	probe	8204573	8204608	.	+	.	107962_1.000000:2L:-:ENSANGE00000075265
2L	exon	probe	45994330	45994295	.	-	.	107966_1.000000:2L:+:ENSANGE00000068201
2L	exon	probe	36446648	36446683	.	+	.	107968_1.000000:2L:-:ENSANGE00000072388
2L	exon	probe	34175613	34175648	.	+	.	107977_1.000000:2L:-:ENSANGE00000040160
2L	exon	probe	43727447	43727412	.	-	.	107983_1.000000:2L:+:ENSANGE00000025598
2L	exon	probe	33866588	33866623	.	+	.	107990_1.000000:2L:-:ENSANGE00000083285
2L	exon	probe	9371639	9371604	.	-	.	107992_1.100000:2L:+:ENSANGE00000079453
2L	exon	probe	45515871	45515836	.	-	.	107994_1.000000:2L:+:ENSANGE00000063351
2L	exon	probe	22077818	22077853	.	+	.	108012_1.000000:2L:-:ENSANGE00000083730
2L	exon	probe	28133382	28133417	.	+	.	108015_1.000000:2L:-:ENSANGE00000071143
2L	exon	probe	16791668	16791633	.	-	.	108025_1.000000:2L:+:ENSANGE00000061206
2L	exon	probe	12797375	12797410	.	+	.	108031_1.000000:2L:-:ENSANGE00000054590
2L	exon	probe	33969602	33969567	.	-	.	108032_1.000000:2L:+:ENSANGE00000039992
2L	exon	probe	25078019	25078054	.	+	.	108038_1.000000:2L:-:ENSANGE00000043757
2L	exon	probe	16310927	16310962	.	+	.	108055_1.000000:2L:-:ENSANGE00000073138
2L	exon	probe	7299257	7299292	.	+	.	108060_1.000000:2L:-:ENSANGE00000040068
2L	exon	probe	2455323	2455358	.	+	.	108065_1.000000:2L:-:ENSANGE00000060891
2L	exon	probe	45715250	45715285	.	+	.	108067_1.000000:2L:-:ENSANGE00000063178
2L	exon	probe	36112113	36112148	.	+	.	108073_1.000000:2L:-:ENSANGE00000072376
2L	exon	probe	17383953	17383988	.	+	.	108078_1.000000:2L:-:ENSANGE00000075107
2L	exon	probe	36128208	36128173	.	-	.	108083_1.000000:2L:+:ENSANGE00000007443
2L	exon	probe	45685293	45685328	.	+	.	108087_1.000000:2L:-:ENSANGE00000061630
2L	exon	probe	10012763	10012798	.	+	.	108114_1.000000:2L:-:ENSANGE00000011251
2L	exon	probe	48017989	48017954	.	-	.	108122_1.000000:2L:+:ENSANGE00000071355
2L	exon	probe	21250049	21250014	.	-	.	108125_1.000000:2L:+:ENSANGE00000014467
2L	exon	probe	48628504	48628469	.	-	.	108131_1.000000:2L:+:ENSANGE00000074179
2L	exon	probe	12947760	12947725	.	-	.	108140_1.000000:2L:+:ENSANGE00000067130
2L	exon	probe	45954568	45954533	.	-	.	108149_1.000000:2L:+:ENSANGE00000065628
2L	exon	probe	43917545	43917510	.	-	.	108151_1.000000:2L:+:ENSANGE00000033126
2L	exon	probe	13015987	13015952	.	-	.	108168_1.000000:2L:+:ENSANGE00000011280
2L	exon	probe	9551763	9551798	.	+	.	108172_1.000000:2L:-:ENSANGE00000010758
2L	exon	probe	48189860	48189825	.	-	.	108179_1.000000:2L:+:ENSANGE00000074154
2L	exon	probe	4433629	4433664	.	+	.	108180_1.000000:2L:-:ENSANGE00000002783
2L	exon	probe	7769569	7769534	.	-	.	108186_2.000000:2L:+:ENSANGE00000052852
2L	exon	probe	46405608	46405573	.	-	.	108192_1.000000:2L:+:ENSANGE00000065849
2L	exon	probe	42256134	42256099	.	-	.	108193_1.000000:2L:+:ENSANGE00000039030
2L	exon	probe	29992006	29991971	.	-	.	108194_1.000000:2L:+:ENSANGE00000045471
2L	exon	probe	24363591	24363626	.	+	.	108196_1.000000:2L:-:ENSANGE00000037231
2L	exon	probe	43248621	43248586	.	-	.	108202_1.000000:2L:+:ENSANGE00000065059
2L	exon	probe	48502510	48502545	.	+	.	108205_1.000000:2L:-:ENSANGE00000071456
2L	exon	probe	9173619	9173584	.	-	.	108206_1.000000:2L:+:ENSANGE00000034706
2L	exon	probe	26315600	26315565	.	-	.	108219_1.000000:2L:+:ENSANGE00000019764
2L	exon	probe	23097921	23097886	.	-	.	108220_1.000000:2L:+:ENSANGE00000047484
2L	exon	probe	31065079	31065044	.	-	.	108230_1.000000:2L:+:ENSANGE00000013669
2L	exon	probe	14887435	14887400	.	-	.	108231_1.000000:2L:+:ENSANGE00000049177
2L	exon	probe	23869362	23869397	.	+	.	108236_1.000000:2L:-:ENSANGE00000037213
2L	exon	probe	46307157	46307192	.	+	.	108246_1.000000:2L:-:ENSANGE00000065619
2L	exon	probe	15402424	15402389	.	-	.	108249_1.000000:2L:+:ENSANGE00000073027
2L	exon	probe	40339918	40339883	.	-	.	108256_1.000000:2L:+:ENSANGE00000026145
2L	exon	probe	9632755	9632720	.	-	.	108264_1.000000:2L:+:ENSANGE00000034366
2L	exon	probe	3125380	3125415	.	+	.	108269_1.000000:2L:-:ENSANGE00000037409
2L	exon	probe	46892525	46892490	.	-	.	108278_1.000000:2L:+:ENSANGE00000032463
2L	exon	probe	11608639	11608674	.	+	.	108281_1.000000:2L:-:ENSANGE00000036329
2L	exon	probe	11798670	11798705	.	+	.	108292_1.000000:2L:-:ENSANGE00000036129
2L	exon	probe	33348826	33348791	.	-	.	108297_1.000000:2L:+:ENSANGE00000035042
2L	exon	probe	26169775	26169740	.	-	.	108309_1.000000:2L:+:ENSANGE00000069991
2L	exon	probe	4347282	4347247	.	-	.	108311_1.000000:2L:+:ENSANGE00000046018
2L	exon	probe	38109513	38109478	.	-	.	108320_1.000000:2L:+:ENSANGE00000046333
2L	exon	probe	15466449	15466414	.	-	.	108327_1.000000:2L:+:ENSANGE00000075073
2L	exon	probe	43932207	43932172	.	-	.	108335_1.000000:2L:+:ENSANGE00000033132
2L	exon	probe	23955015	23954980	.	-	.	108346_1.000000:2L:+:ENSANGE00000037250
2L	exon	probe	39916639	39916604	.	-	.	108354_1.000000:2L:+:ENSANGE00000081598
2L	exon	probe	38303459	38303424	.	-	.	108358_1.000000:2L:+:ENSANGE00000046202
2L	exon	probe	6785249	6785214	.	-	.	108362_1.000000:2L:+:ENSANGE00000040244
2L	exon	probe	22141186	22141151	.	-	.	108369_1.000000:2L:+:ENSANGE00000014639
2L	exon	probe	31624481	31624516	.	+	.	108370_1.000000:2L:-:ENSANGE00000081222
2L	exon	probe	17513313	17513278	.	-	.	108382_1.000000:2L:+:ENSANGE00000074798
2L	exon	probe	19853647	19853682	.	+	.	108386_1.000000:2L:-:ENSANGE00000014279
2L	exon	probe	19360790	19360825	.	+	.	108405_1.000000:2L:-:ENSANGE00000056807
2L	exon	probe	42986647	42986612	.	-	.	108424_1.000000:2L:+:ENSANGE00000065024
2L	exon	probe	3253348	3253313	.	-	.	108428_1.000000:2L:+:ENSANGE00000010337
2L	exon	probe	29019099	29019134	.	+	.	108429_1.000000:2L:-:ENSANGE00000048108
2L	exon	probe	33200979	33200944	.	-	.	108434_1.000000:2L:+:ENSANGE00000013947
2L	exon	probe	48212901	48212936	.	+	.	108436_1.000000:2L:-:ENSANGE00000071453
2L	exon	probe	13465604	13465569	.	-	.	108437_1.000000:2L:+:ENSANGE00000072613
2L	exon	probe	31710971	31710936	.	-	.	108460_1.000000:2L:+:ENSANGE00000013754
2L	exon	probe	28040621	28040586	.	-	.	108474_1.000000:2L:+:ENSANGE00000073190
2L	exon	probe	45708250	45708285	.	+	.	108482_1.000000:2L:-:ENSANGE00000032760
2L	exon	probe	14283431	14283466	.	+	.	108485_1.000000:2L:-:ENSANGE00000072480
2L	exon	probe	1731035	1731000	.	-	.	108494_1.000000:2L:+:ENSANGE00000060246
2L	exon	probe	26872512	26872477	.	-	.	108511_1.000000:2L:+:ENSANGE00000061121
2L	exon	probe	28085830	28085865	.	+	.	108529_1.000000:2L:-:ENSANGE00000070719
2L	exon	probe	12970746	12970711	.	-	.	108535_1.000000:2L:+:ENSANGE00000067381
2L	exon	probe	48097254	48097289	.	+	.	108538_1.000000:2L:-:ENSANGE00000032111
2L	exon	probe	10834617	10834582	.	-	.	108551_1.000000:2L:+:ENSANGE00000078066
2L	exon	probe	36799279	36799244	.	-	.	108552_1.000000:2L:+:ENSANGE00000019465
2L	exon	probe	48369220	48369255	.	+	.	108557_1.000000:2L:-:ENSANGE00000032050
2L	exon	probe	3955545	3955580	.	+	.	108558_1.000000:2L:-:ENSANGE00000046184
2L	exon	probe	18994849	18994884	.	+	.	108565_1.000000:2L:-:ENSANGE00000054990
2L	exon	probe	21935634	21935669	.	+	.	108567_1.000000:2L:-:ENSANGE00000014578
2L	exon	probe	11621531	11621496	.	-	.	108569_1.000000:2L:+:ENSANGE00000036057
2L	exon	probe	15404022	15403987	.	-	.	108572_1.000000:2L:+:ENSANGE00000073027
2L	exon	probe	11797790	11797825	.	+	.	108574_1.000000:2L:-:ENSANGE00000036128
2L	exon	probe	14504319	14504284	.	-	.	108582_1.000000:2L:+:ENSANGE00000049690
2L	exon	probe	3287936	3287971	.	+	.	108596_1.000000:2L:-:ENSANGE00000010258
2L	exon	probe	11584660	11584625	.	-	.	108597_1.000000:2L:+:ENSANGE00000011646
2L	exon	probe	7079838	7079803	.	-	.	108617_1.000000:2L:+:ENSANGE00000037612
2L	exon	probe	41831739	41831704	.	-	.	108647_1.000000:2L:+:ENSANGE00000038842
2L	exon	probe	46330871	46330836	.	-	.	108651_1.000000:2L:+:ENSANGE00000066041
2L	exon	probe	18703092	18703057	.	-	.	108656_1.000000:2L:+:ENSANGE00000014033
2L	exon	probe	33207640	33207605	.	-	.	108666_1.000000:2L:+:ENSANGE00000034747
2L	exon	probe	22568378	22568343	.	-	.	108669_1.000000:2L:+:ENSANGE00000047018
2L	exon	probe	33603506	33603541	.	+	.	108679_1.000000:2L:-:ENSANGE00000007121
2L	exon	probe	27078634	27078599	.	-	.	108686_1.000000:2L:+:ENSANGE00000060901
2L	exon	probe	34176013	34176048	.	+	.	108689_1.000000:2L:-:ENSANGE00000040160
2L	exon	probe	1734503	1734468	.	-	.	108691_1.000000:2L:+:ENSANGE00000060249
2L	exon	probe	12531970	12531935	.	-	.	108692_1.000000:2L:+:ENSANGE00000054284
2L	exon	probe	32041136	32041171	.	+	.	108694_1.000000:2L:-:ENSANGE00000077444
2L	exon	probe	12816160	12816125	.	-	.	108708_1.000000:2L:+:ENSANGE00000054440
2L	exon	probe	33199754	33199719	.	-	.	108709_1.000000:2L:+:ENSANGE00000013953
2L	exon	probe	14647721	14647756	.	+	.	108715_1.000000:2L:-:ENSANGE00000023815
2L	exon	probe	45631468	45631503	.	+	.	108736_1.000000:2L:-:ENSANGE00000061667
2L	exon	probe	46653157	46653122	.	-	.	108741_1.000000:2L:+:ENSANGE00000032513
2L	exon	probe	25583659	25583694	.	+	.	108747_1.000000:2L:-:ENSANGE00000070102
2L	exon	probe	29204616	29204581	.	-	.	108754_1.000000:2L:+:ENSANGE00000083422
2L	exon	probe	5275883	5275848	.	-	.	108763_1.000000:2L:+:ENSANGE00000073770
2L	exon	probe	5669181	5669146	.	-	.	108764_1.000000:2L:+:ENSANGE00000076536
2L	exon	probe	36863791	36863826	.	+	.	108765_1.000000:2L:-:ENSANGE00000069679
2L	exon	probe	15501690	15501725	.	+	.	108767_1.000000:2L:-:ENSANGE00000075377
2L	exon	probe	26062181	26062216	.	+	.	108771_1.000000:2L:-:ENSANGE00000070278
2L	exon	probe	46535824	46535789	.	-	.	108776_1.000000:2L:+:ENSANGE00000032574
2L	exon	probe	39241831	39241796	.	-	.	108778_1.000000:2L:+:ENSANGE00000074772
2L	exon	probe	12562420	12562385	.	-	.	108785_1.000000:2L:+:ENSANGE00000054300
2L	exon	probe	33512041	33512006	.	-	.	108786_1.000000:2L:+:ENSANGE00000038285
2L	exon	probe	26337184	26337219	.	+	.	108793_1.000000:2L:-:ENSANGE00000070520
2L	exon	probe	45442121	45442086	.	-	.	108794_1.000000:2L:+:ENSANGE00000061659
2L	exon	probe	33525665	33525700	.	+	.	108805_1.000000:2L:-:ENSANGE00000007102
2L	exon	probe	28005527	28005562	.	+	.	108806_1.000000:2L:-:ENSANGE00000019959
2L	exon	probe	31029245	31029210	.	-	.	108809_1.000000:2L:+:ENSANGE00000013657
2L	exon	probe	46898427	46898462	.	+	.	108810_1.000000:2L:-:ENSANGE00000038363
2L	exon	probe	15284145	15284110	.	-	.	108815_1.000000:2L:+:ENSANGE00000049325
2L	exon	probe	21059706	21059671	.	-	.	108827_1.000000:2L:+:ENSANGE00000014428
2L	exon	probe	45751038	45751003	.	-	.	108836_1.000000:2L:+:ENSANGE00000063321
2L	exon	probe	28016660	28016625	.	-	.	108849_1.000000:2L:+:ENSANGE00000070879
2L	exon	probe	14766843	14766878	.	+	.	108850_1.000000:2L:-:ENSANGE00000023829
2L	exon	probe	19593058	19593023	.	-	.	108858_1.000000:2L:+:ENSANGE00000014159
2L	exon	probe	43813559	43813524	.	-	.	108859_1.000000:2L:+:ENSANGE00000057731
2L	exon	probe	2455518	2455553	.	+	.	108865_1.000000:2L:-:ENSANGE00000060891
2L	exon	probe	44661397	44661362	.	-	.	108867_1.000000:2L:+:ENSANGE00000032990
2L	exon	probe	9554895	9554930	.	+	.	108870_1.000000:2L:-:ENSANGE00000010760
2L	exon	probe	2514323	2514288	.	-	.	108881_1.000000:2L:+:ENSANGE00000037242
2L	exon	probe	39841864	39841829	.	-	.	108883_1.000000:2L:+:ENSANGE00000052001
2L	exon	probe	28002080	28002115	.	+	.	108892_1.000000:2L:-:ENSANGE00000071033
2L	exon	probe	13294053	13294088	.	+	.	108894_1.000000:2L:-:ENSANGE00000067371
2L	exon	probe	8221168	8221203	.	+	.	108897_1.000000:2L:-:ENSANGE00000010391
2L	exon	probe	4176213	4176178	.	-	.	108900_1.000000:2L:+:ENSANGE00000002913
2L	exon	probe	29883778	29883743	.	-	.	108907_1.000000:2L:+:ENSANGE00000045421
2L	exon	probe	17306427	17306462	.	+	.	108911_1.000000:2L:-:ENSANGE00000024690
2L	exon	probe	12139710	12139745	.	+	.	108922_1.000000:2L:-:ENSANGE00000054384
2L	exon	probe	31687680	31687715	.	+	.	108923_1.000000:2L:-:ENSANGE00000080400
2L	exon	probe	1970557	1970522	.	-	.	108935_1.000000:2L:+:ENSANGE00000061342
2L	exon	probe	2287889	2287924	.	+	.	108936_1.000000:2L:-:ENSANGE00000011007
2L	exon	probe	12142964	12142929	.	-	.	108948_1.000000:2L:+:ENSANGE00000054997
2L	exon	probe	12972522	12972487	.	-	.	108953_1.000000:2L:+:ENSANGE00000067383
2L	exon	probe	28039411	28039376	.	-	.	108970_1.000000:2L:+:ENSANGE00000071133
2L	exon	probe	25078627	25078662	.	+	.	108972_1.000000:2L:-:ENSANGE00000043757
2L	exon	probe	11929690	11929725	.	+	.	108978_1.000000:2L:-:ENSANGE00000036043
2L	exon	probe	47760790	47760755	.	-	.	108984_1.000000:2L:+:ENSANGE00000037744
2L	exon	probe	36090570	36090605	.	+	.	108989_1.000000:2L:-:ENSANGE00000072433
2L	exon	probe	28032790	28032825	.	+	.	109015_1.000000:2L:-:ENSANGE00000070968
2L	exon	probe	22117943	22117978	.	+	.	109027_1.000000:2L:-:ENSANGE00000082161
2L	exon	probe	26107859	26107824	.	-	.	109032_1.000000:2L:+:ENSANGE00000070028
2L	exon	probe	45685959	45685994	.	+	.	109049_1.000000:2L:-:ENSANGE00000061635
2L	exon	probe	29916365	29916330	.	-	.	109053_1.000000:2L:+:ENSANGE00000045527
2L	exon	probe	6633606	6633641	.	+	.	109059_1.000000:2L:-:ENSANGE00000082534
2L	exon	probe	43716648	43716613	.	-	.	109075_1.000000:2L:+:ENSANGE00000025604
2L	exon	probe	9208837	9208802	.	-	.	109081_1.000000:2L:+:ENSANGE00000010563
2L	exon	probe	32052826	32052791	.	-	.	109085_1.000000:2L:+:ENSANGE00000047124
2L	exon	probe	4253578	4253613	.	+	.	109092_1.000000:2L:-:ENSANGE00000002868
2L	exon	probe	11689383	11689418	.	+	.	109100_1.000000:2L:-:ENSANGE00000011738
2L	exon	probe	21296584	21296549	.	-	.	109105_1.000000:2L:+:ENSANGE00000079342
2L	exon	probe	48688301	48688266	.	-	.	109115_1.000000:2L:+:ENSANGE00000071605
2L	exon	probe	48365566	48365601	.	+	.	109118_1.000000:2L:-:ENSANGE00000032046
2L	exon	probe	7780094	7780059	.	-	.	109123_1.000000:2L:+:ENSANGE00000052813
2L	exon	probe	27909261	27909296	.	+	.	109125_1.000000:2L:-:ENSANGE00000070618
2L	exon	probe	12215729	12215764	.	+	.	109132_1.000000:2L:-:ENSANGE00000012064
2L	exon	probe	27349937	27349902	.	-	.	109138_1.000000:2L:+:ENSANGE00000060944
2L	exon	probe	19807160	19807195	.	+	.	109147_1.650000:2L:-:ENSANGE00000064466
2L	exon	probe	38640311	38640346	.	+	.	109186_1.700000:2L:-:ENSANGE00000046686
2L	exon	probe	48638089	48638124	.	+	.	109190_1.000000:2L:-:ENSANGE00000031912
2L	exon	probe	24430421	24430456	.	+	.	109199_1.000000:2L:-:ENSANGE00000043918
2L	exon	probe	48293891	48293856	.	-	.	109204_1.000000:2L:+:ENSANGE00000074205
2L	exon	probe	6961225	6961260	.	+	.	109206_2.150000:2L:-:ENSANGE00000084756
2L	exon	probe	42499781	42499816	.	+	.	109233_1.000000:2L:-:ENSANGE00000025797
2L	exon	probe	28215166	28215131	.	-	.	109236_1.000000:2L:+:ENSANGE00000071097
2L	exon	probe	1011970	1012005	.	+	.	109239_1.000000:2L:-:ENSANGE00000011514
2L	exon	probe	21853966	21853931	.	-	.	109246_1.000000:2L:+:ENSANGE00000060210
2L	exon	probe	13619671	13619706	.	+	.	109252_1.000000:2L:-:ENSANGE00000080985
2L	exon	probe	41834483	41834448	.	-	.	109309_1.000000:2L:+:ENSANGE00000038820
2L	exon	probe	22057078	22057113	.	+	.	109314_1.000000:2L:-:ENSANGE00000059810
2L	exon	probe	9347845	9347810	.	-	.	109316_1.000000:2L:+:ENSANGE00000079820
2L	exon	probe	13682529	13682564	.	+	.	109350_1.000000:2L:-:ENSANGE00000023535
2L	exon	probe	41325011	41325046	.	+	.	109353_1.000000:2L:-:ENSANGE00000080046
2L	exon	probe	13201924	13201959	.	+	.	109354_1.000000:2L:-:ENSANGE00000067139
2L	exon	probe	19953605	19953640	.	+	.	109362_1.000000:2L:-:ENSANGE00000064222
2L	exon	probe	39151344	39151379	.	+	.	109383_1.000000:2L:-:ENSANGE00000082814
2L	exon	probe	22059500	22059535	.	+	.	109392_1.000000:2L:-:ENSANGE00000059811
2L	exon	probe	32261873	32261838	.	-	.	109395_1.000000:2L:+:ENSANGE00000047152
2L	exon	probe	36727647	36727612	.	-	.	109396_1.000000:2L:+:ENSANGE00000082965
2L	exon	probe	2458717	2458682	.	-	.	109418_1.000000:2L:+:ENSANGE00000061003
2L	exon	probe	5301005	5301040	.	+	.	109420_1.000000:2L:-:ENSANGE00000073575
2L	exon	probe	47264108	47264073	.	-	.	109421_1.000000:2L:+:ENSANGE00000037910
2L	exon	probe	33862557	33862592	.	+	.	109429_1.000000:2L:-:ENSANGE00000007221
2L	exon	probe	17970430	17970465	.	+	.	109435_1.000000:2L:-:ENSANGE00000075118
2L	exon	probe	48445538	48445573	.	+	.	109436_1.000000:2L:-:ENSANGE00000071596
2L	exon	probe	27669422	27669387	.	-	.	109442_1.000000:2L:+:ENSANGE00000070668
2L	exon	probe	17505105	17505140	.	+	.	109450_1.000000:2L:-:ENSANGE00000024745
2L	exon	probe	8107017	8107052	.	+	.	109470_1.000000:2L:-:ENSANGE00000010283
2L	exon	probe	39287812	39287777	.	-	.	109485_1.000000:2L:+:ENSANGE00000075031
2L	exon	probe	2452710	2452675	.	-	.	109488_1.000000:2L:+:ENSANGE00000060727
2L	exon	probe	14643674	14643639	.	-	.	109493_1.000000:2L:+:ENSANGE00000023811
2L	exon	probe	17305679	17305644	.	-	.	109500_1.000000:2L:+:ENSANGE00000060814
2L	exon	probe	46434109	46434074	.	-	.	109516_1.000000:2L:+:ENSANGE00000065882
2L	exon	probe	21069111	21069146	.	+	.	109518_1.000000:2L:-:ENSANGE00000014449
2L	exon	probe	47573664	47573699	.	+	.	109524_1.000000:2L:-:ENSANGE00000032298
2L	exon	probe	12675169	12675204	.	+	.	109527_1.000000:2L:-:ENSANGE00000054759
2L	exon	probe	24001543	24001578	.	+	.	109528_1.000000:2L:-:ENSANGE00000037432
2L	exon	probe	36528564	36528599	.	+	.	109529_1.000000:2L:-:ENSANGE00000074459
2L	exon	probe	30473692	30473727	.	+	.	109530_1.000000:2L:-:ENSANGE00000013616
2L	exon	probe	27643477	27643512	.	+	.	109531_1.000000:2L:-:ENSANGE00000073336
2L	exon	probe	42735225	42735190	.	-	.	109534_1.000000:2L:+:ENSANGE00000039013
2L	exon	probe	39646286	39646251	.	-	.	109546_1.000000:2L:+:ENSANGE00000075039
2L	exon	probe	25078427	25078462	.	+	.	109553_1.000000:2L:-:ENSANGE00000043757
2L	exon	probe	33733687	33733722	.	+	.	109556_1.000000:2L:-:ENSANGE00000007178
2L	exon	probe	13529241	13529206	.	-	.	109563_1.000000:2L:+:ENSANGE00000081515
2L	exon	probe	28234506	28234541	.	+	.	109564_1.000000:2L:-:ENSANGE00000070783
2L	exon	probe	31627020	31626985	.	-	.	109582_1.000000:2L:+:ENSANGE00000046932
2L	exon	probe	44546751	44546786	.	+	.	109589_1.000000:2L:-:ENSANGE00000055288
2L	exon	probe	36574466	36574431	.	-	.	109593_1.000000:2L:+:ENSANGE00000074526
2L	exon	probe	16101619	16101654	.	+	.	109599_1.000000:2L:-:ENSANGE00000024289
2L	exon	probe	46416023	46416058	.	+	.	109602_1.000000:2L:-:ENSANGE00000032601
2L	exon	probe	33201569	33201534	.	-	.	109608_1.000000:2L:+:ENSANGE00000013949
2L	exon	probe	39544515	39544550	.	+	.	109615_1.000000:2L:-:ENSANGE00000074734
2L	exon	probe	33397520	33397485	.	-	.	109623_1.000000:2L:+:ENSANGE00000007091
2L	exon	probe	47761941	47761906	.	-	.	109627_1.000000:2L:+:ENSANGE00000037740
2L	exon	probe	37973629	37973594	.	-	.	109630_1.000000:2L:+:ENSANGE00000044728
2L	exon	probe	25368886	25368921	.	+	.	109636_1.000000:2L:-:ENSANGE00000019618
2L	exon	probe	31626484	31626449	.	-	.	109656_1.000000:2L:+:ENSANGE00000046933
2L	exon	probe	25719436	25719471	.	+	.	109667_1.000000:2L:-:ENSANGE00000070513
2L	exon	probe	47579467	47579432	.	-	.	109670_1.000000:2L:+:ENSANGE00000032293
2L	exon	probe	31687088	31687123	.	+	.	109675_1.000000:2L:-:ENSANGE00000080400
2L	exon	probe	37595458	37595423	.	-	.	109676_1.000000:2L:+:ENSANGE00000069911
2L	exon	probe	14278190	14278225	.	+	.	109693_1.000000:2L:-:ENSANGE00000074554
2L	exon	probe	26641099	26641064	.	-	.	109703_1.000000:2L:+:ENSANGE00000061337
2L	exon	probe	29360373	29360338	.	-	.	109707_1.000000:2L:+:ENSANGE00000083019
2L	exon	probe	47945860	47945825	.	-	.	109708_1.000000:2L:+:ENSANGE00000074263
2L	exon	probe	23287129	23287094	.	-	.	109728_1.000000:2L:+:ENSANGE00000049242
2L	exon	probe	40817560	40817525	.	-	.	109738_1.000000:2L:+:ENSANGE00000074024
2L	exon	probe	45701387	45701422	.	+	.	109743_1.000000:2L:-:ENSANGE00000061631
2L	exon	probe	26903609	26903644	.	+	.	109751_1.000000:2L:-:ENSANGE00000058763
2L	exon	probe	35891234	35891269	.	+	.	109768_1.000000:2L:-:ENSANGE00000072540
2L	exon	probe	11589584	11589619	.	+	.	109770_1.000000:2L:-:ENSANGE00000036069
2L	exon	probe	28001341	28001376	.	+	.	109778_1.000000:2L:-:ENSANGE00000071035
2L	exon	probe	4438542	4438577	.	+	.	109779_1.000000:2L:-:ENSANGE00000045965
2L	exon	probe	34834102	34834137	.	+	.	109787_1.000000:2L:-:ENSANGE00000083312
2L	exon	probe	11824128	11824163	.	+	.	109793_1.000000:2L:-:ENSANGE00000011825
2L	exon	probe	21962154	21962189	.	+	.	109800_1.000000:2L:-:ENSANGE00000014569
2L	exon	probe	46198238	46198273	.	+	.	109802_1.000000:2L:-:ENSANGE00000065779
2L	exon	probe	46898680	46898715	.	+	.	109803_1.000000:2L:-:ENSANGE00000038365
2L	exon	probe	36083111	36083076	.	-	.	109807_1.250000:2L:+:ENSANGE00000080718
2L	exon	probe	4346655	4346620	.	-	.	109818_1.000000:2L:+:ENSANGE00000046017
2L	exon	probe	2830346	2830381	.	+	.	109826_1.000000:2L:-:ENSANGE00000010553
2L	exon	probe	7024065	7024030	.	-	.	109829_1.000000:2L:+:ENSANGE00000040059
2L	exon	probe	10829423	10829388	.	-	.	109839_1.000000:2L:+:ENSANGE00000054118
2L	exon	probe	23409577	23409612	.	+	.	109848_1.000000:2L:-:ENSANGE00000037338
2L	exon	probe	43711499	43711464	.	-	.	109852_1.000000:2L:+:ENSANGE00000025605
2L	exon	probe	39605204	39605169	.	-	.	109853_1.000000:2L:+:ENSANGE00000075082
2L	exon	probe	24339640	24339675	.	+	.	109859_1.000000:2L:-:ENSANGE00000019512
2L	exon	probe	39932883	39932918	.	+	.	109872_1.000000:2L:-:ENSANGE00000051967
2L	exon	probe	16995812	16995777	.	-	.	109896_1.000000:2L:+:ENSANGE00000061582
2L	exon	probe	9636005	9635970	.	-	.	109901_1.000000:2L:+:ENSANGE00000034488
2L	exon	probe	7081813	7081778	.	-	.	109909_1.000000:2L:+:ENSANGE00000037609
2L	exon	probe	44750051	44750016	.	-	.	109918_1.000000:2L:+:ENSANGE00000055217
2L	exon	probe	39671602	39671567	.	-	.	109927_1.000000:2L:+:ENSANGE00000074645
2L	exon	probe	41260693	41260728	.	+	.	109932_1.000000:2L:-:ENSANGE00000073986
2L	exon	probe	15805134	15805099	.	-	.	109936_1.000000:2L:+:ENSANGE00000075186
2L	exon	probe	8603483	8603518	.	+	.	109953_1.000000:2L:-:ENSANGE00000010471
2L	exon	probe	12432040	12432075	.	+	.	109966_1.000000:2L:-:ENSANGE00000083135
2L	exon	probe	31125452	31125417	.	-	.	109967_1.000000:2L:+:ENSANGE00000084396
2L	exon	probe	13880399	13880434	.	+	.	109968_1.000000:2L:-:ENSANGE00000072571
2L	exon	probe	10578940	10578975	.	+	.	109969_1.000000:2L:-:ENSANGE00000011386
2L	exon	probe	2873570	2873535	.	-	.	109979_1.000000:2L:+:ENSANGE00000010536
2L	exon	probe	44203626	44203661	.	+	.	109981_1.000000:2L:-:ENSANGE00000057063
2L	exon	probe	8088153	8088188	.	+	.	109982_1.000000:2L:-:ENSANGE00000010249
2L	exon	probe	44673656	44673691	.	+	.	109988_1.000000:2L:-:ENSANGE00000055023
2L	exon	probe	23038799	23038764	.	-	.	109992_1.000000:2L:+:ENSANGE00000047057
2L	exon	probe	42387930	42387965	.	+	.	109993_1.000000:2L:-:ENSANGE00000039020
2L	exon	probe	48770618	48770583	.	-	.	109997_1.000000:2L:+:ENSANGE00000074222
2L	exon	probe	8979879	8979914	.	+	.	110019_1.000000:2L:-:ENSANGE00000037112
2L	exon	probe	11581217	11581252	.	+	.	110025_1.000000:2L:-:ENSANGE00000036033
2L	exon	probe	46193806	46193841	.	+	.	110029_1.000000:2L:-:ENSANGE00000065777
2L	exon	probe	29953801	29953836	.	+	.	110042_1.000000:2L:-:ENSANGE00000045562
2L	exon	probe	40224585	40224620	.	+	.	110048_1.000000:2L:-:ENSANGE00000083623
2L	exon	probe	15646418	15646383	.	-	.	110054_1.000000:2L:+:ENSANGE00000075034
2L	exon	probe	5710995	5710960	.	-	.	110061_1.000000:2L:+:ENSANGE00000076627
2L	exon	probe	11577231	11577196	.	-	.	110062_1.000000:2L:+:ENSANGE00000036029
2L	exon	probe	38006937	38006972	.	+	.	110078_1.000000:2L:-:ENSANGE00000046069
2L	exon	probe	29377048	29377013	.	-	.	110109_1.000000:2L:+:ENSANGE00000082929
2L	exon	probe	47481685	47481650	.	-	.	110112_1.000000:2L:+:ENSANGE00000037354
2L	exon	probe	13663541	13663506	.	-	.	110118_1.000000:2L:+:ENSANGE00000072032
2L	exon	probe	7021727	7021692	.	-	.	110121_1.000000:2L:+:ENSANGE00000037931
2L	exon	probe	24435629	24435664	.	+	.	110124_1.000000:2L:-:ENSANGE00000079955
2L	exon	probe	45685807	45685842	.	+	.	110125_1.000000:2L:-:ENSANGE00000061630
2L	exon	probe	2287540	2287575	.	+	.	110128_1.000000:2L:-:ENSANGE00000011013
2L	exon	probe	33511527	33511492	.	-	.	110137_1.000000:2L:+:ENSANGE00000038290
2L	exon	probe	46978287	46978252	.	-	.	110139_1.000000:2L:+:ENSANGE00000038257
2L	exon	probe	40459414	40459449	.	+	.	110144_1.000000:2L:-:ENSANGE00000052304
2L	exon	probe	25781743	25781778	.	+	.	110150_1.000000:2L:-:ENSANGE00000070172
2L	exon	probe	39547390	39547425	.	+	.	110151_1.000000:2L:-:ENSANGE00000075089
2L	exon	probe	21248802	21248767	.	-	.	110159_1.000000:2L:+:ENSANGE00000014452
2L	exon	probe	22043433	22043398	.	-	.	110172_1.000000:2L:+:ENSANGE00000059797
2L	exon	probe	32114689	32114724	.	+	.	110186_1.000000:2L:-:ENSANGE00000013841
2L	exon	probe	43811775	43811740	.	-	.	110197_1.000000:2L:+:ENSANGE00000055525
2L	exon	probe	46194388	46194423	.	+	.	110207_1.000000:2L:-:ENSANGE00000065777
2L	exon	probe	6655610	6655575	.	-	.	110222_1.000000:2L:+:ENSANGE00000040113
2L	exon	probe	34830702	34830667	.	-	.	110225_1.000000:2L:+:ENSANGE00000039607
2L	exon	probe	17367244	17367209	.	-	.	110228_1.100000:2L:+:ENSANGE00000024707
2L	exon	probe	1734924	1734889	.	-	.	110231_1.000000:2L:+:ENSANGE00000060247
2L	exon	probe	2102066	2102031	.	-	.	110239_1.000000:2L:+:ENSANGE00000060377
2L	exon	probe	11552301	11552266	.	-	.	110251_1.000000:2L:+:ENSANGE00000011601
2L	exon	probe	32268502	32268467	.	-	.	110254_1.000000:2L:+:ENSANGE00000047155
2L	exon	probe	46402565	46402600	.	+	.	110260_1.000000:2L:-:ENSANGE00000065632
2L	exon	probe	39925170	39925135	.	-	.	110264_1.000000:2L:+:ENSANGE00000026244
2L	exon	probe	13723480	13723515	.	+	.	110265_1.000000:2L:-:ENSANGE00000072333
2L	exon	probe	39720690	39720655	.	-	.	110283_1.000000:2L:+:ENSANGE00000074857
2L	exon	probe	38320024	38319989	.	-	.	110287_1.000000:2L:+:ENSANGE00000045994
2L	exon	probe	15988828	15988863	.	+	.	110288_1.000000:2L:-:ENSANGE00000075253
2L	exon	probe	4457702	4457737	.	+	.	110291_1.600000:2L:-:ENSANGE00000084247
2L	exon	probe	41555816	41555851	.	+	.	110300_1.000000:2L:-:ENSANGE00000079156
2L	exon	probe	32739324	32739359	.	+	.	110303_1.000000:2L:-:ENSANGE00000034631
2L	exon	probe	28057135	28057170	.	+	.	110312_1.000000:2L:-:ENSANGE00000070888
2L	exon	probe	5742187	5742152	.	-	.	110321_1.000000:2L:+:ENSANGE00000076639
2L	exon	probe	24052032	24052067	.	+	.	110341_1.000000:2L:-:ENSANGE00000082656
2L	exon	probe	23869028	23869063	.	+	.	110365_1.100000:2L:-:ENSANGE00000037215
2L	exon	probe	41607008	41607043	.	+	.	110375_1.000000:2L:-:ENSANGE00000073947
2L	exon	probe	47849851	47849816	.	-	.	110377_1.000000:2L:+:ENSANGE00000032200
2L	exon	probe	24046907	24046942	.	+	.	110380_1.000000:2L:-:ENSANGE00000037296
2L	exon	probe	33959389	33959424	.	+	.	110383_1.000000:2L:-:ENSANGE00000038131
2L	exon	probe	16282571	16282606	.	+	.	110388_1.000000:2L:-:ENSANGE00000074909
2L	exon	probe	26012373	26012338	.	-	.	110394_1.000000:2L:+:ENSANGE00000070007
2L	exon	probe	8251887	8251922	.	+	.	110395_1.000000:2L:-:ENSANGE00000010408
2L	exon	probe	16091989	16092024	.	+	.	110401_1.000000:2L:-:ENSANGE00000072976
2L	exon	probe	48321532	48321567	.	+	.	110403_1.000000:2L:-:ENSANGE00000074315
2L	exon	probe	32316155	32316120	.	-	.	110405_1.000000:2L:+:ENSANGE00000049109
2L	exon	probe	23468771	23468736	.	-	.	110422_1.000000:2L:+:ENSANGE00000078189
2L	exon	probe	36100240	36100205	.	-	.	110424_1.000000:2L:+:ENSANGE00000071857
2L	exon	probe	22658119	22658154	.	+	.	110426_1.000000:2L:-:ENSANGE00000047121
2L	exon	probe	13473972	13473937	.	-	.	110432_1.000000:2L:+:ENSANGE00000023443
2L	exon	probe	16853077	16853112	.	+	.	110437_1.000000:2L:-:ENSANGE00000060975
2L	exon	probe	9558063	9558098	.	+	.	110438_1.000000:2L:-:ENSANGE00000034422
2L	exon	probe	43475699	43475664	.	-	.	110445_1.000000:2L:+:ENSANGE00000025633
2L	exon	probe	7071777	7071742	.	-	.	110456_1.000000:2L:+:ENSANGE00000039913
2L	exon	probe	8318769	8318804	.	+	.	110462_1.650000:2L:-:ENSANGE00000075050
2L	exon	probe	25369840	25369875	.	+	.	110469_1.000000:2L:-:ENSANGE00000019615
2L	exon	probe	38763729	38763694	.	-	.	110473_1.000000:2L:+:ENSANGE00000044781
2L	exon	probe	31847350	31847315	.	-	.	110477_1.000000:2L:+:ENSANGE00000047131
2L	exon	probe	3353408	3353373	.	-	.	110478_1.000000:2L:+:ENSANGE00000037161
2L	exon	probe	43728108	43728073	.	-	.	110495_1.000000:2L:+:ENSANGE00000025602
2L	exon	probe	25569278	25569313	.	+	.	110499_1.000000:2L:-:ENSANGE00000067922
2L	exon	probe	27952577	27952542	.	-	.	110500_1.000000:2L:+:ENSANGE00000071045
2L	exon	probe	32734861	32734896	.	+	.	110501_1.000000:2L:-:ENSANGE00000034637
2L	exon	probe	13332983	13332948	.	-	.	110512_1.000000:2L:+:ENSANGE00000067152
2L	exon	probe	23289567	23289602	.	+	.	110521_1.000000:2L:-:ENSANGE00000014816
2L	exon	probe	7492452	7492417	.	-	.	110522_1.000000:2L:+:ENSANGE00000040142
2L	exon	probe	18218228	18218193	.	-	.	110530_1.000000:2L:+:ENSANGE00000075208
2L	exon	probe	2771481	2771516	.	+	.	110534_1.000000:2L:-:ENSANGE00000037151
2L	exon	probe	23296232	23296267	.	+	.	110545_1.000000:2L:-:ENSANGE00000046931
2L	exon	probe	46355500	46355465	.	-	.	110549_1.000000:2L:+:ENSANGE00000065573
2L	exon	probe	27083208	27083173	.	-	.	110555_1.000000:2L:+:ENSANGE00000059056
2L	exon	probe	42463234	42463269	.	+	.	110556_1.000000:2L:-:ENSANGE00000038967
2L	exon	probe	47806370	47806405	.	+	.	110572_1.000000:2L:-:ENSANGE00000032220
2L	exon	probe	37577210	37577245	.	+	.	110573_1.000000:2L:-:ENSANGE00000069501
2L	exon	probe	1732578	1732543	.	-	.	110576_1.000000:2L:+:ENSANGE00000060250
2L	exon	probe	41834649	41834614	.	-	.	110581_1.000000:2L:+:ENSANGE00000082083
2L	exon	probe	23279697	23279662	.	-	.	110602_1.000000:2L:+:ENSANGE00000047036
2L	exon	probe	22056266	22056301	.	+	.	110606_1.000000:2L:-:ENSANGE00000059810
2L	exon	probe	13695782	13695817	.	+	.	110615_1.000000:2L:-:ENSANGE00000072876
2L	exon	probe	39648619	39648654	.	+	.	110616_1.000000:2L:-:ENSANGE00000075297
2L	exon	probe	34207126	34207091	.	-	.	110622_1.000000:2L:+:ENSANGE00000040158
2L	exon	probe	11592757	11592722	.	-	.	110623_1.000000:2L:+:ENSANGE00000036285
2L	exon	probe	11620737	11620702	.	-	.	110628_1.000000:2L:+:ENSANGE00000036057
2L	exon	probe	3622266	3622231	.	-	.	110633_1.000000:2L:+:ENSANGE00000003300
2L	exon	probe	2832193	2832228	.	+	.	110634_1.000000:2L:-:ENSANGE00000010547
2L	exon	probe	19894009	19893974	.	-	.	110638_1.000000:2L:+:ENSANGE00000064036
2L	exon	probe	46196620	46196655	.	+	.	110640_1.000000:2L:-:ENSANGE00000065781
2L	exon	probe	23471184	23471149	.	-	.	110643_1.000000:2L:+:ENSANGE00000037337
2L	exon	probe	9586285	9586250	.	-	.	110653_1.000000:2L:+:ENSANGE00000037094
2L	exon	probe	46333294	46333259	.	-	.	110654_1.000000:2L:+:ENSANGE00000066040
2L	exon	probe	48772533	48772568	.	+	.	110658_1.000000:2L:-:ENSANGE00000071584
2L	exon	probe	14273394	14273429	.	+	.	110662_1.000000:2L:-:ENSANGE00000072694
2L	exon	probe	17766327	17766292	.	-	.	110663_1.650000:2L:+:ENSANGE00000024820
2L	exon	probe	2546423	2546388	.	-	.	110669_1.000000:2L:+:ENSANGE00000037222
2L	exon	probe	44149965	44149930	.	-	.	110680_1.000000:2L:+:ENSANGE00000054929
2L	exon	probe	38745360	38745325	.	-	.	110681_1.000000:2L:+:ENSANGE00000077314
2L	exon	probe	23848720	23848685	.	-	.	110682_1.000000:2L:+:ENSANGE00000019242
2L	exon	probe	47762801	47762766	.	-	.	110707_1.000000:2L:+:ENSANGE00000037740
2L	exon	probe	16296999	16296964	.	-	.	110708_1.000000:2L:+:ENSANGE00000072829
2L	exon	probe	13532686	13532651	.	-	.	110710_1.000000:2L:+:ENSANGE00000072328
2L	exon	probe	22786874	22786839	.	-	.	110712_1.000000:2L:+:ENSANGE00000047106
2L	exon	probe	45511161	45511126	.	-	.	110720_1.000000:2L:+:ENSANGE00000063775
2L	exon	probe	11592011	11591976	.	-	.	110722_1.000000:2L:+:ENSANGE00000036284
2L	exon	probe	27080182	27080147	.	-	.	110727_1.000000:2L:+:ENSANGE00000060902
2L	exon	probe	15614918	15614953	.	+	.	110729_1.000000:2L:-:ENSANGE00000084855
2L	exon	probe	29989888	29989853	.	-	.	110731_1.000000:2L:+:ENSANGE00000045473
2L	exon	probe	24129863	24129898	.	+	.	110742_1.000000:2L:-:ENSANGE00000019462
2L	exon	probe	17783922	17783887	.	-	.	110749_1.000000:2L:+:ENSANGE00000074726
2L	exon	probe	25092696	25092731	.	+	.	110753_1.000000:2L:-:ENSANGE00000044129
2L	exon	probe	33343984	33343949	.	-	.	110761_1.000000:2L:+:ENSANGE00000013971
2L	exon	probe	48370631	48370666	.	+	.	110762_1.000000:2L:-:ENSANGE00000032050
2L	exon	probe	21249814	21249779	.	-	.	110771_1.000000:2L:+:ENSANGE00000036006
2L	exon	probe	3097065	3097100	.	+	.	110782_1.000000:2L:-:ENSANGE00000039948
2L	exon	probe	19222684	19222719	.	+	.	110794_1.000000:2L:-:ENSANGE00000054838
2L	exon	probe	29202637	29202602	.	-	.	110797_1.000000:2L:+:ENSANGE00000013417
2L	exon	probe	40424770	40424805	.	+	.	110805_1.000000:2L:-:ENSANGE00000052454
2L	exon	probe	26116848	26116813	.	-	.	110817_1.000000:2L:+:ENSANGE00000067899
2L	exon	probe	36111655	36111620	.	-	.	110824_1.000000:2L:+:ENSANGE00000072413
2L	exon	probe	41074827	41074862	.	+	.	110850_1.000000:2L:-:ENSANGE00000026065
2L	exon	probe	11690855	11690890	.	+	.	110852_1.000000:2L:-:ENSANGE00000011742
2L	exon	probe	15158833	15158798	.	-	.	110855_2.000000:2L:+:ENSANGE00000049877
2L	exon	probe	8647095	8647060	.	-	.	110856_1.000000:2L:+:ENSANGE00000075370
2L	exon	probe	25576634	25576669	.	+	.	110860_1.000000:2L:-:ENSANGE00000067921
2L	exon	probe	41641586	41641551	.	-	.	110861_1.000000:2L:+:ENSANGE00000083513
2L	exon	probe	45615464	45615499	.	+	.	110881_1.000000:2L:-:ENSANGE00000061505
2L	exon	probe	3079753	3079718	.	-	.	110883_1.000000:2L:+:ENSANGE00000037745
2L	exon	probe	9789285	9789250	.	-	.	110884_1.000000:2L:+:ENSANGE00000078132
2L	exon	probe	33359709	33359744	.	+	.	110887_1.000000:2L:-:ENSANGE00000034846
2L	exon	probe	39915727	39915762	.	+	.	110893_1.000000:2L:-:ENSANGE00000052524
2L	exon	probe	29582856	29582891	.	+	.	110895_1.000000:2L:-:ENSANGE00000045540
2L	exon	probe	6694897	6694862	.	-	.	110896_1.000000:2L:+:ENSANGE00000006694
2L	exon	probe	15204097	15204132	.	+	.	110897_1.000000:2L:-:ENSANGE00000024001
2L	exon	probe	26507016	26507051	.	+	.	110909_1.000000:2L:-:ENSANGE00000058874
2L	exon	probe	45510620	45510585	.	-	.	110923_1.000000:2L:+:ENSANGE00000063776
2L	exon	probe	4421348	4421313	.	-	.	110925_1.000000:2L:+:ENSANGE00000046031
2L	exon	probe	38110132	38110097	.	-	.	110942_1.000000:2L:+:ENSANGE00000046333
2L	exon	probe	47579116	47579081	.	-	.	110945_1.000000:2L:+:ENSANGE00000032291
2L	exon	probe	42734337	42734302	.	-	.	110956_1.000000:2L:+:ENSANGE00000039014
2L	exon	probe	11593534	11593499	.	-	.	110966_1.000000:2L:+:ENSANGE00000036285
2L	exon	probe	17922945	17922980	.	+	.	110987_1.000000:2L:-:ENSANGE00000075273
2L	exon	probe	16295407	16295372	.	-	.	110988_1.000000:2L:+:ENSANGE00000072829
2L	exon	probe	38732880	38732915	.	+	.	110993_1.000000:2L:-:ENSANGE00000044690
2L	exon	probe	30357894	30357929	.	+	.	110998_1.000000:2L:-:ENSANGE00000045436
2L	exon	probe	22040285	22040250	.	-	.	111001_1.000000:2L:+:ENSANGE00000059898
2L	exon	probe	5596398	5596363	.	-	.	111011_1.000000:2L:+:ENSANGE00000076741
2L	exon	probe	2653184	2653149	.	-	.	111019_1.000000:2L:+:ENSANGE00000084082
2L	exon	probe	33818943	33818978	.	+	.	111028_1.000000:2L:-:ENSANGE00000007189
2L	exon	probe	15562970	15563005	.	+	.	111032_1.000000:2L:-:ENSANGE00000075333
2L	exon	probe	44455857	44455892	.	+	.	111040_1.000000:2L:-:ENSANGE00000057031
2L	exon	probe	39641638	39641673	.	+	.	111041_1.000000:2L:-:ENSANGE00000074622
2L	exon	probe	14884852	14884887	.	+	.	111044_1.000000:2L:-:ENSANGE00000049346
2L	exon	probe	7813105	7813140	.	+	.	111045_1.000000:2L:-:ENSANGE00000006965
2L	exon	probe	34140041	34140006	.	-	.	111064_1.000000:2L:+:ENSANGE00000038115
2L	exon	probe	2233747	2233782	.	+	.	111074_1.000000:2L:-:ENSANGE00000083559
2L	exon	probe	4809992	4809957	.	-	.	111075_1.000000:2L:+:ENSANGE00000006368
2L	exon	probe	45036321	45036286	.	-	.	111083_1.000000:2L:+:ENSANGE00000061753
2L	exon	probe	41644811	41644776	.	-	.	111100_1.000000:2L:+:ENSANGE00000083435
2L	exon	probe	1737092	1737127	.	+	.	111107_1.000000:2L:-:ENSANGE00000011292
2L	exon	probe	2677725	2677760	.	+	.	111116_1.000000:2L:-:ENSANGE00000037206
2L	exon	probe	15965207	15965172	.	-	.	111122_1.000000:2L:+:ENSANGE00000074972
2L	exon	probe	26451836	26451801	.	-	.	111123_1.000000:2L:+:ENSANGE00000061325
2L	exon	probe	37310437	37310402	.	-	.	111127_1.000000:2L:+:ENSANGE00000069928
2L	exon	probe	29558780	29558815	.	+	.	111132_1.000000:2L:-:ENSANGE00000081873
2L	exon	probe	27348063	27348028	.	-	.	111147_1.000000:2L:+:ENSANGE00000060939
2L	exon	probe	6936262	6936297	.	+	.	111166_1.000000:2L:-:ENSANGE00000077605
2L	exon	probe	23084758	23084723	.	-	.	111178_1.000000:2L:+:ENSANGE00000014767
2L	exon	probe	34170292	34170327	.	+	.	111193_1.000000:2L:-:ENSANGE00000040257
2L	exon	probe	16549426	16549461	.	+	.	111206_1.000000:2L:-:ENSANGE00000024519
2L	exon	probe	36528423	36528458	.	+	.	111216_1.000000:2L:-:ENSANGE00000074453
2L	exon	probe	16464121	16464086	.	-	.	111226_1.000000:2L:+:ENSANGE00000061200
2L	exon	probe	7274287	7274252	.	-	.	111227_1.000000:2L:+:ENSANGE00000080230
2L	exon	probe	2928088	2928053	.	-	.	111234_1.000000:2L:+:ENSANGE00000037865
2L	exon	probe	16096120	16096155	.	+	.	111249_1.000000:2L:-:ENSANGE00000072894
2L	exon	probe	15466649	15466614	.	-	.	111269_1.000000:2L:+:ENSANGE00000075073
2L	exon	probe	4163437	4163472	.	+	.	111273_1.000000:2L:-:ENSANGE00000046166
2L	exon	probe	46177389	46177354	.	-	.	111274_1.000000:2L:+:ENSANGE00000032676
2L	exon	probe	24972324	24972289	.	-	.	111295_1.000000:2L:+:ENSANGE00000043534
2L	exon	probe	36046495	36046460	.	-	.	111303_1.000000:2L:+:ENSANGE00000071984
2L	exon	probe	48123011	48123046	.	+	.	111320_1.000000:2L:-:ENSANGE00000074186
2L	exon	probe	42795835	42795870	.	+	.	111323_1.000000:2L:-:ENSANGE00000065109
2L	exon	probe	16464536	16464501	.	-	.	111335_1.000000:2L:+:ENSANGE00000061200
2L	exon	probe	45126271	45126236	.	-	.	111342_1.000000:2L:+:ENSANGE00000032909
2L	exon	probe	12947560	12947525	.	-	.	111358_1.000000:2L:+:ENSANGE00000067130
2L	exon	probe	1909925	1909890	.	-	.	111378_1.000000:2L:+:ENSANGE00000060361
2L	exon	probe	33512726	33512691	.	-	.	111388_1.000000:2L:+:ENSANGE00000038288
2L	exon	probe	43630805	43630840	.	+	.	111392_1.000000:2L:-:ENSANGE00000064944
2L	exon	probe	33349029	33348994	.	-	.	111408_1.000000:2L:+:ENSANGE00000035042
2L	exon	probe	25561914	25561879	.	-	.	111429_1.000000:2L:+:ENSANGE00000079889
2L	exon	probe	39720283	39720248	.	-	.	111432_1.000000:2L:+:ENSANGE00000074857
2L	exon	probe	14329261	14329226	.	-	.	111435_1.000000:2L:+:ENSANGE00000072721
2L	exon	probe	16052916	16052951	.	+	.	111446_1.000000:2L:-:ENSANGE00000073019
2L	exon	probe	3930638	3930673	.	+	.	111464_1.000000:2L:-:ENSANGE00000003127
2L	exon	probe	42251243	42251208	.	-	.	111473_1.000000:2L:+:ENSANGE00000039284
2L	exon	probe	48700200	48700235	.	+	.	111481_1.000000:2L:-:ENSANGE00000074310
2L	exon	probe	24952921	24952886	.	-	.	111490_1.100000:2L:+:ENSANGE00000043929
2L	exon	probe	4177976	4177941	.	-	.	111491_1.000000:2L:+:ENSANGE00000002924
2L	exon	probe	47579316	47579281	.	-	.	111494_1.000000:2L:+:ENSANGE00000032291
2L	exon	probe	9908144	9908179	.	+	.	111495_1.000000:2L:-:ENSANGE00000037087
2L	exon	probe	6678698	6678733	.	+	.	111499_1.000000:2L:-:ENSANGE00000039988
2L	exon	probe	15496584	15496619	.	+	.	111507_1.000000:2L:-:ENSANGE00000024073
2L	exon	probe	17278926	17278891	.	-	.	111509_1.000000:2L:+:ENSANGE00000063051
2L	exon	probe	39493424	39493459	.	+	.	111514_1.000000:2L:-:ENSANGE00000075076
2L	exon	probe	17383553	17383588	.	+	.	111523_1.000000:2L:-:ENSANGE00000075107
2L	exon	probe	7079213	7079178	.	-	.	111539_1.000000:2L:+:ENSANGE00000037611
2L	exon	probe	18637620	18637655	.	+	.	111552_1.000000:2L:-:ENSANGE00000056820
2L	exon	probe	9207424	9207389	.	-	.	111554_1.000000:2L:+:ENSANGE00000010583
2L	exon	probe	31029769	31029734	.	-	.	111556_1.000000:2L:+:ENSANGE00000013658
2L	exon	probe	44434198	44434163	.	-	.	111559_1.000000:2L:+:ENSANGE00000055186
2L	exon	probe	46282462	46282427	.	-	.	111562_1.000000:2L:+:ENSANGE00000032635
2L	exon	probe	13723889	13723924	.	+	.	111565_1.000000:2L:-:ENSANGE00000072333
2L	exon	probe	38105919	38105954	.	+	.	111566_1.000000:2L:-:ENSANGE00000044816
2L	exon	probe	8186021	8185986	.	-	.	111567_1.000000:2L:+:ENSANGE00000075210
2L	exon	probe	14902022	14901987	.	-	.	111570_1.000000:2L:+:ENSANGE00000049036
2L	exon	probe	39925617	39925582	.	-	.	111571_1.000000:2L:+:ENSANGE00000026247
2L	exon	probe	45694443	45694478	.	+	.	111592_1.000000:2L:-:ENSANGE00000061627
2L	exon	probe	35080635	35080600	.	-	.	111597_1.000000:2L:+:ENSANGE00000039491
2L	exon	probe	19084326	19084361	.	+	.	111599_1.000000:2L:-:ENSANGE00000054915
2L	exon	probe	46418208	46418243	.	+	.	111610_1.000000:2L:-:ENSANGE00000032603
2L	exon	probe	18849807	18849842	.	+	.	111619_1.000000:2L:-:ENSANGE00000014055
2L	exon	probe	19356199	19356234	.	+	.	111620_1.000000:2L:-:ENSANGE00000056694
2L	exon	probe	31722535	31722500	.	-	.	111629_1.000000:2L:+:ENSANGE00000013747
2L	exon	probe	37549825	37549860	.	+	.	111641_1.000000:2L:-:ENSANGE00000069549
2L	exon	probe	23768834	23768869	.	+	.	111655_1.000000:2L:-:ENSANGE00000037559
2L	exon	probe	36382263	36382298	.	+	.	111669_1.000000:2L:-:ENSANGE00000007457
2L	exon	probe	23550978	23551013	.	+	.	111673_1.000000:2L:-:ENSANGE00000037225
2L	exon	probe	27956844	27956809	.	-	.	111682_1.000000:2L:+:ENSANGE00000070901
2L	exon	probe	2234764	2234799	.	+	.	111685_1.000000:2L:-:ENSANGE00000060883
2L	exon	probe	46061060	46061095	.	+	.	111689_1.000000:2L:-:ENSANGE00000068192
2L	exon	probe	31963390	31963355	.	-	.	111692_1.000000:2L:+:ENSANGE00000049012
2L	exon	probe	8087934	8087969	.	+	.	111708_1.000000:2L:-:ENSANGE00000010249
2L	exon	probe	41557657	41557692	.	+	.	111709_1.000000:2L:-:ENSANGE00000025997
2L	exon	probe	20630002	20630037	.	+	.	111741_1.000000:2L:-:ENSANGE00000036242
2L	exon	probe	1010701	1010736	.	+	.	111743_1.000000:2L:-:ENSANGE00000011520
2L	exon	probe	16393268	16393233	.	-	.	111753_1.000000:2L:+:ENSANGE00000061165
2L	exon	probe	19849203	19849238	.	+	.	111772_1.000000:2L:-:ENSANGE00000014287
2L	exon	probe	13282039	13282074	.	+	.	111773_1.000000:2L:-:ENSANGE00000067601
2L	exon	probe	17351357	17351392	.	+	.	111778_1.000000:2L:-:ENSANGE00000060797
2L	exon	probe	24126866	24126901	.	+	.	111781_1.000000:2L:-:ENSANGE00000019467
2L	exon	probe	34163185	34163150	.	-	.	111786_1.000000:2L:+:ENSANGE00000040081
2L	exon	probe	9770181	9770216	.	+	.	111787_1.000000:2L:-:ENSANGE00000034750
2L	exon	probe	16107448	16107483	.	+	.	111790_1.000000:2L:-:ENSANGE00000024280
2L	exon	probe	27900111	27900146	.	+	.	111792_1.550000:2L:-:ENSANGE00000081096
2L	exon	probe	30257461	30257426	.	-	.	111794_1.000000:2L:+:ENSANGE00000045426
2L	exon	probe	36381876	36381911	.	+	.	111796_1.000000:2L:-:ENSANGE00000007457
2L	exon	probe	14516102	14516067	.	-	.	111799_1.000000:2L:+:ENSANGE00000049716
2L	exon	probe	24971924	24971889	.	-	.	111800_1.000000:2L:+:ENSANGE00000043534
2L	exon	probe	15497398	15497433	.	+	.	111807_1.000000:2L:-:ENSANGE00000024073
2L	exon	probe	22086789	22086754	.	-	.	111809_1.000000:2L:+:ENSANGE00000059892
2L	exon	probe	28001144	28001179	.	+	.	111810_1.000000:2L:-:ENSANGE00000071035
2L	exon	probe	11594538	11594503	.	-	.	111814_1.000000:2L:+:ENSANGE00000036285
2L	exon	probe	41081569	41081534	.	-	.	111820_1.000000:2L:+:ENSANGE00000026064
2L	exon	probe	7084019	7083984	.	-	.	111828_1.000000:2L:+:ENSANGE00000037609
2L	exon	probe	37407248	37407213	.	-	.	111855_1.000000:2L:+:ENSANGE00000019420
2L	exon	probe	14980481	14980446	.	-	.	111856_1.000000:2L:+:ENSANGE00000049308
2L	exon	probe	14856220	14856255	.	+	.	111858_1.000000:2L:-:ENSANGE00000049357
2L	exon	probe	32732673	32732708	.	+	.	111869_1.000000:2L:-:ENSANGE00000034633
2L	exon	probe	20468637	20468672	.	+	.	111872_1.000000:2L:-:ENSANGE00000035986
2L	exon	probe	41818993	41818958	.	-	.	111873_1.000000:2L:+:ENSANGE00000038838
2L	exon	probe	46673928	46673893	.	-	.	111875_1.000000:2L:+:ENSANGE00000065808
2L	exon	probe	33960257	33960292	.	+	.	111889_1.000000:2L:-:ENSANGE00000038129
2L	exon	probe	48122362	48122397	.	+	.	111917_1.000000:2L:-:ENSANGE00000074188
2L	exon	probe	17442513	17442548	.	+	.	111921_1.000000:2L:-:ENSANGE00000074958
2L	exon	probe	2458917	2458882	.	-	.	111927_1.000000:2L:+:ENSANGE00000061003
2L	exon	probe	42258899	42258864	.	-	.	111932_1.000000:2L:+:ENSANGE00000039028
2L	exon	probe	40993425	40993460	.	+	.	111934_1.150000:2L:-:ENSANGE00000026075
2L	exon	probe	25484820	25484785	.	-	.	111937_1.000000:2L:+:ENSANGE00000070494
2L	exon	probe	19723485	19723450	.	-	.	111942_1.000000:2L:+:ENSANGE00000063923
2L	exon	probe	47232623	47232588	.	-	.	111949_1.000000:2L:+:ENSANGE00000038243
2L	exon	probe	34196080	34196115	.	+	.	111959_1.000000:2L:-:ENSANGE00000040004
2L	exon	probe	23422276	23422311	.	+	.	111963_1.000000:2L:-:ENSANGE00000037666
2L	exon	probe	7272628	7272663	.	+	.	111975_1.000000:2L:-:ENSANGE00000037784
2L	exon	probe	44190956	44190991	.	+	.	111977_1.000000:2L:-:ENSANGE00000055033
2L	exon	probe	6931509	6931544	.	+	.	111981_1.000000:2L:-:ENSANGE00000077706
2L	exon	probe	46698260	46698295	.	+	.	111982_1.000000:2L:-:ENSANGE00000066020
2L	exon	probe	32262678	32262643	.	-	.	111991_1.000000:2L:+:ENSANGE00000047152
2L	exon	probe	15241397	15241432	.	+	.	112000_1.000000:2L:-:ENSANGE00000049153
2L	exon	probe	9557240	9557275	.	+	.	112004_1.000000:2L:-:ENSANGE00000034422
2L	exon	probe	17364261	17364226	.	-	.	112007_1.000000:2L:+:ENSANGE00000063095
2L	exon	probe	20789606	20789641	.	+	.	112018_1.000000:2L:-:ENSANGE00000036256
2L	exon	probe	44739495	44739460	.	-	.	112031_1.000000:2L:+:ENSANGE00000057704
2L	exon	probe	8049817	8049852	.	+	.	112032_1.000000:2L:-:ENSANGE00000075156
2L	exon	probe	32936716	32936681	.	-	.	112048_1.000000:2L:+:ENSANGE00000034691
2L	exon	probe	17735505	17735540	.	+	.	112049_1.000000:2L:-:ENSANGE00000074940
2L	exon	probe	23036434	23036469	.	+	.	112054_1.000000:2L:-:ENSANGE00000049266
2L	exon	probe	32055270	32055235	.	-	.	112061_1.000000:2L:+:ENSANGE00000047125
2L	exon	probe	31903304	31903269	.	-	.	112074_1.000000:2L:+:ENSANGE00000077927
2L	exon	probe	10828623	10828588	.	-	.	112085_1.000000:2L:+:ENSANGE00000054118
2L	exon	probe	22140986	22140951	.	-	.	112094_1.000000:2L:+:ENSANGE00000014639
2L	exon	probe	39967500	39967465	.	-	.	112106_1.000000:2L:+:ENSANGE00000052500
2L	exon	probe	26061815	26061850	.	+	.	112122_1.000000:2L:-:ENSANGE00000077461
2L	exon	probe	7244822	7244857	.	+	.	112123_1.000000:2L:-:ENSANGE00000040148
2L	exon	probe	47271096	47271131	.	+	.	112134_1.000000:2L:-:ENSANGE00000081626
2L	exon	probe	36122563	36122528	.	-	.	112137_1.000000:2L:+:ENSANGE00000007441
2L	exon	probe	36736458	36736493	.	+	.	112138_1.000000:2L:-:ENSANGE00000074473
2L	exon	probe	18644753	18644788	.	+	.	112142_1.000000:2L:-:ENSANGE00000078231
2L	exon	probe	24593872	24593907	.	+	.	112148_1.000000:2L:-:ENSANGE00000044025
2L	exon	probe	46335788	46335753	.	-	.	112149_1.000000:2L:+:ENSANGE00000066011
2L	exon	probe	14072658	14072623	.	-	.	112177_1.000000:2L:+:ENSANGE00000072188
2L	exon	probe	10318871	10318906	.	+	.	112196_1.000000:2L:-:ENSANGE00000078545
2L	exon	probe	45953967	45953932	.	-	.	112200_1.000000:2L:+:ENSANGE00000065628
2L	exon	probe	6932249	6932284	.	+	.	112205_1.000000:2L:-:ENSANGE00000077709
2L	exon	probe	18814587	18814552	.	-	.	112208_1.000000:2L:+:ENSANGE00000054982
2L	exon	probe	14856740	14856775	.	+	.	112211_1.000000:2L:-:ENSANGE00000049359
2L	exon	probe	39714028	39713993	.	-	.	112213_1.000000:2L:+:ENSANGE00000074549
2L	exon	probe	42991593	42991558	.	-	.	112225_1.000000:2L:+:ENSANGE00000025713
2L	exon	probe	36066283	36066318	.	+	.	112232_1.000000:2L:-:ENSANGE00000074408
2L	exon	probe	29986611	29986576	.	-	.	112240_1.000000:2L:+:ENSANGE00000045469
2L	exon	probe	22638257	22638222	.	-	.	112255_1.000000:2L:+:ENSANGE00000047501
2L	exon	probe	33358269	33358304	.	+	.	112259_1.000000:2L:-:ENSANGE00000034925
2L	exon	probe	6974127	6974162	.	+	.	112264_1.000000:2L:-:ENSANGE00000037426
2L	exon	probe	42114165	42114130	.	-	.	112267_1.000000:2L:+:ENSANGE00000025882
2L	exon	probe	9550850	9550885	.	+	.	112274_1.000000:2L:-:ENSANGE00000010764
2L	exon	probe	42258114	42258079	.	-	.	112283_1.000000:2L:+:ENSANGE00000039028
2L	exon	probe	18851865	18851900	.	+	.	112285_1.000000:2L:-:ENSANGE00000014053
2L	exon	probe	3648701	3648736	.	+	.	112292_1.000000:2L:-:ENSANGE00000003272
2L	exon	probe	15480284	15480249	.	-	.	112312_1.000000:2L:+:ENSANGE00000074869
2L	exon	probe	15614513	15614548	.	+	.	112328_1.000000:2L:-:ENSANGE00000073112
2L	exon	probe	26316483	26316448	.	-	.	112343_1.000000:2L:+:ENSANGE00000019757
2L	exon	probe	21716012	21715977	.	-	.	112345_1.000000:2L:+:ENSANGE00000080050
2L	exon	probe	48346815	48346850	.	+	.	112346_1.000000:2L:-:ENSANGE00000074299
2L	exon	probe	17385644	17385679	.	+	.	112359_1.000000:2L:-:ENSANGE00000078049
2L	exon	probe	26321130	26321095	.	-	.	112364_1.000000:2L:+:ENSANGE00000070195
2L	exon	probe	6027425	6027460	.	+	.	112371_1.000000:2L:-:ENSANGE00000076737
2L	exon	probe	17555239	17555204	.	-	.	112376_1.000000:2L:+:ENSANGE00000024795
2L	exon	probe	42796035	42796070	.	+	.	112377_1.000000:2L:-:ENSANGE00000065109
2L	exon	probe	25564496	25564461	.	-	.	112378_1.100000:2L:+:ENSANGE00000070549
2L	exon	probe	33527079	33527114	.	+	.	112382_1.000000:2L:-:ENSANGE00000080128
2L	exon	probe	15510364	15510329	.	-	.	112391_1.000000:2L:+:ENSANGE00000074730
2L	exon	probe	36863018	36863053	.	+	.	112398_1.000000:2L:-:ENSANGE00000069676
2L	exon	probe	18107948	18107983	.	+	.	112405_1.000000:2L:-:ENSANGE00000024881
2L	exon	probe	3803597	3803562	.	-	.	112406_1.000000:2L:+:ENSANGE00000044551
2L	exon	probe	39007404	39007439	.	+	.	112419_1.000000:2L:-:ENSANGE00000074508
2L	exon	probe	22813877	22813912	.	+	.	112422_1.000000:2L:-:ENSANGE00000047085
2L	exon	probe	15480754	15480719	.	-	.	112429_1.000000:2L:+:ENSANGE00000074867
2L	exon	probe	27082729	27082694	.	-	.	112434_1.000000:2L:+:ENSANGE00000059057
2L	exon	probe	19609182	19609217	.	+	.	112443_1.000000:2L:-:ENSANGE00000064389
2L	exon	probe	2514857	2514822	.	-	.	112451_1.000000:2L:+:ENSANGE00000037241
2L	exon	probe	9771488	9771453	.	-	.	112453_1.000000:2L:+:ENSANGE00000034589
2L	exon	probe	19758077	19758112	.	+	.	112454_1.000000:2L:-:ENSANGE00000077351
2L	exon	probe	2288115	2288150	.	+	.	112461_1.000000:2L:-:ENSANGE00000011007
2L	exon	probe	39397949	39397914	.	-	.	112471_1.000000:2L:+:ENSANGE00000074780
2L	exon	probe	35098778	35098813	.	+	.	112474_1.000000:2L:-:ENSANGE00000039629
2L	exon	probe	22653661	22653696	.	+	.	112478_1.000000:2L:-:ENSANGE00000047072
2L	exon	probe	7088606	7088571	.	-	.	112479_1.000000:2L:+:ENSANGE00000037614
2L	exon	probe	28085414	28085449	.	+	.	112485_1.000000:2L:-:ENSANGE00000070719
2L	exon	probe	27977147	27977182	.	+	.	112493_1.000000:2L:-:ENSANGE00000071061
2L	exon	probe	47738219	47738184	.	-	.	112506_1.000000:2L:+:ENSANGE00000037711
2L	exon	probe	25075339	25075304	.	-	.	112518_1.000000:2L:+:ENSANGE00000043964
2L	exon	probe	23998424	23998459	.	+	.	112519_1.000000:2L:-:ENSANGE00000037773
2L	exon	probe	46357663	46357698	.	+	.	112524_1.000000:2L:-:ENSANGE00000065603
2L	exon	probe	16466453	16466488	.	+	.	112532_1.000000:2L:-:ENSANGE00000061510
2L	exon	probe	46652424	46652389	.	-	.	112535_1.000000:2L:+:ENSANGE00000032514
2L	exon	probe	22653262	22653297	.	+	.	112546_1.000000:2L:-:ENSANGE00000047072
2L	exon	probe	13227005	13226970	.	-	.	112547_1.050000:2L:+:ENSANGE00000083541
2L	exon	probe	42571975	42571940	.	-	.	112555_1.000000:2L:+:ENSANGE00000038796
2L	exon	probe	48741855	48741820	.	-	.	112559_1.000000:2L:+:ENSANGE00000074196
2L	exon	probe	33280608	33280573	.	-	.	112560_1.000000:2L:+:ENSANGE00000035014
2L	exon	probe	13264093	13264128	.	+	.	112565_1.000000:2L:-:ENSANGE00000067603
2L	exon	probe	46418027	46418062	.	+	.	112569_1.000000:2L:-:ENSANGE00000032603
2L	exon	probe	37753810	37753775	.	-	.	112577_1.000000:2L:+:ENSANGE00000069784
2L	exon	probe	5261652	5261617	.	-	.	112578_1.000000:2L:+:ENSANGE00000073407
2L	exon	probe	15484302	15484267	.	-	.	112586_1.000000:2L:+:ENSANGE00000074868
2L	exon	probe	17514519	17514484	.	-	.	112599_1.000000:2L:+:ENSANGE00000074798
2L	exon	probe	48389388	48389423	.	+	.	112603_1.000000:2L:-:ENSANGE00000071437
2L	exon	probe	3941396	3941431	.	+	.	112608_1.000000:2L:-:ENSANGE00000003138
2L	exon	probe	12814912	12814877	.	-	.	112611_1.000000:2L:+:ENSANGE00000054436
2L	exon	probe	46282583	46282548	.	-	.	112616_1.000000:2L:+:ENSANGE00000032638
2L	exon	probe	29934256	29934221	.	-	.	112626_1.000000:2L:+:ENSANGE00000045452
2L	exon	probe	45700010	45700045	.	+	.	112646_1.000000:2L:-:ENSANGE00000061631
2L	exon	probe	3326828	3326863	.	+	.	112651_1.000000:2L:-:ENSANGE00000010233
2L	exon	probe	3645850	3645885	.	+	.	112654_1.000000:2L:-:ENSANGE00000003278
2L	exon	probe	5262052	5262017	.	-	.	112663_1.000000:2L:+:ENSANGE00000073407
2L	exon	probe	16109833	16109868	.	+	.	112678_1.000000:2L:-:ENSANGE00000024298
2L	exon	probe	2947234	2947269	.	+	.	112682_1.000000:2L:-:ENSANGE00000037914
2L	exon	probe	31624681	31624716	.	+	.	112691_1.000000:2L:-:ENSANGE00000081222
2L	exon	probe	17741069	17741034	.	-	.	112702_1.000000:2L:+:ENSANGE00000074648
2L	exon	probe	38149225	38149260	.	+	.	112712_1.000000:2L:-:ENSANGE00000044714
2L	exon	probe	39961718	39961753	.	+	.	112726_1.000000:2L:-:ENSANGE00000052600
2L	exon	probe	12124841	12124876	.	+	.	112757_1.000000:2L:-:ENSANGE00000054570
2L	exon	probe	47264983	47264948	.	-	.	112767_1.000000:2L:+:ENSANGE00000037989
2L	exon	probe	36084272	36084237	.	-	.	112770_1.000000:2L:+:ENSANGE00000071900
2L	exon	probe	44663601	44663566	.	-	.	112773_1.000000:2L:+:ENSANGE00000032997
2L	exon	probe	35866063	35866098	.	+	.	112789_1.000000:2L:-:ENSANGE00000007409
2L	exon	probe	28035090	28035125	.	+	.	112796_1.000000:2L:-:ENSANGE00000073197
2L	exon	probe	47078278	47078243	.	-	.	112800_1.000000:2L:+:ENSANGE00000032447
2L	exon	probe	34237037	34237072	.	+	.	112801_1.000000:2L:-:ENSANGE00000038230
2L	exon	probe	39493623	39493658	.	+	.	112808_1.000000:2L:-:ENSANGE00000075078
2L	exon	probe	22630905	22630870	.	-	.	112824_1.000000:2L:+:ENSANGE00000079219
2L	exon	probe	34166507	34166472	.	-	.	112841_1.000000:2L:+:ENSANGE00000040478
2L	exon	probe	23114139	23114104	.	-	.	112842_1.000000:2L:+:ENSANGE00000047505
2L	exon	probe	1417396	1417431	.	+	.	112852_1.000000:2L:-:ENSANGE00000071250
2L	exon	probe	22564631	22564666	.	+	.	112860_1.000000:2L:-:ENSANGE00000047194
2L	exon	probe	24849430	24849395	.	-	.	112861_1.000000:2L:+:ENSANGE00000078629
2L	exon	probe	11840278	11840313	.	+	.	112866_1.000000:2L:-:ENSANGE00000036219
2L	exon	probe	18709628	18709663	.	+	.	112872_1.100000:2L:-:ENSANGE00000056729
2L	exon	probe	34833889	34833924	.	+	.	112879_1.000000:2L:-:ENSANGE00000083307
2L	exon	probe	7087036	7087001	.	-	.	112886_1.000000:2L:+:ENSANGE00000037609
2L	exon	probe	6693191	6693156	.	-	.	112890_1.000000:2L:+:ENSANGE00000006695
2L	exon	probe	3650831	3650866	.	+	.	112892_1.000000:2L:-:ENSANGE00000044426
2L	exon	probe	2098825	2098790	.	-	.	112903_1.000000:2L:+:ENSANGE00000060378
2L	exon	probe	40447280	40447315	.	+	.	112904_1.000000:2L:-:ENSANGE00000050565
2L	exon	probe	32719642	32719607	.	-	.	112914_1.000000:2L:+:ENSANGE00000082651
2L	exon	probe	6938246	6938281	.	+	.	112917_1.000000:2L:-:ENSANGE00000037393
2L	exon	probe	7068778	7068743	.	-	.	112923_1.000000:2L:+:ENSANGE00000040093
2L	exon	probe	40428290	40428255	.	-	.	112930_1.000000:2L:+:ENSANGE00000050621
2L	exon	probe	15972633	15972668	.	+	.	112941_1.000000:2L:-:ENSANGE00000072960
2L	exon	probe	35855714	35855749	.	+	.	112949_1.000000:2L:-:ENSANGE00000072288
2L	exon	probe	39919486	39919451	.	-	.	112955_1.000000:2L:+:ENSANGE00000026243
2L	exon	probe	17726304	17726269	.	-	.	112964_1.700000:2L:+:ENSANGE00000079493
2L	exon	probe	16841204	16841169	.	-	.	112982_1.000000:2L:+:ENSANGE00000060857
2L	exon	probe	22070473	22070508	.	+	.	112998_1.000000:2L:-:ENSANGE00000060036
2L	exon	probe	9410205	9410240	.	+	.	113003_1.000000:2L:-:ENSANGE00000034616
2L	exon	probe	43798527	43798492	.	-	.	113024_1.000000:2L:+:ENSANGE00000033150
2L	exon	probe	39457986	39457951	.	-	.	113038_1.000000:2L:+:ENSANGE00000074582
2L	exon	probe	8061789	8061824	.	+	.	113040_1.000000:2L:-:ENSANGE00000075172
2L	exon	probe	31634647	31634682	.	+	.	113048_1.000000:2L:-:ENSANGE00000048995
2L	exon	probe	2553066	2553101	.	+	.	113052_1.000000:2L:-:ENSANGE00000037383
2L	exon	probe	30491455	30491490	.	+	.	113056_1.000000:2L:-:ENSANGE00000070434
2L	exon	probe	47599377	47599342	.	-	.	113060_1.000000:2L:+:ENSANGE00000032280
2L	exon	probe	46257917	46257952	.	+	.	113070_1.000000:2L:-:ENSANGE00000065857
2L	exon	probe	6655075	6655040	.	-	.	113079_1.000000:2L:+:ENSANGE00000040115
2L	exon	probe	10012975	10013010	.	+	.	113093_1.000000:2L:-:ENSANGE00000011251
2L	exon	probe	7779494	7779459	.	-	.	113096_1.000000:2L:+:ENSANGE00000052813
2L	exon	probe	46970656	46970621	.	-	.	113129_1.000000:2L:+:ENSANGE00000038064
2L	exon	probe	41436862	41436897	.	+	.	113132_1.000000:2L:-:ENSANGE00000073972
2L	exon	probe	48574933	48574968	.	+	.	113138_1.000000:2L:-:ENSANGE00000071537
2L	exon	probe	22104678	22104713	.	+	.	113152_1.000000:2L:-:ENSANGE00000057964
2L	exon	probe	32060410	32060375	.	-	.	113153_1.000000:2L:+:ENSANGE00000077035
2L	exon	probe	15491778	15491813	.	+	.	113154_1.000000:2L:-:ENSANGE00000024079
2L	exon	probe	18216778	18216743	.	-	.	113161_1.000000:2L:+:ENSANGE00000075208
2L	exon	probe	47236392	47236427	.	+	.	113166_1.000000:2L:-:ENSANGE00000037485
2L	exon	probe	17907150	17907185	.	+	.	113171_1.000000:2L:-:ENSANGE00000074899
2L	exon	probe	45752920	45752955	.	+	.	113188_1.000000:2L:-:ENSANGE00000063362
2L	exon	probe	36094087	36094122	.	+	.	113198_1.000000:2L:-:ENSANGE00000071945
2L	exon	probe	9788061	9788026	.	-	.	113200_1.000000:2L:+:ENSANGE00000034644
2L	exon	probe	2612616	2612581	.	-	.	113206_1.000000:2L:+:ENSANGE00000010677
2L	exon	probe	36123602	36123567	.	-	.	113223_1.000000:2L:+:ENSANGE00000007441
2L	exon	probe	15690724	15690759	.	+	.	113224_1.000000:2L:-:ENSANGE00000084006
2L	exon	probe	33376094	33376059	.	-	.	113231_1.000000:2L:+:ENSANGE00000007071
2L	exon	probe	47278928	47278963	.	+	.	113235_1.000000:2L:-:ENSANGE00000032362
2L	exon	probe	12949710	12949675	.	-	.	113245_1.000000:2L:+:ENSANGE00000067130
2L	exon	probe	7617868	7617833	.	-	.	113249_1.000000:2L:+:ENSANGE00000052991
2L	exon	probe	12936146	12936111	.	-	.	113255_1.000000:2L:+:ENSANGE00000067265
2L	exon	probe	4487340	4487305	.	-	.	113269_1.000000:2L:+:ENSANGE00000002686
2L	exon	probe	48741627	48741592	.	-	.	113273_1.000000:2L:+:ENSANGE00000074193
2L	exon	probe	28012760	28012795	.	+	.	113286_1.000000:2L:-:ENSANGE00000070971
2L	exon	probe	31613067	31613032	.	-	.	113290_1.000000:2L:+:ENSANGE00000047113
2L	exon	probe	4418774	4418809	.	+	.	113316_1.000000:2L:-:ENSANGE00000002788
2L	exon	probe	46330471	46330436	.	-	.	113318_1.000000:2L:+:ENSANGE00000066041
2L	exon	probe	5668982	5668947	.	-	.	113319_1.000000:2L:+:ENSANGE00000076536
2L	exon	probe	1954479	1954514	.	+	.	113323_1.000000:2L:-:ENSANGE00000060932
2L	exon	probe	40994870	40994905	.	+	.	113325_1.000000:2L:-:ENSANGE00000074027
2L	exon	probe	48631858	48631893	.	+	.	113330_1.000000:2L:-:ENSANGE00000031920
2L	exon	probe	34197208	34197243	.	+	.	113349_1.000000:2L:-:ENSANGE00000040002
2L	exon	probe	32112275	32112310	.	+	.	113355_1.000000:2L:-:ENSANGE00000013819
2L	exon	probe	30516964	30516999	.	+	.	113367_1.000000:2L:-:ENSANGE00000078527
2L	exon	probe	47601854	47601819	.	-	.	113386_1.000000:2L:+:ENSANGE00000032274
2L	exon	probe	6702861	6702826	.	-	.	113423_1.000000:2L:+:ENSANGE00000040043
2L	exon	probe	33526065	33526100	.	+	.	113432_1.000000:2L:-:ENSANGE00000007102
2L	exon	probe	34176420	34176455	.	+	.	113441_1.000000:2L:-:ENSANGE00000040160
2L	exon	probe	17430789	17430754	.	-	.	113449_1.000000:2L:+:ENSANGE00000075240
2L	exon	probe	41966463	41966428	.	-	.	113454_1.000000:2L:+:ENSANGE00000038662
2L	exon	probe	3728770	3728805	.	+	.	113455_1.000000:2L:-:ENSANGE00000079420
2L	exon	probe	47939317	47939282	.	-	.	113469_1.000000:2L:+:ENSANGE00000074227
2L	exon	probe	46533627	46533592	.	-	.	113479_1.000000:2L:+:ENSANGE00000032566
2L	exon	probe	11908084	11908049	.	-	.	113487_1.000000:2L:+:ENSANGE00000035860
2L	exon	probe	13579702	13579737	.	+	.	113488_1.000000:2L:-:ENSANGE00000023486
2L	exon	probe	48360274	48360309	.	+	.	113494_1.000000:2L:-:ENSANGE00000032040
2L	exon	probe	2527598	2527633	.	+	.	113495_1.000000:2L:-:ENSANGE00000010747
2L	exon	probe	27945470	27945435	.	-	.	113501_1.000000:2L:+:ENSANGE00000070955
2L	exon	probe	33605057	33605092	.	+	.	113508_1.000000:2L:-:ENSANGE00000007123
2L	exon	probe	19981368	19981403	.	+	.	113519_1.000000:2L:-:ENSANGE00000064653
2L	exon	probe	6679038	6679073	.	+	.	113521_1.000000:2L:-:ENSANGE00000039991
2L	exon	probe	39655422	39655457	.	+	.	113522_1.000000:2L:-:ENSANGE00000026296
2L	exon	probe	39714825	39714790	.	-	.	113525_1.000000:2L:+:ENSANGE00000074544
2L	exon	probe	11861950	11861985	.	+	.	113530_1.000000:2L:-:ENSANGE00000036343
2L	exon	probe	24817920	24817885	.	-	.	113532_1.000000:2L:+:ENSANGE00000078641
2L	exon	probe	24813574	24813539	.	-	.	113534_1.000000:2L:+:ENSANGE00000019556
2L	exon	probe	47962166	47962131	.	-	.	113544_1.000000:2L:+:ENSANGE00000032146
2L	exon	probe	30477487	30477452	.	-	.	113546_1.000000:2L:+:ENSANGE00000070538
2L	exon	probe	44468674	44468709	.	+	.	113548_1.000000:2L:-:ENSANGE00000033039
2L	exon	probe	33943477	33943512	.	+	.	113553_1.000000:2L:-:ENSANGE00000038296
2L	exon	probe	13173401	13173366	.	-	.	113559_1.000000:2L:+:ENSANGE00000067430
2L	exon	probe	47037554	47037519	.	-	.	113569_1.000000:2L:+:ENSANGE00000037892
2L	exon	probe	38296214	38296249	.	+	.	113584_1.000000:2L:-:ENSANGE00000046049
2L	exon	probe	3334045	3334080	.	+	.	113589_1.000000:2L:-:ENSANGE00000010238
2L	exon	probe	47464382	47464417	.	+	.	113590_1.000000:2L:-:ENSANGE00000037754
2L	exon	probe	35121730	35121695	.	-	.	113597_1.000000:2L:+:ENSANGE00000039426
2L	exon	probe	22073460	22073425	.	-	.	113602_1.000000:2L:+:ENSANGE00000060263
2L	exon	probe	32636987	32636952	.	-	.	113616_1.000000:2L:+:ENSANGE00000034903
2L	exon	probe	47767235	47767270	.	+	.	113617_1.000000:2L:-:ENSANGE00000037686
2L	exon	probe	33051248	33051213	.	-	.	113637_1.000000:2L:+:ENSANGE00000013921
2L	exon	probe	36568235	36568200	.	-	.	113644_1.000000:2L:+:ENSANGE00000084801
2L	exon	probe	16513505	16513540	.	+	.	113646_1.000000:2L:-:ENSANGE00000079096
2L	exon	probe	45488839	45488804	.	-	.	113649_1.000000:2L:+:ENSANGE00000061791
2L	exon	probe	27261655	27261690	.	+	.	113664_1.000000:2L:-:ENSANGE00000058758
2L	exon	probe	38293618	38293653	.	+	.	113668_1.000000:2L:-:ENSANGE00000046046
2L	exon	probe	36110712	36110677	.	-	.	113672_1.000000:2L:+:ENSANGE00000072411
2L	exon	probe	2951865	2951900	.	+	.	113683_1.000000:2L:-:ENSANGE00000037271
2L	exon	probe	42541048	42541013	.	-	.	113684_1.000000:2L:+:ENSANGE00000025789
2L	exon	probe	23300268	23300303	.	+	.	113694_1.000000:2L:-:ENSANGE00000014822
2L	exon	probe	14080519	14080554	.	+	.	113697_1.000000:2L:-:ENSANGE00000023638
2L	exon	probe	45695061	45695096	.	+	.	113709_1.000000:2L:-:ENSANGE00000061627
2L	exon	probe	22142142	22142107	.	-	.	113710_1.000000:2L:+:ENSANGE00000014633
2L	exon	probe	45700585	45700620	.	+	.	113719_1.000000:2L:-:ENSANGE00000061631
2L	exon	probe	26013677	26013642	.	-	.	113730_1.000000:2L:+:ENSANGE00000070005
2L	exon	probe	21249172	21249137	.	-	.	113747_1.000000:2L:+:ENSANGE00000014457
2L	exon	probe	27946414	27946379	.	-	.	113749_1.000000:2L:+:ENSANGE00000070951
2L	exon	probe	26150140	26150105	.	-	.	113750_1.000000:2L:+:ENSANGE00000069983
2L	exon	probe	27084673	27084708	.	+	.	113754_1.000000:2L:-:ENSANGE00000058881
2L	exon	probe	47586434	47586469	.	+	.	113767_1.950000:2L:-:ENSANGE00000038551
2L	exon	probe	15469460	15469425	.	-	.	113770_1.000000:2L:+:ENSANGE00000074864
2L	exon	probe	41700677	41700642	.	-	.	113771_1.000000:2L:+:ENSANGE00000074014
2L	exon	probe	48042113	48042148	.	+	.	113780_1.000000:2L:-:ENSANGE00000032125
2L	exon	probe	44444113	44444078	.	-	.	113789_1.000000:2L:+:ENSANGE00000055203
2L	exon	probe	45624120	45624085	.	-	.	113790_1.000000:2L:+:ENSANGE00000063333
2L	exon	probe	28202604	28202639	.	+	.	113809_1.000000:2L:-:ENSANGE00000071079
2L	exon	probe	23415968	23415933	.	-	.	113820_1.000000:2L:+:ENSANGE00000037549
2L	exon	probe	46288528	46288493	.	-	.	113822_1.000000:2L:+:ENSANGE00000066047
2L	exon	probe	16744100	16744065	.	-	.	113829_1.000000:2L:+:ENSANGE00000060848
2L	exon	probe	19818306	19818341	.	+	.	113832_1.000000:2L:-:ENSANGE00000014230
2L	exon	probe	38296662	38296697	.	+	.	113834_1.000000:2L:-:ENSANGE00000046050
2L	exon	probe	46308418	46308453	.	+	.	113837_1.000000:2L:-:ENSANGE00000065620
2L	exon	probe	13138828	13138793	.	-	.	113842_1.000000:2L:+:ENSANGE00000067442
2L	exon	probe	16780154	16780119	.	-	.	113854_1.000000:2L:+:ENSANGE00000061208
2L	exon	probe	32728193	32728228	.	+	.	113855_1.000000:2L:-:ENSANGE00000034635
2L	exon	probe	11279006	11279041	.	+	.	113858_1.000000:2L:-:ENSANGE00000036179
2L	exon	probe	23481648	23481683	.	+	.	113859_1.000000:2L:-:ENSANGE00000037375
2L	exon	probe	14335655	14335690	.	+	.	113860_1.000000:2L:-:ENSANGE00000072460
2L	exon	probe	2611207	2611172	.	-	.	113866_1.000000:2L:+:ENSANGE00000010677
2L	exon	probe	46339280	46339245	.	-	.	113872_1.000000:2L:+:ENSANGE00000032613
2L	exon	probe	4428940	4428905	.	-	.	113877_1.000000:2L:+:ENSANGE00000077308
2L	exon	probe	22074265	22074300	.	+	.	113882_1.000000:2L:-:ENSANGE00000060255
2L	exon	probe	12081878	12081913	.	+	.	113887_1.000000:2L:-:ENSANGE00000054874
2L	exon	probe	13842820	13842785	.	-	.	113914_1.000000:2L:+:ENSANGE00000072865
2L	exon	probe	9904450	9904415	.	-	.	113918_1.000000:2L:+:ENSANGE00000034545
2L	exon	probe	25107272	25107307	.	+	.	113920_1.000000:2L:-:ENSANGE00000019598
2L	exon	probe	13726683	13726648	.	-	.	113925_1.000000:2L:+:ENSANGE00000074543
2L	exon	probe	47798412	47798447	.	+	.	113930_1.000000:2L:-:ENSANGE00000032213
2L	exon	probe	23752471	23752506	.	+	.	113936_1.000000:2L:-:ENSANGE00000037422
2L	exon	probe	16391996	16391961	.	-	.	113938_1.000000:2L:+:ENSANGE00000061165
2L	exon	probe	36526136	36526171	.	+	.	113945_1.000000:2L:-:ENSANGE00000074456
2L	exon	probe	42495494	42495459	.	-	.	113948_1.000000:2L:+:ENSANGE00000039096
2L	exon	probe	43036516	43036551	.	+	.	113957_1.000000:2L:-:ENSANGE00000066830
2L	exon	probe	26431476	26431511	.	+	.	113974_1.000000:2L:-:ENSANGE00000058949
2L	exon	probe	4041955	4041920	.	-	.	113975_1.000000:2L:+:ENSANGE00000045667
2L	exon	probe	47077678	47077643	.	-	.	113982_1.000000:2L:+:ENSANGE00000032447
2L	exon	probe	3959779	3959814	.	+	.	113984_1.000000:2L:-:ENSANGE00000045725
2L	exon	probe	34196586	34196621	.	+	.	113991_1.000000:2L:-:ENSANGE00000040003
2L	exon	probe	3003399	3003364	.	-	.	113995_1.000000:2L:+:ENSANGE00000037174
2L	exon	probe	18106242	18106277	.	+	.	114000_1.000000:2L:-:ENSANGE00000024892
2L	exon	probe	16056602	16056637	.	+	.	114036_1.000000:2L:-:ENSANGE00000073010
2L	exon	probe	43829088	43829053	.	-	.	114037_1.000000:2L:+:ENSANGE00000055172
2L	exon	probe	15478984	15478949	.	-	.	114040_1.000000:2L:+:ENSANGE00000074865
2L	exon	probe	42554342	42554377	.	+	.	114056_1.000000:2L:-:ENSANGE00000025784
2L	exon	probe	42234229	42234264	.	+	.	114060_1.000000:2L:-:ENSANGE00000038985
2L	exon	probe	19355488	19355523	.	+	.	114066_1.000000:2L:-:ENSANGE00000056693
2L	exon	probe	9670358	9670323	.	-	.	114078_1.000000:2L:+:ENSANGE00000034613
2L	exon	probe	17771862	17771897	.	+	.	114101_1.000000:2L:-:ENSANGE00000077914
2L	exon	probe	24956172	24956137	.	-	.	114107_1.000000:2L:+:ENSANGE00000043552
2L	exon	probe	4069813	4069848	.	+	.	114108_1.000000:2L:-:ENSANGE00000045705
2L	exon	probe	9548619	9548654	.	+	.	114118_1.000000:2L:-:ENSANGE00000010767
2L	exon	probe	39600438	39600403	.	-	.	114141_1.000000:2L:+:ENSANGE00000077156
2L	exon	probe	39682130	39682095	.	-	.	114144_1.000000:2L:+:ENSANGE00000074646
2L	exon	probe	35866263	35866298	.	+	.	114175_1.000000:2L:-:ENSANGE00000007409
2L	exon	probe	16462081	16462046	.	-	.	114182_1.000000:2L:+:ENSANGE00000061363
2L	exon	probe	11636738	11636773	.	+	.	114192_1.000000:2L:-:ENSANGE00000035904
2L	exon	probe	15469060	15469025	.	-	.	114202_1.000000:2L:+:ENSANGE00000074864
2L	exon	probe	28045975	28045940	.	-	.	114213_1.000000:2L:+:ENSANGE00000070902
2L	exon	probe	42732704	42732669	.	-	.	114214_1.000000:2L:+:ENSANGE00000039011
2L	exon	probe	11557504	11557469	.	-	.	114215_1.000000:2L:+:ENSANGE00000011586
2L	exon	probe	2644948	2644913	.	-	.	114216_1.000000:2L:+:ENSANGE00000084092
[truncated: 74,783 more rows]
