# Supplementary material for: Detecting transcriptionally active regions using genomic tiling arrays
Source: Genome Biol. 2006 Jul 19;7(7):R59. doi: 10.1186/gb-2006-7-7-r59 (PMC1779562; doi:10.1186/gb-2006-7-7-r59)
Supplement: Additional date file 5 — Genomic coordinates for regions measured by non-exon probes [file gb-2006-7-7-r59-S5.gz › NEPs_mapped.gff]

chrom	'exon'	'probe'	Start_pos	End_pos	.	strand	.	probe_identifier
2L	non-exon	probe	27954623	27954588	.	-	.	100021_1.000000:2L:+:ENSANGE00000071041
2L	non-exon	probe	26329217	26329252	.	+	.	100107_1.000000:2L:-:ENSANGE00000019787
2L	non-exon	probe	27641558	27641593	.	+	.	100129_1.000000:2L:-:ENSANGE00000070676
2L	non-exon	probe	2534702	2534667	.	-	.	100136_1.000000:2L:+:ENSANGE00000037277
2L	non-exon	probe	26039611	26039576	.	-	.	100163_1.000000:2L:+:ENSANGE00000070259
2L	non-exon	probe	2677925	2677960	.	+	.	100167_1.000000:2L:-:ENSANGE00000037206
2L	non-exon	probe	19929209	19929174	.	-	.	100183_1.000000:2L:+:ENSANGE00000064671
2L	non-exon	probe	14046256	14046221	.	-	.	100188_1.000000:2L:+:ENSANGE00000079556
2L	non-exon	probe	19969166	19969131	.	-	.	100193_1.000000:2L:+:ENSANGE00000064738
2L	non-exon	probe	41494140	41494175	.	+	.	100215_1.000000:2L:-:ENSANGE00000073811
2L	non-exon	probe	47040341	47040306	.	-	.	100220_1.000000:2L:+:ENSANGE00000038002
2L	non-exon	probe	42559764	42559799	.	+	.	100256_1.000000:2L:-:ENSANGE00000025777
2L	non-exon	probe	46677997	46677962	.	-	.	100287_1.000000:2L:+:ENSANGE00000032518
2L	non-exon	probe	41597920	41597955	.	+	.	100358_1.000000:2L:-:ENSANGE00000073948
2L	non-exon	probe	13461214	13461179	.	-	.	100386_1.000000:2L:+:ENSANGE00000023436
2L	non-exon	probe	4924389	4924354	.	-	.	100394_1.950000:2L:+:ENSANGE00000079913
2L	non-exon	probe	31223460	31223495	.	+	.	100412_1.000000:2L:-:ENSANGE00000070300
2L	non-exon	probe	12789242	12789207	.	-	.	100427_1.000000:2L:+:ENSANGE00000081940
2L	non-exon	probe	43000605	43000640	.	+	.	100434_1.000000:2L:-:ENSANGE00000025699
2L	non-exon	probe	7292983	7292948	.	-	.	100441_1.000000:2L:+:ENSANGE00000040014
2L	non-exon	probe	41504330	41504365	.	+	.	100444_1.000000:2L:-:ENSANGE00000073812
2L	non-exon	probe	18994250	18994285	.	+	.	100454_1.000000:2L:-:ENSANGE00000054990
2L	non-exon	probe	36912232	36912267	.	+	.	100511_1.000000:2L:-:ENSANGE00000069354
2L	non-exon	probe	26490984	26491019	.	+	.	100534_1.000000:2L:-:ENSANGE00000019843
2L	non-exon	probe	25700410	25700445	.	+	.	100537_1.000000:2L:-:ENSANGE00000070219
2L	non-exon	probe	41621802	41621837	.	+	.	100564_1.000000:2L:-:ENSANGE00000073936
2L	non-exon	probe	8137832	8137867	.	+	.	100571_1.000000:2L:-:ENSANGE00000075036
2L	non-exon	probe	2402636	2402671	.	+	.	100573_1.000000:2L:-:ENSANGE00000060450
2L	non-exon	probe	27975124	27975089	.	-	.	100585_1.000000:2L:+:ENSANGE00000071049
2L	non-exon	probe	17445846	17445881	.	+	.	100598_1.000000:2L:-:ENSANGE00000074960
2L	non-exon	probe	26496551	26496586	.	+	.	100606_1.000000:2L:-:ENSANGE00000019838
2L	non-exon	probe	16784173	16784208	.	+	.	100630_1.000000:2L:-:ENSANGE00000061574
2L	non-exon	probe	41969466	41969431	.	-	.	100636_1.000000:2L:+:ENSANGE00000038666
2L	non-exon	probe	22027864	22027899	.	+	.	100640_1.000000:2L:-:ENSANGE00000014579
2L	non-exon	probe	31970571	31970606	.	+	.	100680_1.000000:2L:-:ENSANGE00000046966
2L	non-exon	probe	569548	569583	.	+	.	100687_1.000000:2L:-:ENSANGE00000071217
2L	non-exon	probe	40169017	40169052	.	+	.	100698_1.000000:2L:-:ENSANGE00000026197
2L	non-exon	probe	37753408	37753373	.	-	.	100711_1.000000:2L:+:ENSANGE00000069784
2L	non-exon	probe	210842	210877	.	+	.	100723_2.500000:2L:-:ENSANGE00000056538
2L	non-exon	probe	3121273	3121308	.	+	.	100794_1.000000:2L:-:ENSANGE00000039936
2L	non-exon	probe	28612382	28612417	.	+	.	100821_1.000000:2L:-:ENSANGE00000084595
2L	non-exon	probe	22491406	22491441	.	+	.	100822_1.000000:2L:-:ENSANGE00000047388
2L	non-exon	probe	36575291	36575256	.	-	.	100824_1.000000:2L:+:ENSANGE00000074526
2L	non-exon	probe	11933473	11933438	.	-	.	100836_1.000000:2L:+:ENSANGE00000036357
2L	non-exon	probe	36504328	36504363	.	+	.	100876_1.000000:2L:-:ENSANGE00000074482
2L	non-exon	probe	28049001	28049036	.	+	.	100881_1.000000:2L:-:ENSANGE00000071007
2L	non-exon	probe	13176185	13176150	.	-	.	100925_1.000000:2L:+:ENSANGE00000067431
2L	non-exon	probe	43740738	43740703	.	-	.	100950_1.000000:2L:+:ENSANGE00000067045
2L	non-exon	probe	38126265	38126300	.	+	.	100974_1.000000:2L:-:ENSANGE00000080936
2L	non-exon	probe	35076772	35076737	.	-	.	101030_1.000000:2L:+:ENSANGE00000078432
2L	non-exon	probe	14089558	14089593	.	+	.	101073_1.000000:2L:-:ENSANGE00000072702
2L	non-exon	probe	21471623	21471588	.	-	.	101110_2.050000:UNKN:+:ENSANGE00000044952
2L	non-exon	probe	22598630	22598595	.	-	.	101118_1.000000:2L:+:ENSANGE00000046899
2L	non-exon	probe	8141475	8141510	.	+	.	101148_1.000000:2L:-:ENSANGE00000074886
2L	non-exon	probe	20948335	20948300	.	-	.	101162_1.000000:2L:+:ENSANGE00000036260
2L	non-exon	probe	39140256	39140291	.	+	.	101172_1.000000:2L:-:ENSANGE00000074845
2L	non-exon	probe	41596787	41596822	.	+	.	101209_1.000000:2L:-:ENSANGE00000073949
2L	non-exon	probe	30362094	30362129	.	+	.	101229_1.000000:2L:-:ENSANGE00000045440
2L	non-exon	probe	27975926	27975891	.	-	.	101234_1.000000:2L:+:ENSANGE00000071049
2L	non-exon	probe	15510976	15510941	.	-	.	101235_1.000000:2L:+:ENSANGE00000074730
2L	non-exon	probe	33379812	33379777	.	-	.	101258_1.000000:2L:+:ENSANGE00000040164
2L	non-exon	probe	47135870	47135905	.	+	.	101264_1.000000:2L:-:ENSANGE00000032428
2L	non-exon	probe	19491235	19491200	.	-	.	101265_1.000000:2L:+:ENSANGE00000064174
2L	non-exon	probe	46406987	46406952	.	-	.	101301_1.000000:2L:+:ENSANGE00000065847
2L	non-exon	probe	37575300	37575335	.	+	.	101352_1.000000:2L:-:ENSANGE00000069498
2L	non-exon	probe	27936255	27936220	.	-	.	101359_1.000000:2L:+:ENSANGE00000070998
2L	non-exon	probe	43181320	43181355	.	+	.	101361_1.000000:2L:-:ENSANGE00000066980
2L	non-exon	probe	29937373	29937338	.	-	.	101371_1.000000:2L:+:ENSANGE00000045484
2L	non-exon	probe	3865605	3865640	.	+	.	101415_1.000000:2L:-:ENSANGE00000044412
2L	non-exon	probe	33589596	33589561	.	-	.	101442_1.000000:2L:+:ENSANGE00000040205
2L	non-exon	probe	8979692	8979727	.	+	.	101453_1.000000:2L:-:ENSANGE00000037112
2L	non-exon	probe	33649759	33649724	.	-	.	101479_1.000000:2L:+:ENSANGE00000078638
2L	non-exon	probe	10161585	10161620	.	+	.	101492_1.000000:2L:-:ENSANGE00000054109
2L	non-exon	probe	46562418	46562383	.	-	.	101501_1.000000:2L:+:ENSANGE00000065733
2L	non-exon	probe	227020	226985	.	-	.	101528_1.000000:2L:+:ENSANGE00000071103
2L	non-exon	probe	38382269	38382234	.	-	.	101540_1.000000:2L:+:ENSANGE00000019230
2L	non-exon	probe	31685865	31685900	.	+	.	101551_1.000000:2L:-:ENSANGE00000049140
2L	non-exon	probe	12385316	12385281	.	-	.	101557_1.000000:2L:+:ENSANGE00000054725
2L	non-exon	probe	28452858	28452893	.	+	.	101562_1.000000:2L:-:ENSANGE00000048115
2L	non-exon	probe	7996	8031	.	+	.	101637_2.000000:2L:-:ENSANGE00000082275
2L	non-exon	probe	23471591	23471556	.	-	.	101653_1.000000:2L:+:ENSANGE00000037330
2L	non-exon	probe	40689109	40689144	.	+	.	101692_1.000000:2L:-:ENSANGE00000050617
2L	non-exon	probe	24866159	24866194	.	+	.	101708_1.000000:2L:-:ENSANGE00000078224
2L	non-exon	probe	7302963	7302998	.	+	.	101715_1.000000:2L:-:ENSANGE00000040250
2L	non-exon	probe	43273598	43273563	.	-	.	101722_1.000000:2L:+:ENSANGE00000066860
2L	non-exon	probe	28852001	28851966	.	-	.	101726_1.000000:2L:+:ENSANGE00000048091
2L	non-exon	probe	5090285	5090250	.	-	.	101736_1.000000:2L:+:ENSANGE00000082505
2L	non-exon	probe	27955331	27955296	.	-	.	101742_1.000000:2L:+:ENSANGE00000070898
2L	non-exon	probe	33597648	33597613	.	-	.	101754_1.000000:2L:+:ENSANGE00000079467
2L	non-exon	probe	10338752	10338717	.	-	.	101756_1.000000:2L:+:ENSANGE00000011337
2L	non-exon	probe	15517718	15517753	.	+	.	101759_1.000000:2L:-:ENSANGE00000074824
2L	non-exon	probe	5478948	5478983	.	+	.	101787_1.000000:2L:-:ENSANGE00000073485
2L	non-exon	probe	39004854	39004889	.	+	.	101811_1.000000:2L:-:ENSANGE00000074509
2L	non-exon	probe	2535507	2535472	.	-	.	101814_1.000000:2L:+:ENSANGE00000037277
2L	non-exon	probe	25488785	25488820	.	+	.	101822_1.000000:2L:-:ENSANGE00000081098
2L	non-exon	probe	43036916	43036951	.	+	.	101843_1.000000:2L:-:ENSANGE00000066830
2L	non-exon	probe	346699	346734	.	+	.	101872_2.050000:2L:-:ENSANGE00000056083
2L	non-exon	probe	21041032	21040997	.	-	.	101884_1.000000:2L:+:ENSANGE00000084012
2L	non-exon	probe	2408326	2408361	.	+	.	101908_1.000000:2L:-:ENSANGE00000060449
2L	non-exon	probe	43481739	43481704	.	-	.	101914_1.000000:2L:+:ENSANGE00000025631
2L	non-exon	probe	48603345	48603380	.	+	.	101922_1.000000:2L:-:ENSANGE00000078199
2L	non-exon	probe	46693962	46693927	.	-	.	101972_1.000000:2L:+:ENSANGE00000065689
2L	non-exon	probe	38645603	38645638	.	+	.	101975_1.000000:2L:-:ENSANGE00000044708
2L	non-exon	probe	32540172	32540207	.	+	.	102000_1.000000:2L:-:ENSANGE00000034983
2L	non-exon	probe	14169317	14169352	.	+	.	102100_1.250000:2L:-:ENSANGE00000078091
2L	non-exon	probe	19360086	19360051	.	-	.	102133_1.000000:2L:+:ENSANGE00000056798
2L	non-exon	probe	23006876	23006841	.	-	.	102137_1.000000:2L:+:ENSANGE00000047392
2L	non-exon	probe	12214851	12214886	.	+	.	102175_1.000000:2L:-:ENSANGE00000083587
2L	non-exon	probe	34173728	34173763	.	+	.	102201_1.000000:2L:-:ENSANGE00000078783
2L	non-exon	probe	14070970	14070935	.	-	.	102225_1.000000:2L:+:ENSANGE00000072183
2L	non-exon	probe	46409302	46409267	.	-	.	102248_1.000000:2L:+:ENSANGE00000065850
2L	non-exon	probe	42208318	42208283	.	-	.	102254_1.000000:2L:+:ENSANGE00000039247
2L	non-exon	probe	33509776	33509811	.	+	.	102263_1.000000:2L:-:ENSANGE00000040377
2L	non-exon	probe	36446380	36446415	.	+	.	102283_1.000000:2L:-:ENSANGE00000072393
2L	non-exon	probe	18101285	18101250	.	-	.	102290_1.000000:2L:+:ENSANGE00000075401
2L	non-exon	probe	35279748	35279783	.	+	.	102313_1.000000:2L:-:ENSANGE00000039514
2L	non-exon	probe	8255708	8255673	.	-	.	102356_1.000000:2L:+:ENSANGE00000075347
2L	non-exon	probe	5689582	5689547	.	-	.	102382_1.000000:2L:+:ENSANGE00000076725
2L	non-exon	probe	24901457	24901492	.	+	.	102409_1.000000:2L:-:ENSANGE00000043398
2L	non-exon	probe	34119182	34119217	.	+	.	102441_1.000000:2L:-:ENSANGE00000080532
2L	non-exon	probe	22149474	22149509	.	+	.	102458_1.000000:2L:-:ENSANGE00000060027
2L	non-exon	probe	26088100	26088065	.	-	.	102468_1.000000:2L:+:ENSANGE00000070022
2L	non-exon	probe	33446773	33446738	.	-	.	102471_1.000000:2L:+:ENSANGE00000040037
2L	non-exon	probe	17262589	17262624	.	+	.	102503_1.000000:2L:-:ENSANGE00000061381
2L	non-exon	probe	5690525	5690490	.	-	.	102527_1.000000:2L:+:ENSANGE00000076724
2L	non-exon	probe	46359535	46359570	.	+	.	102598_1.000000:2L:-:ENSANGE00000065600
2L	non-exon	probe	36850948	36850913	.	-	.	102615_1.000000:2L:+:ENSANGE00000082213
2L	non-exon	probe	29955519	29955554	.	+	.	102635_1.000000:2L:-:ENSANGE00000045561
2L	non-exon	probe	17493534	17493569	.	+	.	102679_1.000000:2L:-:ENSANGE00000074665
2L	non-exon	probe	24865660	24865695	.	+	.	102689_1.000000:2L:-:ENSANGE00000078220
2L	non-exon	probe	15514381	15514346	.	-	.	102733_1.000000:2L:+:ENSANGE00000074729
2L	non-exon	probe	3638383	3638348	.	-	.	102771_1.000000:2L:+:ENSANGE00000045663
2L	non-exon	probe	41967157	41967122	.	-	.	102772_1.000000:2L:+:ENSANGE00000038661
2L	non-exon	probe	46798370	46798335	.	-	.	102791_1.000000:2L:+:ENSANGE00000038048
2L	non-exon	probe	38765977	38766012	.	+	.	102821_1.000000:2L:-:ENSANGE00000019112
2L	non-exon	probe	24949631	24949596	.	-	.	102851_1.000000:2L:+:ENSANGE00000019570
2L	non-exon	probe	17129816	17129851	.	+	.	102926_1.000000:2L:-:ENSANGE00000061344
2L	non-exon	probe	41713788	41713753	.	-	.	102964_1.000000:2L:+:ENSANGE00000082314
2L	non-exon	probe	36101244	36101209	.	-	.	102983_1.000000:2L:+:ENSANGE00000071857
2L	non-exon	probe	26887980	26887945	.	-	.	102991_1.000000:2L:+:ENSANGE00000061297
2L	non-exon	probe	26314370	26314335	.	-	.	103026_1.000000:2L:+:ENSANGE00000019772
2L	non-exon	probe	19360492	19360457	.	-	.	103047_1.000000:2L:+:ENSANGE00000056798
2L	non-exon	probe	30444697	30444662	.	-	.	103052_1.000000:2L:+:ENSANGE00000070401
2L	non-exon	probe	46984029	46984064	.	+	.	103075_1.000000:2L:-:ENSANGE00000037378
2L	non-exon	probe	18697700	18697665	.	-	.	103091_1.000000:2L:+:ENSANGE00000077649
2L	non-exon	probe	5301205	5301240	.	+	.	103094_1.000000:2L:-:ENSANGE00000073575
2L	non-exon	probe	21741949	21741984	.	+	.	103171_1.000000:2L:-:ENSANGE00000059779
2L	non-exon	probe	14169437	14169472	.	+	.	103200_1.000000:2L:-:ENSANGE00000072619
2L	non-exon	probe	47237741	47237776	.	+	.	103202_1.000000:2L:-:ENSANGE00000037487
2L	non-exon	probe	45723398	45723363	.	-	.	103231_1.000000:2L:+:ENSANGE00000063687
2L	non-exon	probe	31151198	31151233	.	+	.	103236_1.000000:2L:-:ENSANGE00000013344
2L	non-exon	probe	17499780	17499745	.	-	.	103238_1.850000:2L:+:ENSANGE00000075094
2L	non-exon	probe	9239595	9239630	.	+	.	103252_1.000000:2L:-:ENSANGE00000080194
2L	non-exon	probe	16394370	16394335	.	-	.	103257_1.000000:2L:+:ENSANGE00000063099
2L	non-exon	probe	2536910	2536875	.	-	.	103273_1.000000:2L:+:ENSANGE00000037279
2L	non-exon	probe	37973402	37973367	.	-	.	103286_1.000000:2L:+:ENSANGE00000044728
2L	non-exon	probe	2876295	2876260	.	-	.	103310_1.000000:2L:+:ENSANGE00000010518
2L	non-exon	probe	26873752	26873787	.	+	.	103346_1.000000:2L:-:ENSANGE00000059021
2L	non-exon	probe	9578045	9578010	.	-	.	103360_1.000000:2L:+:ENSANGE00000034477
2L	non-exon	probe	2380669	2380704	.	+	.	103371_1.000000:2L:-:ENSANGE00000061286
2L	non-exon	probe	26129702	26129667	.	-	.	103386_1.000000:2L:+:ENSANGE00000083493
2L	non-exon	probe	45124355	45124320	.	-	.	103423_1.000000:2L:+:ENSANGE00000032913
2L	non-exon	probe	23069452	23069487	.	+	.	103455_1.000000:2L:-:ENSANGE00000047511
2L	non-exon	probe	32060216	32060181	.	-	.	103471_1.000000:2L:+:ENSANGE00000077035
2L	non-exon	probe	12218420	12218455	.	+	.	103477_1.000000:2L:-:ENSANGE00000012058
2L	non-exon	probe	35193349	35193314	.	-	.	103533_1.000000:2L:+:ENSANGE00000039666
2L	non-exon	probe	41609497	41609532	.	+	.	103556_1.000000:2L:-:ENSANGE00000073835
2L	non-exon	probe	38481470	38481435	.	-	.	103568_1.000000:2L:+:ENSANGE00000046428
2L	non-exon	probe	46544910	46544945	.	+	.	103573_1.000000:2L:-:ENSANGE00000065536
2L	non-exon	probe	1730614	1730579	.	-	.	103580_1.000000:2L:+:ENSANGE00000060254
2L	non-exon	probe	46568061	46568096	.	+	.	103587_1.000000:2L:-:ENSANGE00000065656
2L	non-exon	probe	37506885	37506850	.	-	.	103623_1.000000:2L:+:ENSANGE00000070135
2L	non-exon	probe	35054994	35054959	.	-	.	103644_1.000000:2L:+:ENSANGE00000039486
2L	non-exon	probe	46989726	46989691	.	-	.	103655_1.000000:2L:+:ENSANGE00000077548
2L	non-exon	probe	3949862	3949897	.	+	.	103679_1.000000:2L:-:ENSANGE00000046180
2L	non-exon	probe	3867418	3867453	.	+	.	103691_1.000000:2L:-:ENSANGE00000044405
2L	non-exon	probe	21877075	21877110	.	+	.	103729_1.000000:2L:-:ENSANGE00000077775
2L	non-exon	probe	30453820	30453785	.	-	.	103748_1.000000:2L:+:ENSANGE00000070414
2L	non-exon	probe	48426282	48426317	.	+	.	103752_1.000000:2L:-:ENSANGE00000074271
2L	non-exon	probe	16739852	16739817	.	-	.	103769_1.000000:2L:+:ENSANGE00000063094
2L	non-exon	probe	17724672	17724637	.	-	.	103820_1.000000:2L:+:ENSANGE00000075229
2L	non-exon	probe	44092418	44092383	.	-	.	103860_1.000000:2L:+:ENSANGE00000057089
2L	non-exon	probe	17339310	17339275	.	-	.	103886_1.000000:2L:+:ENSANGE00000079309
2L	non-exon	probe	8219516	8219481	.	-	.	103924_1.000000:2L:+:ENSANGE00000075435
2L	non-exon	probe	28009892	28009857	.	-	.	103925_1.000000:2L:+:ENSANGE00000071080
2L	non-exon	probe	37109460	37109495	.	+	.	103936_1.000000:2L:-:ENSANGE00000069950
2L	non-exon	probe	32336088	32336123	.	+	.	103988_1.000000:2L:-:ENSANGE00000047257
2L	non-exon	probe	14071170	14071135	.	-	.	104060_1.000000:2L:+:ENSANGE00000072183
2L	non-exon	probe	48570676	48570641	.	-	.	104061_1.000000:2L:+:ENSANGE00000074312
2L	non-exon	probe	10075930	10075895	.	-	.	104077_1.000000:2L:+:ENSANGE00000054294
2L	non-exon	probe	10075726	10075691	.	-	.	104081_1.000000:2L:+:ENSANGE00000054294
2L	non-exon	probe	5675485	5675450	.	-	.	104106_1.000000:2L:+:ENSANGE00000076760
2L	non-exon	probe	37178617	37178652	.	+	.	104114_1.000000:2L:-:ENSANGE00000070125
2L	non-exon	probe	13134822	13134787	.	-	.	104136_1.000000:2L:+:ENSANGE00000067282
2L	non-exon	probe	37574909	37574944	.	+	.	104152_1.000000:2L:-:ENSANGE00000069498
2L	non-exon	probe	42203152	42203117	.	-	.	104169_1.000000:2L:+:ENSANGE00000038867
2L	non-exon	probe	46692957	46692922	.	-	.	104176_1.000000:2L:+:ENSANGE00000065689
2L	non-exon	probe	14212107	14212142	.	+	.	104193_1.000000:2L:-:ENSANGE00000072618
2L	non-exon	probe	10007642	10007607	.	-	.	104207_1.000000:2L:+:ENSANGE00000054238
2L	non-exon	probe	48101298	48101333	.	+	.	104305_1.000000:2L:-:ENSANGE00000032110
2L	non-exon	probe	3214837	3214872	.	+	.	104319_1.000000:2L:-:ENSANGE00000039908
2L	non-exon	probe	3023987	3023952	.	-	.	104321_1.000000:2L:+:ENSANGE00000037156
2L	non-exon	probe	43483027	43482992	.	-	.	104331_1.000000:2L:+:ENSANGE00000025627
2L	non-exon	probe	47512897	47512932	.	+	.	104356_1.000000:2L:-:ENSANGE00000032332
2L	non-exon	probe	23469692	23469657	.	-	.	104365_1.000000:2L:+:ENSANGE00000037328
2L	non-exon	probe	47211311	47211346	.	+	.	104387_1.000000:2L:-:ENSANGE00000037310
2L	non-exon	probe	33388344	33388379	.	+	.	104427_1.000000:2L:-:ENSANGE00000007101
2L	non-exon	probe	43497538	43497573	.	+	.	104463_1.000000:2L:-:ENSANGE00000064988
2L	non-exon	probe	26448305	26448340	.	+	.	104490_1.000000:2L:-:ENSANGE00000019803
2L	non-exon	probe	11725930	11725965	.	+	.	104492_1.000000:2L:-:ENSANGE00000036444
2L	non-exon	probe	16401684	16401719	.	+	.	104498_1.300000:2L:-:ENSANGE00000060834
2L	non-exon	probe	18171256	18171291	.	+	.	104501_1.000000:2L:-:ENSANGE00000074797
2L	non-exon	probe	19802920	19802885	.	-	.	104513_1.000000:2L:+:ENSANGE00000064267
2L	non-exon	probe	8011769	8011734	.	-	.	104531_1.000000:2L:+:ENSANGE00000074872
2L	non-exon	probe	21040808	21040773	.	-	.	104543_1.000000:2L:+:ENSANGE00000084012
2L	non-exon	probe	19949722	19949757	.	+	.	104563_6.950000:2L:-:ENSANGE00000064572
2L	non-exon	probe	33454645	33454610	.	-	.	104578_1.000000:2L:+:ENSANGE00000040046
2L	non-exon	probe	26873133	26873168	.	+	.	104716_1.000000:2L:-:ENSANGE00000059021
2L	non-exon	probe	12638851	12638816	.	-	.	104740_1.000000:2L:+:ENSANGE00000054397
2L	non-exon	probe	16753879	16753844	.	-	.	104753_1.000000:2L:+:ENSANGE00000078246
2L	non-exon	probe	33281075	33281040	.	-	.	104759_1.000000:2L:+:ENSANGE00000035014
2L	non-exon	probe	6175174	6175209	.	+	.	104761_1.000000:2L:-:ENSANGE00000076601
2L	non-exon	probe	24061812	24061777	.	-	.	104766_1.000000:2L:+:ENSANGE00000082196
2L	non-exon	probe	32428738	32428703	.	-	.	104788_1.000000:2L:+:ENSANGE00000034651
2L	non-exon	probe	8262123	8262158	.	+	.	104806_1.050000:2L:-:ENSANGE00000075021
2L	non-exon	probe	17380177	17380142	.	-	.	104856_1.000000:2L:+:ENSANGE00000075280
2L	non-exon	probe	43183755	43183790	.	+	.	104867_1.000000:2L:-:ENSANGE00000065139
2L	non-exon	probe	8916049	8916084	.	+	.	104889_1.000000:2L:-:ENSANGE00000074911
2L	non-exon	probe	27975330	27975295	.	-	.	104891_1.000000:2L:+:ENSANGE00000071049
2L	non-exon	probe	46679170	46679135	.	-	.	104911_1.050000:2L:+:ENSANGE00000032517
2L	non-exon	probe	13133244	13133209	.	-	.	104985_1.000000:2L:+:ENSANGE00000067284
2L	non-exon	probe	19721665	19721630	.	-	.	105006_1.000000:2L:+:ENSANGE00000063919
2L	non-exon	probe	227275	227240	.	-	.	105031_1.250000:2L:+:ENSANGE00000080732
2L	non-exon	probe	7780778	7780743	.	-	.	105109_1.000000:2L:+:ENSANGE00000052813
2L	non-exon	probe	13505524	13505489	.	-	.	105137_1.000000:2L:+:ENSANGE00000081575
2L	non-exon	probe	41598157	41598192	.	+	.	105140_1.000000:2L:-:ENSANGE00000073953
2L	non-exon	probe	29762714	29762749	.	+	.	105166_1.000000:2L:-:ENSANGE00000045598
2L	non-exon	probe	42203941	42203906	.	-	.	105197_1.000000:2L:+:ENSANGE00000038867
2L	non-exon	probe	46692503	46692468	.	-	.	105211_1.000000:2L:+:ENSANGE00000065688
2L	non-exon	probe	14897880	14897845	.	-	.	105213_1.000000:2L:+:ENSANGE00000049887
2L	non-exon	probe	47657487	47657452	.	-	.	105231_1.000000:2L:+:ENSANGE00000037777
2L	non-exon	probe	45520384	45520419	.	+	.	105251_1.000000:2L:-:ENSANGE00000063783
2L	non-exon	probe	27899861	27899896	.	+	.	105265_1.000000:2L:-:ENSANGE00000081131
2L	non-exon	probe	41835360	41835325	.	-	.	105275_1.000000:2L:+:ENSANGE00000038836
2L	non-exon	probe	10273753	10273788	.	+	.	105279_1.000000:2L:-:ENSANGE00000053921
2L	non-exon	probe	23547210	23547245	.	+	.	105342_1.000000:2L:-:ENSANGE00000077090
2L	non-exon	probe	10072285	10072250	.	-	.	105384_1.000000:2L:+:ENSANGE00000011263
2L	non-exon	probe	14093250	14093215	.	-	.	105392_1.000000:2L:+:ENSANGE00000072106
2L	non-exon	probe	19499745	19499780	.	+	.	105430_1.000000:2L:-:ENSANGE00000064442
2L	non-exon	probe	14136167	14136202	.	+	.	105434_1.000000:2L:-:ENSANGE00000078823
2L	non-exon	probe	35078450	35078415	.	-	.	105468_1.000000:2L:+:ENSANGE00000039489
2L	non-exon	probe	45724179	45724144	.	-	.	105512_1.000000:2L:+:ENSANGE00000063687
2L	non-exon	probe	36070635	36070600	.	-	.	105521_1.000000:2L:+:ENSANGE00000072516
2L	non-exon	probe	33589596	33589561	.	-	.	105537_1.000000:2L:+:ENSANGE00000079468
2L	non-exon	probe	8066607	8066642	.	+	.	105612_1.000000:2L:-:ENSANGE00000075170
2L	non-exon	probe	7808040	7808005	.	-	.	105620_1.000000:2L:+:ENSANGE00000006950
2L	non-exon	probe	33350029	33349994	.	-	.	105654_1.000000:2L:+:ENSANGE00000035042
2L	non-exon	probe	34159078	34159043	.	-	.	105706_1.000000:2L:+:ENSANGE00000040151
2L	non-exon	probe	21493442	21493407	.	-	.	105786_1.000000:2L:+:ENSANGE00000059880
2L	non-exon	probe	23422652	23422687	.	+	.	105821_1.050000:2L:-:ENSANGE00000078630
2L	non-exon	probe	47955659	47955624	.	-	.	105866_1.000000:2L:+:ENSANGE00000074318
2L	non-exon	probe	42232391	42232426	.	+	.	105879_1.000000:2L:-:ENSANGE00000038987
2L	non-exon	probe	19724174	19724139	.	-	.	105904_1.000000:2L:+:ENSANGE00000063921
2L	non-exon	probe	26309782	26309747	.	-	.	105954_1.000000:2L:+:ENSANGE00000019774
2L	non-exon	probe	2536710	2536675	.	-	.	105955_1.000000:2L:+:ENSANGE00000037279
2L	non-exon	probe	33707013	33707048	.	+	.	105962_1.000000:2L:-:ENSANGE00000038240
2L	non-exon	probe	29920315	29920280	.	-	.	105976_1.000000:2L:+:ENSANGE00000045525
2L	non-exon	probe	43803079	43803114	.	+	.	105982_1.000000:2L:-:ENSANGE00000033143
2L	non-exon	probe	41648519	41648554	.	+	.	105988_1.000000:2L:-:ENSANGE00000083162
2L	non-exon	probe	17724673	17724638	.	-	.	105989_1.000000:2L:+:ENSANGE00000079490
2L	non-exon	probe	5677449	5677484	.	+	.	105995_1.000000:2L:-:ENSANGE00000076757
2L	non-exon	probe	31026278	31026243	.	-	.	106014_1.000000:2L:+:ENSANGE00000013651
2L	non-exon	probe	19802720	19802685	.	-	.	106020_1.000000:2L:+:ENSANGE00000064267
2L	non-exon	probe	39565534	39565569	.	+	.	106031_1.950000:2L:-:ENSANGE00000074485
2L	non-exon	probe	39608414	39608449	.	+	.	106052_1.000000:2L:-:ENSANGE00000026333
2L	non-exon	probe	721115	721150	.	+	.	106071_1.000000:2L:-:ENSANGE00000071204
2L	non-exon	probe	33654015	33654050	.	+	.	106080_1.000000:2L:-:ENSANGE00000040398
2L	non-exon	probe	23990550	23990515	.	-	.	106107_1.000000:2L:+:ENSANGE00000037349
2L	non-exon	probe	7074366	7074331	.	-	.	106122_1.000000:2L:+:ENSANGE00000037605
2L	non-exon	probe	10578702	10578737	.	+	.	106148_1.000000:2L:-:ENSANGE00000011402
2L	non-exon	probe	6939337	6939302	.	-	.	106152_1.100000:2L:+:ENSANGE00000039947
2L	non-exon	probe	45459370	45459335	.	-	.	106167_1.000000:2L:+:ENSANGE00000061446
2L	non-exon	probe	1557958	1557923	.	-	.	106238_1.000000:2L:+:ENSANGE00000011311
2L	non-exon	probe	5088053	5088088	.	+	.	106248_1.000000:2L:-:ENSANGE00000082780
2L	non-exon	probe	20996474	20996439	.	-	.	106297_1.200000:2L:+:ENSANGE00000084063
2L	non-exon	probe	47498593	47498628	.	+	.	106316_1.000000:2L:-:ENSANGE00000032338
2L	non-exon	probe	38132165	38132200	.	+	.	106340_1.000000:2L:-:ENSANGE00000044803
2L	non-exon	probe	33711821	33711856	.	+	.	106346_1.000000:2L:-:ENSANGE00000040247
2L	non-exon	probe	13506144	13506109	.	-	.	106352_1.000000:2L:+:ENSANGE00000081531
2L	non-exon	probe	7780571	7780536	.	-	.	106368_1.000000:2L:+:ENSANGE00000052813
2L	non-exon	probe	47691526	47691491	.	-	.	106384_1.000000:2L:+:ENSANGE00000032258
2L	non-exon	probe	6175518	6175553	.	+	.	106392_1.000000:2L:-:ENSANGE00000076603
2L	non-exon	probe	37572660	37572695	.	+	.	106463_1.000000:2L:-:ENSANGE00000069497
2L	non-exon	probe	4069456	4069491	.	+	.	106464_1.000000:2L:-:ENSANGE00000045704
2L	non-exon	probe	45076937	45076972	.	+	.	106473_1.000000:2L:-:ENSANGE00000032922
2L	non-exon	probe	26055351	26055386	.	+	.	106506_1.000000:2L:-:ENSANGE00000070394
2L	non-exon	probe	11614680	11614715	.	+	.	106572_1.000000:2L:-:ENSANGE00000077375
2L	non-exon	probe	38721029	38720994	.	-	.	106624_1.000000:2L:+:ENSANGE00000019145
2L	non-exon	probe	46981472	46981507	.	+	.	106647_1.000000:2L:-:ENSANGE00000037381
2L	non-exon	probe	10074444	10074409	.	-	.	106653_1.000000:2L:+:ENSANGE00000054295
2L	non-exon	probe	48578581	48578616	.	+	.	106684_1.000000:2L:-:ENSANGE00000071539
2L	non-exon	probe	37137677	37137642	.	-	.	106725_1.000000:2L:+:ENSANGE00000069814
2L	non-exon	probe	20996303	20996268	.	-	.	106728_1.000000:2L:+:ENSANGE00000036175
2L	non-exon	probe	47138355	47138390	.	+	.	106831_1.000000:2L:-:ENSANGE00000032426
2L	non-exon	probe	36505097	36505132	.	+	.	106874_1.000000:2L:-:ENSANGE00000074481
2L	non-exon	probe	25404851	25404816	.	-	.	106906_1.000000:2L:+:ENSANGE00000070368
2L	non-exon	probe	40335822	40335787	.	-	.	106919_1.000000:2L:+:ENSANGE00000026144
2L	non-exon	probe	5284494	5284529	.	+	.	106941_1.000000:2L:-:ENSANGE00000073415
2L	non-exon	probe	33977009	33976974	.	-	.	106966_1.000000:2L:+:ENSANGE00000082519
2L	non-exon	probe	18631965	18632000	.	+	.	107010_1.000000:2L:-:ENSANGE00000054901
2L	non-exon	probe	14646904	14646939	.	+	.	107036_1.000000:2L:-:ENSANGE00000023817
2L	non-exon	probe	24110326	24110361	.	+	.	107053_1.000000:2L:-:ENSANGE00000037816
2L	non-exon	probe	36079222	36079257	.	+	.	107093_1.000000:2L:-:ENSANGE00000007426
2L	non-exon	probe	25405257	25405222	.	-	.	107114_1.000000:2L:+:ENSANGE00000070368
2L	non-exon	probe	48501882	48501917	.	+	.	107183_1.000000:2L:-:ENSANGE00000071454
2L	non-exon	probe	5689782	5689747	.	-	.	107209_1.000000:2L:+:ENSANGE00000076725
2L	non-exon	probe	43792064	43792029	.	-	.	107222_1.000000:2L:+:ENSANGE00000065047
2L	non-exon	probe	11928260	11928225	.	-	.	107305_2.500000:2L:+:ENSANGE00000036244
2L	non-exon	probe	10160137	10160172	.	+	.	107314_1.000000:2L:-:ENSANGE00000054112
2L	non-exon	probe	13138424	13138389	.	-	.	107342_1.000000:2L:+:ENSANGE00000067442
2L	non-exon	probe	9553564	9553599	.	+	.	107384_1.000000:2L:-:ENSANGE00000010766
2L	non-exon	probe	12132281	12132246	.	-	.	107419_1.000000:2L:+:ENSANGE00000012028
2L	non-exon	probe	23083978	23083943	.	-	.	107477_1.000000:2L:+:ENSANGE00000014759
2L	non-exon	probe	1179524	1179489	.	-	.	107491_1.000000:2L:+:ENSANGE00000071297
2L	non-exon	probe	46401723	46401758	.	+	.	107495_1.000000:2L:-:ENSANGE00000065636
2L	non-exon	probe	40698152	40698187	.	+	.	107522_1.000000:2L:-:ENSANGE00000050547
2L	non-exon	probe	13456453	13456488	.	+	.	107533_1.000000:2L:-:ENSANGE00000072739
2L	non-exon	probe	36713273	36713308	.	+	.	107537_1.000000:2L:-:ENSANGE00000074450
2L	non-exon	probe	38843587	38843552	.	-	.	107544_1.000000:2L:+:ENSANGE00000084094
2L	non-exon	probe	41499701	41499736	.	+	.	107591_1.000000:2L:-:ENSANGE00000073807
2L	non-exon	probe	23960607	23960572	.	-	.	107603_1.000000:2L:+:ENSANGE00000083615
2L	non-exon	probe	33145526	33145491	.	-	.	107611_1.000000:2L:+:ENSANGE00000034721
2L	non-exon	probe	26443100	26443065	.	-	.	107661_1.000000:2L:+:ENSANGE00000058825
2L	non-exon	probe	33656076	33656111	.	+	.	107692_1.000000:2L:-:ENSANGE00000040395
2L	non-exon	probe	47496033	47496068	.	+	.	107735_1.000000:2L:-:ENSANGE00000032333
2L	non-exon	probe	14622031	14622066	.	+	.	107764_1.000000:2L:-:ENSANGE00000084226
2L	non-exon	probe	21245512	21245547	.	+	.	107775_1.000000:2L:-:ENSANGE00000080590
2L	non-exon	probe	898067	898032	.	-	.	107790_1.000000:2L:+:ENSANGE00000071319
2L	non-exon	probe	33977209	33977174	.	-	.	107803_1.000000:2L:+:ENSANGE00000082519
2L	non-exon	probe	38108337	38108302	.	-	.	107838_1.000000:2L:+:ENSANGE00000046888
2L	non-exon	probe	31224550	31224515	.	-	.	107847_1.000000:2L:+:ENSANGE00000072489
2L	non-exon	probe	33524421	33524386	.	-	.	107861_1.000000:2L:+:ENSANGE00000040471
2L	non-exon	probe	23881722	23881757	.	+	.	107903_1.000000:2L:-:ENSANGE00000037629
2L	non-exon	probe	26129887	26129852	.	-	.	107987_1.000000:2L:+:ENSANGE00000083493
2L	non-exon	probe	18993559	18993594	.	+	.	108017_1.000000:2L:-:ENSANGE00000054989
2L	non-exon	probe	46884434	46884399	.	-	.	108029_1.000000:2L:+:ENSANGE00000038018
2L	non-exon	probe	36735491	36735526	.	+	.	108095_1.000000:2L:-:ENSANGE00000074470
2L	non-exon	probe	46543144	46543179	.	+	.	108102_1.000000:2L:-:ENSANGE00000065538
2L	non-exon	probe	19500094	19500129	.	+	.	108136_1.000000:2L:-:ENSANGE00000064439
2L	non-exon	probe	43480984	43480949	.	-	.	108148_1.000000:2L:+:ENSANGE00000025626
2L	non-exon	probe	46981071	46981106	.	+	.	108210_1.000000:2L:-:ENSANGE00000037381
2L	non-exon	probe	41039077	41039042	.	-	.	108212_1.000000:2L:+:ENSANGE00000073893
2L	non-exon	probe	37604868	37604833	.	-	.	108217_1.000000:2L:+:ENSANGE00000069607
2L	non-exon	probe	48425953	48425918	.	-	.	108221_1.250000:2L:+:ENSANGE00000032025
2L	non-exon	probe	26449205	26449240	.	+	.	108295_1.000000:2L:-:ENSANGE00000019803
2L	non-exon	probe	39354611	39354646	.	+	.	108308_1.000000:2L:-:ENSANGE00000081132
2L	non-exon	probe	798964	798929	.	-	.	108321_1.000000:2L:+:ENSANGE00000071276
2L	non-exon	probe	15942527	15942492	.	-	.	108387_1.000000:2L:+:ENSANGE00000074758
2L	non-exon	probe	29423671	29423706	.	+	.	108478_2.000000:2L:-:ENSANGE00000045355
2L	non-exon	probe	39541412	39541377	.	-	.	108481_1.000000:2L:+:ENSANGE00000075069
2L	non-exon	probe	16284544	16284579	.	+	.	108486_1.000000:2L:-:ENSANGE00000075340
2L	non-exon	probe	40680780	40680745	.	-	.	108492_1.000000:2L:+:ENSANGE00000052366
2L	non-exon	probe	10626770	10626735	.	-	.	108495_1.000000:2L:+:ENSANGE00000054275
2L	non-exon	probe	36713073	36713108	.	+	.	108544_1.000000:2L:-:ENSANGE00000074450
2L	non-exon	probe	1657328	1657293	.	-	.	108562_1.950000:2L:+:ENSANGE00000060392
2L	non-exon	probe	228557	228522	.	-	.	108602_1.000000:2L:+:ENSANGE00000071106
2L	non-exon	probe	42187051	42187016	.	-	.	108619_1.000000:2L:+:ENSANGE00000038871
2L	non-exon	probe	3872780	3872745	.	-	.	108626_1.000000:2L:+:ENSANGE00000003179
2L	non-exon	probe	41968336	41968301	.	-	.	108628_1.000000:2L:+:ENSANGE00000038670
2L	non-exon	probe	9903442	9903407	.	-	.	108695_1.000000:2L:+:ENSANGE00000034545
2L	non-exon	probe	13388047	13388012	.	-	.	108700_1.000000:2L:+:ENSANGE00000072155
2L	non-exon	probe	35243637	35243602	.	-	.	108752_1.000000:2L:+:ENSANGE00000084312
2L	non-exon	probe	39558133	39558168	.	+	.	108753_1.000000:2L:-:ENSANGE00000074792
2L	non-exon	probe	27974924	27974889	.	-	.	108798_1.000000:2L:+:ENSANGE00000071049
2L	non-exon	probe	31706105	31706070	.	-	.	108817_1.100000:2L:+:ENSANGE00000013744
2L	non-exon	probe	40334777	40334742	.	-	.	108826_1.000000:2L:+:ENSANGE00000026165
2L	non-exon	probe	31145195	31145230	.	+	.	108847_1.000000:2L:-:ENSANGE00000013353
2L	non-exon	probe	4523480	4523445	.	-	.	108853_1.000000:2L:+:ENSANGE00000081344
2L	non-exon	probe	19803662	19803627	.	-	.	108871_1.000000:2L:+:ENSANGE00000064265
2L	non-exon	probe	30479881	30479916	.	+	.	108880_1.000000:2L:-:ENSANGE00000072546
2L	non-exon	probe	47454746	47454711	.	-	.	108895_1.000000:2L:+:ENSANGE00000037359
2L	non-exon	probe	47197232	47197267	.	+	.	108928_1.000000:2L:-:ENSANGE00000037446
2L	non-exon	probe	27948452	27948417	.	-	.	108949_1.000000:2L:+:ENSANGE00000070956
2L	non-exon	probe	40682057	40682022	.	-	.	108954_1.000000:2L:+:ENSANGE00000052364
2L	non-exon	probe	800785	800750	.	-	.	108965_1.000000:2L:+:ENSANGE00000071275
2L	non-exon	probe	47571404	47571439	.	+	.	108979_1.000000:2L:-:ENSANGE00000032300
2L	non-exon	probe	13230177	13230142	.	-	.	108990_1.000000:2L:+:ENSANGE00000067543
2L	non-exon	probe	16935426	16935461	.	+	.	109007_1.000000:2L:-:ENSANGE00000082450
2L	non-exon	probe	43737810	43737775	.	-	.	109013_1.000000:2L:+:ENSANGE00000067044
2L	non-exon	probe	41212089	41212124	.	+	.	109014_1.000000:2L:-:ENSANGE00000074021
2L	non-exon	probe	25050758	25050793	.	+	.	109031_1.000000:2L:-:ENSANGE00000077255
2L	non-exon	probe	40140696	40140661	.	-	.	109073_1.000000:2L:+:ENSANGE00000052110
2L	non-exon	probe	5303078	5303043	.	-	.	109084_1.000000:2L:+:ENSANGE00000073742
2L	non-exon	probe	18110743	18110778	.	+	.	109131_1.000000:2L:-:ENSANGE00000024884
2L	non-exon	probe	48597726	48597761	.	+	.	109165_1.000000:2L:-:ENSANGE00000031959
2L	non-exon	probe	14085237	14085202	.	-	.	109188_1.000000:2L:+:ENSANGE00000072343
2L	non-exon	probe	16293023	16292988	.	-	.	109195_1.000000:2L:+:ENSANGE00000072829
2L	non-exon	probe	8249634	8249599	.	-	.	109229_1.000000:2L:+:ENSANGE00000075427
2L	non-exon	probe	19802428	19802393	.	-	.	109242_1.000000:2L:+:ENSANGE00000064267
2L	non-exon	probe	1559713	1559678	.	-	.	109245_1.000000:2L:+:ENSANGE00000083657
2L	non-exon	probe	14044041	14044006	.	-	.	109257_1.000000:2L:+:ENSANGE00000079554
2L	non-exon	probe	15517534	15517569	.	+	.	109265_1.000000:2L:-:ENSANGE00000074824
2L	non-exon	probe	7286308	7286273	.	-	.	109351_1.000000:2L:+:ENSANGE00000080119
2L	non-exon	probe	14979366	14979331	.	-	.	109389_1.000000:2L:+:ENSANGE00000049307
2L	non-exon	probe	27948023	27947988	.	-	.	109419_1.000000:2L:+:ENSANGE00000070956
2L	non-exon	probe	1948758	1948723	.	-	.	109462_1.850000:2L:+:ENSANGE00000081983
2L	non-exon	probe	37348993	37348958	.	-	.	109486_1.000000:2L:+:ENSANGE00000069584
2L	non-exon	probe	34173932	34173967	.	+	.	109496_1.000000:2L:-:ENSANGE00000078783
2L	non-exon	probe	26493889	26493924	.	+	.	109618_1.000000:2L:-:ENSANGE00000019822
2L	non-exon	probe	48605898	48605933	.	+	.	109632_1.000000:2L:-:ENSANGE00000031973
2L	non-exon	probe	3666937	3666972	.	+	.	109647_1.000000:2L:-:ENSANGE00000044578
2L	non-exon	probe	5241610	5241575	.	-	.	109649_1.000000:2L:+:ENSANGE00000073698
2L	non-exon	probe	39147667	39147702	.	+	.	109659_1.000000:2L:-:ENSANGE00000083005
2L	non-exon	probe	19618451	19618416	.	-	.	109665_1.000000:2L:+:ENSANGE00000063997
2L	non-exon	probe	1545973	1546008	.	+	.	109685_2.650000:2L:-:ENSANGE00000083719
2L	non-exon	probe	36506098	36506133	.	+	.	109695_1.000000:2L:-:ENSANGE00000074478
2L	non-exon	probe	47887357	47887322	.	-	.	109705_1.000000:2L:+:ENSANGE00000071347
2L	non-exon	probe	2929191	2929226	.	+	.	109730_1.000000:2L:-:ENSANGE00000037579
2L	non-exon	probe	46977847	46977812	.	-	.	109733_1.000000:2L:+:ENSANGE00000038258
2L	non-exon	probe	4146456	4146421	.	-	.	109757_1.050000:2L:+:ENSANGE00000045973
2L	non-exon	probe	27899661	27899696	.	+	.	109766_1.000000:2L:-:ENSANGE00000081131
2L	non-exon	probe	9373535	9373500	.	-	.	109772_1.000000:2L:+:ENSANGE00000078611
2L	non-exon	probe	24948963	24948928	.	-	.	109773_1.000000:2L:+:ENSANGE00000019570
2L	non-exon	probe	25100326	25100361	.	+	.	109775_1.000000:2L:-:ENSANGE00000043710
2L	non-exon	probe	9685815	9685850	.	+	.	109804_1.000000:2L:-:ENSANGE00000034623
2L	non-exon	probe	45592733	45592768	.	+	.	109812_1.000000:2L:-:ENSANGE00000061673
2L	non-exon	probe	18705330	18705295	.	-	.	109822_1.000000:2L:+:ENSANGE00000014032
2L	non-exon	probe	16749920	16749955	.	+	.	109825_1.000000:2L:-:ENSANGE00000060607
2L	non-exon	probe	45533315	45533350	.	+	.	109890_1.000000:2L:-:ENSANGE00000032817
2L	non-exon	probe	8063415	8063450	.	+	.	109899_1.000000:2L:-:ENSANGE00000075174
2L	non-exon	probe	16074057	16074092	.	+	.	109902_1.000000:2L:-:ENSANGE00000074980
2L	non-exon	probe	46542164	46542199	.	+	.	109938_1.000000:2L:-:ENSANGE00000065537
2L	non-exon	probe	30362514	30362549	.	+	.	109940_1.000000:2L:-:ENSANGE00000045433
2L	non-exon	probe	33748869	33748834	.	-	.	109970_2.250000:2L:+:ENSANGE00000038097
2L	non-exon	probe	46983829	46983864	.	+	.	109985_1.000000:2L:-:ENSANGE00000037378
2L	non-exon	probe	27366636	27366671	.	+	.	109989_1.000000:2L:-:ENSANGE00000077792
2L	non-exon	probe	43781148	43781183	.	+	.	110003_1.000000:2L:-:ENSANGE00000025584
2L	non-exon	probe	13072443	13072478	.	+	.	110033_1.700000:2L:-:ENSANGE00000067481
2L	non-exon	probe	2937959	2937994	.	+	.	110075_1.000000:2L:-:ENSANGE00000037197
2L	non-exon	probe	20664717	20664682	.	-	.	110077_1.000000:2L:+:ENSANGE00000014407
2L	non-exon	probe	36019798	36019763	.	-	.	110092_2.500000:2L:+:ENSANGE00000082279
2L	non-exon	probe	40484487	40484452	.	-	.	110098_1.000000:2L:+:ENSANGE00000052133
2L	non-exon	probe	17908195	17908230	.	+	.	110131_1.000000:2L:-:ENSANGE00000074904
2L	non-exon	probe	27105952	27105987	.	+	.	110141_1.000000:2L:-:ENSANGE00000058733
2L	non-exon	probe	48326296	48326331	.	+	.	110155_1.000000:2L:-:ENSANGE00000071382
2L	non-exon	probe	16741593	16741558	.	-	.	110161_1.000000:2L:+:ENSANGE00000063093
2L	non-exon	probe	15603363	15603328	.	-	.	110163_1.000000:2L:+:ENSANGE00000023348
2L	non-exon	probe	26039966	26039931	.	-	.	110184_1.000000:2L:+:ENSANGE00000070264
2L	non-exon	probe	114891	114926	.	+	.	110200_1.900000:2L:-:ENSANGE00000071092
2L	non-exon	probe	26199101	26199136	.	+	.	110204_1.000000:2L:-:ENSANGE00000082511
2L	non-exon	probe	6012320	6012285	.	-	.	110327_1.000000:2L:+:ENSANGE00000006588
2L	non-exon	probe	45426454	45426489	.	+	.	110364_1.000000:2L:-:ENSANGE00000061654
2L	non-exon	probe	26198687	26198652	.	-	.	110396_1.000000:2L:+:ENSANGE00000070481
2L	non-exon	probe	4354293	4354328	.	+	.	110402_1.000000:2L:-:ENSANGE00000044255
2L	non-exon	probe	48606093	48606128	.	+	.	110421_1.000000:2L:-:ENSANGE00000031973
2L	non-exon	probe	20996555	20996520	.	-	.	110429_1.000000:2L:+:ENSANGE00000084028
2L	non-exon	probe	2402446	2402481	.	+	.	110470_1.000000:2L:-:ENSANGE00000060450
2L	non-exon	probe	5271145	5271110	.	-	.	110487_1.000000:2L:+:ENSANGE00000006453
2L	non-exon	probe	4333719	4333684	.	-	.	110535_1.000000:2L:+:ENSANGE00000046021
2L	non-exon	probe	16776728	16776693	.	-	.	110584_1.000000:2L:+:ENSANGE00000060693
2L	non-exon	probe	11552839	11552804	.	-	.	110599_1.000000:2L:+:ENSANGE00000011607
2L	non-exon	probe	42985243	42985208	.	-	.	110618_1.000000:2L:+:ENSANGE00000065023
2L	non-exon	probe	16757346	16757381	.	+	.	110624_1.000000:2L:-:ENSANGE00000060618
2L	non-exon	probe	27081068	27081033	.	-	.	110630_1.000000:2L:+:ENSANGE00000060904
2L	non-exon	probe	33202440	33202405	.	-	.	110649_1.000000:2L:+:ENSANGE00000013952
2L	non-exon	probe	1013301	1013336	.	+	.	110667_1.000000:2L:-:ENSANGE00000011523
2L	non-exon	probe	20007783	20007748	.	-	.	110675_1.000000:2L:+:ENSANGE00000064189
2L	non-exon	probe	47110727	47110692	.	-	.	110693_1.000000:2L:+:ENSANGE00000037389
2L	non-exon	probe	36093291	36093326	.	+	.	110716_1.000000:2L:-:ENSANGE00000071946
2L	non-exon	probe	43000401	43000436	.	+	.	110723_1.000000:2L:-:ENSANGE00000025699
2L	non-exon	probe	30273128	30273093	.	-	.	110733_1.000000:2L:+:ENSANGE00000045690
2L	non-exon	probe	22600492	22600457	.	-	.	110747_1.000000:2L:+:ENSANGE00000046897
2L	non-exon	probe	38730762	38730727	.	-	.	110757_1.000000:2L:+:ENSANGE00000019147
2L	non-exon	probe	9628161	9628196	.	+	.	110787_1.000000:2L:-:ENSANGE00000037102
2L	non-exon	probe	44129220	44129255	.	+	.	110801_1.000000:2L:-:ENSANGE00000055193
2L	non-exon	probe	4361818	4361783	.	-	.	110890_1.000000:2L:+:ENSANGE00000044438
2L	non-exon	probe	47237301	47237336	.	+	.	110908_1.000000:2L:-:ENSANGE00000037486
2L	non-exon	probe	39356720	39356755	.	+	.	110984_1.000000:2L:-:ENSANGE00000081141
2L	non-exon	probe	40698922	40698957	.	+	.	111004_1.000000:2L:-:ENSANGE00000050547
2L	non-exon	probe	45342606	45342641	.	+	.	111016_1.000000:2L:-:ENSANGE00000032876
2L	non-exon	probe	19642231	19642266	.	+	.	111076_1.000000:2L:-:ENSANGE00000064756
2L	non-exon	probe	7273906	7273941	.	+	.	111130_1.000000:2L:-:ENSANGE00000037786
2L	non-exon	probe	48425682	48425717	.	+	.	111138_1.000000:2L:-:ENSANGE00000074271
2L	non-exon	probe	39603178	39603143	.	-	.	111152_1.000000:2L:+:ENSANGE00000075082
2L	non-exon	probe	3344693	3344728	.	+	.	111170_1.000000:2L:-:ENSANGE00000037720
2L	non-exon	probe	36502641	36502676	.	+	.	111171_1.000000:2L:-:ENSANGE00000074476
2L	non-exon	probe	721476	721511	.	+	.	111188_1.000000:2L:-:ENSANGE00000071205
2L	non-exon	probe	1083355	1083390	.	+	.	111191_1.000000:2L:-:ENSANGE00000077364
2L	non-exon	probe	5689964	5689929	.	-	.	111208_1.000000:2L:+:ENSANGE00000076725
2L	non-exon	probe	799577	799542	.	-	.	111221_1.000000:2L:+:ENSANGE00000071276
2L	non-exon	probe	16400190	16400225	.	+	.	111237_1.000000:2L:-:ENSANGE00000082593
2L	non-exon	probe	30445503	30445468	.	-	.	111245_1.000000:2L:+:ENSANGE00000070402
2L	non-exon	probe	37085335	37085370	.	+	.	111256_1.000000:2L:-:ENSANGE00000069803
2L	non-exon	probe	32054468	32054433	.	-	.	111257_1.000000:2L:+:ENSANGE00000047125
2L	non-exon	probe	14159572	14159537	.	-	.	111281_1.000000:2L:+:ENSANGE00000072712
2L	non-exon	probe	15965083	15965048	.	-	.	111316_1.000000:2L:+:ENSANGE00000074971
2L	non-exon	probe	14820413	14820448	.	+	.	111324_1.000000:2L:-:ENSANGE00000023891
2L	non-exon	probe	35860645	35860680	.	+	.	111355_1.150000:2L:-:ENSANGE00000072128
2L	non-exon	probe	8313877	8313842	.	-	.	111425_1.000000:2L:+:ENSANGE00000074848
2L	non-exon	probe	26897908	26897873	.	-	.	111468_1.000000:2L:+:ENSANGE00000058869
2L	non-exon	probe	25065736	25065771	.	+	.	111525_1.000000:2L:-:ENSANGE00000084400
2L	non-exon	probe	35192957	35192922	.	-	.	111617_1.000000:2L:+:ENSANGE00000039664
2L	non-exon	probe	36098125	36098090	.	-	.	111621_1.000000:2L:+:ENSANGE00000071858
2L	non-exon	probe	26055551	26055586	.	+	.	111635_1.000000:2L:-:ENSANGE00000070394
2L	non-exon	probe	40535153	40535188	.	+	.	111666_1.000000:2L:-:ENSANGE00000052379
2L	non-exon	probe	36070038	36070003	.	-	.	111699_1.000000:2L:+:ENSANGE00000072516
2L	non-exon	probe	14612409	14612444	.	+	.	111710_1.000000:2L:-:ENSANGE00000049316
2L	non-exon	probe	40167228	40167263	.	+	.	111852_1.000000:2L:-:ENSANGE00000026193
2L	non-exon	probe	41970965	41970930	.	-	.	111853_1.000000:2L:+:ENSANGE00000038668
2L	non-exon	probe	47657049	47657014	.	-	.	111885_1.000000:2L:+:ENSANGE00000037775
2L	non-exon	probe	21472806	21472771	.	-	.	111895_1.000000:2L:+:ENSANGE00000059775
2L	non-exon	probe	47667803	47667768	.	-	.	111910_1.000000:2L:+:ENSANGE00000040089
2L	non-exon	probe	28926763	28926728	.	-	.	111970_1.000000:2L:+:ENSANGE00000048100
2L	non-exon	probe	31729790	31729825	.	+	.	112020_1.000000:2L:-:ENSANGE00000080169
2L	non-exon	probe	5807423	5807388	.	-	.	112024_2.350000:2L:+:ENSANGE00000084180
2L	non-exon	probe	45422866	45422901	.	+	.	112065_1.000000:2L:-:ENSANGE00000061655
2L	non-exon	probe	41616617	41616652	.	+	.	112181_1.000000:2L:-:ENSANGE00000073882
2L	non-exon	probe	31298544	31298509	.	-	.	112187_1.000000:2L:+:ENSANGE00000013708
2L	non-exon	probe	40261600	40261635	.	+	.	112214_1.000000:2L:-:ENSANGE00000052227
2L	non-exon	probe	24994280	24994315	.	+	.	112263_1.000000:2L:-:ENSANGE00000084377
2L	non-exon	probe	36574074	36574039	.	-	.	112266_1.000000:2L:+:ENSANGE00000074526
2L	non-exon	probe	18685717	18685682	.	-	.	112279_1.000000:2L:+:ENSANGE00000014028
2L	non-exon	probe	346487	346522	.	+	.	112320_3.650000:2L:-:ENSANGE00000079994
2L	non-exon	probe	29525844	29525809	.	-	.	112323_1.000000:2L:+:ENSANGE00000045366
2L	non-exon	probe	22597753	22597718	.	-	.	112330_1.000000:2L:+:ENSANGE00000046899
2L	non-exon	probe	40681806	40681771	.	-	.	112333_1.000000:2L:+:ENSANGE00000052364
2L	non-exon	probe	18995897	18995932	.	+	.	112363_1.000000:2L:-:ENSANGE00000054990
2L	non-exon	probe	39585046	39585081	.	+	.	112379_1.000000:2L:-:ENSANGE00000074493
2L	non-exon	probe	30608448	30608483	.	+	.	112396_1.000000:2L:-:ENSANGE00000070391
2L	non-exon	probe	19021010	19020975	.	-	.	112425_1.000000:2L:+:ENSANGE00000056736
2L	non-exon	probe	34177469	34177504	.	+	.	112459_1.000000:2L:-:ENSANGE00000040159
2L	non-exon	probe	36079554	36079589	.	+	.	112556_1.000000:2L:-:ENSANGE00000007422
2L	non-exon	probe	21017288	21017253	.	-	.	112581_1.000000:2L:+:ENSANGE00000084017
2L	non-exon	probe	14817849	14817884	.	+	.	112634_1.000000:2L:-:ENSANGE00000023893
2L	non-exon	probe	8265731	8265766	.	+	.	112647_1.000000:2L:-:ENSANGE00000075085
2L	non-exon	probe	8064975	8065010	.	+	.	112658_1.000000:2L:-:ENSANGE00000075170
2L	non-exon	probe	26897601	26897566	.	-	.	112674_1.000000:2L:+:ENSANGE00000058868
2L	non-exon	probe	29942991	29942956	.	-	.	112688_1.000000:2L:+:ENSANGE00000045480
2L	non-exon	probe	25420783	25420818	.	+	.	112689_1.000000:2L:-:ENSANGE00000081530
2L	non-exon	probe	33213387	33213422	.	+	.	112703_1.000000:2L:-:ENSANGE00000081097
2L	non-exon	probe	39542249	39542214	.	-	.	112707_1.000000:2L:+:ENSANGE00000075070
2L	non-exon	probe	10245340	10245305	.	-	.	112711_1.000000:2L:+:ENSANGE00000054080
2L	non-exon	probe	31802828	31802793	.	-	.	112720_1.000000:2L:+:ENSANGE00000079347
2L	non-exon	probe	48214787	48214822	.	+	.	112733_1.000000:2L:-:ENSANGE00000071448
2L	non-exon	probe	41496248	41496283	.	+	.	112756_1.000000:2L:-:ENSANGE00000073809
2L	non-exon	probe	14095681	14095646	.	-	.	112783_1.000000:2L:+:ENSANGE00000072101
2L	non-exon	probe	38750586	38750551	.	-	.	112793_1.000000:2L:+:ENSANGE00000046490
2L	non-exon	probe	9544085	9544050	.	-	.	112805_1.000000:2L:+:ENSANGE00000034352
2L	non-exon	probe	9634119	9634154	.	+	.	112807_1.000000:2L:-:ENSANGE00000034756
2L	non-exon	probe	46152830	46152795	.	-	.	112820_1.000000:2L:+:ENSANGE00000065555
2L	non-exon	probe	43056702	43056737	.	+	.	112825_1.000000:2L:-:ENSANGE00000064878
2L	non-exon	probe	24948581	24948546	.	-	.	112827_1.000000:2L:+:ENSANGE00000019570
2L	non-exon	probe	40263910	40263945	.	+	.	112850_1.000000:2L:-:ENSANGE00000083632
2L	non-exon	probe	40416673	40416708	.	+	.	112859_1.000000:2L:-:ENSANGE00000082654
2L	non-exon	probe	21873451	21873486	.	+	.	112864_1.000000:2L:-:ENSANGE00000060220
2L	non-exon	probe	27689644	27689609	.	-	.	112900_1.000000:2L:+:ENSANGE00000071119
2L	non-exon	probe	1646435	1646400	.	-	.	112905_1.000000:2L:+:ENSANGE00000083186
2L	non-exon	probe	24352617	24352582	.	-	.	112963_1.000000:2L:+:ENSANGE00000037405
2L	non-exon	probe	35119503	35119468	.	-	.	113027_1.000000:2L:+:ENSANGE00000077372
2L	non-exon	probe	44523266	44523301	.	+	.	113041_1.250000:2L:-:ENSANGE00000033029
2L	non-exon	probe	16080802	16080767	.	-	.	113114_1.000000:2L:+:ENSANGE00000073156
2L	non-exon	probe	16466993	16467028	.	+	.	113128_1.000000:2L:-:ENSANGE00000061511
2L	non-exon	probe	1496918	1496883	.	-	.	113130_1.000000:2L:+:ENSANGE00000071324
2L	non-exon	probe	13584052	13584087	.	+	.	113181_1.000000:2L:-:ENSANGE00000023489
2L	non-exon	probe	16292623	16292588	.	-	.	113201_1.000000:2L:+:ENSANGE00000072829
2L	non-exon	probe	2383058	2383093	.	+	.	113219_1.000000:2L:-:ENSANGE00000060437
2L	non-exon	probe	17494395	17494430	.	+	.	113275_1.000000:2L:-:ENSANGE00000075547
2L	non-exon	probe	6020397	6020362	.	-	.	113284_1.000000:2L:+:ENSANGE00000006591
2L	non-exon	probe	14407501	14407466	.	-	.	113285_1.000000:2L:+:ENSANGE00000049491
2L	non-exon	probe	17698818	17698783	.	-	.	113300_1.000000:2L:+:ENSANGE00000074628
2L	non-exon	probe	31298084	31298049	.	-	.	113307_1.000000:2L:+:ENSANGE00000013708
2L	non-exon	probe	32155245	32155210	.	-	.	113309_1.000000:2L:+:ENSANGE00000049132
2L	non-exon	probe	36274519	36274484	.	-	.	113332_1.000000:2L:+:ENSANGE00000072055
2L	non-exon	probe	1373748	1373783	.	+	.	113336_1.900000:2L:-:ENSANGE00000071339
2L	non-exon	probe	29876865	29876830	.	-	.	113337_1.000000:2L:+:ENSANGE00000045627
2L	non-exon	probe	47029976	47029941	.	-	.	113344_1.000000:2L:+:ENSANGE00000037298
2L	non-exon	probe	15699208	15699243	.	+	.	113351_1.000000:2L:-:ENSANGE00000083952
2L	non-exon	probe	41501705	41501740	.	+	.	113363_1.000000:2L:-:ENSANGE00000073807
2L	non-exon	probe	37448038	37448073	.	+	.	113369_1.000000:2L:-:ENSANGE00000070070
2L	non-exon	probe	48013174	48013139	.	-	.	113405_1.000000:2L:+:ENSANGE00000071354
2L	non-exon	probe	36796832	36796797	.	-	.	113417_1.000000:2L:+:ENSANGE00000019466
2L	non-exon	probe	30104049	30104014	.	-	.	113419_1.000000:2L:+:ENSANGE00000045730
2L	non-exon	probe	29990949	29990914	.	-	.	113425_1.000000:2L:+:ENSANGE00000045471
2L	non-exon	probe	41566565	41566600	.	+	.	113463_1.000000:2L:-:ENSANGE00000073968
2L	non-exon	probe	16307976	16308011	.	+	.	113474_1.000000:2L:-:ENSANGE00000072929
2L	non-exon	probe	38129698	38129733	.	+	.	113493_1.000000:2L:-:ENSANGE00000044802
2L	non-exon	probe	5253920	5253885	.	-	.	113517_1.000000:2L:+:ENSANGE00000073406
2L	non-exon	probe	24130598	24130633	.	+	.	113547_1.000000:2L:-:ENSANGE00000080816
2L	non-exon	probe	10075084	10075049	.	-	.	113564_1.000000:2L:+:ENSANGE00000054294
2L	non-exon	probe	27958337	27958302	.	-	.	113622_1.000000:2L:+:ENSANGE00000070629
2L	non-exon	probe	29559461	29559496	.	+	.	113631_1.000000:2L:-:ENSANGE00000045544
2L	non-exon	probe	2940578	2940613	.	+	.	113681_1.000000:2L:-:ENSANGE00000037300
2L	non-exon	probe	9372361	9372326	.	-	.	113693_1.000000:2L:+:ENSANGE00000079425
2L	non-exon	probe	27659082	27659117	.	+	.	113736_1.000000:2L:-:ENSANGE00000073269
2L	non-exon	probe	41504921	41504956	.	+	.	113756_1.000000:2L:-:ENSANGE00000073812
2L	non-exon	probe	22611994	22611959	.	-	.	113935_1.000000:2L:+:ENSANGE00000049355
2L	non-exon	probe	31223260	31223295	.	+	.	113939_1.000000:2L:-:ENSANGE00000070300
2L	non-exon	probe	11933081	11933046	.	-	.	114047_1.000000:2L:+:ENSANGE00000036357
2L	non-exon	probe	31729592	31729627	.	+	.	114095_1.000000:2L:-:ENSANGE00000080169
2L	non-exon	probe	21472709	21472674	.	-	.	114102_2.000000:2L:+:ENSANGE00000078859
2L	non-exon	probe	7287330	7287295	.	-	.	114117_1.000000:2L:+:ENSANGE00000080119
2L	non-exon	probe	7817894	7817929	.	+	.	114122_1.000000:2L:-:ENSANGE00000052861
2L	non-exon	probe	26896370	26896335	.	-	.	114134_1.000000:2L:+:ENSANGE00000058870
2L	non-exon	probe	34199012	34198977	.	-	.	114156_1.000000:2L:+:ENSANGE00000040076
2L	non-exon	probe	16775312	16775277	.	-	.	114167_1.000000:2L:+:ENSANGE00000077596
2L	non-exon	probe	9307265	9307230	.	-	.	114170_1.000000:2L:+:ENSANGE00000034607
2L	non-exon	probe	32966442	32966477	.	+	.	114174_1.450000:2L:-:ENSANGE00000081930
2L	non-exon	probe	26496986	26497021	.	+	.	114177_1.000000:2L:-:ENSANGE00000019838
2L	non-exon	probe	48252060	48252025	.	-	.	114185_1.000000:2L:+:ENSANGE00000074307
2L	non-exon	probe	22568788	22568753	.	-	.	114208_1.000000:2L:+:ENSANGE00000047018
2L	non-exon	probe	3697362	3697397	.	+	.	114238_1.000000:2L:-:ENSANGE00000044185
2L	non-exon	probe	32177407	32177372	.	-	.	114278_1.000000:2L:+:ENSANGE00000084064
2L	non-exon	probe	14094065	14094030	.	-	.	114326_1.000000:2L:+:ENSANGE00000072103
2L	non-exon	probe	15602407	15602372	.	-	.	114327_1.000000:2L:+:ENSANGE00000023380
2L	non-exon	probe	32164055	32164020	.	-	.	114332_1.000000:2L:+:ENSANGE00000013852
2L	non-exon	probe	26641652	26641617	.	-	.	114334_1.000000:2L:+:ENSANGE00000061335
2L	non-exon	probe	15402838	15402803	.	-	.	114346_1.000000:2L:+:ENSANGE00000073027
2L	non-exon	probe	4706110	4706145	.	+	.	114353_1.000000:2L:-:ENSANGE00000073787
2L	non-exon	probe	11907609	11907574	.	-	.	114369_1.000000:2L:+:ENSANGE00000035869
2L	non-exon	probe	46566083	46566118	.	+	.	114379_1.000000:2L:-:ENSANGE00000065658
2L	non-exon	probe	9782165	9782200	.	+	.	114415_1.000000:2L:-:ENSANGE00000034382
2L	non-exon	probe	23302319	23302284	.	-	.	114425_1.000000:2L:+:ENSANGE00000080044
2L	non-exon	probe	23501707	23501672	.	-	.	114434_1.000000:2L:+:ENSANGE00000037646
2L	non-exon	probe	569185	569220	.	+	.	114458_1.000000:2L:-:ENSANGE00000071217
2L	non-exon	probe	47138155	47138190	.	+	.	114506_1.000000:2L:-:ENSANGE00000032426
2L	non-exon	probe	5670540	5670505	.	-	.	114564_1.000000:2L:+:ENSANGE00000076538
2L	non-exon	probe	18974953	18974918	.	-	.	114575_1.000000:2L:+:ENSANGE00000083792
2L	non-exon	probe	21876747	21876782	.	+	.	114592_1.000000:2L:-:ENSANGE00000077777
2L	non-exon	probe	20996474	20996439	.	-	.	114618_1.200000:2L:+:ENSANGE00000083805
2L	non-exon	probe	16292432	16292397	.	-	.	114629_1.000000:2L:+:ENSANGE00000072829
2L	non-exon	probe	34115281	34115246	.	-	.	114651_1.000000:2L:+:ENSANGE00000007237
2L	non-exon	probe	38610005	38609970	.	-	.	114660_1.000000:2L:+:ENSANGE00000078449
2L	non-exon	probe	11625827	11625862	.	+	.	114680_1.000000:2L:-:ENSANGE00000036160
2L	non-exon	probe	41211680	41211715	.	+	.	114740_1.000000:2L:-:ENSANGE00000074023
2L	non-exon	probe	8266109	8266144	.	+	.	114744_1.000000:2L:-:ENSANGE00000075084
2L	non-exon	probe	19969079	19969044	.	-	.	114805_1.000000:2L:+:ENSANGE00000064737
2L	non-exon	probe	31567919	31567884	.	-	.	114848_1.000000:2L:+:ENSANGE00000049026
2L	non-exon	probe	4589130	4589095	.	-	.	114859_7.400000:2L:+:ENSANGE00000006355
2L	non-exon	probe	5114336	5114371	.	+	.	114896_1.000000:2L:-:ENSANGE00000073425
2L	non-exon	probe	41505323	41505358	.	+	.	114944_1.000000:2L:-:ENSANGE00000073812
2L	non-exon	probe	13133689	13133654	.	-	.	114945_1.000000:2L:+:ENSANGE00000067285
2L	non-exon	probe	36448161	36448196	.	+	.	114970_1.000000:2L:-:ENSANGE00000072392
2L	non-exon	probe	48425282	48425317	.	+	.	114999_1.000000:2L:-:ENSANGE00000074271
2L	non-exon	probe	27972713	27972678	.	-	.	115006_1.000000:2L:+:ENSANGE00000071052
2L	non-exon	probe	15511688	15511653	.	-	.	115017_1.000000:2L:+:ENSANGE00000074728
2L	non-exon	probe	23035511	23035476	.	-	.	115033_1.000000:2L:+:ENSANGE00000047129
2L	non-exon	probe	36447940	36447975	.	+	.	115072_1.000000:2L:-:ENSANGE00000072392
2L	non-exon	probe	31220026	31219991	.	-	.	115083_1.000000:2L:+:ENSANGE00000072385
2L	non-exon	probe	3398680	3398715	.	+	.	115085_1.000000:2L:-:ENSANGE00000010196
2L	non-exon	probe	8011183	8011148	.	-	.	115109_1.000000:2L:+:ENSANGE00000074872
2L	non-exon	probe	17026561	17026526	.	-	.	115115_1.000000:2L:+:ENSANGE00000060681
2L	non-exon	probe	4874989	4875024	.	+	.	115116_2.000000:2L:-:ENSANGE00000073367
2L	non-exon	probe	40689537	40689572	.	+	.	115154_1.350000:2L:-:ENSANGE00000026086
2L	non-exon	probe	9896507	9896542	.	+	.	115163_1.000000:2L:-:ENSANGE00000037111
2L	non-exon	probe	30510848	30510883	.	+	.	115168_1.000000:2L:-:ENSANGE00000078803
2L	non-exon	probe	24891730	24891765	.	+	.	115186_1.000000:2L:-:ENSANGE00000044124
2L	non-exon	probe	23372419	23372384	.	-	.	115192_1.000000:2L:+:ENSANGE00000047097
2L	non-exon	probe	29057782	29057817	.	+	.	115214_1.000000:2L:-:ENSANGE00000048110
2L	non-exon	probe	38006095	38006130	.	+	.	115240_1.000000:2L:-:ENSANGE00000046069
2L	non-exon	probe	26491673	26491708	.	+	.	115249_1.000000:2L:-:ENSANGE00000019832
2L	non-exon	probe	3099278	3099313	.	+	.	115260_1.000000:2L:-:ENSANGE00000037285
2L	non-exon	probe	534631	534596	.	-	.	115298_1.000000:2L:+:ENSANGE00000079260
2L	non-exon	probe	46428853	46428818	.	-	.	115308_1.000000:2L:+:ENSANGE00000065594
2L	non-exon	probe	8064262	8064297	.	+	.	115317_1.000000:2L:-:ENSANGE00000075171
2L	non-exon	probe	15603773	15603738	.	-	.	115323_1.000000:2L:+:ENSANGE00000023353
2L	non-exon	probe	33596661	33596626	.	-	.	115389_1.000000:2L:+:ENSANGE00000079467
2L	non-exon	probe	31938976	31938941	.	-	.	115471_1.000000:2L:+:ENSANGE00000047288
2L	non-exon	probe	28956536	28956571	.	+	.	115493_1.000000:2L:-:ENSANGE00000074710
2L	non-exon	probe	17134944	17134979	.	+	.	115497_1.000000:2L:-:ENSANGE00000061012
2L	non-exon	probe	37537814	37537779	.	-	.	115498_1.000000:2L:+:ENSANGE00000069427
2L	non-exon	probe	46147523	46147558	.	+	.	115507_1.000000:2L:-:ENSANGE00000081441
2L	non-exon	probe	40334809	40334774	.	-	.	115510_1.000000:2L:+:ENSANGE00000026156
2L	non-exon	probe	2189239	2189204	.	-	.	115520_1.850000:2L:+:ENSANGE00000060742
2L	non-exon	probe	23296893	23296928	.	+	.	115545_1.000000:2L:-:ENSANGE00000046931
2L	non-exon	probe	46678253	46678218	.	-	.	115602_1.000000:2L:+:ENSANGE00000032515
2L	non-exon	probe	19490932	19490897	.	-	.	115631_1.000000:2L:+:ENSANGE00000064173
2L	non-exon	probe	1015113	1015148	.	+	.	115671_1.000000:2L:-:ENSANGE00000011538
2L	non-exon	probe	21748772	21748807	.	+	.	115679_1.000000:2L:-:ENSANGE00000079300
2L	non-exon	probe	33783205	33783240	.	+	.	115695_1.000000:2L:-:ENSANGE00000040496
2L	non-exon	probe	31297884	31297849	.	-	.	115697_1.000000:2L:+:ENSANGE00000013708
2L	non-exon	probe	21807440	21807405	.	-	.	115703_1.000000:2L:+:ENSANGE00000060118
2L	non-exon	probe	33781256	33781291	.	+	.	115712_1.000000:2L:-:ENSANGE00000040497
2L	non-exon	probe	13254327	13254362	.	+	.	115719_1.000000:2L:-:ENSANGE00000011670
2L	non-exon	probe	31151004	31151039	.	+	.	115743_1.000000:2L:-:ENSANGE00000013344
2L	non-exon	probe	41505113	41505148	.	+	.	115757_1.000000:2L:-:ENSANGE00000073812
2L	non-exon	probe	27238956	27238991	.	+	.	115797_1.000000:2L:-:ENSANGE00000079125
2L	non-exon	probe	26019686	26019721	.	+	.	115806_1.000000:2L:-:ENSANGE00000070117
2L	non-exon	probe	41323341	41323376	.	+	.	115816_1.000000:2L:-:ENSANGE00000080051
2L	non-exon	probe	22082107	22082072	.	-	.	115820_1.000000:2L:+:ENSANGE00000083259
2L	non-exon	probe	41279708	41279743	.	+	.	115836_1.000000:2L:-:ENSANGE00000073899
2L	non-exon	probe	28007766	28007731	.	-	.	115855_1.000000:2L:+:ENSANGE00000071081
2L	non-exon	probe	45614883	45614918	.	+	.	115899_1.000000:2L:-:ENSANGE00000061507
2L	non-exon	probe	46567865	46567900	.	+	.	115908_1.000000:2L:-:ENSANGE00000065656
2L	non-exon	probe	40690903	40690938	.	+	.	115927_1.000000:2L:-:ENSANGE00000084326
2L	non-exon	probe	721955	721990	.	+	.	115986_1.000000:2L:-:ENSANGE00000071205
2L	non-exon	probe	37499680	37499645	.	-	.	116014_1.000000:2L:+:ENSANGE00000070050
2L	non-exon	probe	37086235	37086200	.	-	.	116017_1.000000:2L:+:ENSANGE00000019453
2L	non-exon	probe	47760590	47760555	.	-	.	116045_1.000000:2L:+:ENSANGE00000037744
2L	non-exon	probe	44128843	44128878	.	+	.	116050_1.000000:2L:-:ENSANGE00000055193
2L	non-exon	probe	14240519	14240554	.	+	.	116067_1.000000:2L:-:ENSANGE00000072870
2L	non-exon	probe	27946726	27946691	.	-	.	116088_1.000000:2L:+:ENSANGE00000070954
2L	non-exon	probe	30510652	30510687	.	+	.	116091_1.000000:2L:-:ENSANGE00000078803
2L	non-exon	probe	31008118	31008083	.	-	.	116099_1.300000:2L:+:ENSANGE00000072444
2L	non-exon	probe	897667	897632	.	-	.	116103_1.000000:2L:+:ENSANGE00000071319
2L	non-exon	probe	32166147	32166112	.	-	.	116205_1.000000:2L:+:ENSANGE00000013855
2L	non-exon	probe	25057944	25057909	.	-	.	116217_1.000000:2L:+:ENSANGE00000043678
2L	non-exon	probe	37835034	37835069	.	+	.	116263_1.000000:2L:-:ENSANGE00000019323
2L	non-exon	probe	47969370	47969335	.	-	.	116284_1.000000:2L:+:ENSANGE00000074284
2L	non-exon	probe	5088615	5088650	.	+	.	116310_1.000000:2L:-:ENSANGE00000082595
2L	non-exon	probe	8261339	8261374	.	+	.	116322_1.000000:2L:-:ENSANGE00000075024
2L	non-exon	probe	38009135	38009100	.	-	.	116324_1.000000:2L:+:ENSANGE00000046464
2L	non-exon	probe	6710887	6710852	.	-	.	116328_1.000000:2L:+:ENSANGE00000079479
2L	non-exon	probe	32199704	32199669	.	-	.	116338_1.000000:2L:+:ENSANGE00000084060
2L	non-exon	probe	42463833	42463868	.	+	.	116344_1.000000:2L:-:ENSANGE00000038967
2L	non-exon	probe	35119703	35119668	.	-	.	116374_1.000000:2L:+:ENSANGE00000077372
2R	non-exon	probe	37971352	37971317	.	-	.	100017_1.000000:2R:+:ENSANGE00000064288
2R	non-exon	probe	14892705	14892740	.	+	.	100034_1.950000:2R:-:ENSANGE00000026646
2R	non-exon	probe	39597969	39598004	.	+	.	100036_1.000000:2R:-:ENSANGE00000047602
2R	non-exon	probe	29703472	29703507	.	+	.	100051_1.000000:2R:-:ENSANGE00000037804
2R	non-exon	probe	2882969	2883004	.	+	.	100061_1.000000:2R:-:ENSANGE00000070012
2R	non-exon	probe	42726624	42726589	.	-	.	100083_1.000000:2R:+:ENSANGE00000039707
2R	non-exon	probe	34046870	34046905	.	+	.	100085_1.000000:2R:-:ENSANGE00000009954
2R	non-exon	probe	55895029	55895064	.	+	.	100095_2.000000:2R:-:ENSANGE00000046716
2R	non-exon	probe	10869972	10869937	.	-	.	100098_1.000000:2R:+:ENSANGE00000063468
2R	non-exon	probe	6972994	6972959	.	-	.	100148_1.000000:2R:+:ENSANGE00000062501
2R	non-exon	probe	10584538	10584503	.	-	.	100204_1.000000:2R:+:ENSANGE00000083376
2R	non-exon	probe	10598930	10598895	.	-	.	100265_1.000000:2R:+:ENSANGE00000063950
2R	non-exon	probe	33354473	33354508	.	+	.	100278_1.000000:2R:-:ENSANGE00000009708
2R	non-exon	probe	57815631	57815596	.	-	.	100280_1.000000:2R:+:ENSANGE00000058301
2R	non-exon	probe	9121835	9121800	.	-	.	100320_1.000000:2R:+:ENSANGE00000040432
2R	non-exon	probe	33850193	33850158	.	-	.	100337_1.000000:2R:+:ENSANGE00000081009
2R	non-exon	probe	41266945	41266910	.	-	.	100400_1.000000:2R:+:ENSANGE00000036269
2R	non-exon	probe	20767422	20767457	.	+	.	100404_1.000000:2R:-:ENSANGE00000051421
2R	non-exon	probe	34826084	34826049	.	-	.	100432_1.000000:2R:+:ENSANGE00000047437
2R	non-exon	probe	41461184	41461219	.	+	.	100436_1.000000:2R:-:ENSANGE00000038332
2R	non-exon	probe	551772	551807	.	+	.	100452_1.000000:2R:-:ENSANGE00000077970
2R	non-exon	probe	59665687	59665722	.	+	.	100521_1.000000:2R:-:ENSANGE00000059445
2R	non-exon	probe	45003955	45003920	.	-	.	100522_1.000000:2R:+:ENSANGE00000077659
2R	non-exon	probe	17599783	17599748	.	-	.	100543_1.000000:2R:+:ENSANGE00000083509
2R	non-exon	probe	7826516	7826481	.	-	.	100548_1.000000:2R:+:ENSANGE00000076211
2R	non-exon	probe	34429536	34429501	.	-	.	100559_1.400000:2R:+:ENSANGE00000051407
2R	non-exon	probe	51552270	51552235	.	-	.	100561_1.000000:2R:+:ENSANGE00000070362
2R	non-exon	probe	58511627	58511592	.	-	.	100563_1.000000:2R:+:ENSANGE00000058542
2R	non-exon	probe	56476915	56476950	.	+	.	100642_1.000000:2R:-:ENSANGE00000046996
2R	non-exon	probe	45037240	45037205	.	-	.	100664_1.000000:2R:+:ENSANGE00000018596
2R	non-exon	probe	59479884	59479849	.	-	.	100694_1.000000:2R:+:ENSANGE00000040627
2R	non-exon	probe	19038587	19038552	.	-	.	100737_1.000000:2R:+:ENSANGE00000071172
2R	non-exon	probe	53211478	53211513	.	+	.	100739_1.000000:2R:-:ENSANGE00000039462
2R	non-exon	probe	19079620	19079655	.	+	.	100762_1.000000:2R:-:ENSANGE00000071146
2R	non-exon	probe	57737140	57737105	.	-	.	100768_1.000000:2R:+:ENSANGE00000078684
2R	non-exon	probe	3633292	3633257	.	-	.	100782_1.000000:2R:+:ENSANGE00000060154
2R	non-exon	probe	31217749	31217714	.	-	.	100797_1.000000:2R:+:ENSANGE00000062758
2R	non-exon	probe	17603181	17603216	.	+	.	100804_1.000000:2R:-:ENSANGE00000021209
2R	non-exon	probe	45401494	45401529	.	+	.	100825_1.000000:2R:-:ENSANGE00000065088
2R	non-exon	probe	49811038	49811073	.	+	.	100853_1.000000:2R:-:ENSANGE00000038173
2R	non-exon	probe	62349624	62349589	.	-	.	100873_1.000000:2R:+:ENSANGE00000067255
2R	non-exon	probe	44101662	44101627	.	-	.	100875_1.000000:2R:+:ENSANGE00000073353
2R	non-exon	probe	55267962	55267927	.	-	.	100877_1.000000:2R:+:ENSANGE00000048743
2R	non-exon	probe	26428534	26428499	.	-	.	100892_1.000000:2R:+:ENSANGE00000035711
2R	non-exon	probe	41029262	41029227	.	-	.	100893_1.000000:2R:+:ENSANGE00000038618
2R	non-exon	probe	35092938	35092973	.	+	.	100901_1.000000:2R:-:ENSANGE00000045228
2R	non-exon	probe	8451132	8451167	.	+	.	100905_1.000000:2R:-:ENSANGE00000040354
2R	non-exon	probe	13403640	13403605	.	-	.	100913_1.000000:2R:+:ENSANGE00000065467
2R	non-exon	probe	16675432	16675467	.	+	.	100961_1.000000:2R:-:ENSANGE00000067160
2R	non-exon	probe	34047070	34047105	.	+	.	101051_1.000000:2R:-:ENSANGE00000009954
2R	non-exon	probe	42368791	42368826	.	+	.	101126_1.000000:2R:-:ENSANGE00000039580
2R	non-exon	probe	34044820	34044855	.	+	.	101161_1.000000:2R:-:ENSANGE00000009953
2R	non-exon	probe	60365281	60365246	.	-	.	101179_1.050000:2R:+:ENSANGE00000082303
2R	non-exon	probe	6633587	6633622	.	+	.	101241_1.000000:2R:-:ENSANGE00000062527
2R	non-exon	probe	11893832	11893867	.	+	.	101252_1.000000:2R:-:ENSANGE00000069615
2R	non-exon	probe	14688149	14688114	.	-	.	101255_1.000000:2R:+:ENSANGE00000082143
2R	non-exon	probe	29679192	29679227	.	+	.	101261_1.000000:2R:-:ENSANGE00000038099
2R	non-exon	probe	21846543	21846508	.	-	.	101271_1.000000:2R:+:ENSANGE00000083284
2R	non-exon	probe	34036416	34036451	.	+	.	101314_1.000000:2R:-:ENSANGE00000009963
2R	non-exon	probe	25182883	25182918	.	+	.	101317_1.000000:2R:-:ENSANGE00000072533
2R	non-exon	probe	45720097	45720062	.	-	.	101328_1.000000:2R:+:ENSANGE00000065169
2R	non-exon	probe	49723798	49723763	.	-	.	101345_1.000000:2R:+:ENSANGE00000049791
2R	non-exon	probe	50885184	50885219	.	+	.	101346_1.000000:2R:-:ENSANGE00000084178
2R	non-exon	probe	53691151	53691116	.	-	.	101349_1.000000:2R:+:ENSANGE00000044829
2R	non-exon	probe	11744160	11744195	.	+	.	101358_1.000000:2R:-:ENSANGE00000069365
2R	non-exon	probe	58960660	58960695	.	+	.	101364_1.000000:2R:-:ENSANGE00000041032
2R	non-exon	probe	43859921	43859956	.	+	.	101365_1.000000:2R:-:ENSANGE00000069633
2R	non-exon	probe	11891319	11891354	.	+	.	101373_1.000000:2R:-:ENSANGE00000069616
2R	non-exon	probe	9353226	9353191	.	-	.	101388_1.150000:2R:+:ENSANGE00000046731
2R	non-exon	probe	49463801	49463766	.	-	.	101413_1.000000:2R:+:ENSANGE00000080745
2R	non-exon	probe	39181239	39181274	.	+	.	101425_1.000000:2R:-:ENSANGE00000051862
2R	non-exon	probe	22133376	22133341	.	-	.	101427_1.000000:2R:+:ENSANGE00000075538
2R	non-exon	probe	1609789	1609824	.	+	.	101451_1.000000:2R:-:ENSANGE00000048559
2R	non-exon	probe	53580565	53580600	.	+	.	101544_1.000000:2R:-:ENSANGE00000045082
2R	non-exon	probe	32424228	32424193	.	-	.	101547_1.000000:2R:+:ENSANGE00000069879
2R	non-exon	probe	60953239	60953274	.	+	.	101570_1.000000:2R:-:ENSANGE00000055637
2R	non-exon	probe	58960138	58960173	.	+	.	101576_1.000000:2R:-:ENSANGE00000041031
2R	non-exon	probe	21579515	21579550	.	+	.	101585_1.000000:2R:-:ENSANGE00000076420
2R	non-exon	probe	46280137	46280172	.	+	.	101604_1.000000:2R:-:ENSANGE00000018768
2R	non-exon	probe	38647935	38647900	.	-	.	101631_1.000000:2R:+:ENSANGE00000052183
2R	non-exon	probe	22474689	22474724	.	+	.	101690_1.000000:2R:-:ENSANGE00000076041
2R	non-exon	probe	33399829	33399864	.	+	.	101700_1.000000:2R:-:ENSANGE00000057068
2R	non-exon	probe	15258704	15258739	.	+	.	101740_1.000000:2R:-:ENSANGE00000060770
2R	non-exon	probe	22342866	22342901	.	+	.	101748_1.000000:2R:-:ENSANGE00000008939
2R	non-exon	probe	1828478	1828443	.	-	.	101750_1.000000:2R:+:ENSANGE00000079046
2R	non-exon	probe	3632309	3632274	.	-	.	101764_1.000000:2R:+:ENSANGE00000060154
2R	non-exon	probe	8465847	8465812	.	-	.	101766_1.000000:2R:+:ENSANGE00000081892
2R	non-exon	probe	39604290	39604325	.	+	.	101767_1.000000:2R:-:ENSANGE00000047510
2R	non-exon	probe	38576946	38576911	.	-	.	101773_1.000000:2R:+:ENSANGE00000051958
2R	non-exon	probe	20891431	20891396	.	-	.	101775_1.000000:2R:+:ENSANGE00000049640
2R	non-exon	probe	44586251	44586216	.	-	.	101786_1.000000:2R:+:ENSANGE00000053119
2R	non-exon	probe	59666082	59666117	.	+	.	101788_1.000000:2R:-:ENSANGE00000059445
2R	non-exon	probe	26347486	26347521	.	+	.	101795_1.000000:2R:-:ENSANGE00000037734
2R	non-exon	probe	1231782	1231747	.	-	.	101796_1.000000:2R:+:ENSANGE00000048779
2R	non-exon	probe	19077771	19077806	.	+	.	101812_1.000000:2R:-:ENSANGE00000071146
2R	non-exon	probe	11698785	11698750	.	-	.	101816_1.000000:2R:+:ENSANGE00000071775
2R	non-exon	probe	52518066	52518101	.	+	.	101849_1.000000:2R:-:ENSANGE00000041143
2R	non-exon	probe	33547235	33547200	.	-	.	101868_1.000000:2R:+:ENSANGE00000051026
2R	non-exon	probe	1231376	1231341	.	-	.	101895_1.000000:2R:+:ENSANGE00000048779
2R	non-exon	probe	1504787	1504752	.	-	.	101904_1.000000:2R:+:ENSANGE00000048775
2R	non-exon	probe	34038738	34038773	.	+	.	101916_1.000000:2R:-:ENSANGE00000009970
2R	non-exon	probe	41388578	41388613	.	+	.	101919_1.000000:2R:-:ENSANGE00000038322
2R	non-exon	probe	59454160	59454125	.	-	.	101933_1.000000:2R:+:ENSANGE00000040608
2R	non-exon	probe	1852577	1852612	.	+	.	101938_1.000000:2R:-:ENSANGE00000048296
2R	non-exon	probe	3179738	3179703	.	-	.	101956_1.000000:2R:+:ENSANGE00000069742
2R	non-exon	probe	18015879	18015914	.	+	.	101957_1.000000:2R:-:ENSANGE00000075162
2R	non-exon	probe	8444502	8444537	.	+	.	101958_1.000000:2R:-:ENSANGE00000040419
2R	non-exon	probe	9883241	9883206	.	-	.	101960_2.000000:2R:+:ENSANGE00000046609
2R	non-exon	probe	34707141	34707176	.	+	.	102024_1.000000:2R:-:ENSANGE00000013058
2R	non-exon	probe	676920	676955	.	+	.	102043_1.000000:2R:-:ENSANGE00000042373
2R	non-exon	probe	11844013	11844048	.	+	.	102072_1.450000:2R:-:ENSANGE00000071787
2R	non-exon	probe	60111761	60111796	.	+	.	102077_1.000000:2R:-:ENSANGE00000003789
2R	non-exon	probe	43266022	43266057	.	+	.	102090_1.000000:2R:-:ENSANGE00000069841
2R	non-exon	probe	53025296	53025331	.	+	.	102115_1.000000:2R:-:ENSANGE00000039367
2R	non-exon	probe	10257229	10257194	.	-	.	102161_1.000000:2R:+:ENSANGE00000063639
2R	non-exon	probe	36890753	36890718	.	-	.	102173_1.900000:2R:+:ENSANGE00000050238
2R	non-exon	probe	16424165	16424130	.	-	.	102184_1.000000:2R:+:ENSANGE00000066889
2R	non-exon	probe	8919690	8919725	.	+	.	102191_1.000000:2R:-:ENSANGE00000042575
2R	non-exon	probe	23836840	23836805	.	-	.	102216_1.000000:2R:+:ENSANGE00000084522
2R	non-exon	probe	14054785	14054820	.	+	.	102231_1.000000:2R:-:ENSANGE00000026825
2R	non-exon	probe	25183332	25183367	.	+	.	102235_1.000000:2R:-:ENSANGE00000079236
2R	non-exon	probe	49547867	49547902	.	+	.	102257_1.000000:2R:-:ENSANGE00000008040
2R	non-exon	probe	7026130	7026165	.	+	.	102300_1.000000:2R:-:ENSANGE00000062491
2R	non-exon	probe	44866720	44866755	.	+	.	102303_1.000000:2R:-:ENSANGE00000055066
2R	non-exon	probe	8781451	8781416	.	-	.	102372_1.000000:2R:+:ENSANGE00000042669
2R	non-exon	probe	21087323	21087288	.	-	.	102383_1.000000:2R:+:ENSANGE00000052039
2R	non-exon	probe	1297336	1297371	.	+	.	102384_1.000000:2R:-:ENSANGE00000048324
2R	non-exon	probe	55288267	55288232	.	-	.	102401_1.000000:2R:+:ENSANGE00000046426
2R	non-exon	probe	44297575	44297540	.	-	.	102426_1.000000:2R:+:ENSANGE00000073493
2R	non-exon	probe	56299018	56299053	.	+	.	102428_1.000000:2R:-:ENSANGE00000081420
2R	non-exon	probe	40484258	40484223	.	-	.	102438_1.000000:2R:+:ENSANGE00000068001
2R	non-exon	probe	60424859	60424824	.	-	.	102452_1.000000:2R:+:ENSANGE00000071993
2R	non-exon	probe	6057268	6057303	.	+	.	102488_1.000000:2R:-:ENSANGE00000041013
2R	non-exon	probe	42712678	42712713	.	+	.	102492_1.000000:2R:-:ENSANGE00000039729
2R	non-exon	probe	18683542	18683507	.	-	.	102499_1.000000:2R:+:ENSANGE00000075142
2R	non-exon	probe	47900181	47900216	.	+	.	102518_1.000000:2R:-:ENSANGE00000084596
2R	non-exon	probe	45391216	45391181	.	-	.	102534_1.000000:2R:+:ENSANGE00000065111
2R	non-exon	probe	12295963	12295998	.	+	.	102538_1.000000:2R:-:ENSANGE00000063697
2R	non-exon	probe	8003549	8003584	.	+	.	102581_1.000000:2R:-:ENSANGE00000076451
2R	non-exon	probe	44375386	44375351	.	-	.	102584_1.900000:2R:+:ENSANGE00000080261
2R	non-exon	probe	33670007	33669972	.	-	.	102593_1.000000:2R:+:ENSANGE00000051431
2R	non-exon	probe	38938292	38938327	.	+	.	102715_1.000000:2R:-:ENSANGE00000001612
2R	non-exon	probe	23164357	23164392	.	+	.	102735_1.000000:2R:-:ENSANGE00000042241
2R	non-exon	probe	10282125	10282160	.	+	.	102749_1.000000:2R:-:ENSANGE00000063174
2R	non-exon	probe	33441640	33441605	.	-	.	102755_1.250000:2R:+:ENSANGE00000057570
2R	non-exon	probe	18492470	18492435	.	-	.	102785_1.000000:2R:+:ENSANGE00000079101
2R	non-exon	probe	7274320	7274355	.	+	.	102801_1.000000:2R:-:ENSANGE00000075974
2R	non-exon	probe	24177119	24177084	.	-	.	102802_1.000000:2R:+:ENSANGE00000083878
2R	non-exon	probe	2065470	2065505	.	+	.	102815_1.000000:2R:-:ENSANGE00000083794
2R	non-exon	probe	40566428	40566463	.	+	.	102867_1.000000:2R:-:ENSANGE00000068002
2R	non-exon	probe	60971192	60971227	.	+	.	102904_8.450000:2R:-:ENSANGE00000081349
2R	non-exon	probe	26360482	26360447	.	-	.	102932_1.000000:2R:+:ENSANGE00000035809
2R	non-exon	probe	27241455	27241420	.	-	.	102934_1.200000:2R:+:ENSANGE00000082349
2R	non-exon	probe	57391158	57391123	.	-	.	102954_1.000000:2R:+:ENSANGE00000011714
2R	non-exon	probe	5680805	5680770	.	-	.	102971_1.000000:2R:+:ENSANGE00000040786
2R	non-exon	probe	22446488	22446523	.	+	.	102976_1.000000:2R:-:ENSANGE00000075454
2R	non-exon	probe	30520056	30520021	.	-	.	102984_1.000000:2R:+:ENSANGE00000038035
2R	non-exon	probe	18514099	18514064	.	-	.	102985_1.000000:2R:+:ENSANGE00000075419
2R	non-exon	probe	26428758	26428723	.	-	.	103016_1.000000:2R:+:ENSANGE00000035725
2R	non-exon	probe	49982792	49982757	.	-	.	103030_1.000000:2R:+:ENSANGE00000012857
2R	non-exon	probe	46606312	46606347	.	+	.	103060_1.000000:2R:-:ENSANGE00000061440
2R	non-exon	probe	21049405	21049370	.	-	.	103074_1.000000:2R:+:ENSANGE00000051380
2R	non-exon	probe	21596100	21596135	.	+	.	103082_1.000000:2R:-:ENSANGE00000073659
2R	non-exon	probe	26394570	26394535	.	-	.	103114_1.000000:2R:+:ENSANGE00000083688
2R	non-exon	probe	39228573	39228538	.	-	.	103124_1.000000:2R:+:ENSANGE00000047628
2R	non-exon	probe	53434147	53434112	.	-	.	103163_1.000000:2R:+:ENSANGE00000044884
2R	non-exon	probe	49445748	49445783	.	+	.	103191_1.000000:2R:-:ENSANGE00000081450
2R	non-exon	probe	11806497	11806532	.	+	.	103210_1.000000:2R:-:ENSANGE00000071656
2R	non-exon	probe	39174293	39174258	.	-	.	103213_1.000000:2R:+:ENSANGE00000052233
2R	non-exon	probe	10616102	10616137	.	+	.	103226_1.000000:2R:-:ENSANGE00000063542
2R	non-exon	probe	52740001	52739966	.	-	.	103233_1.000000:2R:+:ENSANGE00000039318
2R	non-exon	probe	28092196	28092231	.	+	.	103255_1.000000:2R:-:ENSANGE00000055864
2R	non-exon	probe	2165629	2165664	.	+	.	103262_1.200000:2R:-:ENSANGE00000081269
2R	non-exon	probe	33681640	33681605	.	-	.	103270_1.000000:2R:+:ENSANGE00000009792
2R	non-exon	probe	53658998	53659033	.	+	.	103312_1.000000:2R:-:ENSANGE00000084779
2R	non-exon	probe	18460451	18460416	.	-	.	103320_1.000000:2R:+:ENSANGE00000079106
2R	non-exon	probe	45312205	45312170	.	-	.	103338_1.000000:2R:+:ENSANGE00000067073
2R	non-exon	probe	3632699	3632664	.	-	.	103352_1.000000:2R:+:ENSANGE00000060154
2R	non-exon	probe	6125530	6125565	.	+	.	103359_1.000000:2R:-:ENSANGE00000082652
2R	non-exon	probe	1611206	1611171	.	-	.	103370_1.000000:2R:+:ENSANGE00000048669
2R	non-exon	probe	56156557	56156522	.	-	.	103396_1.000000:2R:+:ENSANGE00000084152
2R	non-exon	probe	8949978	8949943	.	-	.	103415_1.000000:2R:+:ENSANGE00000040721
2R	non-exon	probe	14109345	14109380	.	+	.	103428_1.000000:2R:-:ENSANGE00000080829
2R	non-exon	probe	24972929	24972894	.	-	.	103435_1.000000:2R:+:ENSANGE00000072764
2R	non-exon	probe	32862949	32862914	.	-	.	103443_1.000000:2R:+:ENSANGE00000056874
2R	non-exon	probe	51973996	51973961	.	-	.	103457_1.000000:2R:+:ENSANGE00000070003
2R	non-exon	probe	10255847	10255812	.	-	.	103478_1.000000:2R:+:ENSANGE00000063733
2R	non-exon	probe	45297815	45297850	.	+	.	103498_1.000000:2R:-:ENSANGE00000083389
2R	non-exon	probe	58495839	58495874	.	+	.	103509_1.000000:2R:-:ENSANGE00000080991
2R	non-exon	probe	20822703	20822738	.	+	.	103541_1.000000:2R:-:ENSANGE00000051308
2R	non-exon	probe	61354340	61354375	.	+	.	103552_1.900000:2R:-:ENSANGE00000055738
2R	non-exon	probe	28977549	28977584	.	+	.	103601_1.000000:2R:-:ENSANGE00000064433
2R	non-exon	probe	9882730	9882695	.	-	.	103606_2.000000:2R:+:ENSANGE00000046609
2R	non-exon	probe	44959245	44959210	.	-	.	103646_1.000000:2R:+:ENSANGE00000079116
2R	non-exon	probe	42767438	42767403	.	-	.	103659_1.000000:2R:+:ENSANGE00000084521
2R	non-exon	probe	6086460	6086495	.	+	.	103671_1.000000:2R:-:ENSANGE00000042772
2R	non-exon	probe	10255260	10255225	.	-	.	103685_1.000000:2R:+:ENSANGE00000063734
2R	non-exon	probe	16681840	16681875	.	+	.	103704_1.000000:2R:-:ENSANGE00000066882
2R	non-exon	probe	16074424	16074459	.	+	.	103708_1.000000:2R:-:ENSANGE00000079211
2R	non-exon	probe	39383353	39383318	.	-	.	103755_1.000000:2R:+:ENSANGE00000047595
2R	non-exon	probe	16070899	16070934	.	+	.	103758_1.000000:2R:-:ENSANGE00000061092
2R	non-exon	probe	60936670	60936635	.	-	.	103763_1.000000:2R:+:ENSANGE00000055679
2R	non-exon	probe	28571020	28571055	.	+	.	103802_1.000000:2R:-:ENSANGE00000064346
2R	non-exon	probe	14652573	14652538	.	-	.	103826_1.000000:2R:+:ENSANGE00000066185
2R	non-exon	probe	58945222	58945187	.	-	.	103842_1.000000:2R:+:ENSANGE00000080605
2R	non-exon	probe	33770752	33770787	.	+	.	103846_2.250000:2R:-:ENSANGE00000081347
2R	non-exon	probe	3324732	3324697	.	-	.	103883_1.000000:2R:+:ENSANGE00000077416
2R	non-exon	probe	60053	60088	.	+	.	103963_1.000000:2R:-:ENSANGE00000070599
2R	non-exon	probe	2268175	2268140	.	-	.	103993_1.000000:2R:+:ENSANGE00000079740
2R	non-exon	probe	44593797	44593762	.	-	.	104056_1.000000:2R:+:ENSANGE00000053120
2R	non-exon	probe	4181638	4181603	.	-	.	104070_1.000000:2R:+:ENSANGE00000082170
2R	non-exon	probe	52507231	52507266	.	+	.	104074_1.000000:2R:-:ENSANGE00000039325
2R	non-exon	probe	53338345	53338380	.	+	.	104079_1.000000:2R:-:ENSANGE00000039329
2R	non-exon	probe	53346067	53346102	.	+	.	104082_1.000000:2R:-:ENSANGE00000039332
2R	non-exon	probe	5837868	5837903	.	+	.	104087_1.000000:2R:-:ENSANGE00000033293
2R	non-exon	probe	31429602	31429637	.	+	.	104094_1.000000:2R:-:ENSANGE00000060419
2R	non-exon	probe	58590279	58590244	.	-	.	104121_1.000000:2R:+:ENSANGE00000060926
2R	non-exon	probe	6846861	6846896	.	+	.	104141_1.000000:2R:-:ENSANGE00000062428
2R	non-exon	probe	5362041	5362006	.	-	.	104175_1.000000:2R:+:ENSANGE00000040805
2R	non-exon	probe	10867876	10867841	.	-	.	104188_1.000000:2R:+:ENSANGE00000082490
2R	non-exon	probe	5056578	5056543	.	-	.	104198_1.000000:2R:+:ENSANGE00000054484
2R	non-exon	probe	53344823	53344858	.	+	.	104210_1.000000:2R:-:ENSANGE00000039335
2R	non-exon	probe	225726	225691	.	-	.	104219_1.000000:2R:+:ENSANGE00000042278
2R	non-exon	probe	48064505	48064540	.	+	.	104250_1.000000:2R:-:ENSANGE00000084209
2R	non-exon	probe	42286737	42286772	.	+	.	104272_1.000000:2R:-:ENSANGE00000079100
2R	non-exon	probe	3008086	3008051	.	-	.	104274_1.000000:2R:+:ENSANGE00000033911
2R	non-exon	probe	13879092	13879057	.	-	.	104277_1.000000:2R:+:ENSANGE00000026500
2R	non-exon	probe	40777592	40777557	.	-	.	104285_1.000000:2R:+:ENSANGE00000067906
2R	non-exon	probe	6058286	6058321	.	+	.	104309_1.000000:2R:-:ENSANGE00000041014
2R	non-exon	probe	50556644	50556679	.	+	.	104310_1.000000:2R:-:ENSANGE00000038459
2R	non-exon	probe	54260926	54260891	.	-	.	104360_1.000000:2R:+:ENSANGE00000044923
2R	non-exon	probe	26801692	26801657	.	-	.	104372_1.000000:2R:+:ENSANGE00000076462
2R	non-exon	probe	8066596	8066631	.	+	.	104375_1.000000:2R:-:ENSANGE00000076439
2R	non-exon	probe	49683158	49683123	.	-	.	104377_1.000000:2R:+:ENSANGE00000049942
2R	non-exon	probe	20648896	20648931	.	+	.	104393_1.000000:2R:-:ENSANGE00000049832
2R	non-exon	probe	56372930	56372895	.	-	.	104412_2.000000:2R:+:ENSANGE00000046421
2R	non-exon	probe	19444399	19444364	.	-	.	104413_1.000000:2R:+:ENSANGE00000071186
2R	non-exon	probe	49605958	49605993	.	+	.	104422_1.000000:2R:-:ENSANGE00000079029
2R	non-exon	probe	48019391	48019426	.	+	.	104462_1.000000:2R:-:ENSANGE00000007683
2R	non-exon	probe	31162443	31162478	.	+	.	104474_1.000000:2R:-:ENSANGE00000062621
2R	non-exon	probe	33596321	33596286	.	-	.	104509_1.000000:2R:+:ENSANGE00000082152
2R	non-exon	probe	5402277	5402242	.	-	.	104512_1.000000:2R:+:ENSANGE00000040203
2R	non-exon	probe	44857988	44857953	.	-	.	104520_1.000000:2R:+:ENSANGE00000052645
2R	non-exon	probe	51893081	51893116	.	+	.	104524_1.000000:2R:-:ENSANGE00000069942
2R	non-exon	probe	44421402	44421367	.	-	.	104557_1.000000:2R:+:ENSANGE00000052628
2R	non-exon	probe	31277143	31277178	.	+	.	104567_1.000000:2R:-:ENSANGE00000063072
2R	non-exon	probe	30251408	30251373	.	-	.	104571_1.000000:2R:+:ENSANGE00000038266
2R	non-exon	probe	2508277	2508312	.	+	.	104579_1.000000:2R:-:ENSANGE00000069906
2R	non-exon	probe	39164900	39164865	.	-	.	104594_1.000000:2R:+:ENSANGE00000052165
2R	non-exon	probe	22174666	22174701	.	+	.	104596_1.000000:2R:-:ENSANGE00000076199
2R	non-exon	probe	24496864	24496899	.	+	.	104617_1.000000:2R:-:ENSANGE00000008514
2R	non-exon	probe	33715763	33715728	.	-	.	104621_1.000000:2R:+:ENSANGE00000051014
2R	non-exon	probe	39446272	39446307	.	+	.	104637_1.000000:2R:-:ENSANGE00000079504
2R	non-exon	probe	10597080	10597045	.	-	.	104646_1.000000:2R:+:ENSANGE00000082189
2R	non-exon	probe	5816266	5816301	.	+	.	104683_1.000000:2R:-:ENSANGE00000084384
2R	non-exon	probe	43222655	43222690	.	+	.	104698_1.000000:2R:-:ENSANGE00000069429
2R	non-exon	probe	2027578	2027613	.	+	.	104715_1.000000:2R:-:ENSANGE00000048301
2R	non-exon	probe	49344748	49344783	.	+	.	104724_1.000000:2R:-:ENSANGE00000051450
2R	non-exon	probe	18499963	18499928	.	-	.	104736_1.000000:2R:+:ENSANGE00000074918
2R	non-exon	probe	60135971	60136006	.	+	.	104750_1.000000:2R:-:ENSANGE00000074363
2R	non-exon	probe	10887288	10887253	.	-	.	104787_1.800000:2R:+:ENSANGE00000064134
2R	non-exon	probe	1982598	1982563	.	-	.	104793_1.000000:2R:+:ENSANGE00000048409
2R	non-exon	probe	59183242	59183207	.	-	.	104814_1.000000:2R:+:ENSANGE00000040914
2R	non-exon	probe	21336835	21336870	.	+	.	104823_1.000000:2R:-:ENSANGE00000052213
2R	non-exon	probe	3583405	3583440	.	+	.	104879_1.000000:2R:-:ENSANGE00000060480
2R	non-exon	probe	10255060	10255025	.	-	.	104899_1.000000:2R:+:ENSANGE00000063734
2R	non-exon	probe	20866465	20866430	.	-	.	104952_1.000000:2R:+:ENSANGE00000049654
2R	non-exon	probe	33114970	33114935	.	-	.	104964_1.000000:2R:+:ENSANGE00000009648
2R	non-exon	probe	8864262	8864227	.	-	.	104990_1.000000:2R:+:ENSANGE00000080762
2R	non-exon	probe	20217014	20216979	.	-	.	105034_1.000000:2R:+:ENSANGE00000053408
2R	non-exon	probe	3592764	3592729	.	-	.	105056_1.000000:2R:+:ENSANGE00000081035
2R	non-exon	probe	58522829	58522794	.	-	.	105069_1.000000:2R:+:ENSANGE00000078516
2R	non-exon	probe	26249347	26249382	.	+	.	105072_1.000000:2R:-:ENSANGE00000037571
2R	non-exon	probe	27628619	27628584	.	-	.	105074_1.000000:2R:+:ENSANGE00000058620
2R	non-exon	probe	60106907	60106942	.	+	.	105086_1.000000:2R:-:ENSANGE00000003783
2R	non-exon	probe	21031229	21031194	.	-	.	105088_1.000000:2R:+:ENSANGE00000051740
2R	non-exon	probe	7320221	7320186	.	-	.	105112_1.000000:2R:+:ENSANGE00000084862
2R	non-exon	probe	58504780	58504815	.	+	.	105130_1.000000:2R:-:ENSANGE00000060730
2R	non-exon	probe	21535216	21535181	.	-	.	105154_1.000000:2R:+:ENSANGE00000075953
2R	non-exon	probe	55264450	55264415	.	-	.	105157_1.000000:2R:+:ENSANGE00000082366
2R	non-exon	probe	39225836	39225801	.	-	.	105159_1.000000:2R:+:ENSANGE00000049790
2R	non-exon	probe	11271517	11271482	.	-	.	105183_1.000000:2R:+:ENSANGE00000081212
2R	non-exon	probe	30549747	30549712	.	-	.	105191_1.000000:2R:+:ENSANGE00000062984
2R	non-exon	probe	10895915	10895950	.	+	.	105192_2.300000:2R:-:ENSANGE00000082060
2R	non-exon	probe	42833735	42833700	.	-	.	105223_1.000000:2R:+:ENSANGE00000041338
2R	non-exon	probe	42439847	42439812	.	-	.	105226_1.000000:2R:+:ENSANGE00000041429
2R	non-exon	probe	56685288	56685323	.	+	.	105270_1.000000:2R:-:ENSANGE00000045574
2R	non-exon	probe	33812853	33812888	.	+	.	105281_1.450000:2R:-:ENSANGE00000081121
2R	non-exon	probe	51566384	51566419	.	+	.	105299_1.000000:2R:-:ENSANGE00000070231
2R	non-exon	probe	32882708	32882673	.	-	.	105308_1.000000:2R:+:ENSANGE00000056883
2R	non-exon	probe	53471319	53471354	.	+	.	105326_1.000000:2R:-:ENSANGE00000044939
2R	non-exon	probe	11078929	11078964	.	+	.	105331_1.000000:2R:-:ENSANGE00000064076
2R	non-exon	probe	58470156	58470191	.	+	.	105335_1.900000:2R:-:ENSANGE00000060554
2R	non-exon	probe	10184489	10184524	.	+	.	105340_1.000000:2R:-:ENSANGE00000046456
2R	non-exon	probe	13898581	13898546	.	-	.	105348_1.000000:2R:+:ENSANGE00000082522
2R	non-exon	probe	45012206	45012241	.	+	.	105351_1.000000:2R:-:ENSANGE00000018587
2R	non-exon	probe	33990764	33990799	.	+	.	105376_1.000000:2R:-:ENSANGE00000051111
2R	non-exon	probe	52741169	52741134	.	-	.	105390_1.000000:2R:+:ENSANGE00000039319
2R	non-exon	probe	2219548	2219583	.	+	.	105419_1.000000:2R:-:ENSANGE00000048432
2R	non-exon	probe	1229837	1229802	.	-	.	105444_1.000000:2R:+:ENSANGE00000048777
2R	non-exon	probe	34032677	34032712	.	+	.	105448_1.000000:2R:-:ENSANGE00000051121
2R	non-exon	probe	9688587	9688622	.	+	.	105467_1.000000:2R:-:ENSANGE00000077188
2R	non-exon	probe	54351321	54351356	.	+	.	105485_1.000000:2R:-:ENSANGE00000044847
2R	non-exon	probe	20793588	20793623	.	+	.	105509_1.000000:2R:-:ENSANGE00000051720
2R	non-exon	probe	59002885	59002850	.	-	.	105518_1.000000:2R:+:ENSANGE00000040920
2R	non-exon	probe	2999588	2999623	.	+	.	105524_1.000000:2R:-:ENSANGE00000070043
2R	non-exon	probe	9353460	9353425	.	-	.	105532_1.000000:2R:+:ENSANGE00000029232
2R	non-exon	probe	26782579	26782544	.	-	.	105533_1.000000:2R:+:ENSANGE00000076188
2R	non-exon	probe	2035012	2035047	.	+	.	105570_1.000000:2R:-:ENSANGE00000048271
2R	non-exon	probe	9103556	9103521	.	-	.	105579_1.000000:2R:+:ENSANGE00000040535
2R	non-exon	probe	33127046	33127011	.	-	.	105586_1.000000:2R:+:ENSANGE00000074081
2R	non-exon	probe	23138130	23138165	.	+	.	105602_1.000000:2R:-:ENSANGE00000042272
2R	non-exon	probe	41053165	41053200	.	+	.	105626_1.000000:2R:-:ENSANGE00000036492
2R	non-exon	probe	11923352	11923317	.	-	.	105628_1.000000:2R:+:ENSANGE00000069380
2R	non-exon	probe	47208716	47208751	.	+	.	105631_2.550000:2R:-:ENSANGE00000059113
2R	non-exon	probe	27627407	27627372	.	-	.	105696_1.000000:2R:+:ENSANGE00000057938
2R	non-exon	probe	26352702	26352737	.	+	.	105707_1.000000:2R:-:ENSANGE00000037678
2R	non-exon	probe	35012500	35012535	.	+	.	105712_1.000000:2R:-:ENSANGE00000045309
2R	non-exon	probe	22052454	22052419	.	-	.	105717_1.000000:2R:+:ENSANGE00000075781
2R	non-exon	probe	37992081	37992046	.	-	.	105723_2.000000:2R:+:ENSANGE00000084762
2R	non-exon	probe	55137462	55137427	.	-	.	105750_1.000000:2R:+:ENSANGE00000048723
2R	non-exon	probe	60133383	60133418	.	+	.	105757_1.000000:2R:-:ENSANGE00000072099
2R	non-exon	probe	60490362	60490327	.	-	.	105795_1.000000:2R:+:ENSANGE00000081728
2R	non-exon	probe	33517102	33517067	.	-	.	105797_1.000000:2R:+:ENSANGE00000057385
2R	non-exon	probe	61301772	61301807	.	+	.	105846_1.000000:2R:-:ENSANGE00000055731
2R	non-exon	probe	13928549	13928514	.	-	.	105848_1.000000:2R:+:ENSANGE00000026857
2R	non-exon	probe	40550576	40550541	.	-	.	105851_1.000000:2R:+:ENSANGE00000012320
2R	non-exon	probe	21199614	21199579	.	-	.	105856_1.000000:2R:+:ENSANGE00000002931
2R	non-exon	probe	56376075	56376040	.	-	.	105865_2.000000:2R:+:ENSANGE00000046423
2R	non-exon	probe	11738281	11738316	.	+	.	105894_1.000000:2R:-:ENSANGE00000069373
2R	non-exon	probe	11822313	11822348	.	+	.	105911_1.000000:2R:-:ENSANGE00000077854
2R	non-exon	probe	31179417	31179452	.	+	.	105917_1.150000:2R:-:ENSANGE00000083858
2R	non-exon	probe	34457160	34457195	.	+	.	105920_2.000000:2R:-:ENSANGE00000048867
2R	non-exon	probe	31223153	31223188	.	+	.	105923_1.000000:2R:-:ENSANGE00000062658
2R	non-exon	probe	28524358	28524323	.	-	.	105943_1.000000:2R:+:ENSANGE00000058281
2R	non-exon	probe	8863203	8863168	.	-	.	105959_1.000000:2R:+:ENSANGE00000080770
2R	non-exon	probe	10611529	10611494	.	-	.	105971_1.000000:2R:+:ENSANGE00000063316
2R	non-exon	probe	23006054	23006019	.	-	.	105974_1.000000:2R:+:ENSANGE00000044742
2R	non-exon	probe	52560407	52560442	.	+	.	105975_2.100000:2R:-:ENSANGE00000041118
2R	non-exon	probe	12668966	12668931	.	-	.	106019_1.000000:2R:+:ENSANGE00000077653
2R	non-exon	probe	81617	81582	.	-	.	106044_1.000000:2R:+:ENSANGE00000070496
2R	non-exon	probe	45309309	45309344	.	+	.	106045_1.000000:2R:-:ENSANGE00000083394
2R	non-exon	probe	14729450	14729415	.	-	.	106050_1.000000:2R:+:ENSANGE00000068348
2R	non-exon	probe	12380511	12380546	.	+	.	106060_1.000000:2R:-:ENSANGE00000063791
2R	non-exon	probe	15149489	15149524	.	+	.	106061_1.000000:2R:-:ENSANGE00000081931
2R	non-exon	probe	1798777	1798742	.	-	.	106068_1.000000:2R:+:ENSANGE00000034170
2R	non-exon	probe	59439660	59439625	.	-	.	106074_1.000000:2R:+:ENSANGE00000040635
2R	non-exon	probe	47739243	47739278	.	+	.	106117_1.000000:2R:-:ENSANGE00000059037
2R	non-exon	probe	3583205	3583240	.	+	.	106118_1.000000:2R:-:ENSANGE00000060480
2R	non-exon	probe	60971126	60971161	.	+	.	106128_1.000000:2R:-:ENSANGE00000081346
2R	non-exon	probe	17514390	17514355	.	-	.	106138_1.000000:2R:+:ENSANGE00000046977
2R	non-exon	probe	10595417	10595382	.	-	.	106208_1.000000:2R:+:ENSANGE00000082177
2R	non-exon	probe	38177903	38177868	.	-	.	106211_1.000000:2R:+:ENSANGE00000084144
2R	non-exon	probe	10209373	10209408	.	+	.	106236_1.000000:2R:-:ENSANGE00000077162
2R	non-exon	probe	28581655	28581690	.	+	.	106246_1.000000:2R:-:ENSANGE00000064564
2R	non-exon	probe	2040690	2040725	.	+	.	106268_1.000000:2R:-:ENSANGE00000084852
2R	non-exon	probe	41267554	41267519	.	-	.	106276_1.000000:2R:+:ENSANGE00000036269
2R	non-exon	probe	54757683	54757718	.	+	.	106303_1.000000:2R:-:ENSANGE00000046866
2R	non-exon	probe	59430813	59430848	.	+	.	106321_1.000000:2R:-:ENSANGE00000040748
2R	non-exon	probe	24565437	24565402	.	-	.	106350_1.000000:2R:+:ENSANGE00000072628
2R	non-exon	probe	23164173	23164208	.	+	.	106356_1.000000:2R:-:ENSANGE00000042241
2R	non-exon	probe	19540057	19540022	.	-	.	106393_1.000000:2R:+:ENSANGE00000053401
2R	non-exon	probe	41456263	41456228	.	-	.	106404_1.000000:2R:+:ENSANGE00000036449
2R	non-exon	probe	16681440	16681475	.	+	.	106411_1.000000:2R:-:ENSANGE00000066882
2R	non-exon	probe	28277064	28277099	.	+	.	106442_1.000000:2R:-:ENSANGE00000057700
2R	non-exon	probe	9353660	9353625	.	-	.	106451_1.000000:2R:+:ENSANGE00000029232
2R	non-exon	probe	3632896	3632861	.	-	.	106460_1.000000:2R:+:ENSANGE00000060154
2R	non-exon	probe	5139676	5139711	.	+	.	106470_1.000000:2R:-:ENSANGE00000079262
2R	non-exon	probe	46636109	46636144	.	+	.	106503_1.000000:2R:-:ENSANGE00000018829
2R	non-exon	probe	30125942	30125977	.	+	.	106508_1.150000:2R:-:ENSANGE00000037759
2R	non-exon	probe	23675071	23675036	.	-	.	106525_1.000000:2R:+:ENSANGE00000036940
2R	non-exon	probe	53431044	53431079	.	+	.	106542_1.000000:2R:-:ENSANGE00000045147
2R	non-exon	probe	22132514	22132479	.	-	.	106556_1.000000:2R:+:ENSANGE00000075538
2R	non-exon	probe	38190614	38190649	.	+	.	106564_1.000000:2R:-:ENSANGE00000064334
2R	non-exon	probe	26730246	26730281	.	+	.	106581_1.000000:2R:-:ENSANGE00000076355
2R	non-exon	probe	8926860	8926825	.	-	.	106586_1.000000:2R:+:ENSANGE00000042563
2R	non-exon	probe	27250786	27250751	.	-	.	106625_1.000000:2R:+:ENSANGE00000076087
2R	non-exon	probe	57695303	57695268	.	-	.	106669_1.350000:2R:+:ENSANGE00000058600
2R	non-exon	probe	4743976	4744011	.	+	.	106685_1.000000:2R:-:ENSANGE00000054596
2R	non-exon	probe	25620398	25620433	.	+	.	106717_1.000000:2R:-:ENSANGE00000035770
2R	non-exon	probe	3310046	3310011	.	-	.	106722_1.000000:2R:+:ENSANGE00000057943
2R	non-exon	probe	24491139	24491104	.	-	.	106732_1.000000:2R:+:ENSANGE00000082348
2R	non-exon	probe	39761922	39761887	.	-	.	106781_1.100000:2R:+:ENSANGE00000001837
2R	non-exon	probe	56473828	56473793	.	-	.	106794_1.000000:2R:+:ENSANGE00000046569
2R	non-exon	probe	45082174	45082139	.	-	.	106853_1.000000:2R:+:ENSANGE00000054939
2R	non-exon	probe	15753035	15753070	.	+	.	106866_1.000000:2R:-:ENSANGE00000061008
2R	non-exon	probe	11886029	11885994	.	-	.	106868_1.000000:2R:+:ENSANGE00000071888
2R	non-exon	probe	54660061	54660096	.	+	.	106872_3.600000:2R:-:ENSANGE00000046244
2R	non-exon	probe	567040	567005	.	-	.	106879_1.000000:2R:+:ENSANGE00000042020
2R	non-exon	probe	14647769	14647734	.	-	.	106886_1.000000:2R:+:ENSANGE00000066186
2R	non-exon	probe	62443786	62443821	.	+	.	106891_1.900000:2R:-:ENSANGE00000067205
2R	non-exon	probe	13885006	13884971	.	-	.	106938_1.000000:2R:+:ENSANGE00000026495
2R	non-exon	probe	37434290	37434325	.	+	.	106968_1.000000:2R:-:ENSANGE00000002208
2R	non-exon	probe	59934255	59934290	.	+	.	106998_1.000000:2R:-:ENSANGE00000078742
2R	non-exon	probe	60107938	60107973	.	+	.	107002_1.000000:2R:-:ENSANGE00000003801
2R	non-exon	probe	29099519	29099484	.	-	.	107045_1.000000:2R:+:ENSANGE00000064210
2R	non-exon	probe	57736603	57736568	.	-	.	107056_1.000000:2R:+:ENSANGE00000078687
2R	non-exon	probe	20278839	20278874	.	+	.	107057_1.000000:2R:-:ENSANGE00000053388
2R	non-exon	probe	56740506	56740471	.	-	.	107058_1.000000:2R:+:ENSANGE00000045852
2R	non-exon	probe	55296326	55296291	.	-	.	107062_1.000000:2R:+:ENSANGE00000046483
2R	non-exon	probe	28389683	28389648	.	-	.	107063_1.000000:2R:+:ENSANGE00000058195
2R	non-exon	probe	37565872	37565907	.	+	.	107066_2.000000:2R:-:ENSANGE00000078761
2R	non-exon	probe	27628456	27628421	.	-	.	107112_1.000000:2R:+:ENSANGE00000057931
2R	non-exon	probe	27065964	27065999	.	+	.	107122_1.000000:2R:-:ENSANGE00000075865
2R	non-exon	probe	3008740	3008705	.	-	.	107159_1.000000:2R:+:ENSANGE00000070230
2R	non-exon	probe	53688618	53688583	.	-	.	107178_1.000000:2R:+:ENSANGE00000044827
2R	non-exon	probe	8924956	8924991	.	+	.	107216_1.000000:2R:-:ENSANGE00000040617
2R	non-exon	probe	10609889	10609854	.	-	.	107256_1.000000:2R:+:ENSANGE00000080964
2R	non-exon	probe	33849555	33849520	.	-	.	107284_1.000000:2R:+:ENSANGE00000081018
2R	non-exon	probe	54351099	54351134	.	+	.	107311_1.000000:2R:-:ENSANGE00000044847
2R	non-exon	probe	26437778	26437743	.	-	.	107320_1.000000:2R:+:ENSANGE00000035723
2R	non-exon	probe	26730108	26730143	.	+	.	107325_1.000000:2R:-:ENSANGE00000076356
2R	non-exon	probe	21840474	21840439	.	-	.	107328_1.000000:2R:+:ENSANGE00000073589
2R	non-exon	probe	20378620	20378655	.	+	.	107335_1.000000:2R:-:ENSANGE00000053307
2R	non-exon	probe	40966647	40966682	.	+	.	107353_1.000000:2R:-:ENSANGE00000036276
2R	non-exon	probe	263710	263675	.	-	.	107377_1.000000:2R:+:ENSANGE00000042428
2R	non-exon	probe	19079205	19079240	.	+	.	107385_1.000000:2R:-:ENSANGE00000071146
2R	non-exon	probe	1504987	1504952	.	-	.	107402_1.000000:2R:+:ENSANGE00000048775
2R	non-exon	probe	7651924	7651959	.	+	.	107406_1.900000:2R:-:ENSANGE00000035163
2R	non-exon	probe	38906414	38906379	.	-	.	107444_1.100000:2R:+:ENSANGE00000051896
2R	non-exon	probe	42898894	42898929	.	+	.	107460_1.000000:2R:-:ENSANGE00000041344
2R	non-exon	probe	27642941	27642976	.	+	.	107485_1.000000:2R:-:ENSANGE00000057751
2R	non-exon	probe	53579992	53580027	.	+	.	107494_1.000000:2R:-:ENSANGE00000045081
2R	non-exon	probe	60595350	60595315	.	-	.	107512_1.000000:2R:+:ENSANGE00000003691
2R	non-exon	probe	2048866	2048831	.	-	.	107515_1.000000:2R:+:ENSANGE00000048333
2R	non-exon	probe	20906473	20906438	.	-	.	107534_1.000000:2R:+:ENSANGE00000051411
2R	non-exon	probe	60188157	60188122	.	-	.	107575_1.000000:2R:+:ENSANGE00000072266
2R	non-exon	probe	45298324	45298359	.	+	.	107578_1.000000:2R:-:ENSANGE00000083389
2R	non-exon	probe	23668681	23668646	.	-	.	107580_1.000000:2R:+:ENSANGE00000036921
2R	non-exon	probe	60154375	60154410	.	+	.	107582_1.000000:2R:-:ENSANGE00000072121
2R	non-exon	probe	37078797	37078762	.	-	.	107588_1.000000:2R:+:ENSANGE00000050344
2R	non-exon	probe	21580200	21580235	.	+	.	107597_1.000000:2R:-:ENSANGE00000076419
2R	non-exon	probe	28505180	28505215	.	+	.	107609_1.000000:2R:-:ENSANGE00000055958
2R	non-exon	probe	56630413	56630378	.	-	.	107625_1.000000:2R:+:ENSANGE00000046836
2R	non-exon	probe	24565822	24565787	.	-	.	107643_1.000000:2R:+:ENSANGE00000072628
2R	non-exon	probe	62586091	62586126	.	+	.	107652_1.000000:2R:-:ENSANGE00000067419
2R	non-exon	probe	7274744	7274779	.	+	.	107670_1.000000:2R:-:ENSANGE00000075976
2R	non-exon	probe	21578107	21578142	.	+	.	107678_1.000000:2R:-:ENSANGE00000009208
2R	non-exon	probe	49622576	49622611	.	+	.	107709_1.000000:2R:-:ENSANGE00000051454
2R	non-exon	probe	59025136	59025171	.	+	.	107714_1.300000:2R:-:ENSANGE00000043099
2R	non-exon	probe	34600966	34601001	.	+	.	107744_1.000000:2R:-:ENSANGE00000013020
2R	non-exon	probe	57982284	57982319	.	+	.	107751_1.000000:2R:-:ENSANGE00000058583
2R	non-exon	probe	34016114	34016149	.	+	.	107784_1.000000:2R:-:ENSANGE00000051092
2R	non-exon	probe	578302	578337	.	+	.	107806_1.000000:2R:-:ENSANGE00000042052
2R	non-exon	probe	51973382	51973347	.	-	.	107815_1.000000:2R:+:ENSANGE00000070003
2R	non-exon	probe	24620172	24620207	.	+	.	107816_1.000000:2R:-:ENSANGE00000072780
2R	non-exon	probe	46635805	46635840	.	+	.	107836_1.000000:2R:-:ENSANGE00000018829
2R	non-exon	probe	26347274	26347309	.	+	.	107859_1.000000:2R:-:ENSANGE00000037734
2R	non-exon	probe	27039722	27039757	.	+	.	107860_1.000000:2R:-:ENSANGE00000076366
2R	non-exon	probe	18015164	18015199	.	+	.	107907_1.000000:2R:-:ENSANGE00000075164
2R	non-exon	probe	47743211	47743246	.	+	.	107929_1.000000:2R:-:ENSANGE00000059043
2R	non-exon	probe	46637221	46637256	.	+	.	107930_1.000000:2R:-:ENSANGE00000061810
2R	non-exon	probe	41292059	41292024	.	-	.	107933_1.000000:2R:+:ENSANGE00000036525
2R	non-exon	probe	44214270	44214235	.	-	.	107935_1.000000:2R:+:ENSANGE00000073582
2R	non-exon	probe	14684273	14684238	.	-	.	107950_1.000000:2R:+:ENSANGE00000068393
2R	non-exon	probe	15258904	15258939	.	+	.	107972_1.000000:2R:-:ENSANGE00000060770
2R	non-exon	probe	27948322	27948287	.	-	.	107974_1.000000:2R:+:ENSANGE00000058073
2R	non-exon	probe	669457	669492	.	+	.	108007_1.000000:2R:-:ENSANGE00000042339
2R	non-exon	probe	2218149	2218184	.	+	.	108022_1.000000:2R:-:ENSANGE00000080238
2R	non-exon	probe	42726003	42725968	.	-	.	108023_1.000000:2R:+:ENSANGE00000039707
2R	non-exon	probe	32812997	32813032	.	+	.	108039_1.000000:2R:-:ENSANGE00000056814
2R	non-exon	probe	47819433	47819468	.	+	.	108053_1.650000:2R:-:ENSANGE00000059007
2R	non-exon	probe	19916888	19916923	.	+	.	108071_1.000000:2R:-:ENSANGE00000053407
2R	non-exon	probe	39178478	39178443	.	-	.	108113_1.000000:2R:+:ENSANGE00000052148
2R	non-exon	probe	53180999	53180964	.	-	.	108126_1.000000:2R:+:ENSANGE00000041244
2R	non-exon	probe	58530954	58530919	.	-	.	108135_1.000000:2R:+:ENSANGE00000058458
2R	non-exon	probe	47771406	47771441	.	+	.	108158_1.000000:2R:-:ENSANGE00000077736
2R	non-exon	probe	52520918	52520953	.	+	.	108159_1.000000:2R:-:ENSANGE00000041145
2R	non-exon	probe	13157201	13157236	.	+	.	108171_1.000000:2R:-:ENSANGE00000063626
2R	non-exon	probe	8848118	8848153	.	+	.	108175_1.000000:2R:-:ENSANGE00000042614
2R	non-exon	probe	53062044	53062079	.	+	.	108181_1.000000:2R:-:ENSANGE00000077822
2R	non-exon	probe	26388653	26388618	.	-	.	108235_1.000000:2R:+:ENSANGE00000083673
2R	non-exon	probe	49262290	49262325	.	+	.	108238_1.000000:2R:-:ENSANGE00000049605
2R	non-exon	probe	33128518	33128483	.	-	.	108267_1.000000:2R:+:ENSANGE00000074080
2R	non-exon	probe	58959745	58959780	.	+	.	108273_1.000000:2R:-:ENSANGE00000041031
2R	non-exon	probe	3888552	3888587	.	+	.	108290_1.000000:2R:-:ENSANGE00000057915
2R	non-exon	probe	40484054	40484019	.	-	.	108291_1.000000:2R:+:ENSANGE00000068001
2R	non-exon	probe	45114602	45114567	.	-	.	108314_1.000000:2R:+:ENSANGE00000078121
2R	non-exon	probe	23167101	23167136	.	+	.	108324_1.000000:2R:-:ENSANGE00000042220
2R	non-exon	probe	61716683	61716718	.	+	.	108357_1.000000:2R:-:ENSANGE00000080697
2R	non-exon	probe	52929872	52929837	.	-	.	108375_1.000000:2R:+:ENSANGE00000040871
2R	non-exon	probe	34044632	34044667	.	+	.	108376_1.000000:2R:-:ENSANGE00000009953
2R	non-exon	probe	27241781	27241746	.	-	.	108408_1.000000:2R:+:ENSANGE00000082353
2R	non-exon	probe	34038539	34038574	.	+	.	108411_1.000000:2R:-:ENSANGE00000009970
2R	non-exon	probe	39571171	39571206	.	+	.	108427_1.000000:2R:-:ENSANGE00000001790
2R	non-exon	probe	31425935	31425970	.	+	.	108442_1.000000:2R:-:ENSANGE00000081276
2R	non-exon	probe	53580365	53580400	.	+	.	108443_1.000000:2R:-:ENSANGE00000045082
2R	non-exon	probe	52570972	52571007	.	+	.	108452_1.000000:2R:-:ENSANGE00000039375
2R	non-exon	probe	26853393	26853428	.	+	.	108455_1.000000:2R:-:ENSANGE00000076347
2R	non-exon	probe	6693014	6692979	.	-	.	108483_2.000000:2R:+:ENSANGE00000080350
2R	non-exon	probe	17971608	17971643	.	+	.	108497_1.000000:2R:-:ENSANGE00000081834
2R	non-exon	probe	32424028	32423993	.	-	.	108499_1.000000:2R:+:ENSANGE00000069879
2R	non-exon	probe	6687787	6687752	.	-	.	108501_1.000000:2R:+:ENSANGE00000080436
2R	non-exon	probe	59666482	59666517	.	+	.	108512_1.000000:2R:-:ENSANGE00000059445
2R	non-exon	probe	25202944	25202909	.	-	.	108546_1.000000:2R:+:ENSANGE00000072522
2R	non-exon	probe	23288144	23288109	.	-	.	108563_1.000000:2R:+:ENSANGE00000008708
2R	non-exon	probe	49614363	49614328	.	-	.	108591_1.000000:2R:+:ENSANGE00000078601
2R	non-exon	probe	39125598	39125633	.	+	.	108629_1.000000:2R:-:ENSANGE00000051790
2R	non-exon	probe	6668564	6668529	.	-	.	108636_1.000000:2R:+:ENSANGE00000062458
2R	non-exon	probe	17479055	17479090	.	+	.	108637_1.000000:2R:-:ENSANGE00000021242
2R	non-exon	probe	41137040	41137075	.	+	.	108665_1.000000:2R:-:ENSANGE00000082244
2R	non-exon	probe	59430611	59430646	.	+	.	108716_1.000000:2R:-:ENSANGE00000040748
2R	non-exon	probe	21136397	21136362	.	-	.	108718_1.000000:2R:+:ENSANGE00000002935
2R	non-exon	probe	17814835	17814800	.	-	.	108734_1.000000:2R:+:ENSANGE00000021136
2R	non-exon	probe	21568220	21568255	.	+	.	108738_1.000000:2R:-:ENSANGE00000073547
2R	non-exon	probe	33811061	33811096	.	+	.	108759_1.000000:2R:-:ENSANGE00000051416
2R	non-exon	probe	35074013	35073978	.	-	.	108777_1.000000:2R:+:ENSANGE00000047320
2R	non-exon	probe	54934674	54934709	.	+	.	108780_1.000000:2R:-:ENSANGE00000081924
2R	non-exon	probe	18512645	18512680	.	+	.	108797_1.000000:2R:-:ENSANGE00000075203
2R	non-exon	probe	7228640	7228675	.	+	.	108804_1.000000:2R:-:ENSANGE00000076045
2R	non-exon	probe	10867951	10867916	.	-	.	108824_1.000000:2R:+:ENSANGE00000082484
2R	non-exon	probe	31283391	31283426	.	+	.	108866_1.000000:2R:-:ENSANGE00000077753
2R	non-exon	probe	45508608	45508643	.	+	.	108872_1.950000:2R:-:ENSANGE00000065121
2R	non-exon	probe	41018183	41018148	.	-	.	108904_1.000000:2R:+:ENSANGE00000038745
2R	non-exon	probe	10618439	10618404	.	-	.	108941_1.000000:2R:+:ENSANGE00000063635
2R	non-exon	probe	46287127	46287162	.	+	.	108992_1.000000:2R:-:ENSANGE00000080549
2R	non-exon	probe	22123605	22123640	.	+	.	109011_1.000000:2R:-:ENSANGE00000076010
2R	non-exon	probe	60421972	60422007	.	+	.	109055_1.000000:2R:-:ENSANGE00000071917
2R	non-exon	probe	58896753	58896788	.	+	.	109064_1.150000:2R:-:ENSANGE00000081864
2R	non-exon	probe	6147272	6147307	.	+	.	109065_1.000000:2R:-:ENSANGE00000040134
2R	non-exon	probe	39569994	39570029	.	+	.	109093_1.000000:2R:-:ENSANGE00000001797
2R	non-exon	probe	12978682	12978717	.	+	.	109103_1.000000:2R:-:ENSANGE00000063147
2R	non-exon	probe	56684888	56684923	.	+	.	109106_1.000000:2R:-:ENSANGE00000045574
2R	non-exon	probe	23307121	23307156	.	+	.	109124_1.000000:2R:-:ENSANGE00000044679
2R	non-exon	probe	8908904	8908939	.	+	.	109134_1.000000:2R:-:ENSANGE00000042686
2R	non-exon	probe	27876327	27876362	.	+	.	109151_1.000000:2R:-:ENSANGE00000058610
2R	non-exon	probe	26386914	26386879	.	-	.	109191_1.000000:2R:+:ENSANGE00000035586
2R	non-exon	probe	30549431	30549466	.	+	.	109216_1.000000:2R:-:ENSANGE00000062851
2R	non-exon	probe	19112835	19112870	.	+	.	109222_1.000000:2R:-:ENSANGE00000003479
2R	non-exon	probe	22175066	22175101	.	+	.	109255_1.000000:2R:-:ENSANGE00000076199
2R	non-exon	probe	52693191	52693156	.	-	.	109268_1.000000:2R:+:ENSANGE00000079068
2R	non-exon	probe	58488271	58488306	.	+	.	109271_1.000000:2R:-:ENSANGE00000058536
2R	non-exon	probe	41388769	41388804	.	+	.	109307_1.000000:2R:-:ENSANGE00000038322
2R	non-exon	probe	7828032	7827997	.	-	.	109331_1.000000:2R:+:ENSANGE00000076212
2R	non-exon	probe	33565824	33565789	.	-	.	109333_1.000000:2R:+:ENSANGE00000082603
2R	non-exon	probe	34038189	34038224	.	+	.	109345_1.000000:2R:-:ENSANGE00000009967
2R	non-exon	probe	55788847	55788882	.	+	.	109372_1.000000:2R:-:ENSANGE00000048907
2R	non-exon	probe	52390838	52390803	.	-	.	109390_1.000000:2R:+:ENSANGE00000041277
2R	non-exon	probe	29835794	29835829	.	+	.	109394_1.000000:2R:-:ENSANGE00000078442
2R	non-exon	probe	4586623	4586658	.	+	.	109399_1.000000:2R:-:ENSANGE00000054475
2R	non-exon	probe	12673825	12673790	.	-	.	109400_1.000000:2R:+:ENSANGE00000065673
2R	non-exon	probe	19077376	19077411	.	+	.	109440_1.000000:2R:-:ENSANGE00000071146
2R	non-exon	probe	14100346	14100311	.	-	.	109445_1.000000:2R:+:ENSANGE00000039498
2R	non-exon	probe	33811250	33811285	.	+	.	109449_1.000000:2R:-:ENSANGE00000051416
2R	non-exon	probe	45075592	45075557	.	-	.	109466_1.000000:2R:+:ENSANGE00000053003
2R	non-exon	probe	11277177	11277212	.	+	.	109472_1.000000:2R:-:ENSANGE00000069140
2R	non-exon	probe	39231139	39231104	.	-	.	109474_1.000000:2R:+:ENSANGE00000047630
2R	non-exon	probe	56000229	56000264	.	+	.	109475_1.000000:2R:-:ENSANGE00000047167
2R	non-exon	probe	46634570	46634605	.	+	.	109511_1.000000:2R:-:ENSANGE00000018828
2R	non-exon	probe	11265751	11265786	.	+	.	109526_1.000000:2R:-:ENSANGE00000069694
2R	non-exon	probe	22324623	22324588	.	-	.	109532_1.000000:2R:+:ENSANGE00000076425
2R	non-exon	probe	55999973	55999938	.	-	.	109605_1.000000:2R:+:ENSANGE00000046723
2R	non-exon	probe	45115789	45115754	.	-	.	109612_1.000000:2R:+:ENSANGE00000078152
2R	non-exon	probe	49398377	49398412	.	+	.	109642_1.000000:2R:-:ENSANGE00000049591
2R	non-exon	probe	4794885	4794920	.	+	.	109646_1.000000:2R:-:ENSANGE00000052754
2R	non-exon	probe	60602564	60602599	.	+	.	109682_1.300000:2R:-:ENSANGE00000081658
2R	non-exon	probe	21954971	21954936	.	-	.	109704_1.000000:2R:+:ENSANGE00000075494
2R	non-exon	probe	11806055	11806090	.	+	.	109723_1.000000:2R:-:ENSANGE00000071656
2R	non-exon	probe	60490076	60490041	.	-	.	109731_1.000000:2R:+:ENSANGE00000072162
2R	non-exon	probe	32813438	32813473	.	+	.	109742_1.000000:2R:-:ENSANGE00000056814
2R	non-exon	probe	20785228	20785193	.	-	.	109746_1.000000:2R:+:ENSANGE00000051932
2R	non-exon	probe	15698421	15698456	.	+	.	109762_1.000000:2R:-:ENSANGE00000060441
2R	non-exon	probe	12323196	12323161	.	-	.	109777_1.000000:2R:+:ENSANGE00000063129
2R	non-exon	probe	20287309	20287274	.	-	.	109797_1.000000:2R:+:ENSANGE00000053336
2R	non-exon	probe	16222218	16222183	.	-	.	109817_1.000000:2R:+:ENSANGE00000061062
2R	non-exon	probe	42797428	42797393	.	-	.	109838_1.000000:2R:+:ENSANGE00000041530
2R	non-exon	probe	37187695	37187730	.	+	.	109842_1.000000:2R:-:ENSANGE00000050410
2R	non-exon	probe	28973662	28973697	.	+	.	109855_1.000000:2R:-:ENSANGE00000084324
2R	non-exon	probe	53416868	53416833	.	-	.	109866_1.850000:2R:+:ENSANGE00000045124
2R	non-exon	probe	32423685	32423650	.	-	.	109893_1.000000:2R:+:ENSANGE00000069876
2R	non-exon	probe	17453996	17454031	.	+	.	109894_1.000000:2R:-:ENSANGE00000084325
2R	non-exon	probe	21868220	21868255	.	+	.	109905_1.000000:2R:-:ENSANGE00000076477
2R	non-exon	probe	7021737	7021772	.	+	.	109943_1.000000:2R:-:ENSANGE00000062387
2R	non-exon	probe	44107046	44107011	.	-	.	110010_1.000000:2R:+:ENSANGE00000073271
2R	non-exon	probe	12975549	12975584	.	+	.	110018_1.000000:2R:-:ENSANGE00000063149
2R	non-exon	probe	60178048	60178013	.	-	.	110032_1.000000:2R:+:ENSANGE00000074334
2R	non-exon	probe	6822569	6822604	.	+	.	110038_1.450000:2R:-:ENSANGE00000029615
2R	non-exon	probe	46279797	46279832	.	+	.	110043_1.000000:2R:-:ENSANGE00000018763
2R	non-exon	probe	11951910	11951875	.	-	.	110052_1.000000:2R:+:ENSANGE00000069692
2R	non-exon	probe	26340331	26340296	.	-	.	110115_1.000000:2R:+:ENSANGE00000037570
2R	non-exon	probe	5248167	5248202	.	+	.	110146_1.000000:2R:-:ENSANGE00000033531
2R	non-exon	probe	45038027	45037992	.	-	.	110166_1.000000:2R:+:ENSANGE00000018600
2R	non-exon	probe	45201219	45201254	.	+	.	110168_1.000000:2R:-:ENSANGE00000052686
2R	non-exon	probe	10121378	10121343	.	-	.	110169_1.000000:2R:+:ENSANGE00000046383
2R	non-exon	probe	31298479	31298514	.	+	.	110224_1.000000:2R:-:ENSANGE00000062636
2R	non-exon	probe	15987096	15987061	.	-	.	110235_1.000000:2R:+:ENSANGE00000079892
2R	non-exon	probe	37384021	37383986	.	-	.	110244_1.000000:2R:+:ENSANGE00000079336
2R	non-exon	probe	53687928	53687893	.	-	.	110253_1.000000:2R:+:ENSANGE00000044830
2R	non-exon	probe	46778529	46778494	.	-	.	110259_1.000000:2R:+:ENSANGE00000018863
2R	non-exon	probe	3194355	3194320	.	-	.	110276_1.000000:2R:+:ENSANGE00000072080
2R	non-exon	probe	58945412	58945377	.	-	.	110278_1.000000:2R:+:ENSANGE00000080605
2R	non-exon	probe	27876141	27876176	.	+	.	110297_1.000000:2R:-:ENSANGE00000058610
2R	non-exon	probe	5944994	5944959	.	-	.	110315_1.000000:2R:+:ENSANGE00000040939
2R	non-exon	probe	4952020	4952055	.	+	.	110331_1.000000:2R:-:ENSANGE00000054388
2R	non-exon	probe	49403524	49403489	.	-	.	110372_1.900000:2R:+:ENSANGE00000081659
2R	non-exon	probe	31469798	31469833	.	+	.	110399_1.000000:2R:-:ENSANGE00000060491
2R	non-exon	probe	50664448	50664483	.	+	.	110415_1.000000:2R:-:ENSANGE00000038141
2R	non-exon	probe	49303838	49303803	.	-	.	110416_1.000000:2R:+:ENSANGE00000051590
2R	non-exon	probe	5236475	5236510	.	+	.	110433_1.000000:2R:-:ENSANGE00000040282
2R	non-exon	probe	58657266	58657301	.	+	.	110484_1.000000:2R:-:ENSANGE00000040752
2R	non-exon	probe	33832425	33832460	.	+	.	110505_1.000000:2R:-:ENSANGE00000081024
2R	non-exon	probe	1790239	1790204	.	-	.	110527_1.000000:2R:+:ENSANGE00000034171
2R	non-exon	probe	8800646	8800681	.	+	.	110552_1.000000:2R:-:ENSANGE00000042684
2R	non-exon	probe	16221283	16221248	.	-	.	110558_1.000000:2R:+:ENSANGE00000061062
2R	non-exon	probe	34670649	34670684	.	+	.	110559_1.000000:2R:-:ENSANGE00000045267
2R	non-exon	probe	33995953	33995918	.	-	.	110577_1.150000:2R:+:ENSANGE00000051245
2R	non-exon	probe	33397823	33397788	.	-	.	110586_1.000000:2R:+:ENSANGE00000057541
2R	non-exon	probe	6102046	6102011	.	-	.	110593_1.000000:2R:+:ENSANGE00000040098
2R	non-exon	probe	41462574	41462609	.	+	.	110639_1.000000:2R:-:ENSANGE00000036423
2R	non-exon	probe	4110492	4110527	.	+	.	110645_1.000000:2R:-:ENSANGE00000057984
2R	non-exon	probe	43631930	43631895	.	-	.	110666_1.000000:2R:+:ENSANGE00000069521
2R	non-exon	probe	50428800	50428765	.	-	.	110670_1.000000:2R:+:ENSANGE00000038185
2R	non-exon	probe	34046373	34046408	.	+	.	110671_1.000000:2R:-:ENSANGE00000009968
2R	non-exon	probe	29703668	29703703	.	+	.	110687_1.000000:2R:-:ENSANGE00000037804
2R	non-exon	probe	10330705	10330670	.	-	.	110695_1.000000:2R:+:ENSANGE00000063770
2R	non-exon	probe	46621888	46621923	.	+	.	110701_1.000000:2R:-:ENSANGE00000061475
2R	non-exon	probe	13188399	13188364	.	-	.	110713_1.000000:2R:+:ENSANGE00000083789
2R	non-exon	probe	34044409	34044444	.	+	.	110754_1.000000:2R:-:ENSANGE00000009953
2R	non-exon	probe	23132022	23132057	.	+	.	110774_1.000000:2R:-:ENSANGE00000042264
2R	non-exon	probe	41027448	41027413	.	-	.	110792_1.000000:2R:+:ENSANGE00000036204
2R	non-exon	probe	24165574	24165609	.	+	.	110806_1.000000:2R:-:ENSANGE00000008599
2R	non-exon	probe	9237460	9237495	.	+	.	110886_1.000000:2R:-:ENSANGE00000046727
2R	non-exon	probe	31184743	31184778	.	+	.	110929_1.000000:2R:-:ENSANGE00000083029
2R	non-exon	probe	47900381	47900416	.	+	.	110944_1.000000:2R:-:ENSANGE00000084596
2R	non-exon	probe	34299684	34299649	.	-	.	110965_1.000000:2R:+:ENSANGE00000051413
2R	non-exon	probe	4108515	4108550	.	+	.	110982_1.000000:2R:-:ENSANGE00000057989
2R	non-exon	probe	17600724	17600689	.	-	.	110992_1.000000:2R:+:ENSANGE00000083536
2R	non-exon	probe	61874502	61874537	.	+	.	111022_1.000000:2R:-:ENSANGE00000064612
2R	non-exon	probe	39160838	39160803	.	-	.	111053_1.000000:2R:+:ENSANGE00000052167
2R	non-exon	probe	31425322	31425357	.	+	.	111059_1.000000:2R:-:ENSANGE00000081336
2R	non-exon	probe	30062589	30062624	.	+	.	111070_1.000000:2R:-:ENSANGE00000084083
2R	non-exon	probe	42614954	42614919	.	-	.	111089_1.050000:2R:+:ENSANGE00000084812
2R	non-exon	probe	53337859	53337894	.	+	.	111090_1.000000:2R:-:ENSANGE00000039333
2R	non-exon	probe	35521932	35521967	.	+	.	111096_1.300000:2R:-:ENSANGE00000061694
2R	non-exon	probe	59427909	59427874	.	-	.	111144_1.000000:2R:+:ENSANGE00000012701
2R	non-exon	probe	56676125	56676160	.	+	.	111181_1.000000:2R:-:ENSANGE00000077491
2R	non-exon	probe	11116981	11117016	.	+	.	111213_1.000000:2R:-:ENSANGE00000063238
2R	non-exon	probe	42537553	42537518	.	-	.	111219_1.000000:2R:+:ENSANGE00000039661
2R	non-exon	probe	54461236	54461271	.	+	.	111230_1.000000:2R:-:ENSANGE00000083359
2R	non-exon	probe	56427486	56427451	.	-	.	111239_1.950000:2R:+:ENSANGE00000046571
2R	non-exon	probe	25396327	25396362	.	+	.	111267_1.000000:2R:-:ENSANGE00000072352
2R	non-exon	probe	34609502	34609537	.	+	.	111288_1.000000:2R:-:ENSANGE00000045275
2R	non-exon	probe	21961988	21962023	.	+	.	111290_1.000000:2R:-:ENSANGE00000076491
2R	non-exon	probe	57736806	57736771	.	-	.	111298_1.000000:2R:+:ENSANGE00000078687
2R	non-exon	probe	11976039	11976004	.	-	.	111301_1.000000:2R:+:ENSANGE00000069492
2R	non-exon	probe	20959311	20959276	.	-	.	111319_1.000000:2R:+:ENSANGE00000051675
2R	non-exon	probe	21728827	21728862	.	+	.	111345_1.000000:2R:-:ENSANGE00000076285
2R	non-exon	probe	21350853	21350888	.	+	.	111357_1.000000:2R:-:ENSANGE00000002888
2R	non-exon	probe	22096890	22096855	.	-	.	111382_1.000000:2R:+:ENSANGE00000075945
2R	non-exon	probe	25627181	25627216	.	+	.	111404_1.000000:2R:-:ENSANGE00000007711
2R	non-exon	probe	40554714	40554749	.	+	.	111413_1.000000:2R:-:ENSANGE00000067811
2R	non-exon	probe	12971682	12971647	.	-	.	111434_1.000000:2R:+:ENSANGE00000084734
2R	non-exon	probe	10582463	10582428	.	-	.	111441_1.000000:2R:+:ENSANGE00000083387
2R	non-exon	probe	28974188	28974223	.	+	.	111456_1.000000:2R:-:ENSANGE00000084314
2R	non-exon	probe	8856616	8856651	.	+	.	111486_1.000000:2R:-:ENSANGE00000040342
2R	non-exon	probe	17201261	17201296	.	+	.	111512_1.000000:2R:-:ENSANGE00000047344
2R	non-exon	probe	33464848	33464883	.	+	.	111528_1.250000:2R:-:ENSANGE00000074086
2R	non-exon	probe	23833276	23833241	.	-	.	111550_1.000000:2R:+:ENSANGE00000036813
2R	non-exon	probe	32380159	32380124	.	-	.	111553_1.000000:2R:+:ENSANGE00000070179
2R	non-exon	probe	30265419	30265384	.	-	.	111576_1.000000:2R:+:ENSANGE00000038068
2R	non-exon	probe	44204676	44204641	.	-	.	111579_1.000000:2R:+:ENSANGE00000000823
2R	non-exon	probe	56823972	56823937	.	-	.	111583_1.000000:2R:+:ENSANGE00000082838
2R	non-exon	probe	45033778	45033813	.	+	.	111584_1.000000:2R:-:ENSANGE00000077936
2R	non-exon	probe	58894046	58894081	.	+	.	111600_1.000000:2R:-:ENSANGE00000043109
2R	non-exon	probe	17390491	17390456	.	-	.	111604_1.000000:2R:+:ENSANGE00000046986
2R	non-exon	probe	5055560	5055525	.	-	.	111665_1.000000:2R:+:ENSANGE00000054488
2R	non-exon	probe	4147990	4148025	.	+	.	111698_1.000000:2R:-:ENSANGE00000057970
2R	non-exon	probe	20285451	20285416	.	-	.	111703_1.000000:2R:+:ENSANGE00000083195
2R	non-exon	probe	45115560	45115525	.	-	.	111716_1.000000:2R:+:ENSANGE00000018646
2R	non-exon	probe	34694924	34694889	.	-	.	111720_1.000000:2R:+:ENSANGE00000045202
2R	non-exon	probe	19079810	19079845	.	+	.	111735_1.000000:2R:-:ENSANGE00000071146
2R	non-exon	probe	14729348	14729313	.	-	.	111740_1.000000:2R:+:ENSANGE00000068349
2R	non-exon	probe	14121437	14121402	.	-	.	111752_1.000000:2R:+:ENSANGE00000026781
2R	non-exon	probe	53431244	53431279	.	+	.	111780_1.000000:2R:-:ENSANGE00000045147
2R	non-exon	probe	57974594	57974629	.	+	.	111793_1.000000:2R:-:ENSANGE00000060879
2R	non-exon	probe	19076269	19076304	.	+	.	111848_1.000000:2R:-:ENSANGE00000003480
2R	non-exon	probe	48356882	48356917	.	+	.	111849_1.000000:2R:-:ENSANGE00000055083
2R	non-exon	probe	53343158	53343193	.	+	.	111865_1.000000:2R:-:ENSANGE00000039334
2R	non-exon	probe	43394022	43393987	.	-	.	111881_1.000000:2R:+:ENSANGE00000069721
2R	non-exon	probe	56101268	56101303	.	+	.	111894_2.000000:2R:-:ENSANGE00000084626
2R	non-exon	probe	2040890	2040925	.	+	.	111898_1.000000:2R:-:ENSANGE00000084852
2R	non-exon	probe	8928900	8928865	.	-	.	111912_1.000000:2R:+:ENSANGE00000042638
2R	non-exon	probe	2472010	2472045	.	+	.	111919_1.000000:2R:-:ENSANGE00000072053
2R	non-exon	probe	41264347	41264312	.	-	.	111944_1.000000:2R:+:ENSANGE00000036267
2R	non-exon	probe	12668809	12668774	.	-	.	111961_1.300000:2R:+:ENSANGE00000077652
2R	non-exon	probe	21201002	21200967	.	-	.	111964_1.000000:2R:+:ENSANGE00000002931
2R	non-exon	probe	52542561	52542596	.	+	.	111968_1.000000:2R:-:ENSANGE00000040936
2R	non-exon	probe	4767480	4767515	.	+	.	111979_1.000000:2R:-:ENSANGE00000052802
2R	non-exon	probe	13130284	13130319	.	+	.	111985_1.000000:2R:-:ENSANGE00000063302
2R	non-exon	probe	27039927	27039962	.	+	.	111986_1.000000:2R:-:ENSANGE00000076366
2R	non-exon	probe	13125854	13125889	.	+	.	112021_1.000000:2R:-:ENSANGE00000063307
2R	non-exon	probe	31428727	31428762	.	+	.	112041_1.000000:2R:-:ENSANGE00000060420
2R	non-exon	probe	30776734	30776769	.	+	.	112051_1.000000:2R:-:ENSANGE00000079271
2R	non-exon	probe	49082429	49082464	.	+	.	112053_1.000000:2R:-:ENSANGE00000049968
2R	non-exon	probe	57622665	57622700	.	+	.	112057_1.000000:2R:-:ENSANGE00000045603
2R	non-exon	probe	57944897	57944932	.	+	.	112069_1.000000:2R:-:ENSANGE00000060887
2R	non-exon	probe	23137942	23137977	.	+	.	112071_1.000000:2R:-:ENSANGE00000042272
2R	non-exon	probe	56164239	56164204	.	-	.	112079_1.000000:2R:+:ENSANGE00000084121
2R	non-exon	probe	27039522	27039557	.	+	.	112084_1.000000:2R:-:ENSANGE00000076366
2R	non-exon	probe	20821243	20821278	.	+	.	112105_1.000000:2R:-:ENSANGE00000051305
2R	non-exon	probe	41267145	41267110	.	-	.	112112_1.000000:2R:+:ENSANGE00000036269
2R	non-exon	probe	9703421	9703386	.	-	.	112127_1.000000:2R:+:ENSANGE00000044682
2R	non-exon	probe	29099733	29099698	.	-	.	112130_1.000000:2R:+:ENSANGE00000064210
2R	non-exon	probe	4768573	4768608	.	+	.	112141_1.000000:2R:-:ENSANGE00000052805
2R	non-exon	probe	33596521	33596486	.	-	.	112144_1.000000:2R:+:ENSANGE00000082152
2R	non-exon	probe	52741106	52741071	.	-	.	112146_1.000000:2R:+:ENSANGE00000039317
2R	non-exon	probe	32390751	32390716	.	-	.	112160_1.000000:2R:+:ENSANGE00000070013
2R	non-exon	probe	11836793	11836758	.	-	.	112174_1.000000:2R:+:ENSANGE00000027200
2R	non-exon	probe	52390243	52390208	.	-	.	112176_1.000000:2R:+:ENSANGE00000041277
2R	non-exon	probe	56583408	56583373	.	-	.	112189_1.000000:2R:+:ENSANGE00000011120
2R	non-exon	probe	61700259	61700294	.	+	.	112191_1.000000:2R:-:ENSANGE00000080691
2R	non-exon	probe	3008286	3008251	.	-	.	112212_1.000000:2R:+:ENSANGE00000033911
2R	non-exon	probe	57812856	57812821	.	-	.	112215_1.000000:2R:+:ENSANGE00000058303
2R	non-exon	probe	57814673	57814638	.	-	.	112227_1.000000:2R:+:ENSANGE00000058300
2R	non-exon	probe	30124333	30124368	.	+	.	112235_1.000000:2R:-:ENSANGE00000037762
2R	non-exon	probe	7826315	7826280	.	-	.	112236_1.000000:2R:+:ENSANGE00000076211
2R	non-exon	probe	34457534	34457569	.	+	.	112246_1.400000:2R:-:ENSANGE00000080279
2R	non-exon	probe	57693515	57693550	.	+	.	112281_1.000000:2R:-:ENSANGE00000060869
2R	non-exon	probe	4110292	4110327	.	+	.	112293_1.000000:2R:-:ENSANGE00000057984
2R	non-exon	probe	18255516	18255481	.	-	.	112296_1.000000:2R:+:ENSANGE00000074813
2R	non-exon	probe	45287283	45287318	.	+	.	112304_1.000000:2R:-:ENSANGE00000054973
2R	non-exon	probe	40467289	40467254	.	-	.	112319_1.000000:2R:+:ENSANGE00000067962
2R	non-exon	probe	6046984	6047019	.	+	.	112354_1.000000:2R:-:ENSANGE00000040771
2R	non-exon	probe	6974856	6974821	.	-	.	112360_1.000000:2R:+:ENSANGE00000062502
2R	non-exon	probe	26384976	26384941	.	-	.	112369_1.000000:2R:+:ENSANGE00000035590
2R	non-exon	probe	24164288	24164323	.	+	.	112412_1.000000:2R:-:ENSANGE00000008615
2R	non-exon	probe	29107730	29107765	.	+	.	112413_1.000000:2R:-:ENSANGE00000064710
2R	non-exon	probe	6775419	6775454	.	+	.	112417_1.000000:2R:-:ENSANGE00000080052
2R	non-exon	probe	44664232	44664197	.	-	.	112423_1.000000:2R:+:ENSANGE00000018518
2R	non-exon	probe	41459624	41459659	.	+	.	112427_1.000000:2R:-:ENSANGE00000036424
2R	non-exon	probe	14088573	14088538	.	-	.	112456_1.000000:2R:+:ENSANGE00000039098
2R	non-exon	probe	23194574	23194609	.	+	.	112473_1.000000:2R:-:ENSANGE00000042234
2R	non-exon	probe	45298015	45298050	.	+	.	112480_1.000000:2R:-:ENSANGE00000083389
2R	non-exon	probe	21504735	21504770	.	+	.	112504_1.900000:2R:-:ENSANGE00000049448
2R	non-exon	probe	9353626	9353591	.	-	.	112522_1.000000:2R:+:ENSANGE00000046731
2R	non-exon	probe	7257503	7257468	.	-	.	112540_1.000000:2R:+:ENSANGE00000035166
2R	non-exon	probe	34032183	34032218	.	+	.	112562_1.000000:2R:-:ENSANGE00000051121
2R	non-exon	probe	29835993	29836028	.	+	.	112588_1.000000:2R:-:ENSANGE00000078442
2R	non-exon	probe	62413244	62413279	.	+	.	112604_1.000000:2R:-:ENSANGE00000067245
2R	non-exon	probe	23097635	23097670	.	+	.	112617_1.000000:2R:-:ENSANGE00000081326
2R	non-exon	probe	6088056	6088091	.	+	.	112618_1.000000:2R:-:ENSANGE00000042774
2R	non-exon	probe	26350046	26350081	.	+	.	112623_1.000000:2R:-:ENSANGE00000037682
2R	non-exon	probe	45007451	45007486	.	+	.	112624_1.000000:2R:-:ENSANGE00000052696
2R	non-exon	probe	20763987	20764022	.	+	.	112686_1.000000:2R:-:ENSANGE00000051420
2R	non-exon	probe	13098258	13098293	.	+	.	112709_1.000000:2R:-:ENSANGE00000065722
2R	non-exon	probe	45068266	45068301	.	+	.	112723_1.000000:2R:-:ENSANGE00000052421
2R	non-exon	probe	577908	577943	.	+	.	112731_1.000000:2R:-:ENSANGE00000042052
2R	non-exon	probe	30259967	30260002	.	+	.	112798_1.000000:2R:-:ENSANGE00000038563
2R	non-exon	probe	1585706	1585671	.	-	.	112814_1.000000:2R:+:ENSANGE00000048330
2R	non-exon	probe	59311286	59311251	.	-	.	112821_1.000000:2R:+:ENSANGE00000041022
2R	non-exon	probe	42277282	42277317	.	+	.	112868_1.000000:2R:-:ENSANGE00000041651
2R	non-exon	probe	62650965	62651000	.	+	.	112869_2.000000:2R:-:ENSANGE00000067127
2R	non-exon	probe	57668784	57668819	.	+	.	112878_1.000000:2R:-:ENSANGE00000011932
2R	non-exon	probe	4108715	4108750	.	+	.	112895_1.000000:2R:-:ENSANGE00000057989
2R	non-exon	probe	61334991	61335026	.	+	.	112909_1.850000:2R:-:ENSANGE00000055684
2R	non-exon	probe	40454207	40454172	.	-	.	112911_1.000000:2R:+:ENSANGE00000077145
2R	non-exon	probe	39568381	39568416	.	+	.	112946_1.000000:2R:-:ENSANGE00000001789
2R	non-exon	probe	9485130	9485165	.	+	.	112967_1.450000:2R:-:ENSANGE00000046575
2R	non-exon	probe	45701932	45701897	.	-	.	112971_1.000000:2R:+:ENSANGE00000081860
2R	non-exon	probe	30013193	30013158	.	-	.	113000_1.000000:2R:+:ENSANGE00000038090
2R	non-exon	probe	51632003	51631968	.	-	.	113002_1.000000:2R:+:ENSANGE00000082545
2R	non-exon	probe	19658549	19658584	.	+	.	113020_1.000000:2R:-:ENSANGE00000053266
2R	non-exon	probe	33497128	33497163	.	+	.	113029_1.000000:2R:-:ENSANGE00000057133
2R	non-exon	probe	18378058	18378093	.	+	.	113046_1.000000:2R:-:ENSANGE00000079812
2R	non-exon	probe	40456076	40456041	.	-	.	113069_2.000000:2R:+:ENSANGE00000077111
2R	non-exon	probe	8927060	8927025	.	-	.	113088_1.000000:2R:+:ENSANGE00000042563
2R	non-exon	probe	60429203	60429168	.	-	.	113150_1.000000:2R:+:ENSANGE00000072246
2R	non-exon	probe	23288344	23288309	.	-	.	113155_1.000000:2R:+:ENSANGE00000008708
2R	non-exon	probe	32819878	32819843	.	-	.	113187_1.000000:2R:+:ENSANGE00000081310
2R	non-exon	probe	44906036	44906001	.	-	.	113191_1.000000:2R:+:ENSANGE00000055118
2R	non-exon	probe	52516005	52516040	.	+	.	113214_1.000000:2R:-:ENSANGE00000041144
2R	non-exon	probe	21047689	21047654	.	-	.	113220_1.000000:2R:+:ENSANGE00000051376
2R	non-exon	probe	1271660	1271625	.	-	.	113232_1.000000:2R:+:ENSANGE00000048768
2R	non-exon	probe	42200950	42200915	.	-	.	113262_1.150000:2R:+:ENSANGE00000079620
2R	non-exon	probe	32383419	32383454	.	+	.	113264_1.000000:2R:-:ENSANGE00000070356
2R	non-exon	probe	22058821	22058856	.	+	.	113292_1.000000:2R:-:ENSANGE00000075365
2R	non-exon	probe	47003441	47003406	.	-	.	113333_1.000000:2R:+:ENSANGE00000061346
2R	non-exon	probe	25613470	25613435	.	-	.	113339_1.000000:2R:+:ENSANGE00000035794
2R	non-exon	probe	53430832	53430867	.	+	.	113343_1.000000:2R:-:ENSANGE00000045147
2R	non-exon	probe	4065451	4065486	.	+	.	113364_1.000000:2R:-:ENSANGE00000058178
2R	non-exon	probe	44421818	44421783	.	-	.	113380_1.000000:2R:+:ENSANGE00000052628
2R	non-exon	probe	10799183	10799218	.	+	.	113391_1.000000:2R:-:ENSANGE00000064099
2R	non-exon	probe	33449297	33449332	.	+	.	113401_1.000000:2R:-:ENSANGE00000056896
2R	non-exon	probe	55059675	55059640	.	-	.	113408_1.000000:2R:+:ENSANGE00000081071
2R	non-exon	probe	7260214	7260179	.	-	.	113409_1.000000:2R:+:ENSANGE00000076466
2R	non-exon	probe	18015688	18015723	.	+	.	113426_1.000000:2R:-:ENSANGE00000075163
2R	non-exon	probe	41017165	41017130	.	-	.	113428_1.000000:2R:+:ENSANGE00000038746
2R	non-exon	probe	33864429	33864464	.	+	.	113452_1.000000:2R:-:ENSANGE00000081002
2R	non-exon	probe	44101746	44101711	.	-	.	113458_1.000000:2R:+:ENSANGE00000073354
2R	non-exon	probe	42931196	42931231	.	+	.	113473_1.000000:2R:-:ENSANGE00000084014
2R	non-exon	probe	23845625	23845660	.	+	.	113489_1.000000:2R:-:ENSANGE00000084372
2R	non-exon	probe	57266297	57266332	.	+	.	113499_1.000000:2R:-:ENSANGE00000011648
2R	non-exon	probe	9255343	9255378	.	+	.	113512_1.000000:2R:-:ENSANGE00000078166
2R	non-exon	probe	5715949	5715984	.	+	.	113513_1.400000:2R:-:ENSANGE00000033323
2R	non-exon	probe	2838529	2838494	.	-	.	113518_1.000000:2R:+:ENSANGE00000069840
2R	non-exon	probe	33113243	33113208	.	-	.	113543_1.000000:2R:+:ENSANGE00000079585
2R	non-exon	probe	53678887	53678852	.	-	.	113551_1.000000:2R:+:ENSANGE00000045029
2R	non-exon	probe	45033442	45033477	.	+	.	113574_1.000000:2R:-:ENSANGE00000077981
2R	non-exon	probe	30006895	30006930	.	+	.	113621_1.000000:2R:-:ENSANGE00000038582
2R	non-exon	probe	5777266	5777231	.	-	.	113623_1.000000:2R:+:ENSANGE00000040418
2R	non-exon	probe	58960466	58960501	.	+	.	113624_1.000000:2R:-:ENSANGE00000041032
2R	non-exon	probe	39654122	39654157	.	+	.	113626_1.000000:2R:-:ENSANGE00000049472
2R	non-exon	probe	45030403	45030438	.	+	.	113643_1.000000:2R:-:ENSANGE00000052098
2R	non-exon	probe	39597089	39597054	.	-	.	113680_1.000000:2R:+:ENSANGE00000049489
2R	non-exon	probe	39603904	39603939	.	+	.	113691_1.000000:2R:-:ENSANGE00000047510
2R	non-exon	probe	6333484	6333449	.	-	.	113698_1.000000:2R:+:ENSANGE00000084021
2R	non-exon	probe	43778653	43778618	.	-	.	113704_1.000000:2R:+:ENSANGE00000069433
2R	non-exon	probe	4109892	4109927	.	+	.	113739_1.000000:2R:-:ENSANGE00000057984
2R	non-exon	probe	32067102	32067137	.	+	.	113761_1.000000:2R:-:ENSANGE00000009438
2R	non-exon	probe	8827370	8827335	.	-	.	113765_1.000000:2R:+:ENSANGE00000081214
2R	non-exon	probe	4183467	4183432	.	-	.	113773_1.000000:2R:+:ENSANGE00000057977
2R	non-exon	probe	33913743	33913778	.	+	.	113831_1.000000:2R:-:ENSANGE00000080901
2R	non-exon	probe	51763246	51763281	.	+	.	113840_1.000000:2R:-:ENSANGE00000070267
2R	non-exon	probe	18224709	18224674	.	-	.	113843_1.000000:2R:+:ENSANGE00000021062
2R	non-exon	probe	18381064	18381029	.	-	.	113884_1.000000:2R:+:ENSANGE00000075409
2R	non-exon	probe	39849441	39849406	.	-	.	113901_1.000000:2R:+:ENSANGE00000050020
2R	non-exon	probe	10599311	10599276	.	-	.	113934_1.000000:2R:+:ENSANGE00000063950
2R	non-exon	probe	2756447	2756482	.	+	.	113941_1.000000:2R:-:ENSANGE00000084731
2R	non-exon	probe	2032070	2032035	.	-	.	114005_1.000000:2R:+:ENSANGE00000077656
2R	non-exon	probe	59933717	59933752	.	+	.	114014_1.000000:2R:-:ENSANGE00000078737
2R	non-exon	probe	2279428	2279393	.	-	.	114026_1.000000:2R:+:ENSANGE00000069824
2R	non-exon	probe	14046085	14046050	.	-	.	114042_1.000000:2R:+:ENSANGE00000039344
2R	non-exon	probe	1282560	1282595	.	+	.	114050_1.000000:2R:-:ENSANGE00000034287
2R	non-exon	probe	17602981	17603016	.	+	.	114051_1.000000:2R:-:ENSANGE00000021209
2R	non-exon	probe	13901134	13901099	.	-	.	114082_1.000000:2R:+:ENSANGE00000082528
2R	non-exon	probe	8467724	8467689	.	-	.	114099_1.000000:2R:+:ENSANGE00000081885
2R	non-exon	probe	24289867	24289902	.	+	.	114116_1.000000:2R:-:ENSANGE00000036915
2R	non-exon	probe	44878251	44878286	.	+	.	114172_1.000000:2R:-:ENSANGE00000054847
2R	non-exon	probe	10183250	10183285	.	+	.	114191_1.000000:2R:-:ENSANGE00000046455
2R	non-exon	probe	37964995	37964960	.	-	.	114223_1.000000:2R:+:ENSANGE00000077333
2R	non-exon	probe	45287662	45287697	.	+	.	114241_1.000000:2R:-:ENSANGE00000054971
2R	non-exon	probe	22997720	22997685	.	-	.	114263_1.000000:2R:+:ENSANGE00000084873
2R	non-exon	probe	42899094	42899129	.	+	.	114316_1.000000:2R:-:ENSANGE00000041344
2R	non-exon	probe	31232792	31232827	.	+	.	114338_1.000000:2R:-:ENSANGE00000079842
2R	non-exon	probe	1251623	1251658	.	+	.	114371_1.000000:2R:-:ENSANGE00000048851
2R	non-exon	probe	33864040	33864075	.	+	.	114377_1.000000:2R:-:ENSANGE00000081002
2R	non-exon	probe	21856308	21856343	.	+	.	114384_1.000000:2R:-:ENSANGE00000075743
2R	non-exon	probe	18515204	18515169	.	-	.	114390_1.000000:2R:+:ENSANGE00000078728
2R	non-exon	probe	4172885	4172920	.	+	.	114393_1.000000:2R:-:ENSANGE00000082600
2R	non-exon	probe	42712885	42712920	.	+	.	114397_1.000000:2R:-:ENSANGE00000039729
2R	non-exon	probe	26384661	26384626	.	-	.	114427_1.000000:2R:+:ENSANGE00000083680
2R	non-exon	probe	2176598	2176563	.	-	.	114449_1.000000:2R:+:ENSANGE00000048580
2R	non-exon	probe	2041255	2041290	.	+	.	114492_1.000000:2R:-:ENSANGE00000084847
2R	non-exon	probe	5056142	5056107	.	-	.	114499_1.000000:2R:+:ENSANGE00000054487
2R	non-exon	probe	38909900	38909865	.	-	.	114525_2.000000:2R:+:ENSANGE00000052113
2R	non-exon	probe	9344498	9344463	.	-	.	114562_1.000000:2R:+:ENSANGE00000077916
2R	non-exon	probe	35277964	35277929	.	-	.	114614_1.000000:2R:+:ENSANGE00000047442
2R	non-exon	probe	50663316	50663351	.	+	.	114659_1.000000:2R:-:ENSANGE00000038140
2R	non-exon	probe	45049046	45049011	.	-	.	114676_1.000000:2R:+:ENSANGE00000077514
2R	non-exon	probe	28522750	28522715	.	-	.	114695_1.000000:2R:+:ENSANGE00000058282
2R	non-exon	probe	25192969	25192934	.	-	.	114696_1.000000:2R:+:ENSANGE00000072640
2R	non-exon	probe	28494933	28494968	.	+	.	114700_1.000000:2R:-:ENSANGE00000057975
2R	non-exon	probe	9453907	9453872	.	-	.	114714_1.000000:2R:+:ENSANGE00000044868
2R	non-exon	probe	6668764	6668729	.	-	.	114734_1.000000:2R:+:ENSANGE00000062458
2R	non-exon	probe	15985760	15985725	.	-	.	114808_1.000000:2R:+:ENSANGE00000079895
2R	non-exon	probe	58959576	58959611	.	+	.	114813_1.000000:2R:-:ENSANGE00000041037
2R	non-exon	probe	25202413	25202378	.	-	.	114814_1.000000:2R:+:ENSANGE00000072524
2R	non-exon	probe	51731165	51731130	.	-	.	114827_1.000000:2R:+:ENSANGE00000069921
2R	non-exon	probe	41027642	41027607	.	-	.	114868_1.000000:2R:+:ENSANGE00000036204
2R	non-exon	probe	28495379	28495414	.	+	.	114879_1.000000:2R:-:ENSANGE00000057975
2R	non-exon	probe	32885480	32885515	.	+	.	114886_1.000000:2R:-:ENSANGE00000057234
2R	non-exon	probe	4201858	4201893	.	+	.	114889_1.000000:2R:-:ENSANGE00000033687
2R	non-exon	probe	53338059	53338094	.	+	.	114911_1.000000:2R:-:ENSANGE00000039333
2R	non-exon	probe	56706080	56706115	.	+	.	114913_1.000000:2R:-:ENSANGE00000045573
2R	non-exon	probe	24202837	24202872	.	+	.	114936_1.000000:2R:-:ENSANGE00000083759
2R	non-exon	probe	39435063	39435098	.	+	.	114962_1.000000:2R:-:ENSANGE00000049996
2R	non-exon	probe	30017740	30017705	.	-	.	115003_1.300000:2R:+:ENSANGE00000038273
2R	non-exon	probe	52520309	52520344	.	+	.	115042_1.000000:2R:-:ENSANGE00000041145
2R	non-exon	probe	35551624	35551659	.	+	.	115052_1.000000:2R:-:ENSANGE00000082720
2R	non-exon	probe	8450148	8450183	.	+	.	115056_1.000000:2R:-:ENSANGE00000040352
2R	non-exon	probe	10286331	10286366	.	+	.	115065_1.000000:2R:-:ENSANGE00000063171
2R	non-exon	probe	49342585	49342550	.	-	.	115095_1.000000:2R:+:ENSANGE00000050081
2R	non-exon	probe	4061840	4061875	.	+	.	115107_1.000000:2R:-:ENSANGE00000077642
2R	non-exon	probe	31038763	31038798	.	+	.	115121_1.000000:2R:-:ENSANGE00000062702
2R	non-exon	probe	43979604	43979639	.	+	.	115140_1.000000:2R:-:ENSANGE00000073170
2R	non-exon	probe	13551094	13551129	.	+	.	115145_1.000000:2R:-:ENSANGE00000039503
2R	non-exon	probe	60710277	60710242	.	-	.	115150_4.400000:2R:+:ENSANGE00000081542
2R	non-exon	probe	41144520	41144485	.	-	.	115170_1.000000:2R:+:ENSANGE00000038340
2R	non-exon	probe	5362457	5362422	.	-	.	115195_1.000000:2R:+:ENSANGE00000040805
2R	non-exon	probe	26848729	26848764	.	+	.	115219_1.000000:2R:-:ENSANGE00000076113
2R	non-exon	probe	2540148	2540183	.	+	.	115221_1.000000:2R:-:ENSANGE00000034005
2R	non-exon	probe	14208026	14207991	.	-	.	115244_2.000000:2R:+:ENSANGE00000039479
2R	non-exon	probe	11642705	11642670	.	-	.	115251_1.000000:2R:+:ENSANGE00000069327
2R	non-exon	probe	5248480	5248515	.	+	.	115294_1.000000:2R:-:ENSANGE00000033538
2R	non-exon	probe	51775496	51775531	.	+	.	115335_1.000000:2R:-:ENSANGE00000070544
2R	non-exon	probe	4105810	4105845	.	+	.	115359_1.000000:2R:-:ENSANGE00000057986
2R	non-exon	probe	34037029	34037064	.	+	.	115368_1.000000:2R:-:ENSANGE00000009963
2R	non-exon	probe	15699970	15700005	.	+	.	115372_1.000000:2R:-:ENSANGE00000060442
2R	non-exon	probe	10598727	10598692	.	-	.	115421_1.000000:2R:+:ENSANGE00000063950
2R	non-exon	probe	606592	606627	.	+	.	115446_1.000000:2R:-:ENSANGE00000084502
2R	non-exon	probe	3180510	3180475	.	-	.	115549_1.000000:2R:+:ENSANGE00000069735
2R	non-exon	probe	42419164	42419199	.	+	.	115552_1.000000:2R:-:ENSANGE00000039452
2R	non-exon	probe	11619635	11619600	.	-	.	115558_1.000000:2R:+:ENSANGE00000069682
2R	non-exon	probe	46256982	46256947	.	-	.	115561_1.000000:2R:+:ENSANGE00000065008
2R	non-exon	probe	9413567	9413602	.	+	.	115564_1.000000:2R:-:ENSANGE00000029218
2R	non-exon	probe	30514643	30514608	.	-	.	115568_1.000000:2R:+:ENSANGE00000038679
2R	non-exon	probe	20484271	20484236	.	-	.	115592_1.000000:2R:+:ENSANGE00000082431
2R	non-exon	probe	17599890	17599855	.	-	.	115594_1.000000:2R:+:ENSANGE00000020916
2R	non-exon	probe	302120	302155	.	+	.	115642_1.000000:2R:-:ENSANGE00000042154
2R	non-exon	probe	608108	608073	.	-	.	115653_1.000000:2R:+:ENSANGE00000042312
2R	non-exon	probe	48020431	48020466	.	+	.	115654_1.000000:2R:-:ENSANGE00000007687
2R	non-exon	probe	41049388	41049423	.	+	.	115714_1.000000:2R:-:ENSANGE00000036340
2R	non-exon	probe	6846667	6846702	.	+	.	115727_1.000000:2R:-:ENSANGE00000062428
2R	non-exon	probe	48051734	48051699	.	-	.	115732_1.000000:2R:+:ENSANGE00000055126
2R	non-exon	probe	44349967	44350002	.	+	.	115765_1.000000:2R:-:ENSANGE00000052665
2R	non-exon	probe	54919226	54919191	.	-	.	115787_1.000000:2R:+:ENSANGE00000046655
2R	non-exon	probe	48292008	48291973	.	-	.	115831_1.000000:2R:+:ENSANGE00000054864
2R	non-exon	probe	44943702	44943737	.	+	.	115896_1.000000:2R:-:ENSANGE00000052567
2R	non-exon	probe	5046554	5046589	.	+	.	115901_1.200000:2R:-:ENSANGE00000054736
2R	non-exon	probe	5838424	5838459	.	+	.	115928_1.000000:2R:-:ENSANGE00000033299
2R	non-exon	probe	5401877	5401842	.	-	.	115929_1.000000:2R:+:ENSANGE00000040203
2R	non-exon	probe	29681104	29681139	.	+	.	115931_1.000000:2R:-:ENSANGE00000038100
2R	non-exon	probe	26385915	26385880	.	-	.	115964_1.100000:2R:+:ENSANGE00000035585
2R	non-exon	probe	42719888	42719923	.	+	.	116023_1.000000:2R:-:ENSANGE00000084637
2R	non-exon	probe	13729912	13729877	.	-	.	116037_1.000000:2R:+:ENSANGE00000039598
2R	non-exon	probe	14901973	14901938	.	-	.	116044_1.000000:2R:+:ENSANGE00000068403
2R	non-exon	probe	57736009	57735974	.	-	.	116084_1.000000:2R:+:ENSANGE00000078687
2R	non-exon	probe	30402321	30402356	.	+	.	116114_1.000000:2R:-:ENSANGE00000037871
2R	non-exon	probe	15238417	15238452	.	+	.	116123_1.000000:2R:-:ENSANGE00000060402
2R	non-exon	probe	60323811	60323776	.	-	.	116141_1.000000:2R:+:ENSANGE00000074452
2R	non-exon	probe	40497823	40497788	.	-	.	116153_1.000000:2R:+:ENSANGE00000084395
2R	non-exon	probe	43776826	43776791	.	-	.	116154_1.000000:2R:+:ENSANGE00000069436
2R	non-exon	probe	20484057	20484022	.	-	.	116174_1.000000:2R:+:ENSANGE00000082431
2R	non-exon	probe	7228436	7228471	.	+	.	116177_1.000000:2R:-:ENSANGE00000076045
2R	non-exon	probe	33566027	33565992	.	-	.	116216_1.000000:2R:+:ENSANGE00000082603
2R	non-exon	probe	265058	265023	.	-	.	116224_1.050000:2R:+:ENSANGE00000080619
2R	non-exon	probe	24166206	24166241	.	+	.	116241_1.000000:2R:-:ENSANGE00000008599
2R	non-exon	probe	12971858	12971823	.	-	.	116267_1.000000:2R:+:ENSANGE00000065771
2R	non-exon	probe	5023053	5023088	.	+	.	116294_1.000000:2R:-:ENSANGE00000054749
3L	non-exon	probe	15569823	15569788	.	-	.	100025_1.000000:3L:+:ENSANGE00000012475
3L	non-exon	probe	3202681	3202646	.	-	.	100031_1.000000:3L:+:ENSANGE00000050739
3L	non-exon	probe	17389547	17389512	.	-	.	100056_1.000000:3L:+:ENSANGE00000028604
3L	non-exon	probe	4317906	4317871	.	-	.	100120_1.000000:3L:+:ENSANGE00000070712
3L	non-exon	probe	15687909	15687944	.	+	.	100299_1.000000:3L:-:ENSANGE00000076734
3L	non-exon	probe	38035479	38035514	.	+	.	100331_1.000000:3L:-:ENSANGE00000048861
3L	non-exon	probe	1466194	1466159	.	-	.	100359_1.000000:3L:+:ENSANGE00000083007
3L	non-exon	probe	36200202	36200237	.	+	.	100390_1.000000:3L:-:ENSANGE00000054144
3L	non-exon	probe	27256815	27256780	.	-	.	100408_1.000000:3L:+:ENSANGE00000068108
3L	non-exon	probe	17117285	17117320	.	+	.	100481_1.000000:3L:-:ENSANGE00000075925
3L	non-exon	probe	36543798	36543833	.	+	.	100523_1.000000:3L:-:ENSANGE00000080479
3L	non-exon	probe	19608558	19608523	.	-	.	100532_1.000000:3L:+:ENSANGE00000051867
3L	non-exon	probe	10963287	10963252	.	-	.	100544_1.000000:3L:+:ENSANGE00000062738
3L	non-exon	probe	4458947	4458982	.	+	.	100600_1.000000:3L:-:ENSANGE00000070841
3L	non-exon	probe	12915161	12915196	.	+	.	100641_1.000000:3L:-:ENSANGE00000043832
3L	non-exon	probe	40557045	40557010	.	-	.	100676_1.000000:3L:+:ENSANGE00000040613
3L	non-exon	probe	18600724	18600689	.	-	.	100736_1.000000:3L:+:ENSANGE00000038956
3L	non-exon	probe	37974721	37974756	.	+	.	100830_1.800000:3L:-:ENSANGE00000049379
3L	non-exon	probe	9023409	9023374	.	-	.	100846_1.000000:3L:+:ENSANGE00000073358
3L	non-exon	probe	5794634	5794669	.	+	.	100863_1.000000:3L:-:ENSANGE00000061976
3L	non-exon	probe	19030208	19030243	.	+	.	100878_1.000000:3L:-:ENSANGE00000051707
3L	non-exon	probe	18515270	18515305	.	+	.	100897_1.000000:3L:-:ENSANGE00000036837
3L	non-exon	probe	33937652	33937687	.	+	.	100920_1.000000:3L:-:ENSANGE00000073259
3L	non-exon	probe	9322919	9322884	.	-	.	100924_1.000000:3L:+:ENSANGE00000073046
3L	non-exon	probe	35201729	35201764	.	+	.	100999_1.000000:3L:-:ENSANGE00000037202
3L	non-exon	probe	7491523	7491488	.	-	.	101002_1.000000:3L:+:ENSANGE00000063786
3L	non-exon	probe	23342592	23342627	.	+	.	101012_1.000000:3L:-:ENSANGE00000069083
3L	non-exon	probe	19598272	19598237	.	-	.	101064_1.000000:3L:+:ENSANGE00000054085
3L	non-exon	probe	15498011	15497976	.	-	.	101080_1.000000:3L:+:ENSANGE00000076745
3L	non-exon	probe	33999878	33999913	.	+	.	101122_1.000000:3L:-:ENSANGE00000072904
3L	non-exon	probe	30634535	30634570	.	+	.	101123_1.350000:3L:-:ENSANGE00000082918
3L	non-exon	probe	34799500	34799535	.	+	.	101132_1.000000:3L:-:ENSANGE00000052962
3L	non-exon	probe	5705764	5705729	.	-	.	101133_1.000000:3L:+:ENSANGE00000061724
3L	non-exon	probe	40736847	40736882	.	+	.	101146_1.000000:3L:-:ENSANGE00000030834
3L	non-exon	probe	21040699	21040734	.	+	.	101378_1.000000:3L:-:ENSANGE00000070645
3L	non-exon	probe	36174075	36174040	.	-	.	101469_1.000000:3L:+:ENSANGE00000054700
3L	non-exon	probe	32632313	32632348	.	+	.	101491_1.000000:3L:-:ENSANGE00000068803
3L	non-exon	probe	3443828	3443793	.	-	.	101503_1.000000:3L:+:ENSANGE00000062112
3L	non-exon	probe	36693179	36693214	.	+	.	101556_1.000000:3L:-:ENSANGE00000031743
3L	non-exon	probe	18591301	18591266	.	-	.	101694_1.000000:3L:+:ENSANGE00000038966
3L	non-exon	probe	12130453	12130418	.	-	.	101851_1.000000:3L:+:ENSANGE00000043308
3L	non-exon	probe	11352552	11352587	.	+	.	101891_1.000000:3L:-:ENSANGE00000065443
3L	non-exon	probe	878476	878511	.	+	.	101893_1.000000:3L:-:ENSANGE00000047973
3L	non-exon	probe	34520708	34520743	.	+	.	101900_1.000000:3L:-:ENSANGE00000052768
3L	non-exon	probe	35051315	35051280	.	-	.	101926_1.000000:3L:+:ENSANGE00000053172
3L	non-exon	probe	1741423	1741458	.	+	.	101985_1.000000:3L:-:ENSANGE00000081773
3L	non-exon	probe	34753029	34753064	.	+	.	102037_1.000000:3L:-:ENSANGE00000053111
3L	non-exon	probe	23615906	23615941	.	+	.	102121_1.000000:3L:-:ENSANGE00000068949
3L	non-exon	probe	20829966	20830001	.	+	.	102139_1.000000:3L:-:ENSANGE00000061892
3L	non-exon	probe	29673565	29673600	.	+	.	102236_1.000000:3L:-:ENSANGE00000065842
3L	non-exon	probe	32555128	32555093	.	-	.	102277_1.000000:3L:+:ENSANGE00000069391
3L	non-exon	probe	16525357	16525392	.	+	.	102308_1.000000:3L:-:ENSANGE00000044070
3L	non-exon	probe	20669237	20669272	.	+	.	102419_1.000000:3L:-:ENSANGE00000063536
3L	non-exon	probe	12915483	12915518	.	+	.	102494_1.000000:3L:-:ENSANGE00000043834
3L	non-exon	probe	24483046	24483081	.	+	.	102500_1.000000:3L:-:ENSANGE00000049298
3L	non-exon	probe	41189759	41189724	.	-	.	102501_1.000000:3L:+:ENSANGE00000040711
3L	non-exon	probe	24114663	24114698	.	+	.	102551_1.000000:3L:-:ENSANGE00000049954
3L	non-exon	probe	19505880	19505915	.	+	.	102587_1.900000:3L:-:ENSANGE00000028401
3L	non-exon	probe	21170716	21170751	.	+	.	102617_1.000000:3L:-:ENSANGE00000070752
3L	non-exon	probe	40677859	40677824	.	-	.	102722_1.000000:3L:+:ENSANGE00000039128
3L	non-exon	probe	23336104	23336139	.	+	.	102853_1.000000:3L:-:ENSANGE00000068674
3L	non-exon	probe	36010170	36010205	.	+	.	102893_1.000000:3L:-:ENSANGE00000029846
3L	non-exon	probe	16985544	16985509	.	-	.	102952_1.000000:3L:+:ENSANGE00000043805
3L	non-exon	probe	32196104	32196139	.	+	.	102974_1.000000:3L:-:ENSANGE00000048926
3L	non-exon	probe	2166690	2166655	.	-	.	103014_1.000000:3L:+:ENSANGE00000055580
3L	non-exon	probe	29346755	29346790	.	+	.	103015_1.100000:3L:-:ENSANGE00000080143
3L	non-exon	probe	40032233	40032268	.	+	.	103019_1.000000:3L:-:ENSANGE00000030992
3L	non-exon	probe	30134391	30134426	.	+	.	103033_1.000000:3L:-:ENSANGE00000065867
3L	non-exon	probe	36118693	36118728	.	+	.	103035_1.900000:3L:-:ENSANGE00000053977
3L	non-exon	probe	35217456	35217491	.	+	.	103131_1.000000:3L:-:ENSANGE00000084022
3L	non-exon	probe	41063120	41063155	.	+	.	103223_1.000000:3L:-:ENSANGE00000039005
3L	non-exon	probe	9324281	9324246	.	-	.	103225_1.000000:3L:+:ENSANGE00000073047
3L	non-exon	probe	40047034	40047069	.	+	.	103235_1.000000:3L:-:ENSANGE00000069012
3L	non-exon	probe	39133752	39133717	.	-	.	103309_1.000000:3L:+:ENSANGE00000082946
3L	non-exon	probe	15400204	15400239	.	+	.	103314_1.000000:3L:-:ENSANGE00000012539
3L	non-exon	probe	4457953	4457988	.	+	.	103354_1.000000:3L:-:ENSANGE00000070841
3L	non-exon	probe	15509873	15509908	.	+	.	103389_1.000000:3L:-:ENSANGE00000076798
3L	non-exon	probe	10393278	10393243	.	-	.	103479_1.000000:3L:+:ENSANGE00000062371
3L	non-exon	probe	1325257	1325292	.	+	.	103530_1.000000:3L:-:ENSANGE00000083494
3L	non-exon	probe	39000039	39000004	.	-	.	103549_1.000000:3L:+:ENSANGE00000057397
3L	non-exon	probe	40064955	40064920	.	-	.	103592_1.000000:3L:+:ENSANGE00000069163
3L	non-exon	probe	40737255	40737290	.	+	.	103613_1.000000:3L:-:ENSANGE00000030834
3L	non-exon	probe	3671869	3671834	.	-	.	103630_1.000000:3L:+:ENSANGE00000070846
3L	non-exon	probe	422325	422360	.	+	.	103662_1.000000:3L:-:ENSANGE00000084461
3L	non-exon	probe	9339182	9339217	.	+	.	103665_1.000000:3L:-:ENSANGE00000073411
3L	non-exon	probe	26528722	26528757	.	+	.	103687_1.000000:3L:-:ENSANGE00000081140
3L	non-exon	probe	10818875	10818910	.	+	.	103714_1.000000:3L:-:ENSANGE00000062868
3L	non-exon	probe	32190776	32190741	.	-	.	103753_1.000000:3L:+:ENSANGE00000048969
3L	non-exon	probe	32183501	32183466	.	-	.	103757_1.000000:3L:+:ENSANGE00000051127
3L	non-exon	probe	36659315	36659350	.	+	.	103786_1.050000:3L:-:ENSANGE00000083462
3L	non-exon	probe	37434924	37434959	.	+	.	103812_1.000000:3L:-:ENSANGE00000046698
3L	non-exon	probe	34732299	34732334	.	+	.	103832_1.000000:3L:-:ENSANGE00000052797
3L	non-exon	probe	6632997	6633032	.	+	.	103899_1.000000:3L:-:ENSANGE00000000992
3L	non-exon	probe	1477782	1477747	.	-	.	103976_1.000000:3L:+:ENSANGE00000076132
3L	non-exon	probe	32190962	32190927	.	-	.	104092_1.000000:3L:+:ENSANGE00000048969
3L	non-exon	probe	35425738	35425773	.	+	.	104134_2.650000:3L:-:ENSANGE00000054327
3L	non-exon	probe	33999722	33999757	.	+	.	104189_1.000000:3L:-:ENSANGE00000072905
3L	non-exon	probe	3147124	3147089	.	-	.	104235_1.350000:3L:+:ENSANGE00000048237
3L	non-exon	probe	27338215	27338180	.	-	.	104252_1.000000:3L:+:ENSANGE00000068096
3L	non-exon	probe	23902445	23902480	.	+	.	104283_1.000000:3L:-:ENSANGE00000051881
3L	non-exon	probe	11543800	11543835	.	+	.	104289_1.000000:3L:-:ENSANGE00000062849
3L	non-exon	probe	37298116	37298081	.	-	.	104398_1.000000:3L:+:ENSANGE00000048515
3L	non-exon	probe	7580280	7580315	.	+	.	104403_1.000000:3L:-:ENSANGE00000063945
3L	non-exon	probe	30147112	30147077	.	-	.	104407_1.000000:3L:+:ENSANGE00000066104
3L	non-exon	probe	8741980	8741945	.	-	.	104429_1.000000:3L:+:ENSANGE00000069820
3L	non-exon	probe	38034519	38034554	.	+	.	104466_1.000000:3L:-:ENSANGE00000048859
3L	non-exon	probe	2286441	2286406	.	-	.	104568_1.000000:3L:+:ENSANGE00000078988
3L	non-exon	probe	12921274	12921309	.	+	.	104577_1.000000:3L:-:ENSANGE00000043655
3L	non-exon	probe	9339582	9339617	.	+	.	104583_1.000000:3L:-:ENSANGE00000073411
3L	non-exon	probe	6848958	6848923	.	-	.	104651_1.000000:3L:+:ENSANGE00000058269
3L	non-exon	probe	39305821	39305786	.	-	.	104690_1.000000:3L:+:ENSANGE00000069044
3L	non-exon	probe	23331267	23331302	.	+	.	104727_1.000000:3L:-:ENSANGE00000068700
3L	non-exon	probe	34520245	34520280	.	+	.	104783_1.000000:3L:-:ENSANGE00000037159
3L	non-exon	probe	11359129	11359094	.	-	.	104791_1.000000:3L:+:ENSANGE00000062584
3L	non-exon	probe	11052822	11052787	.	-	.	104854_1.000000:3L:+:ENSANGE00000063007
3L	non-exon	probe	14385756	14385721	.	-	.	104861_1.000000:3L:+:ENSANGE00000067991
3L	non-exon	probe	37283136	37283171	.	+	.	104950_1.000000:3L:-:ENSANGE00000058557
3L	non-exon	probe	16570283	16570318	.	+	.	105048_1.000000:3L:-:ENSANGE00000044264
3L	non-exon	probe	38850973	38851008	.	+	.	105064_1.000000:3L:-:ENSANGE00000056756
3L	non-exon	probe	33026713	33026748	.	+	.	105097_1.000000:3L:-:ENSANGE00000068995
3L	non-exon	probe	2547929	2547894	.	-	.	105150_1.000000:3L:+:ENSANGE00000078019
3L	non-exon	probe	30718657	30718692	.	+	.	105210_1.000000:3L:-:ENSANGE00000061522
3L	non-exon	probe	9322199	9322164	.	-	.	105218_1.000000:3L:+:ENSANGE00000073043
3L	non-exon	probe	34834622	34834587	.	-	.	105241_1.000000:3L:+:ENSANGE00000052972
3L	non-exon	probe	16955890	16955925	.	+	.	105260_1.000000:3L:-:ENSANGE00000044386
3L	non-exon	probe	36119365	36119400	.	+	.	105294_1.000000:3L:-:ENSANGE00000053973
3L	non-exon	probe	20309400	20309435	.	+	.	105445_1.000000:3L:-:ENSANGE00000028203
3L	non-exon	probe	11260931	11260896	.	-	.	105456_1.000000:3L:+:ENSANGE00000062722
3L	non-exon	probe	11398560	11398525	.	-	.	105526_1.000000:3L:+:ENSANGE00000065508
3L	non-exon	probe	1852599	1852634	.	+	.	105555_1.000000:3L:-:ENSANGE00000081482
3L	non-exon	probe	11396542	11396507	.	-	.	105575_1.000000:3L:+:ENSANGE00000065450
3L	non-exon	probe	41057941	41057976	.	+	.	105600_1.000000:3L:-:ENSANGE00000039001
3L	non-exon	probe	11848302	11848337	.	+	.	105646_1.000000:3L:-:ENSANGE00000043638
3L	non-exon	probe	37666940	37666975	.	+	.	105693_1.000000:3L:-:ENSANGE00000049439
3L	non-exon	probe	8265881	8265846	.	-	.	105746_1.000000:3L:+:ENSANGE00000069754
3L	non-exon	probe	27334316	27334281	.	-	.	105868_1.000000:3L:+:ENSANGE00000068095
3L	non-exon	probe	19752835	19752870	.	+	.	105888_1.000000:3L:-:ENSANGE00000052103
3L	non-exon	probe	20286998	20286963	.	-	.	105909_1.000000:3L:+:ENSANGE00000063520
3L	non-exon	probe	25877766	25877801	.	+	.	105925_1.000000:3L:-:ENSANGE00000076861
3L	non-exon	probe	36952623	36952588	.	-	.	105993_1.000000:3L:+:ENSANGE00000031670
3L	non-exon	probe	5705364	5705329	.	-	.	106015_1.000000:3L:+:ENSANGE00000061724
3L	non-exon	probe	7491922	7491887	.	-	.	106057_1.000000:3L:+:ENSANGE00000063786
3L	non-exon	probe	27077537	27077502	.	-	.	106066_1.000000:3L:+:ENSANGE00000068100
3L	non-exon	probe	23003000	23003035	.	+	.	106125_1.000000:3L:-:ENSANGE00000016357
3L	non-exon	probe	13430982	13431017	.	+	.	106127_1.950000:3L:-:ENSANGE00000044154
3L	non-exon	probe	35763329	35763294	.	-	.	106134_1.000000:3L:+:ENSANGE00000054340
3L	non-exon	probe	706639	706674	.	+	.	106147_1.000000:3L:-:ENSANGE00000081785
3L	non-exon	probe	5110022	5109987	.	-	.	106185_1.000000:3L:+:ENSANGE00000058527
3L	non-exon	probe	11858239	11858274	.	+	.	106290_1.000000:3L:-:ENSANGE00000043594
3L	non-exon	probe	19698413	19698448	.	+	.	106298_1.000000:3L:-:ENSANGE00000051750
3L	non-exon	probe	1843677	1843642	.	-	.	106471_1.000000:3L:+:ENSANGE00000081443
3L	non-exon	probe	29672708	29672743	.	+	.	106499_1.000000:3L:-:ENSANGE00000065840
3L	non-exon	probe	35990313	35990348	.	+	.	106515_1.000000:3L:-:ENSANGE00000054665
3L	non-exon	probe	18434472	18434507	.	+	.	106518_1.000000:3L:-:ENSANGE00000038974
3L	non-exon	probe	11062084	11062049	.	-	.	106575_1.000000:3L:+:ENSANGE00000062669
3L	non-exon	probe	31407827	31407792	.	-	.	106592_1.000000:3L:+:ENSANGE00000049158
3L	non-exon	probe	22457049	22457084	.	+	.	106598_2.400000:3L:-:ENSANGE00000039829
3L	non-exon	probe	16551588	16551623	.	+	.	106608_1.000000:3L:-:ENSANGE00000028818
3L	non-exon	probe	9315173	9315138	.	-	.	106672_1.000000:3L:+:ENSANGE00000073209
3L	non-exon	probe	11544746	11544781	.	+	.	106760_1.000000:3L:-:ENSANGE00000063010
3L	non-exon	probe	4458348	4458383	.	+	.	106852_1.000000:3L:-:ENSANGE00000070841
3L	non-exon	probe	10684605	10684570	.	-	.	106909_1.000000:3L:+:ENSANGE00000065434
3L	non-exon	probe	35190926	35190891	.	-	.	106915_1.000000:3L:+:ENSANGE00000053079
3L	non-exon	probe	582218	582253	.	+	.	106932_1.000000:3L:-:ENSANGE00000047636
3L	non-exon	probe	32191162	32191127	.	-	.	106951_1.000000:3L:+:ENSANGE00000048969
3L	non-exon	probe	26271274	26271239	.	-	.	107061_1.000000:3L:+:ENSANGE00000055220
3L	non-exon	probe	20243663	20243698	.	+	.	107141_1.000000:3L:-:ENSANGE00000080512
3L	non-exon	probe	41257416	41257381	.	-	.	107194_1.000000:3L:+:ENSANGE00000039042
3L	non-exon	probe	20242986	20243021	.	+	.	107322_1.600000:3L:-:ENSANGE00000080509
3L	non-exon	probe	19526314	19526349	.	+	.	107326_1.900000:3L:-:ENSANGE00000028399
3L	non-exon	probe	23632351	23632316	.	-	.	107354_1.000000:3L:+:ENSANGE00000068444
3L	non-exon	probe	6149665	6149630	.	-	.	107390_1.000000:3L:+:ENSANGE00000059278
3L	non-exon	probe	6039925	6039890	.	-	.	107470_1.000000:3L:+:ENSANGE00000059303
3L	non-exon	probe	24481888	24481923	.	+	.	107483_1.000000:3L:-:ENSANGE00000049296
3L	non-exon	probe	37600786	37600821	.	+	.	107535_1.000000:3L:-:ENSANGE00000048840
3L	non-exon	probe	41149981	41150016	.	+	.	107541_1.000000:3L:-:ENSANGE00000039205
3L	non-exon	probe	29922392	29922357	.	-	.	107549_1.000000:3L:+:ENSANGE00000065843
3L	non-exon	probe	3533654	3533689	.	+	.	107550_1.200000:3L:-:ENSANGE00000062119
3L	non-exon	probe	24992840	24992875	.	+	.	107551_1.000000:3L:-:ENSANGE00000076849
3L	non-exon	probe	25112758	25112793	.	+	.	107645_1.000000:3L:-:ENSANGE00000076835
3L	non-exon	probe	17359256	17359291	.	+	.	107747_1.000000:3L:-:ENSANGE00000076137
3L	non-exon	probe	37601151	37601186	.	+	.	107831_1.000000:3L:-:ENSANGE00000048838
3L	non-exon	probe	15458219	15458254	.	+	.	107887_1.350000:3L:-:ENSANGE00000076830
3L	non-exon	probe	26403886	26403921	.	+	.	107978_1.000000:3L:-:ENSANGE00000053369
3L	non-exon	probe	18052400	18052365	.	-	.	107991_1.000000:3L:+:ENSANGE00000039143
3L	non-exon	probe	38954851	38954886	.	+	.	108005_2.000000:3L:-:ENSANGE00000081654
3L	non-exon	probe	27077737	27077702	.	-	.	108011_1.000000:3L:+:ENSANGE00000068100
3L	non-exon	probe	35855480	35855445	.	-	.	108091_1.000000:3L:+:ENSANGE00000054345
3L	non-exon	probe	38723586	38723621	.	+	.	108108_1.000000:3L:-:ENSANGE00000056713
3L	non-exon	probe	3824893	3824928	.	+	.	108197_1.000000:3L:-:ENSANGE00000081183
3L	non-exon	probe	30632831	30632866	.	+	.	108211_1.000000:3L:-:ENSANGE00000061573
3L	non-exon	probe	31927821	31927786	.	-	.	108356_2.000000:3L:+:ENSANGE00000079506
3L	non-exon	probe	39133548	39133513	.	-	.	108379_1.000000:3L:+:ENSANGE00000082946
3L	non-exon	probe	31823951	31823986	.	+	.	108412_1.000000:3L:-:ENSANGE00000048902
3L	non-exon	probe	191109	191144	.	+	.	108441_1.000000:3L:-:ENSANGE00000077785
3L	non-exon	probe	16143511	16143476	.	-	.	108530_1.000000:3L:+:ENSANGE00000043676
3L	non-exon	probe	34204886	34204851	.	-	.	108561_1.000000:3L:+:ENSANGE00000083373
3L	non-exon	probe	26403202	26403237	.	+	.	108564_1.000000:3L:-:ENSANGE00000053373
3L	non-exon	probe	24480664	24480699	.	+	.	108568_1.000000:3L:-:ENSANGE00000049300
3L	non-exon	probe	19011554	19011519	.	-	.	108624_1.000000:3L:+:ENSANGE00000051833
3L	non-exon	probe	11844559	11844594	.	+	.	108648_1.000000:3L:-:ENSANGE00000044081
3L	non-exon	probe	10267378	10267343	.	-	.	108674_1.450000:3L:+:ENSANGE00000062299
3L	non-exon	probe	9413206	9413171	.	-	.	108782_1.250000:3L:+:ENSANGE00000004848
3L	non-exon	probe	8469087	8469052	.	-	.	108825_1.000000:3L:+:ENSANGE00000067533
3L	non-exon	probe	32300623	32300658	.	+	.	108831_1.000000:3L:-:ENSANGE00000068806
3L	non-exon	probe	11399218	11399183	.	-	.	108924_1.000000:3L:+:ENSANGE00000062744
3L	non-exon	probe	13374971	13375006	.	+	.	108942_1.000000:3L:-:ENSANGE00000044062
3L	non-exon	probe	11839770	11839805	.	+	.	109010_1.000000:3L:-:ENSANGE00000043294
3L	non-exon	probe	19626575	19626540	.	-	.	109033_1.000000:3L:+:ENSANGE00000054150
3L	non-exon	probe	7723585	7723550	.	-	.	109041_1.000000:3L:+:ENSANGE00000063966
3L	non-exon	probe	34449659	34449694	.	+	.	109108_1.000000:3L:-:ENSANGE00000030138
3L	non-exon	probe	41037023	41036988	.	-	.	109127_1.000000:3L:+:ENSANGE00000041101
3L	non-exon	probe	34987639	34987674	.	+	.	109148_1.000000:3L:-:ENSANGE00000030037
3L	non-exon	probe	2286249	2286214	.	-	.	109159_1.000000:3L:+:ENSANGE00000078988
3L	non-exon	probe	19789098	19789133	.	+	.	109169_1.000000:3L:-:ENSANGE00000028325
3L	non-exon	probe	20256919	20256884	.	-	.	109244_1.000000:3L:+:ENSANGE00000061887
3L	non-exon	probe	32237803	32237768	.	-	.	109274_1.000000:3L:+:ENSANGE00000049046
3L	non-exon	probe	2080096	2080061	.	-	.	109385_1.000000:3L:+:ENSANGE00000080123
3L	non-exon	probe	40411268	40411303	.	+	.	109634_1.050000:3L:-:ENSANGE00000083255
3L	non-exon	probe	18582852	18582817	.	-	.	109641_1.000000:3L:+:ENSANGE00000036893
3L	non-exon	probe	11840355	11840390	.	+	.	109669_1.000000:3L:-:ENSANGE00000043297
3L	non-exon	probe	37830683	37830648	.	-	.	109679_1.000000:3L:+:ENSANGE00000031381
3L	non-exon	probe	33960605	33960640	.	+	.	109709_1.000000:3L:-:ENSANGE00000073317
3L	non-exon	probe	34571128	34571163	.	+	.	109805_1.000000:3L:-:ENSANGE00000053319
3L	non-exon	probe	9225215	9225250	.	+	.	109941_1.000000:3L:-:ENSANGE00000074968
3L	non-exon	probe	19606236	19606201	.	-	.	109957_1.000000:3L:+:ENSANGE00000051695
3L	non-exon	probe	35814279	35814244	.	-	.	110142_1.000000:3L:+:ENSANGE00000054250
3L	non-exon	probe	32821845	32821880	.	+	.	110206_1.000000:3L:-:ENSANGE00000069225
3L	non-exon	probe	24172241	24172276	.	+	.	110214_1.000000:3L:-:ENSANGE00000049615
3L	non-exon	probe	3671381	3671346	.	-	.	110226_1.000000:3L:+:ENSANGE00000070845
3L	non-exon	probe	16575015	16575050	.	+	.	110229_1.000000:3L:-:ENSANGE00000044262
3L	non-exon	probe	16879400	16879435	.	+	.	110311_1.000000:3L:-:ENSANGE00000043853
3L	non-exon	probe	30630874	30630839	.	-	.	110359_1.000000:3L:+:ENSANGE00000061802
3L	non-exon	probe	38530721	38530756	.	+	.	110393_1.000000:3L:-:ENSANGE00000056659
3L	non-exon	probe	9822008	9822043	.	+	.	110398_1.000000:3L:-:ENSANGE00000074964
3L	non-exon	probe	8221923	8221888	.	-	.	110434_1.000000:3L:+:ENSANGE00000064224
3L	non-exon	probe	40469697	40469662	.	-	.	110480_1.000000:3L:+:ENSANGE00000030891
3L	non-exon	probe	20609303	20609338	.	+	.	110490_1.000000:3L:-:ENSANGE00000063816
3L	non-exon	probe	24116036	24116071	.	+	.	110531_1.000000:3L:-:ENSANGE00000049958
3L	non-exon	probe	35201929	35201964	.	+	.	110583_1.000000:3L:-:ENSANGE00000037202
3L	non-exon	probe	29231987	29231952	.	-	.	110652_1.000000:3L:+:ENSANGE00000042014
3L	non-exon	probe	40048201	40048236	.	+	.	110709_1.000000:3L:-:ENSANGE00000069011
3L	non-exon	probe	30616767	30616802	.	+	.	110724_1.000000:3L:-:ENSANGE00000061801
3L	non-exon	probe	30951385	30951350	.	-	.	110772_1.000000:3L:+:ENSANGE00000062013
3L	non-exon	probe	9203410	9203445	.	+	.	110844_1.000000:3L:-:ENSANGE00000073277
3L	non-exon	probe	17251903	17251868	.	-	.	110864_1.000000:3L:+:ENSANGE00000075695
3L	non-exon	probe	19437770	19437735	.	-	.	110913_1.000000:3L:+:ENSANGE00000054012
3L	non-exon	probe	13331639	13331674	.	+	.	110960_1.000000:3L:-:ENSANGE00000043633
3L	non-exon	probe	36560748	36560783	.	+	.	111068_1.000000:3L:-:ENSANGE00000055508
3L	non-exon	probe	15468709	15468674	.	-	.	111108_1.000000:3L:+:ENSANGE00000076763
3L	non-exon	probe	12921687	12921722	.	+	.	111156_1.000000:3L:-:ENSANGE00000043654
3L	non-exon	probe	5029037	5029002	.	-	.	111212_1.000000:3L:+:ENSANGE00000058531
3L	non-exon	probe	4936270	4936235	.	-	.	111279_1.000000:3L:+:ENSANGE00000056235
3L	non-exon	probe	18723078	18723043	.	-	.	111285_1.000000:3L:+:ENSANGE00000028476
3L	non-exon	probe	26403416	26403451	.	+	.	111313_1.000000:3L:-:ENSANGE00000053373
3L	non-exon	probe	14803800	14803765	.	-	.	111326_1.000000:3L:+:ENSANGE00000067982
3L	non-exon	probe	39025558	39025523	.	-	.	111330_1.000000:3L:+:ENSANGE00000057519
3L	non-exon	probe	13860069	13860104	.	+	.	111366_1.000000:3L:-:ENSANGE00000056393
3L	non-exon	probe	5759853	5759818	.	-	.	111469_1.800000:3L:+:ENSANGE00000061700
3L	non-exon	probe	20100618	20100583	.	-	.	111476_1.000000:3L:+:ENSANGE00000063890
3L	non-exon	probe	12914115	12914150	.	+	.	111485_1.000000:3L:-:ENSANGE00000043833
3L	non-exon	probe	2166490	2166455	.	-	.	111508_1.000000:3L:+:ENSANGE00000055580
3L	non-exon	probe	8969689	8969654	.	-	.	111589_1.000000:3L:+:ENSANGE00000072968
3L	non-exon	probe	40332045	40332010	.	-	.	111683_1.000000:3L:+:ENSANGE00000030945
3L	non-exon	probe	11351511	11351546	.	+	.	111721_1.000000:3L:-:ENSANGE00000065443
3L	non-exon	probe	11353402	11353437	.	+	.	111726_1.000000:3L:-:ENSANGE00000065443
3L	non-exon	probe	23059886	23059921	.	+	.	111789_1.700000:3L:-:ENSANGE00000016324
3L	non-exon	probe	16573599	16573634	.	+	.	111821_1.000000:3L:-:ENSANGE00000044261
3L	non-exon	probe	24444041	24444076	.	+	.	111825_1.000000:3L:-:ENSANGE00000049667
3L	non-exon	probe	29685587	29685552	.	-	.	111831_1.000000:3L:+:ENSANGE00000066094
3L	non-exon	probe	20286254	20286219	.	-	.	111916_1.000000:3L:+:ENSANGE00000063521
3L	non-exon	probe	11055532	11055497	.	-	.	111928_1.000000:3L:+:ENSANGE00000062643
3L	non-exon	probe	4702287	4702252	.	-	.	111958_1.000000:3L:+:ENSANGE00000056222
3L	non-exon	probe	18248910	18248945	.	+	.	111972_1.000000:3L:-:ENSANGE00000036890
3L	non-exon	probe	30609656	30609621	.	-	.	112080_1.000000:3L:+:ENSANGE00000061873
3L	non-exon	probe	9037666	9037701	.	+	.	112093_1.000000:3L:-:ENSANGE00000073115
3L	non-exon	probe	29202419	29202454	.	+	.	112102_1.000000:3L:-:ENSANGE00000080222
3L	non-exon	probe	36200002	36200037	.	+	.	112115_1.000000:3L:-:ENSANGE00000054144
3L	non-exon	probe	34478000	34478035	.	+	.	112157_1.000000:3L:-:ENSANGE00000053209
3L	non-exon	probe	32193436	32193471	.	+	.	112173_1.000000:3L:-:ENSANGE00000048929
3L	non-exon	probe	35780226	35780261	.	+	.	112233_1.000000:3L:-:ENSANGE00000056636
3L	non-exon	probe	40393979	40393944	.	-	.	112295_1.000000:3L:+:ENSANGE00000040960
3L	non-exon	probe	7513834	7513869	.	+	.	112344_1.000000:3L:-:ENSANGE00000064060
3L	non-exon	probe	23334389	23334424	.	+	.	112401_1.000000:3L:-:ENSANGE00000084318
3L	non-exon	probe	40557742	40557707	.	-	.	112403_1.000000:3L:+:ENSANGE00000040614
3L	non-exon	probe	7582645	7582680	.	+	.	112505_1.000000:3L:-:ENSANGE00000063946
3L	non-exon	probe	29420694	29420729	.	+	.	112550_1.000000:3L:-:ENSANGE00000015991
3L	non-exon	probe	25909425	25909460	.	+	.	112558_1.000000:3L:-:ENSANGE00000076843
3L	non-exon	probe	32817805	32817840	.	+	.	112567_1.000000:3L:-:ENSANGE00000069226
3L	non-exon	probe	3202457	3202422	.	-	.	112594_1.000000:3L:+:ENSANGE00000050740
3L	non-exon	probe	24480066	24480101	.	+	.	112694_1.000000:3L:-:ENSANGE00000049300
3L	non-exon	probe	33950711	33950746	.	+	.	112734_1.000000:3L:-:ENSANGE00000073380
3L	non-exon	probe	35854602	35854567	.	-	.	112778_1.000000:3L:+:ENSANGE00000054346
3L	non-exon	probe	8752288	8752253	.	-	.	112819_1.000000:3L:+:ENSANGE00000069699
3L	non-exon	probe	41190377	41190342	.	-	.	112847_1.000000:3L:+:ENSANGE00000040711
3L	non-exon	probe	18052202	18052167	.	-	.	112849_1.000000:3L:+:ENSANGE00000039143
3L	non-exon	probe	2200461	2200426	.	-	.	112889_1.000000:3L:+:ENSANGE00000079073
3L	non-exon	probe	1675673	1675638	.	-	.	112919_1.000000:3L:+:ENSANGE00000082382
3L	non-exon	probe	29121498	29121463	.	-	.	112925_1.000000:3L:+:ENSANGE00000042127
3L	non-exon	probe	36825767	36825802	.	+	.	112957_1.000000:3L:-:ENSANGE00000058290
3L	non-exon	probe	18108372	18108407	.	+	.	113007_1.000000:3L:-:ENSANGE00000039389
3L	non-exon	probe	563033	562998	.	-	.	113072_1.000000:3L:+:ENSANGE00000082442
3L	non-exon	probe	27311785	27311750	.	-	.	113102_1.000000:3L:+:ENSANGE00000068084
3L	non-exon	probe	6848754	6848719	.	-	.	113126_1.000000:3L:+:ENSANGE00000058269
3L	non-exon	probe	36779481	36779516	.	+	.	113176_1.000000:3L:-:ENSANGE00000057024
3L	non-exon	probe	12128808	12128773	.	-	.	113180_1.000000:3L:+:ENSANGE00000043308
3L	non-exon	probe	19790273	19790308	.	+	.	113297_1.000000:3L:-:ENSANGE00000028316
3L	non-exon	probe	3202893	3202858	.	-	.	113304_1.000000:3L:+:ENSANGE00000050739
3L	non-exon	probe	6296972	6297007	.	+	.	113317_1.000000:3L:-:ENSANGE00000059322
3L	non-exon	probe	2395176	2395141	.	-	.	113324_1.000000:3L:+:ENSANGE00000055997
3L	non-exon	probe	36169256	36169291	.	+	.	113328_1.000000:3L:-:ENSANGE00000054548
3L	non-exon	probe	24115503	24115538	.	+	.	113403_1.000000:3L:-:ENSANGE00000049956
3L	non-exon	probe	23658806	23658771	.	-	.	113424_1.800000:3L:+:ENSANGE00000068514
3L	non-exon	probe	18052595	18052560	.	-	.	113431_1.000000:3L:+:ENSANGE00000039143
3L	non-exon	probe	15885207	15885172	.	-	.	113445_1.000000:3L:+:ENSANGE00000076808
3L	non-exon	probe	581988	582023	.	+	.	113556_1.000000:3L:-:ENSANGE00000047637
3L	non-exon	probe	10659388	10659423	.	+	.	113686_1.000000:3L:-:ENSANGE00000062974
3L	non-exon	probe	23027952	23027987	.	+	.	113748_1.000000:3L:-:ENSANGE00000077126
3L	non-exon	probe	29346128	29346163	.	+	.	113763_1.000000:3L:-:ENSANGE00000080140
3L	non-exon	probe	34834814	34834779	.	-	.	113816_1.000000:3L:+:ENSANGE00000052972
3L	non-exon	probe	25909623	25909658	.	+	.	113830_1.000000:3L:-:ENSANGE00000076843
3L	non-exon	probe	38722170	38722205	.	+	.	113838_1.000000:3L:-:ENSANGE00000057065
3L	non-exon	probe	15497800	15497765	.	-	.	113886_1.000000:3L:+:ENSANGE00000076745
3L	non-exon	probe	26419015	26418980	.	-	.	113965_1.000000:3L:+:ENSANGE00000055179
3L	non-exon	probe	18247055	18247090	.	+	.	113971_1.000000:3L:-:ENSANGE00000036891
3L	non-exon	probe	5110814	5110779	.	-	.	113999_1.000000:3L:+:ENSANGE00000058529
3L	non-exon	probe	21161345	21161380	.	+	.	114030_1.000000:3L:-:ENSANGE00000070671
3L	non-exon	probe	32441437	32441472	.	+	.	114120_1.000000:3L:-:ENSANGE00000069159
3L	non-exon	probe	12904994	12905029	.	+	.	114138_1.000000:3L:-:ENSANGE00000044190
3L	non-exon	probe	32521753	32521718	.	-	.	114220_1.000000:3L:+:ENSANGE00000069934
3L	non-exon	probe	24999172	24999207	.	+	.	114229_1.000000:3L:-:ENSANGE00000076899
3L	non-exon	probe	40047329	40047364	.	+	.	114244_1.000000:3L:-:ENSANGE00000069013
3L	non-exon	probe	2138198	2138233	.	+	.	114287_1.000000:3L:-:ENSANGE00000079814
3L	non-exon	probe	4226195	4226230	.	+	.	114302_1.000000:3L:-:ENSANGE00000070757
3L	non-exon	probe	1325867	1325902	.	+	.	114400_1.000000:3L:-:ENSANGE00000083494
3L	non-exon	probe	7343025	7342990	.	-	.	114410_1.000000:3L:+:ENSANGE00000001153
3L	non-exon	probe	32191759	32191724	.	-	.	114461_1.000000:3L:+:ENSANGE00000048969
3L	non-exon	probe	19220312	19220347	.	+	.	114476_1.000000:3L:-:ENSANGE00000081267
3L	non-exon	probe	1575915	1575950	.	+	.	114504_1.000000:3L:-:ENSANGE00000035253
3L	non-exon	probe	17396170	17396205	.	+	.	114512_1.000000:3L:-:ENSANGE00000035088
3L	non-exon	probe	10939100	10939065	.	-	.	114598_1.000000:3L:+:ENSANGE00000062790
3L	non-exon	probe	3213329	3213294	.	-	.	114606_1.750000:3L:+:ENSANGE00000050744
3L	non-exon	probe	19134675	19134640	.	-	.	114655_1.000000:3L:+:ENSANGE00000051973
3L	non-exon	probe	18599431	18599396	.	-	.	114753_1.000000:3L:+:ENSANGE00000038955
3L	non-exon	probe	23062578	23062613	.	+	.	114828_1.000000:3L:-:ENSANGE00000068957
3L	non-exon	probe	2495403	2495438	.	+	.	114834_1.000000:3L:-:ENSANGE00000055393
3L	non-exon	probe	15509673	15509708	.	+	.	114900_1.000000:3L:-:ENSANGE00000076798
3L	non-exon	probe	9203810	9203845	.	+	.	114903_1.000000:3L:-:ENSANGE00000073277
3L	non-exon	probe	34156020	34155985	.	-	.	114954_1.000000:3L:+:ENSANGE00000078550
3L	non-exon	probe	11724316	11724351	.	+	.	115061_1.000000:3L:-:ENSANGE00000043859
3L	non-exon	probe	8754925	8754890	.	-	.	115212_1.000000:3L:+:ENSANGE00000067740
3L	non-exon	probe	5923754	5923719	.	-	.	115297_1.000000:3L:+:ENSANGE00000050548
3L	non-exon	probe	18031472	18031437	.	-	.	115456_1.000000:3L:+:ENSANGE00000039070
3L	non-exon	probe	7164472	7164437	.	-	.	115475_1.000000:3L:+:ENSANGE00000057450
3L	non-exon	probe	11351311	11351346	.	+	.	115515_1.000000:3L:-:ENSANGE00000065443
[truncated: 92,470 more rows]
